# Supplementary material for: From deterministic to fuzzy decision-making in artificial cells
Source: Nat Commun. 2020 Nov 6;11:5648. doi: 10.1038/s41467-020-19395-4 (PMC7648101; doi:10.1038/s41467-020-19395-4)
Supplement: Supplementary file 4 — Source Data [file 41467_2020_19395_MOESM4_ESM.zip]

Archive with 332 entries (281 files):
- source-data/
- source-data/.DS_Store
- __MACOSX/
- __MACOSX/source-data/
- __MACOSX/source-data/._.DS_Store
- source-data/expression@low-gene-densities/
- source-data/expression@low-gene-densities/cI/
- source-data/expression@low-gene-densities/cI/production-rates@41C.txt
- __MACOSX/source-data/expression@low-gene-densities/
- __MACOSX/source-data/expression@low-gene-densities/cI/
- __MACOSX/source-data/expression@low-gene-densities/cI/._production-rates@41C.txt
- source-data/expression@low-gene-densities/cI/production-rates@37C.txt
- __MACOSX/source-data/expression@low-gene-densities/cI/._production-rates@37C.txt
- source-data/expression@low-gene-densities/cI/production-rates@31C.txt
- __MACOSX/source-data/expression@low-gene-densities/cI/._production-rates@31C.txt
- source-data/expression@low-gene-densities/cI/production-rates@35C.txt
- __MACOSX/source-data/expression@low-gene-densities/cI/._production-rates@35C.txt
- source-data/expression@low-gene-densities/cI/production-rates@39C.txt
- __MACOSX/source-data/expression@low-gene-densities/cI/._production-rates@39C.txt
- __MACOSX/source-data/expression@low-gene-densities/._cI
- source-data/expression@low-gene-densities/lambda/
- source-data/expression@low-gene-densities/lambda/production-rates@41C.txt
- __MACOSX/source-data/expression@low-gene-densities/lambda/
- __MACOSX/source-data/expression@low-gene-densities/lambda/._production-rates@41C.txt
- source-data/expression@low-gene-densities/lambda/production-rates@37C.txt
- __MACOSX/source-data/expression@low-gene-densities/lambda/._production-rates@37C.txt
- source-data/expression@low-gene-densities/lambda/production-rates@31C.txt
- __MACOSX/source-data/expression@low-gene-densities/lambda/._production-rates@31C.txt
- source-data/expression@low-gene-densities/lambda/production-rates@35C.txt
- __MACOSX/source-data/expression@low-gene-densities/lambda/._production-rates@35C.txt
- source-data/expression@low-gene-densities/lambda/production-rates@39C.txt
- __MACOSX/source-data/expression@low-gene-densities/lambda/._production-rates@39C.txt
- __MACOSX/source-data/expression@low-gene-densities/._lambda
- source-data/expression@low-gene-densities/cI(wt)/
- source-data/expression@low-gene-densities/cI(wt)/production-rates@41C.txt
- __MACOSX/source-data/expression@low-gene-densities/cI(wt)/
- __MACOSX/source-data/expression@low-gene-densities/cI(wt)/._production-rates@41C.txt
- source-data/expression@low-gene-densities/cI(wt)/production-rates@37C.txt
- __MACOSX/source-data/expression@low-gene-densities/cI(wt)/._production-rates@37C.txt
- source-data/expression@low-gene-densities/cI(wt)/production-rates@31C.txt
- __MACOSX/source-data/expression@low-gene-densities/cI(wt)/._production-rates@31C.txt
- source-data/expression@low-gene-densities/cI(wt)/production-rates@39C.txt
- __MACOSX/source-data/expression@low-gene-densities/cI(wt)/._production-rates@39C.txt
- __MACOSX/source-data/expression@low-gene-densities/._cI(wt)
- __MACOSX/source-data/._expression@low-gene-densities
- source-data/expression@high-gene-densities/
- source-data/expression@high-gene-densities/cI/
- source-data/expression@high-gene-densities/cI/tau-1/
- source-data/expression@high-gene-densities/cI/tau-1/GFP(nM)@38C.txt
- __MACOSX/source-data/expression@high-gene-densities/
- __MACOSX/source-data/expression@high-gene-densities/cI/
- __MACOSX/source-data/expression@high-gene-densities/cI/tau-1/
- __MACOSX/source-data/expression@high-gene-densities/cI/tau-1/._GFP(nM)@38C.txt
- source-data/expression@high-gene-densities/cI/tau-1/GFP(nM)@30C.txt
- __MACOSX/source-data/expression@high-gene-densities/cI/tau-1/._GFP(nM)@30C.txt
- source-data/expression@high-gene-densities/cI/tau-1/GFP(nM)@40C.txt
- __MACOSX/source-data/expression@high-gene-densities/cI/tau-1/._GFP(nM)@40C.txt
- source-data/expression@high-gene-densities/cI/tau-1/GFP(nM)@36C.txt
- __MACOSX/source-data/expression@high-gene-densities/cI/tau-1/._GFP(nM)@36C.txt
- __MACOSX/source-data/expression@high-gene-densities/cI/._tau-1
- __MACOSX/source-data/expression@high-gene-densities/._cI
- source-data/expression@high-gene-densities/lambda/
- source-data/expression@high-gene-densities/lambda/tau-1/
- source-data/expression@high-gene-densities/lambda/tau-1/GFP(nM)@39C.txt
- __MACOSX/source-data/expression@high-gene-densities/lambda/
- __MACOSX/source-data/expression@high-gene-densities/lambda/tau-1/
- __MACOSX/source-data/expression@high-gene-densities/lambda/tau-1/._GFP(nM)@39C.txt
- source-data/expression@high-gene-densities/lambda/tau-1/GFP(nM)@38C.txt
- __MACOSX/source-data/expression@high-gene-densities/lambda/tau-1/._GFP(nM)@38C.txt
- source-data/expression@high-gene-densities/lambda/tau-1/GFP(nM)@-32C.txt
- __MACOSX/source-data/expression@high-gene-densities/lambda/tau-1/._GFP(nM)@-32C.txt
- source-data/expression@high-gene-densities/lambda/tau-1/GFP(nM)@34C.txt
- __MACOSX/source-data/expression@high-gene-densities/lambda/tau-1/._GFP(nM)@34C.txt
- source-data/expression@high-gene-densities/lambda/tau-1/GFP(nM)@-34C.txt
- __MACOSX/source-data/expression@high-gene-densities/lambda/tau-1/._GFP(nM)@-34C.txt
- source-data/expression@high-gene-densities/lambda/tau-1/GFP(nM)@32C.txt
- __MACOSX/source-data/expression@high-gene-densities/lambda/tau-1/._GFP(nM)@32C.txt
- source-data/expression@high-gene-densities/lambda/tau-1/GFP(nM)@-38C.txt
- __MACOSX/source-data/expression@high-gene-densities/lambda/tau-1/._GFP(nM)@-38C.txt
- source-data/expression@high-gene-densities/lambda/tau-1/GFP(nM)@-36C.txt
- __MACOSX/source-data/expression@high-gene-densities/lambda/tau-1/._GFP(nM)@-36C.txt
- source-data/expression@high-gene-densities/lambda/tau-1/GFP(nM)@40C.txt
- __MACOSX/source-data/expression@high-gene-densities/lambda/tau-1/._GFP(nM)@40C.txt
- source-data/expression@high-gene-densities/lambda/tau-1/GFP(nM)@36C.txt
- __MACOSX/source-data/expression@high-gene-densities/lambda/tau-1/._GFP(nM)@36C.txt
- __MACOSX/source-data/expression@high-gene-densities/lambda/._tau-1
- source-data/expression@high-gene-densities/lambda/.DS_Store
- __MACOSX/source-data/expression@high-gene-densities/lambda/._.DS_Store
- source-data/expression@high-gene-densities/lambda/tau-2/
- source-data/expression@high-gene-densities/lambda/tau-2/GFP(nM)@39C.txt
- __MACOSX/source-data/expression@high-gene-densities/lambda/tau-2/
- __MACOSX/source-data/expression@high-gene-densities/lambda/tau-2/._GFP(nM)@39C.txt
- source-data/expression@high-gene-densities/lambda/tau-2/GFP(nM)@38C.txt
- __MACOSX/source-data/expression@high-gene-densities/lambda/tau-2/._GFP(nM)@38C.txt
- source-data/expression@high-gene-densities/lambda/tau-2/GFP(nM)@-32C.txt
- __MACOSX/source-data/expression@high-gene-densities/lambda/tau-2/._GFP(nM)@-32C.txt
- source-data/expression@high-gene-densities/lambda/tau-2/GFP(nM)@34C.txt
- __MACOSX/source-data/expression@high-gene-densities/lambda/tau-2/._GFP(nM)@34C.txt
- source-data/expression@high-gene-densities/lambda/tau-2/GFP(nM)@-34C.txt
- __MACOSX/source-data/expression@high-gene-densities/lambda/tau-2/._GFP(nM)@-34C.txt
- source-data/expression@high-gene-densities/lambda/tau-2/GFP(nM)@32C.txt
- __MACOSX/source-data/expression@high-gene-densities/lambda/tau-2/._GFP(nM)@32C.txt
- source-data/expression@high-gene-densities/lambda/tau-2/GFP(nM)@-38C.txt
- __MACOSX/source-data/expression@high-gene-densities/lambda/tau-2/._GFP(nM)@-38C.txt
- source-data/expression@high-gene-densities/lambda/tau-2/GFP(nM)@-36C.txt
- __MACOSX/source-data/expression@high-gene-densities/lambda/tau-2/._GFP(nM)@-36C.txt
- source-data/expression@high-gene-densities/lambda/tau-2/GFP(nM)@40C.txt
- __MACOSX/source-data/expression@high-gene-densities/lambda/tau-2/._GFP(nM)@40C.txt
- source-data/expression@high-gene-densities/lambda/tau-2/GFP(nM)@36C.txt
- __MACOSX/source-data/expression@high-gene-densities/lambda/tau-2/._GFP(nM)@36C.txt
- __MACOSX/source-data/expression@high-gene-densities/lambda/._tau-2
- __MACOSX/source-data/expression@high-gene-densities/._lambda
- __MACOSX/source-data/._expression@high-gene-densities
- source-data/stochastic-simulations/
- source-data/stochastic-simulations/auto-stochastic-dynamics-basic.cps
- __MACOSX/source-data/stochastic-simulations/
- __MACOSX/source-data/stochastic-simulations/._auto-stochastic-dynamics-basic.cps
- source-data/stochastic-simulations/.DS_Store
- __MACOSX/source-data/stochastic-simulations/._.DS_Store
- source-data/stochastic-simulations/out/
- source-data/stochastic-simulations/out/.DS_Store
- __MACOSX/source-data/stochastic-simulations/out/
- __MACOSX/source-data/stochastic-simulations/out/._.DS_Store
- source-data/stochastic-simulations/out/mRNAdeg/
- source-data/stochastic-simulations/out/mRNAdeg/0.25min/
- source-data/stochastic-simulations/out/mRNAdeg/0.25min/dp-kon15.txt
- __MACOSX/source-data/stochastic-simulations/out/mRNAdeg/
- __MACOSX/source-data/stochastic-simulations/out/mRNAdeg/0.25min/
- __MACOSX/source-data/stochastic-simulations/out/mRNAdeg/0.25min/._dp-kon15.txt
- source-data/stochastic-simulations/out/mRNAdeg/0.25min/dp-kon14.txt
- __MACOSX/source-data/stochastic-simulations/out/mRNAdeg/0.25min/._dp-kon14.txt
- source-data/stochastic-simulations/out/mRNAdeg/0.25min/dp-kon11.svg
- __MACOSX/source-data/stochastic-simulations/out/mRNAdeg/0.25min/._dp-kon11.svg
- source-data/stochastic-simulations/out/mRNAdeg/0.25min/dp-kon13.svg
- __MACOSX/source-data/stochastic-simulations/out/mRNAdeg/0.25min/._dp-kon13.svg
- source-data/stochastic-simulations/out/mRNAdeg/0.25min/dp-kon12.svg
- __MACOSX/source-data/stochastic-simulations/out/mRNAdeg/0.25min/._dp-kon12.svg
- source-data/stochastic-simulations/out/mRNAdeg/0.25min/dp-kon13.txt
- __MACOSX/source-data/stochastic-simulations/out/mRNAdeg/0.25min/._dp-kon13.txt
- source-data/stochastic-simulations/out/mRNAdeg/0.25min/dp-kon12.txt
- __MACOSX/source-data/stochastic-simulations/out/mRNAdeg/0.25min/._dp-kon12.txt
- source-data/stochastic-simulations/out/mRNAdeg/0.25min/dp-kon15.svg
- __MACOSX/source-data/stochastic-simulations/out/mRNAdeg/0.25min/._dp-kon15.svg
- source-data/stochastic-simulations/out/mRNAdeg/0.25min/dp-kon11.txt
- __MACOSX/source-data/stochastic-simulations/out/mRNAdeg/0.25min/._dp-kon11.txt
- source-data/stochastic-simulations/out/mRNAdeg/0.25min/dp-kon14.svg
- __MACOSX/source-data/stochastic-simulations/out/mRNAdeg/0.25min/._dp-kon14.svg
- __MACOSX/source-data/stochastic-simulations/out/mRNAdeg/._0.25min
- source-data/stochastic-simulations/out/mRNAdeg/.DS_Store
- __MACOSX/source-data/stochastic-simulations/out/mRNAdeg/._.DS_Store
- source-data/stochastic-simulations/out/mRNAdeg/1min/
- source-data/stochastic-simulations/out/mRNAdeg/1min/dp-kon15.txt
- __MACOSX/source-data/stochastic-simulations/out/mRNAdeg/1min/
- __MACOSX/source-data/stochastic-simulations/out/mRNAdeg/1min/._dp-kon15.txt
- source-data/stochastic-simulations/out/mRNAdeg/1min/dp-kon14.txt
- __MACOSX/source-data/stochastic-simulations/out/mRNAdeg/1min/._dp-kon14.txt
- source-data/stochastic-simulations/out/mRNAdeg/1min/dp-kon11.svg
- __MACOSX/source-data/stochastic-simulations/out/mRNAdeg/1min/._dp-kon11.svg
- source-data/stochastic-simulations/out/mRNAdeg/1min/dp-kon13.svg
- __MACOSX/source-data/stochastic-simulations/out/mRNAdeg/1min/._dp-kon13.svg
- source-data/stochastic-simulations/out/mRNAdeg/1min/dp-kon12.svg
- __MACOSX/source-data/stochastic-simulations/out/mRNAdeg/1min/._dp-kon12.svg
- source-data/stochastic-simulations/out/mRNAdeg/1min/dp-kon13.txt
- __MACOSX/source-data/stochastic-simulations/out/mRNAdeg/1min/._dp-kon13.txt
- source-data/stochastic-simulations/out/mRNAdeg/1min/dp-kon12.txt
- __MACOSX/source-data/stochastic-simulations/out/mRNAdeg/1min/._dp-kon12.txt
- source-data/stochastic-simulations/out/mRNAdeg/1min/dp-kon15.svg
- __MACOSX/source-data/stochastic-simulations/out/mRNAdeg/1min/._dp-kon15.svg
- source-data/stochastic-simulations/out/mRNAdeg/1min/dp-kon11.txt
- __MACOSX/source-data/stochastic-simulations/out/mRNAdeg/1min/._dp-kon11.txt
- source-data/stochastic-simulations/out/mRNAdeg/1min/dp-kon14.svg
- __MACOSX/source-data/stochastic-simulations/out/mRNAdeg/1min/._dp-kon14.svg
- __MACOSX/source-data/stochastic-simulations/out/mRNAdeg/._1min
- __MACOSX/source-data/stochastic-simulations/out/._mRNAdeg
- source-data/stochastic-simulations/out/koff/
- source-data/stochastic-simulations/out/koff/.DS_Store
- __MACOSX/source-data/stochastic-simulations/out/koff/
- __MACOSX/source-data/stochastic-simulations/out/koff/._.DS_Store
- source-data/stochastic-simulations/out/koff/2.5min/
- source-data/stochastic-simulations/out/koff/2.5min/dp-kon15.txt
- __MACOSX/source-data/stochastic-simulations/out/koff/2.5min/
- __MACOSX/source-data/stochastic-simulations/out/koff/2.5min/._dp-kon15.txt
- source-data/stochastic-simulations/out/koff/2.5min/dp-kon14.txt
- __MACOSX/source-data/stochastic-simulations/out/koff/2.5min/._dp-kon14.txt
- source-data/stochastic-simulations/out/koff/2.5min/dp-kon11.svg
- __MACOSX/source-data/stochastic-simulations/out/koff/2.5min/._dp-kon11.svg
- source-data/stochastic-simulations/out/koff/2.5min/dp-kon13.svg
- __MACOSX/source-data/stochastic-simulations/out/koff/2.5min/._dp-kon13.svg
- source-data/stochastic-simulations/out/koff/2.5min/dp-kon12.svg
- __MACOSX/source-data/stochastic-simulations/out/koff/2.5min/._dp-kon12.svg
- source-data/stochastic-simulations/out/koff/2.5min/dp-kon13.txt
- __MACOSX/source-data/stochastic-simulations/out/koff/2.5min/._dp-kon13.txt
- source-data/stochastic-simulations/out/koff/2.5min/dp-kon12.txt
- __MACOSX/source-data/stochastic-simulations/out/koff/2.5min/._dp-kon12.txt
- source-data/stochastic-simulations/out/koff/2.5min/dp-kon15.svg
- __MACOSX/source-data/stochastic-simulations/out/koff/2.5min/._dp-kon15.svg
- source-data/stochastic-simulations/out/koff/2.5min/dp-kon11.txt
- __MACOSX/source-data/stochastic-simulations/out/koff/2.5min/._dp-kon11.txt
- source-data/stochastic-simulations/out/koff/2.5min/dp-kon14.svg
- __MACOSX/source-data/stochastic-simulations/out/koff/2.5min/._dp-kon14.svg
- __MACOSX/source-data/stochastic-simulations/out/koff/._2.5min
- source-data/stochastic-simulations/out/koff/0.025min/
- source-data/stochastic-simulations/out/koff/0.025min/dp-kon15.txt
- __MACOSX/source-data/stochastic-simulations/out/koff/0.025min/
- __MACOSX/source-data/stochastic-simulations/out/koff/0.025min/._dp-kon15.txt
- source-data/stochastic-simulations/out/koff/0.025min/dp-kon14.txt
- __MACOSX/source-data/stochastic-simulations/out/koff/0.025min/._dp-kon14.txt
- source-data/stochastic-simulations/out/koff/0.025min/dp-kon11.svg
- __MACOSX/source-data/stochastic-simulations/out/koff/0.025min/._dp-kon11.svg
- source-data/stochastic-simulations/out/koff/0.025min/dp-kon13.svg
- __MACOSX/source-data/stochastic-simulations/out/koff/0.025min/._dp-kon13.svg
- source-data/stochastic-simulations/out/koff/0.025min/dp-kon12.svg
- __MACOSX/source-data/stochastic-simulations/out/koff/0.025min/._dp-kon12.svg
- source-data/stochastic-simulations/out/koff/0.025min/dp-kon13.txt
- __MACOSX/source-data/stochastic-simulations/out/koff/0.025min/._dp-kon13.txt
- source-data/stochastic-simulations/out/koff/0.025min/dp-kon12.txt
- __MACOSX/source-data/stochastic-simulations/out/koff/0.025min/._dp-kon12.txt
- source-data/stochastic-simulations/out/koff/0.025min/dp-kon15.svg
- __MACOSX/source-data/stochastic-simulations/out/koff/0.025min/._dp-kon15.svg
- source-data/stochastic-simulations/out/koff/0.025min/dp-kon11.txt
- __MACOSX/source-data/stochastic-simulations/out/koff/0.025min/._dp-kon11.txt
- source-data/stochastic-simulations/out/koff/0.025min/dp-kon14.svg
- __MACOSX/source-data/stochastic-simulations/out/koff/0.025min/._dp-kon14.svg
- __MACOSX/source-data/stochastic-simulations/out/koff/._0.025min
- source-data/stochastic-simulations/out/koff/0.1min/
- source-data/stochastic-simulations/out/koff/0.1min/dp-kon15.txt
- __MACOSX/source-data/stochastic-simulations/out/koff/0.1min/
- __MACOSX/source-data/stochastic-simulations/out/koff/0.1min/._dp-kon15.txt
- source-data/stochastic-simulations/out/koff/0.1min/dp-kon14.txt
- __MACOSX/source-data/stochastic-simulations/out/koff/0.1min/._dp-kon14.txt
- source-data/stochastic-simulations/out/koff/0.1min/dp-kon11.svg
- __MACOSX/source-data/stochastic-simulations/out/koff/0.1min/._dp-kon11.svg
- source-data/stochastic-simulations/out/koff/0.1min/dp-kon13.svg
- __MACOSX/source-data/stochastic-simulations/out/koff/0.1min/._dp-kon13.svg
- source-data/stochastic-simulations/out/koff/0.1min/dp-kon12.svg
- __MACOSX/source-data/stochastic-simulations/out/koff/0.1min/._dp-kon12.svg
- source-data/stochastic-simulations/out/koff/0.1min/dp-kon13.txt
- __MACOSX/source-data/stochastic-simulations/out/koff/0.1min/._dp-kon13.txt
- source-data/stochastic-simulations/out/koff/0.1min/dp-kon12.txt
- __MACOSX/source-data/stochastic-simulations/out/koff/0.1min/._dp-kon12.txt
- source-data/stochastic-simulations/out/koff/0.1min/dp-kon15.svg
- __MACOSX/source-data/stochastic-simulations/out/koff/0.1min/._dp-kon15.svg
- source-data/stochastic-simulations/out/koff/0.1min/dp-kon11.txt
- __MACOSX/source-data/stochastic-simulations/out/koff/0.1min/._dp-kon11.txt
- source-data/stochastic-simulations/out/koff/0.1min/dp-kon14.svg
- __MACOSX/source-data/stochastic-simulations/out/koff/0.1min/._dp-kon14.svg
- __MACOSX/source-data/stochastic-simulations/out/koff/._0.1min
- source-data/stochastic-simulations/out/koff/0.5min/
- source-data/stochastic-simulations/out/koff/0.5min/dp-kon15.txt
- __MACOSX/source-data/stochastic-simulations/out/koff/0.5min/
- __MACOSX/source-data/stochastic-simulations/out/koff/0.5min/._dp-kon15.txt
- source-data/stochastic-simulations/out/koff/0.5min/dp-kon14.txt
- __MACOSX/source-data/stochastic-simulations/out/koff/0.5min/._dp-kon14.txt
- source-data/stochastic-simulations/out/koff/0.5min/dp-kon11.svg
- __MACOSX/source-data/stochastic-simulations/out/koff/0.5min/._dp-kon11.svg
- source-data/stochastic-simulations/out/koff/0.5min/dp-kon13.svg
- __MACOSX/source-data/stochastic-simulations/out/koff/0.5min/._dp-kon13.svg
- source-data/stochastic-simulations/out/koff/0.5min/dp-kon12.svg
- __MACOSX/source-data/stochastic-simulations/out/koff/0.5min/._dp-kon12.svg
- source-data/stochastic-simulations/out/koff/0.5min/dp-kon13.txt
- __MACOSX/source-data/stochastic-simulations/out/koff/0.5min/._dp-kon13.txt
- source-data/stochastic-simulations/out/koff/0.5min/dp-kon12.txt
- __MACOSX/source-data/stochastic-simulations/out/koff/0.5min/._dp-kon12.txt
- source-data/stochastic-simulations/out/koff/0.5min/dp-kon15.svg
- __MACOSX/source-data/stochastic-simulations/out/koff/0.5min/._dp-kon15.svg
- source-data/stochastic-simulations/out/koff/0.5min/dp-kon11.txt
- __MACOSX/source-data/stochastic-simulations/out/koff/0.5min/._dp-kon11.txt
- source-data/stochastic-simulations/out/koff/0.5min/dp-kon14.svg
- __MACOSX/source-data/stochastic-simulations/out/koff/0.5min/._dp-kon14.svg
- __MACOSX/source-data/stochastic-simulations/out/koff/._0.5min
- __MACOSX/source-data/stochastic-simulations/out/._koff
- source-data/stochastic-simulations/out/kon/
- source-data/stochastic-simulations/out/kon/dp-kon15.txt
- __MACOSX/source-data/stochastic-simulations/out/kon/
- __MACOSX/source-data/stochastic-simulations/out/kon/._dp-kon15.txt
- source-data/stochastic-simulations/out/kon/dp-kon14.txt
- __MACOSX/source-data/stochastic-simulations/out/kon/._dp-kon14.txt
- source-data/stochastic-simulations/out/kon/dp-kon11.svg
- __MACOSX/source-data/stochastic-simulations/out/kon/._dp-kon11.svg
- source-data/stochastic-simulations/out/kon/dp-kon13.svg
- __MACOSX/source-data/stochastic-simulations/out/kon/._dp-kon13.svg
- source-data/stochastic-simulations/out/kon/dp-kon12.svg
- __MACOSX/source-data/stochastic-simulations/out/kon/._dp-kon12.svg
- source-data/stochastic-simulations/out/kon/dp-kon13.txt
- __MACOSX/source-data/stochastic-simulations/out/kon/._dp-kon13.txt
- source-data/stochastic-simulations/out/kon/dp-kon12.txt
- __MACOSX/source-data/stochastic-simulations/out/kon/._dp-kon12.txt
- source-data/stochastic-simulations/out/kon/dp-kon15.svg
- __MACOSX/source-data/stochastic-simulations/out/kon/._dp-kon15.svg
- source-data/stochastic-simulations/out/kon/dp-kon11.txt
- __MACOSX/source-data/stochastic-simulations/out/kon/._dp-kon11.txt
- source-data/stochastic-simulations/out/kon/dp-kon14.svg
- __MACOSX/source-data/stochastic-simulations/out/kon/._dp-kon14.svg
- __MACOSX/source-data/stochastic-simulations/out/._kon
- __MACOSX/source-data/stochastic-simulations/._out
- source-data/stochastic-simulations/auto-stochastic-dynamics.cps
- __MACOSX/source-data/stochastic-simulations/._auto-stochastic-dynamics.cps
- source-data/stochastic-simulations/analysis-kon-check.py
- __MACOSX/source-data/stochastic-simulations/._analysis-kon-check.py
- __MACOSX/source-data/._stochastic-simulations
[truncated: 32 more entries]
