# Supplementary material for: From deterministic to fuzzy decision-making in artificial cells
Source: Nat Commun. 2020 Nov 6;11:5648. doi: 10.1038/s41467-020-19395-4 (PMC7648101; doi:10.1038/s41467-020-19395-4)
Supplement: Supplementary file 4 — Source Data [file 41467_2020_19395_MOESM4_ESM.zip › source-data/expression@low-gene-densities/cI/production-rates@41C.txt]

1	5	2	2	4	6	4	2	2
2	2	1	3	1	3	2	2	2
3	4	2	1	1	6	3	1	1
1	8	2	1	0	3	1	3	1
1	2	4	3	2	1	3	3	2
3	7	1	3	2	1	1	2	0
5	4	1	4	0	2	1	3	3
3	8	3	1	0	3	0	2	0
3	5	1	1	1	1	1	4	2
3	7	1	2	0	4	0	2	2
0	2	4	0	0	2	0	1	1
5	8	2	0	1	0	2	6	0
7	5	4	3	0	1	1	4	3
4	5	1	1	1	1	1	1	1
4	7	0	1	0	1	2	1	2
0	1	1	1	0	4	2	0	0
2	3	1	0	0	1	0	0	0
5	3	1	1	1	2	0	0	2
4	4	3	1	1	3	0	2	1
5	4	2	3	3	5	3	1	2
4	3	0	2	0	2	3	1	3
5	4	0	1	0	0	0	1	0
6	3	2	1	0	3	3	0	0
7	3	3	4	0	3	1	0	0
6	6	1	0	1	6	2	2	2
2	6	0	1	2	0	0	0	1
2	2	2	5	1	1	0	1	0
2	3	4	0	6	2	1	2	3
5	4	1	3	1	2	2	0	1
5	6	3	3	2	4	1	2	5
4	2	6	2	1	3	2	3	3
2	4	1	2	1	3	1	3	0
3	4	0	5	1	4	1	2	0
3	4	3	0	1	5	1	0	2
5	6	4	3	1	1	1	3	3
5	7	3	3	0	1	1	1	2
5	7	3	2	0	1	2	5	5
5	2	1	2	0	3	5	2	6
4	3	1	1	1	3	2	0	2
8	4	4	4	1	3	5	0	0
11	2	1	4	0	4	5	2	4
9	3	3	4	0	2	0	3	0
3	2	0	0	2	4	5	6	4
13	5	1	1	5	3	2	8	3
6	3	2	4	4	4	4	2	4
6	9	3	1	2	1	1	2	5
6	7	2	2	1	5	1	3	1
11	14	2	3	0	3	4	1	2
10	5	7	4	1	3	5	4	1
9	7	0	1	1	4	3	3	0
5	7	3	4	3	6	1	2	3
9	8	7	1	2	2	5	6	5
5	3	6	1	2	3	1	2	3
7	7	5	2	4	2	1	0	1
13	10	3	2	9	2	3	5	5
4	9	0	3	4	2	1	1	1
3	5	3	4	1	0	1	0	3
6	9	4	0	0	1	1	3	1
4	5	1	1	0	4	3	4	2
5	8	1	1	0	1	0	1	1
4	4	0	1	0	1	5	3	3
7	8	1	1	0	5	1	0	4
9	13	3	2	0	2	0	5	0
6	8	5	1	0	3	0	0	2
8	8	2	2	2	5	4	3	1
12	5	1	3	3	2	3	2	2
16	7	4	0	2	2	2	1	3
8	5	5	0	3	4	8	4	1
5	12	6	2	4	3	2	1	0
6	6	10	4	3	3	4	4	1
9	3	6	0	5	1	6	0	0
7	4	5	4	1	2	1	2	0
5	4	6	2	0	4	2	0	3
9	6	2	3	1	3	0	2	0
10	13	4	1	2	1	3	1	0
3	7	2	2	2	2	6	2	1
7	4	1	1	4	2	1	1	1
9	4	9	3	2	0	4	3	0
4	3	5	1	0	1	2	1	2
2	1	5	0	0	2	2	1	0
7	8	6	5	1	2	4	3	3
2	3	2	3	1	1	2	3	3
9	6	4	0	1	4	1	0	1
7	2	8	2	0	4	2	0	1
3	1	8	2	4	2	5	1	2
6	3	10	2	3	2	1	0	2
5	4	6	2	1	3	2	3	5
4	4	7	4	1	4	1	2	6
7	3	4	2	4	4	4	4	3
8	2	5	3	4	4	1	2	1
1	3	4	2	4	2	1	3	1
5	4	7	5	3	3	6	3	2
6	5	4	2	1	0	1	3	1
2	3	6	3	2	1	3	3	3
5	5	1	0	5	0	2	3	0
2	9	4	1	2	2	5	3	3
4	5	0	2	2	4	1	3	2
6	6	2	2	1	4	3	0	1
6	7	3	4	1	4	0	3	2
5	8	4	3	4	7	2	0	1
1	6	2	4	3	4	3	2	1
7	1	2	7	2	6	6	4	1
3	6	5	2	3	4	1	2	4
4	5	7	5	0	5	7	8	1
6	3	4	3	2	8	5	1	3
6	6	3	6	2	7	4	3	4
8	8	3	7	3	7	3	10	2
5	12	5	8	1	9	1	4	1
3	6	8	7	1	2	3	5	7
10	3	2	0	0	3	3	4	6
5	3	4	6	2	6	0	0	1
6	2	6	4	1	7	4	3	4
7	6	1	5	3	4	0	5	7
3	3	3	8	2	6	3	6	2
3	5	5	6	3	6	2	4	2
7	2	3	4	2	6	3	8	4
6	2	1	7	1	4	3	9	9
10	6	3	4	7	9	7	5	2
5	6	4	4	4	4	2	10	7
4	3	3	5	4	2	2	8	0
3	4	5	4	6	1	3	3	5
1	7	8	8	5	6	4	5	5
5	7	3	4	4	4	6	2	2
6	10	3	2	3	3	5	1	2
3	1	4	6	4	11	3	6	4
5	7	3	8	1	0	2	7	5
2	4	2	9	4	6	4	4	2
2	4	3	3	3	11	3	5	12
1	1	2	7	4	3	4	9	9
5	4	4	6	4	5	4	4	5
3	6	5	7	4	6	3	2	0
4	7	4	0	8	1	3	5	5
5	4	1	8	6	3	2	2	3
1	4	5	3	5	3	3	3	2
1	4	4	11	4	4	2	1	0
1	3	7	6	6	2	3	1	1
2	4	4	1	4	3	4	7	2
3	4	3	5	1	4	2	2	4
2	7	3	4	0	7	3	1	1
7	6	2	7	1	5	6	4	2
3	1	2	9	2	8	3	5	1
6	7	4	6	1	2	2	6	0
3	7	4	12	4	6	2	4	4
2	4	3	8	2	13	5	1	3
5	2	7	7	4	12	5	5	8
6	7	5	0	7	1	3	5	1
4	5	5	4	3	4	3	6	4
6	7	3	3	6	6	3	3	5
7	4	0	8	6	2	4	5	4
3	6	5	5	3	6	2	2	7
2	2	4	8	4	11	3	3	1
1	3	2	8	4	6	2	2	3
3	4	3	5	4	6	9	11	5
9	9	2	3	9	2	4	3	4
4	6	9	3	14	2	7	6	6
3	5	2	0	3	3	3	5	5
5	2	2	5	5	5	2	7	1
6	7	2	2	8	3	3	6	10
3	3	2	4	4	7	1	4	4
3	0	3	3	4	3	4	1	5
7	2	6	3	4	6	8	1	2
1	2	0	7	2	6	6	4	0
3	6	1	6	2	7	2	0	0
5	6	2	5	9	9	4	2	1
2	7	3	6	2	7	3	4	4
8	4	1	3	3	7	7	2	3
7	10	0	3	2	6	1	7	4
5	5	2	2	5	2	4	3	4
2	6	5	2	2	3	3	2	0
2	10	3	6	2	6	1	6	5
4	9	3	6	3	8	3	2	3
9	8	6	6	3	4	1	5	5
4	5	3	4	1	10	5	4	4
3	5	2	5	3	8	4	8	3
5	8	2	3	0	3	3	5	3
3	5	2	6	0	8	3	3	6
2	5	5	4	2	4	2	3	4
3	6	6	4	3	4	7	8	3
3	8	4	3	7	1	1	4	4
2	7	3	5	9	5	3	7	5
1	4	4	1	2	0	2	3	4
1	5	3	3	5	5	6	1	3
2	3	4	3	4	5	2	3	1
1	2	4	6	6	4	6	2	4
0	3	3	5	8	5	1	2	2
3	3	3	7	0	9	1	5	6
2	7	6	9	2	7	3	1	1
6	12	8	4	1	7	4	3	4
6	6	2	4	1	7	3	0	3
4	6	2	10	3	7	2	4	2
8	4	3	13	4	4	4	3	4
7	4	0	7	1	5	1	5	1
5	4	2	5	5	7	2	2	6
7	5	5	11	4	5	1	6	2
1	5	1	8	5	6	4	3	3
10	5	1	3	1	2	3	3	1
3	4	1	3	7	5	0	2	7
4	6	8	5	1	3	3	1	4
4	4	5	4	5	5	2	4	4
3	3	6	3	1	5	2	2	2
