# Supplementary material for: From deterministic to fuzzy decision-making in artificial cells
Source: Nat Commun. 2020 Nov 6;11:5648. doi: 10.1038/s41467-020-19395-4 (PMC7648101; doi:10.1038/s41467-020-19395-4)
Supplement: Supplementary file 4 — Source Data [file 41467_2020_19395_MOESM4_ESM.zip › source-data/expression@low-gene-densities/cI/production-rates@37C.txt]

0	7	10	0	0	1	2	5	1
0	5	5	0	0	1	1	4	0
0	9	4	0	0	0	1	3	0
0	3	4	0	0	1	1	4	3
1	3	5	0	0	0	0	3	1
0	7	1	0	0	1	0	4	2
0	6	1	0	1	2	1	3	0
0	6	1	0	2	2	0	1	1
0	5	0	1	0	1	0	2	1
0	2	3	1	2	2	2	4	0
2	6	6	5	3	0	0	4	1
1	2	2	7	3	2	0	0	0
0	4	3	3	3	2	0	4	0
0	3	3	3	3	2	1	1	1
0	4	3	5	2	3	0	3	2
0	4	1	5	1	0	0	2	0
0	4	2	4	3	4	0	2	1
1	6	4	3	2	4	0	3	1
3	5	3	2	4	2	0	1	0
1	7	4	4	6	0	2	0	0
1	6	1	3	1	3	0	3	3
3	2	1	4	3	3	0	5	0
6	6	4	11	4	0	0	4	3
5	3	1	8	1	3	1	4	2
7	8	1	8	1	4	2	4	3
8	7	1	7	3	6	5	5	3
3	9	1	6	3	4	3	3	4
5	6	1	12	8	6	0	4	3
3	4	5	9	11	5	3	3	5
5	4	2	5	7	3	0	7	9
2	5	4	5	2	6	1	6	4
3	5	1	9	5	3	2	4	6
4	3	1	7	2	7	3	4	10
0	1	1	14	16	10	5	0	5
2	2	1	24	15	6	4	7	11
5	6	0	18	18	4	7	6	10
3	5	0	21	8	7	7	6	7
7	5	2	9	12	1	10	7	4
10	10	3	5	12	0	7	5	5
8	6	1	19	10	5	6	6	3
4	7	3	17	8	9	5	7	3
8	4	6	10	12	9	4	8	7
2	9	3	25	18	11	4	11	7
4	10	5	31	16	10	4	9	9
2	9	0	19	19	9	7	16	8
9	9	2	23	10	11	5	10	8
6	6	1	16	7	17	2	4	9
3	10	6	7	3	4	6	10	10
7	6	3	13	4	12	9	5	8
5	10	3	22	20	4	13	4	8
7	12	3	24	19	15	4	13	7
7	4	1	17	5	11	5	20	15
5	12	4	24	13	10	0	8	6
6	7	3	26	7	12	4	9	2
7	6	4	17	7	22	4	12	16
4	4	7	29	8	15	6	11	12
10	7	8	30	15	14	8	12	14
4	10	5	29	20	18	4	11	15
7	10	2	24	20	14	8	18	15
8	4	4	41	18	14	11	11	11
13	7	2	19	9	13	7	15	10
5	4	5	33	25	15	11	11	21
3	5	2	29	23	13	14	20	13
3	10	4	29	23	10	10	15	12
4	5	5	29	29	12	4	12	17
1	2	6	22	29	27	12	9	14
6	8	5	24	12	13	8	15	15
12	9	0	30	25	9	4	17	7
7	2	2	31	30	19	3	17	10
8	8	4	26	13	15	7	14	7
11	8	2	22	15	19	3	12	10
9	8	7	22	20	14	6	13	10
9	13	7	35	9	13	10	13	16
4	13	8	20	17	16	17	14	7
10	14	6	35	23	11	18	5	4
6	5	5	26	17	12	4	14	12
12	8	4	20	9	24	3	15	14
6	15	6	22	6	8	8	16	14
11	19	6	27	14	17	5	19	8
6	10	3	26	11	20	5	14	7
2	8	9	23	8	17	12	9	7
5	15	5	13	10	14	18	13	12
6	10	10	22	14	16	14	10	15
6	8	6	22	18	16	16	9	12
9	10	4	25	11	13	4	18	7
3	7	4	16	14	20	2	15	8
6	11	6	23	18	12	7	15	6
14	6	5	33	11	9	7	10	5
9	6	3	20	8	13	17	6	9
3	5	0	11	8	9	5	17	10
7	15	8	16	18	13	7	17	7
5	7	4	12	13	15	7	16	11
9	7	2	26	11	9	7	20	10
7	8	8	24	16	8	3	24	3
9	5	5	28	24	9	2	11	4
7	5	4	19	9	15	5	10	5
4	9	4	5	3	14	4	11	9
6	13	3	18	21	8	2	12	7
8	11	5	18	10	9	9	9	13
9	10	4	15	9	13	13	8	10
5	9	5	6	2	8	15	4	3
5	8	6	14	9	12	14	7	2
4	13	5	22	5	10	8	5	10
2	9	4	11	1	11	6	8	4
0	11	3	16	9	8	0	5	7
5	3	2	10	10	11	2	9	7
9	8	8	16	6	13	6	10	5
2	14	0	13	6	9	7	5	5
4	12	5	21	12	15	5	4	13
4	14	3	31	18	16	7	7	7
1	10	5	18	10	8	10	13	5
2	15	10	17	10	10	8	9	9
5	9	2	25	14	16	17	5	5
5	12	3	10	8	14	8	10	7
6	12	5	22	13	12	2	8	6
15	6	4	18	3	14	5	10	10
7	10	7	14	6	12	10	7	5
4	7	7	16	28	5	11	6	7
0	5	4	20	10	12	15	4	8
3	10	12	29	14	17	12	5	6
9	4	10	22	14	6	10	7	9
7	3	9	15	7	14	14	15	14
4	17	13	23	16	22	9	11	3
4	13	7	28	11	12	12	10	8
8	12	13	22	18	13	4	10	11
5	9	8	23	15	18	10	11	8
11	10	5	22	25	14	13	8	8
6	10	9	24	14	11	11	14	12
11	4	6	21	24	12	11	8	10
9	6	1	17	13	12	16	11	13
7	7	3	21	19	9	16	11	14
11	5	3	25	12	7	11	7	11
8	10	1	17	28	11	5	15	11
8	12	9	26	21	9	2	11	6
1	10	14	18	11	13	3	9	18
6	3	5	10	6	9	13	16	8
8	6	6	27	26	9	8	14	8
6	14	5	12	2	13	5	9	4
5	10	9	19	7	16	8	9	14
5	14	5	18	15	14	4	6	10
10	10	4	18	5	6	2	12	15
11	11	3	18	16	12	1	14	6
6	9	7	19	12	11	3	20	7
10	5	9	21	7	14	4	9	10
10	17	6	8	1	5	8	15	13
7	11	4	11	0	10	10	13	13
12	7	3	25	16	9	4	24	9
15	14	11	25	20	10	11	14	8
7	7	2	26	22	11	1	13	10
6	10	7	28	14	15	8	5	15
6	8	5	31	22	18	7	9	11
3	3	2	21	21	10	18	6	10
7	5	9	17	22	5	9	20	19
11	10	2	26	18	4	8	16	14
10	1	3	26	13	8	5	17	14
6	9	4	22	14	11	18	14	9
9	9	7	19	16	9	9	16	5
7	6	3	20	14	12	12	10	9
7	9	5	23	7	9	15	6	8
5	10	6	11	9	11	13	8	3
8	10	6	21	6	6	14	11	13
6	9	5	26	14	11	4	14	5
7	11	3	26	14	11	9	14	14
1	10	4	16	9	17	11	11	6
2	10	2	25	11	8	21	6	4
1	16	4	16	10	14	16	13	19
0	11	2	22	11	14	11	11	15
0	6	2	20	10	8	7	12	8
0	7	10	21	6	16	6	17	14
5	11	9	16	7	20	6	17	10
10	11	6	18	15	5	1	18	9
5	4	4	21	7	7	7	10	8
7	17	13	17	14	9	17	12	12
9	6	9	10	10	11	7	13	13
12	9	12	16	8	13	11	19	9
6	10	6	15	10	12	8	19	16
10	6	8	20	15	3	9	17	10
7	11	9	13	9	13	13	8	5
9	13	9	14	13	7	5	3	4
14	11	7	19	12	14	5	8	9
5	11	10	9	12	9	9	3	6
12	9	3	17	7	12	9	13	3
8	11	6	19	16	7	11	7	5
6	8	9	21	13	17	7	14	3
4	10	14	25	9	12	13	14	8
4	16	8	21	4	8	3	9	5
7	17	7	9	2	12	8	14	6
7	14	14	10	7	13	6	13	9
10	15	7	14	11	9	10	8	3
11	13	6	13	5	13	15	6	7
5	16	13	17	12	7	7	7	2
11	9	7	12	11	11	6	7	8
2	9	6	10	10	7	12	14	6
2	11	10	16	18	13	16	12	9
8	10	5	20	19	9	8	11	8
10	7	6	11	7	9	14	12	5
14	15	8	11	2	5	13	10	11
18	8	4	22	7	6	6	16	8
9	6	3	17	10	8	6	14	6
8	7	3	15	3	9	13	7	8
