# Supplementary material for: From deterministic to fuzzy decision-making in artificial cells
Source: Nat Commun. 2020 Nov 6;11:5648. doi: 10.1038/s41467-020-19395-4 (PMC7648101; doi:10.1038/s41467-020-19395-4)
Supplement: Supplementary file 4 — Source Data [file 41467_2020_19395_MOESM4_ESM.zip › source-data/expression@low-gene-densities/cI/production-rates@35C.txt]

3	5	2	2	1	1	7	0	0	1	1	0
3	3	2	1	3	0	1	0	0	1	1	0
2	1	3	0	3	2	0	0	0	1	1	1
2	2	1	1	2	1	3	1	0	0	2	2
0	2	2	2	3	0	0	2	0	3	1	4
3	2	1	0	2	1	1	2	1	2	0	2
2	6	0	0	2	2	0	0	1	3	1	0
2	0	1	2	1	0	2	0	0	1	0	1
1	3	1	1	2	1	0	0	0	1	0	1
1	1	1	4	0	4	0	0	1	1	0	1
0	1	0	0	5	2	1	2	0	1	1	1
1	6	0	2	3	1	1	0	0	1	0	3
5	3	1	0	3	2	0	0	0	4	2	1
1	1	3	3	6	1	2	1	0	2	0	0
5	3	5	3	3	0	1	1	1	1	0	1
1	0	4	1	3	0	6	0	0	0	0	1
2	2	5	3	3	1	1	2	2	2	1	1
3	5	1	1	2	0	1	1	0	2	0	0
1	3	1	3	3	0	2	2	0	3	0	0
2	1	1	4	2	2	0	1	0	0	0	0
4	2	4	0	0	0	1	1	0	0	0	0
1	2	2	1	1	1	6	2	1	0	1	1
1	1	0	3	2	0	3	0	3	0	0	1
4	1	1	2	2	0	3	0	0	5	1	1
7	1	3	3	4	0	4	1	1	2	2	1
5	0	1	3	1	0	1	3	1	0	1	0
3	0	0	0	0	2	3	2	2	2	6	1
5	2	1	1	1	1	7	1	1	3	3	2
3	2	2	3	2	1	6	4	2	3	1	3
2	2	2	4	1	1	10	9	1	0	1	3
1	1	4	4	1	1	11	4	2	4	4	1
3	2	1	2	0	0	10	8	5	0	4	2
3	3	1	1	0	1	6	1	6	3	7	4
4	2	0	1	2	1	4	1	6	2	5	3
4	1	1	0	0	1	9	5	4	0	2	3
3	1	0	1	2	0	6	2	3	3	3	1
2	1	1	4	0	0	5	5	3	2	1	2
3	1	0	2	0	0	12	4	7	2	2	0
1	0	3	0	2	0	5	3	3	1	1	3
3	3	4	1	0	0	13	3	8	1	3	2
2	2	1	0	4	1	13	4	9	2	2	2
1	0	0	0	0	0	14	3	9	3	1	0
2	0	0	1	2	0	10	7	5	2	3	1
3	1	0	1	1	2	20	9	8	4	1	3
0	1	0	0	3	2	15	7	6	4	3	4
3	3	1	0	1	0	18	9	16	4	1	2
0	4	0	1	1	0	13	8	7	3	0	3
2	6	0	1	2	0	26	5	8	2	3	2
1	3	0	0	3	0	15	10	6	3	2	4
3	1	1	1	3	0	15	11	11	1	4	0
4	3	0	0	2	0	16	4	16	1	2	2
2	7	0	1	2	2	13	8	14	2	3	2
6	3	3	1	1	0	15	0	11	4	2	0
3	2	1	2	0	1	24	2	7	2	1	2
0	1	1	2	1	0	25	7	11	2	2	2
0	0	1	0	0	0	26	6	14	0	3	5
0	0	0	3	2	1	24	5	16	4	1	1
0	1	2	0	3	1	19	10	8	1	0	2
0	2	2	2	2	2	13	4	20	3	4	2
4	5	0	1	1	0	16	7	13	3	3	1
1	7	1	2	0	0	31	15	5	2	0	3
1	2	0	1	1	0	17	17	8	4	4	1
3	3	0	2	4	1	17	11	7	1	3	0
2	3	0	1	2	1	26	11	12	3	6	4
3	2	2	2	4	1	18	10	16	5	2	3
1	6	2	1	2	0	14	6	10	3	3	1
4	3	0	1	2	0	18	8	8	2	2	2
1	4	2	2	1	1	25	9	11	5	0	2
2	3	2	2	2	1	15	8	4	3	1	1
0	6	0	1	4	0	28	9	10	1	1	2
1	3	4	1	1	3	32	8	18	1	0	2
0	4	1	5	4	3	24	9	17	2	2	0
8	6	2	2	4	1	23	6	12	1	2	0
2	6	2	2	1	0	17	7	8	1	4	2
3	3	2	0	0	1	23	5	10	3	1	4
3	4	0	1	4	0	19	3	13	4	0	3
0	1	0	1	1	1	14	9	11	3	3	5
1	2	1	1	4	1	19	4	12	3	5	6
2	2	2	3	3	2	25	17	17	4	4	2
1	3	5	1	3	0	25	10	11	2	2	2
2	3	2	1	2	0	23	8	12	3	3	1
1	0	3	4	4	0	29	8	12	2	4	2
0	0	1	1	3	1	26	12	18	1	2	0
0	2	3	6	4	0	29	12	28	2	4	1
1	1	0	1	5	2	29	10	18	3	3	1
1	2	2	1	1	0	34	17	12	4	0	3
4	1	1	2	4	2	29	20	11	2	0	1
2	0	0	1	1	1	14	5	8	0	1	0
2	2	4	0	2	0	18	1	13	0	0	3
1	1	5	2	3	2	29	9	20	2	3	1
4	2	4	2	2	5	29	7	10	4	3	3
1	2	2	1	2	2	25	10	13	3	3	2
3	5	2	2	1	2	10	1	13	8	4	3
4	3	2	1	1	1	15	3	15	5	4	3
1	0	0	3	2	4	32	11	13	2	1	3
5	3	0	0	3	2	8	2	8	1	2	3
3	5	1	1	3	1	23	3	13	1	2	3
6	4	2	1	1	1	21	6	12	2	1	2
0	2	5	1	1	1	16	7	16	1	0	5
5	7	4	2	1	1	25	7	20	2	0	2
1	4	5	5	3	2	21	7	9	3	0	2
1	5	4	6	1	2	26	14	14	1	1	4
1	3	3	3	4	2	22	20	10	1	1	3
0	6	3	5	1	5	26	14	9	1	1	2
1	3	5	1	4	3	14	12	15	1	1	3
1	3	1	1	4	5	26	18	18	5	2	6
1	5	3	2	1	1	23	7	8	3	1	3
4	2	4	0	0	0	29	13	16	3	1	1
2	2	4	2	2	3	23	6	14	1	3	4
2	5	2	3	1	4	15	4	17	4	3	9
4	4	0	4	3	1	13	8	8	4	1	1
1	6	2	3	1	1	13	5	7	2	0	3
3	6	1	4	1	1	23	8	12	3	5	2
5	5	2	3	1	2	20	8	5	4	3	1
6	3	4	4	2	3	29	4	14	1	4	1
2	5	3	1	6	0	22	4	14	4	3	4
5	7	1	0	2	1	13	7	19	2	6	3
3	4	1	0	2	3	16	16	14	3	4	2
2	5	2	1	1	1	24	6	10	2	3	0
10	6	1	2	3	1	16	5	15	1	0	3
2	0	2	1	3	1	23	10	11	5	4	1
4	3	4	1	1	1	20	4	7	3	1	4
1	3	6	2	3	1	17	5	18	1	0	4
3	4	2	0	4	1	22	2	11	1	0	1
6	6	3	1	3	1	19	10	11	2	1	1
6	4	3	2	4	2	24	11	15	6	3	2
3	4	1	0	4	3	21	7	11	3	4	3
3	1	3	2	2	2	14	8	13	7	2	5
3	3	4	1	2	2	16	8	12	3	4	1
0	6	2	1	1	2	26	7	7	0	9	2
2	8	0	0	3	1	15	10	7	7	6	4
5	3	3	0	3	1	23	13	6	3	7	0
5	4	2	1	1	1	17	8	10	1	5	4
2	2	2	1	5	2	31	6	16	3	4	3
1	3	4	2	5	4	30	8	15	4	9	3
3	1	4	2	3	2	25	10	14	7	5	1
4	2	5	4	10	4	13	4	8	1	2	9
2	4	3	4	6	3	24	7	8	0	2	5
3	2	4	5	3	2	28	6	14	1	1	5
2	4	5	2	7	2	29	3	25	2	1	1
1	2	6	2	5	4	18	3	10	1	4	5
3	9	1	0	3	1	25	10	13	2	2	4
5	5	1	1	5	1	20	4	18	3	2	6
4	8	3	1	3	4	10	4	16	2	1	6
2	7	4	2	3	3	15	2	14	1	4	5
5	3	4	3	5	2	13	1	11	6	6	2
1	6	1	2	5	1	30	10	9	4	6	3
5	7	1	1	5	1	30	9	10	4	5	2
3	7	4	4	3	3	23	17	6	4	6	4
9	5	8	2	4	4	28	14	15	4	4	1
0	4	3	2	3	2	26	18	5	5	4	1
0	1	4	2	3	3	30	15	12	5	6	5
2	3	4	4	7	2	20	9	12	5	2	5
3	1	1	1	4	2	29	6	7	6	1	5
4	3	2	4	3	3	12	11	6	3	2	7
5	5	8	2	0	2	23	13	16	3	3	5
0	3	3	1	5	5	18	8	19	2	7	3
3	2	6	0	0	1	24	9	16	5	5	4
3	7	5	0	0	2	24	5	18	4	6	9
6	10	3	3	2	1	20	6	9	4	5	4
2	5	1	1	2	3	23	5	14	2	1	5
5	3	1	0	2	1	20	8	8	4	3	4
6	3	4	1	5	0	30	13	6	3	3	3
0	3	4	1	3	3	21	14	14	4	1	5
0	4	5	0	8	2	17	15	9	3	2	2
4	3	1	2	5	3	15	17	7	8	1	2
3	5	2	4	3	2	19	13	15	1	6	5
4	4	6	5	6	0	17	17	11	2	1	5
2	2	3	1	5	1	15	18	5	0	0	3
2	4	3	0	3	1	20	10	6	1	4	4
7	5	1	0	8	4	19	6	8	5	4	3
3	3	0	1	5	1	20	3	18	4	2	1
5	0	3	1	1	2	16	10	7	7	2	4
3	0	5	1	2	5	18	18	8	5	0	3
1	1	1	1	4	4	16	17	6	8	5	5
0	1	3	2	4	1	27	15	8	7	10	3
4	4	3	3	5	4	20	17	2	4	0	4
1	2	7	1	3	1	28	20	12	4	3	4
1	2	0	3	1	1	23	13	7	3	6	2
3	2	5	2	0	0	19	10	14	2	1	0
4	3	1	0	1	0	17	12	15	1	4	0
9	3	6	2	2	0	18	5	14	0	2	0
4	4	5	1	2	0	26	8	11	2	2	0
6	1	1	4	0	2	19	8	17	3	2	0
4	5	2	5	0	0	26	11	16	2	6	1
5	6	2	1	0	0	23	9	15	1	4	0
7	6	1	1	0	0	17	2	14	4	7	1
8	5	3	3	3	0	13	6	11	6	3	3
9	10	5	0	3	0	16	16	10	6	4	4
4	7	4	0	1	0	24	11	8	1	3	3
1	7	5	0	0	0	16	10	14	1	2	1
2	3	4	5	2	2	21	10	9	2	7	1
1	4	0	2	7	2	26	6	14	0	7	1
3	6	1	3	1	0	13	1	11	2	2	3
5	5	2	3	4	3	21	3	11	0	6	6
8	5	2	2	2	0	13	15	13	3	11	3
2	6	0	1	2	2	21	12	8	2	2	1
4	5	4	2	3	0	13	5	19	2	2	2
7	3	0	5	7	3	11	1	9	1	4	3
2	4	0	3	4	0	26	4	8	3	1	1
