# Supplementary material for: From deterministic to fuzzy decision-making in artificial cells
Source: Nat Commun. 2020 Nov 6;11:5648. doi: 10.1038/s41467-020-19395-4 (PMC7648101; doi:10.1038/s41467-020-19395-4)
Supplement: Supplementary file 4 — Source Data [file 41467_2020_19395_MOESM4_ESM.zip › source-data/expression@low-gene-densities/cI/production-rates@39C.txt]

1	1	5	1	0	2	3	3	0
0	4	1	3	1	0	1	4	3
1	1	6	2	0	0	3	3	2
1	5	9	1	0	1	2	2	1
1	4	3	2	0	2	0	2	0
2	2	5	1	0	1	2	3	1
0	5	6	2	0	1	1	5	3
1	3	2	3	3	1	1	3	4
0	6	6	1	1	2	3	4	1
1	4	8	3	3	1	2	0	0
0	6	5	2	3	2	0	1	0
0	4	4	4	7	0	0	3	0
0	6	3	2	4	3	0	2	0
0	4	5	3	5	3	0	0	0
0	2	6	4	8	4	1	0	0
0	1	6	2	2	4	0	0	1
0	0	4	4	5	2	2	0	1
0	0	7	3	3	0	0	0	0
0	2	6	5	2	3	1	1	3
2	1	1	1	2	5	0	1	0
0	1	0	7	5	0	2	3	0
1	0	7	3	2	6	0	0	2
0	4	2	5	3	1	0	1	4
1	2	2	4	1	1	1	1	3
0	2	3	6	6	5	0	0	3
1	1	6	6	2	3	0	0	3
0	3	5	7	8	5	0	2	5
1	5	6	7	3	5	0	3	4
0	7	5	6	7	5	1	1	2
0	7	2	9	5	5	3	1	1
0	7	3	6	10	7	1	2	4
0	3	6	7	9	4	3	4	6
0	4	4	11	10	7	2	2	7
0	2	4	12	12	7	2	1	7
1	7	3	9	7	2	3	1	5
0	3	2	12	14	8	4	5	5
0	2	7	14	10	12	0	2	2
0	6	7	12	22	4	0	3	2
0	12	4	14	13	9	3	2	4
1	2	8	12	13	5	5	3	3
0	5	6	11	16	14	6	6	2
0	5	5	11	11	6	7	4	8
0	5	8	11	20	5	3	5	7
1	0	5	17	10	8	2	3	4
1	7	6	22	17	7	5	4	2
0	5	4	17	20	8	6	2	4
0	7	3	14	7	7	4	6	4
0	7	4	14	10	9	3	7	1
0	11	9	14	11	9	5	7	3
0	8	5	10	15	6	6	8	13
3	5	6	7	17	7	4	5	6
1	4	10	10	10	13	6	7	10
2	8	16	8	9	18	4	7	5
1	3	13	12	8	14	4	7	9
0	12	8	5	8	12	4	5	6
2	8	7	14	10	17	3	9	8
1	2	8	14	10	19	3	5	10
0	2	7	12	16	14	6	6	2
0	4	15	13	15	15	3	10	3
0	2	9	9	21	15	3	10	5
1	4	7	19	5	16	3	3	2
2	4	3	19	12	9	5	1	4
0	10	4	18	20	9	5	9	6
0	8	3	20	8	15	8	6	5
2	8	2	17	10	11	5	10	6
1	5	7	14	15	11	1	8	1
1	1	3	13	10	13	5	4	4
3	3	7	21	14	8	4	5	4
0	4	4	21	9	11	2	9	3
0	8	4	24	19	7	4	4	4
0	11	0	16	11	19	4	7	3
0	19	5	19	17	13	3	2	4
1	2	6	16	13	13	6	1	3
0	1	8	14	11	16	8	2	2
1	4	11	14	12	11	6	6	4
0	5	6	24	7	14	7	1	1
0	5	9	22	14	11	3	3	2
2	13	8	14	6	15	1	8	3
0	13	10	13	9	14	2	2	6
1	7	3	9	17	4	0	5	4
0	12	6	18	13	12	2	8	4
1	12	7	9	7	13	5	3	2
1	6	12	10	10	13	6	3	5
0	5	10	11	10	9	7	5	1
2	1	11	8	11	12	0	2	5
2	3	7	14	10	11	5	3	6
0	4	7	13	12	10	3	8	9
1	9	7	15	11	15	1	9	3
0	4	8	14	8	6	5	0	3
0	5	7	11	2	9	1	2	1
1	8	11	8	6	7	5	3	6
0	3	9	11	6	5	7	7	5
1	4	8	6	6	10	4	9	11
2	9	4	7	9	5	1	6	6
2	7	4	15	10	9	10	4	7
1	4	8	11	10	11	4	3	3
0	3	11	8	8	6	8	3	3
0	4	11	11	4	14	4	4	7
0	7	9	10	10	11	2	2	6
12	3	10	15	7	7	0	3	4
11	4	8	11	7	12	1	3	4
0	7	9	5	3	11	4	3	2
6	4	9	19	9	3	7	4	3
3	4	2	16	8	5	5	4	4
8	5	6	12	13	4	12	4	8
9	0	5	16	16	6	4	6	5
12	1	7	12	13	8	6	10	5
12	11	4	11	11	4	5	2	7
5	4	9	16	10	8	5	8	5
6	13	11	16	12	6	3	7	10
2	6	4	5	7	13	3	6	4
8	7	11	15	11	8	5	2	5
10	12	4	23	11	4	7	3	3
7	9	6	19	10	8	2	12	3
7	10	6	15	10	7	2	8	4
7	11	4	14	15	4	3	6	3
10	8	8	16	10	6	4	8	7
6	13	13	11	6	15	1	5	3
10	11	10	8	9	14	3	6	10
10	10	9	14	9	10	1	6	9
5	12	9	17	9	11	1	11	3
5	10	7	19	17	8	6	8	8
8	7	8	20	8	8	3	6	5
5	4	11	17	10	16	7	7	9
2	8	4	15	12	14	5	4	10
9	10	5	14	12	11	5	12	7
7	7	7	11	3	12	10	6	5
11	4	8	14	2	8	4	4	5
5	8	9	17	11	9	1	6	6
9	10	8	22	11	15	6	2	4
13	7	7	19	7	8	1	7	6
15	9	7	16	14	11	1	6	8
5	7	9	9	17	8	0	6	8
10	12	9	23	13	6	3	12	3
9	9	10	9	8	12	8	9	2
13	4	4	14	12	13	5	7	3
12	0	8	5	4	17	8	9	4
9	8	14	10	10	9	8	9	4
6	5	7	18	9	10	5	7	2
11	3	9	13	9	10	8	9	7
12	4	9	14	15	9	5	6	9
9	3	14	17	19	11	5	2	5
12	5	5	18	14	11	9	6	4
7	0	12	28	7	11	7	4	2
3	4	3	16	10	10	2	6	6
5	10	2	19	7	9	3	8	7
11	6	1	19	9	10	5	6	4
3	4	6	19	12	7	6	7	7
10	5	7	12	15	1	12	7	9
5	3	10	16	14	7	9	7	12
6	3	11	10	5	11	1	11	3
10	2	5	7	5	10	2	5	5
12	5	6	9	4	10	5	11	7
11	5	6	11	4	10	1	6	7
8	5	7	5	5	14	10	7	7
9	5	9	11	3	8	9	7	3
8	10	4	18	7	6	5	5	3
2	5	0	19	12	13	2	9	4
8	6	5	7	6	12	6	8	10
7	15	3	3	6	7	6	7	5
8	5	4	16	3	12	9	4	6
12	7	3	12	14	15	3	6	9
12	8	4	13	4	10	4	9	8
14	5	5	14	7	7	3	7	12
14	6	6	13	11	12	3	11	11
9	2	5	20	5	9	6	8	7
10	8	9	23	17	16	9	12	6
11	4	4	9	11	4	10	11	6
13	9	7	14	8	8	8	8	4
10	5	9	9	9	9	2	8	3
13	5	7	8	10	9	1	8	8
9	11	10	10	11	12	2	4	5
13	11	4	12	10	12	0	9	10
15	11	2	13	19	12	4	6	2
5	5	3	13	0	15	7	4	5
5	3	1	15	6	10	4	6	3
11	3	7	10	5	11	8	9	0
7	3	6	13	7	10	5	8	5
8	5	4	25	13	8	2	7	8
11	10	4	10	8	13	4	4	5
9	4	9	19	10	11	6	9	3
13	3	8	15	13	10	9	11	3
11	7	11	16	10	10	1	5	5
8	6	5	10	9	5	4	9	5
10	11	6	15	5	11	5	9	4
13	7	7	20	6	10	6	7	5
9	6	6	22	10	6	4	7	2
7	6	8	16	6	10	4	11	4
6	16	5	16	8	10	4	4	6
13	11	4	13	11	5	3	7	4
11	6	5	13	6	9	1	3	8
9	4	8	15	10	10	1	7	4
10	9	10	16	9	5	5	4	4
11	14	11	12	11	9	6	4	4
11	16	7	19	10	10	4	12	5
5	9	5	16	12	10	3	6	3
6	1	5	29	8	9	1	9	6
2	4	1	20	14	13	7	12	4
8	7	6	14	16	11	8	1	3
4	4	2	10	2	6	3	0	0
