# Supplementary material for: From deterministic to fuzzy decision-making in artificial cells
Source: Nat Commun. 2020 Nov 6;11:5648. doi: 10.1038/s41467-020-19395-4 (PMC7648101; doi:10.1038/s41467-020-19395-4)
Supplement: Supplementary file 4 — Source Data [file 41467_2020_19395_MOESM4_ESM.zip › source-data/expression@low-gene-densities/lambda/production-rates@41C.txt]

1	1	0	2	6	3	0	0	0
4	0	2	3	2	0	0	0	0
4	0	2	0	4	1	1	0	0
5	0	5	2	3	1	2	0	3
2	0	2	3	4	1	1	0	4
4	0	0	5	0	5	3	4	5
0	0	2	3	5	3	2	5	4
2	0	1	3	2	1	0	4	5
1	0	8	2	2	2	2	2	3
2	1	2	2	1	2	0	5	3
2	0	4	2	3	2	1	1	3
3	0	5	4	3	1	1	3	3
4	0	4	3	4	4	0	1	1
3	2	5	3	1	1	1	0	0
3	2	3	5	3	0	0	2	1
3	0	1	2	2	3	2	2	1
5	0	3	2	5	0	0	4	1
3	1	2	5	3	0	0	7	2
6	0	8	1	5	2	1	4	3
6	1	5	6	6	2	3	2	3
6	1	2	2	2	1	1	0	3
6	2	4	0	2	0	4	4	4
5	2	2	4	1	0	4	7	4
6	2	3	2	3	0	0	4	6
4	1	2	4	2	0	3	2	1
3	0	2	8	3	1	3	5	0
4	0	4	3	4	0	2	7	4
0	3	3	6	2	0	3	5	1
3	0	4	3	2	1	2	7	2
2	1	3	6	3	0	0	12	2
2	1	1	4	3	1	0	6	1
3	0	8	6	2	0	2	7	2
6	1	3	5	3	0	2	1	1
2	3	2	4	2	0	0	2	6
7	2	3	4	5	3	3	2	3
4	1	6	5	1	0	0	1	1
4	0	2	7	1	1	4	2	0
6	3	1	3	4	1	4	5	7
5	0	3	1	4	3	1	4	2
7	0	5	2	4	0	1	3	5
9	2	6	5	2	3	2	9	8
3	0	9	8	6	3	5	7	5
5	1	6	2	4	3	2	7	3
8	2	7	9	6	3	0	3	5
13	1	5	2	1	2	2	5	4
6	1	6	2	5	2	4	10	3
1	1	10	3	1	6	3	6	2
8	4	6	3	4	2	7	6	2
7	3	3	3	4	3	3	10	5
5	1	2	4	0	0	3	10	7
3	3	1	4	2	1	6	9	3
7	3	2	5	4	3	8	8	4
5	5	3	6	6	6	5	9	8
3	6	2	3	3	2	3	11	5
6	3	7	7	8	2	3	5	9
8	1	5	4	2	3	3	5	6
5	3	6	1	7	2	2	8	7
4	6	4	2	5	2	1	4	9
7	6	8	7	1	3	1	3	7
8	6	6	9	4	5	5	4	7
4	4	5	7	4	3	5	11	6
6	4	4	2	4	1	4	5	10
3	2	2	5	2	1	9	12	10
7	0	4	2	1	1	4	13	5
5	0	8	2	3	2	2	6	10
9	0	5	3	2	2	5	5	7
6	0	5	5	5	2	9	9	6
8	0	2	4	2	2	7	13	3
9	1	3	2	3	2	1	8	5
5	1	4	3	2	2	5	10	2
9	0	8	5	4	3	9	7	5
6	1	1	3	3	3	6	10	7
5	3	5	1	3	2	4	8	7
9	2	9	1	4	1	5	12	3
1	5	5	5	5	2	3	13	5
4	3	0	3	1	2	3	9	4
6	3	1	3	1	3	6	10	4
4	7	6	4	8	3	4	8	5
8	4	2	4	2	1	2	8	7
8	5	1	4	3	2	5	4	8
3	5	4	2	4	6	4	8	1
4	5	3	4	5	7	2	6	5
4	8	1	4	5	3	7	5	11
6	7	2	2	1	4	5	2	3
3	2	0	7	8	7	4	7	3
8	5	1	5	4	4	5	4	3
5	3	6	8	6	4	4	11	4
3	3	0	4	2	1	3	2	2
6	2	2	10	5	4	6	3	5
5	2	5	9	5	2	7	4	4
4	1	3	7	5	5	6	6	5
3	4	3	4	2	5	4	11	5
3	0	2	4	4	3	3	2	3
2	3	0	5	5	2	3	1	3
1	0	2	6	1	1	3	4	7
3	2	6	7	2	5	2	4	5
1	0	5	5	4	6	2	13	7
7	2	4	3	8	1	1	8	8
3	1	2	8	6	3	1	5	1
2	1	3	8	4	4	1	6	7
8	3	6	6	5	4	0	2	7
4	1	4	3	3	5	1	8	2
8	0	5	9	3	5	0	4	5
4	0	5	8	3	5	4	7	5
6	0	5	3	3	4	7	8	5
4	0	2	7	4	3	3	6	5
3	1	8	11	10	7	2	11	6
5	2	3	9	5	8	3	6	7
3	2	3	6	9	3	1	10	7
5	1	5	8	7	1	0	10	4
2	2	4	3	3	4	3	2	5
2	2	2	6	8	7	3	7	9
3	7	2	5	6	2	0	5	3
7	6	1	11	6	5	1	7	8
3	3	1	7	4	6	0	8	4
2	5	3	5	3	3	2	10	6
8	3	2	5	3	4	1	6	11
5	3	1	6	5	2	3	10	6
2	5	6	7	5	5	1	7	7
3	3	4	5	6	2	4	13	6
3	5	2	3	4	1	3	4	6
2	4	3	8	3	2	5	5	5
3	3	0	5	5	3	5	9	5
4	0	4	3	6	4	2	9	4
3	2	2	6	2	5	3	10	9
2	2	1	8	5	6	4	6	8
3	0	4	3	3	4	4	9	5
3	2	3	1	2	7	3	2	3
3	1	1	7	5	3	2	6	4
5	1	3	4	6	4	2	10	8
3	0	4	2	4	6	3	12	6
6	2	2	5	4	4	3	7	6
3	2	4	5	6	6	1	4	2
5	3	3	6	5	4	4	5	3
2	5	3	5	7	2	4	5	2
3	1	2	6	8	4	6	8	3
7	1	7	4	7	5	10	14	7
5	3	6	5	4	2	2	11	9
6	2	4	8	6	8	0	5	6
4	0	5	9	7	7	1	3	3
4	2	5	10	3	7	0	10	6
5	3	4	5	6	8	7	10	7
9	2	6	6	1	9	2	5	1
5	8	5	10	5	5	6	10	2
4	1	2	10	5	4	8	11	5
6	2	5	9	7	4	8	8	0
5	2	6	3	11	3	7	12	4
3	3	0	5	8	1	10	6	2
6	1	6	9	9	4	4	9	3
4	1	2	8	4	4	4	11	0
1	5	2	6	7	7	5	6	1
5	2	1	7	4	1	8	11	4
7	0	2	7	7	3	6	8	8
4	3	4	4	9	2	6	14	5
4	3	0	9	6	3	6	11	9
5	4	2	3	2	6	2	12	5
6	2	2	4	4	4	6	15	4
1	3	2	5	3	2	6	9	13
1	1	0	4	4	4	5	10	5
3	5	4	3	2	2	10	7	4
3	3	4	3	8	1	8	8	1
3	0	3	7	4	3	11	6	1
3	2	2	4	7	2	6	12	8
1	3	6	5	5	6	8	4	7
4	5	4	4	11	3	4	17	11
5	2	3	6	6	3	6	17	3
4	0	8	4	8	4	13	10	7
6	1	5	3	1	5	13	10	7
3	3	2	4	3	10	6	12	11
4	4	3	3	0	8	2	11	11
7	5	7	3	0	5	7	13	10
3	1	2	6	3	4	3	12	12
9	4	5	2	3	8	9	11	10
3	1	3	7	4	3	6	13	13
7	4	6	5	3	3	9	8	9
4	3	4	8	9	1	13	10	9
10	2	6	3	2	0	11	10	4
5	2	7	8	7	1	5	8	11
6	2	7	8	12	6	6	11	9
2	0	0	2	7	3	5	11	11
4	2	4	4	8	8	8	7	7
6	5	5	4	9	3	7	7	7
5	4	7	5	10	4	6	6	14
5	2	2	4	4	7	5	11	9
5	1	8	4	4	7	12	6	6
5	2	7	10	4	4	6	6	0
7	1	6	8	5	4	2	4	5
4	1	4	5	4	6	6	8	7
5	1	2	2	5	8	10	10	7
4	2	6	6	2	4	4	7	7
0	0	7	4	5	5	9	8	5
3	2	2	1	1	1	7	3	5
4	5	2	2	1	1	6	7	5
6	5	3	5	3	2	10	13	18
4	1	7	3	4	6	12	10	10
2	1	3	8	6	4	6	9	11
6	0	3	4	2	7	5	9	10
3	3	4	3	4	3	8	13	10
2	3	2	5	1	3	8	9	12
4	1	1	3	2	3	4	7	11
