# Supplementary material for: From deterministic to fuzzy decision-making in artificial cells
Source: Nat Commun. 2020 Nov 6;11:5648. doi: 10.1038/s41467-020-19395-4 (PMC7648101; doi:10.1038/s41467-020-19395-4)
Supplement: Supplementary file 4 — Source Data [file 41467_2020_19395_MOESM4_ESM.zip › source-data/expression@low-gene-densities/lambda/production-rates@37C.txt]

3	1	4	4	0	0	1	2	0
5	2	3	4	1	2	2	3	0
1	6	2	1	0	2	2	4	1
1	2	3	4	2	2	0	4	5
1	4	4	2	0	3	1	3	1
3	2	4	2	2	0	3	5	0
1	2	0	1	2	1	0	7	2
0	5	4	2	2	5	3	5	2
0	1	4	4	1	2	1	2	0
2	3	0	3	0	1	0	1	2
4	3	4	4	2	2	1	5	2
0	5	3	1	2	4	0	6	1
4	1	2	1	3	2	2	5	1
1	4	1	0	4	5	2	3	2
1	4	6	1	6	5	0	4	5
2	6	5	1	3	3	3	3	3
0	4	2	3	3	5	1	4	3
4	3	5	1	0	2	2	2	8
3	1	1	1	4	3	1	1	2
7	2	4	0	2	4	2	2	0
4	3	5	1	1	3	1	3	1
4	6	3	1	2	3	2	8	1
0	8	2	1	5	0	0	6	3
2	4	5	2	5	0	2	5	1
1	6	2	1	2	2	1	6	2
2	4	3	1	3	3	4	5	3
0	6	3	4	0	0	0	0	0
0	10	2	0	1	3	2	7	2
3	6	4	3	1	1	1	5	2
3	2	3	3	0	1	2	4	1
7	2	6	3	1	1	2	6	1
4	7	4	1	0	3	2	4	1
8	1	2	2	1	0	3	5	0
6	6	4	0	1	1	4	3	1
6	2	3	1	1	2	3	7	3
4	1	3	2	3	0	0	5	0
2	6	2	0	0	1	1	5	0
3	8	0	4	0	0	5	8	1
3	5	0	1	1	0	1	2	0
2	4	0	1	3	1	3	6	3
9	7	4	2	1	1	2	8	2
5	6	3	0	3	1	7	12	2
3	4	2	1	4	2	5	12	2
4	6	0	0	2	3	10	14	1
3	9	2	1	2	1	4	15	2
3	5	4	1	1	2	6	17	11
4	4	0	1	6	6	6	8	9
4	6	2	1	7	2	9	10	11
1	6	2	7	3	1	6	9	4
4	9	2	5	3	1	3	8	9
5	8	5	5	3	1	9	7	6
8	8	2	1	5	2	12	11	4
5	9	5	4	7	3	9	13	5
3	10	12	6	5	3	12	8	6
8	4	6	5	12	1	10	11	10
4	5	8	5	7	1	10	21	7
4	9	9	3	5	2	4	12	10
6	3	10	4	11	1	7	14	11
3	4	7	3	8	2	7	16	5
3	9	9	4	7	4	7	10	15
3	6	5	3	10	5	11	16	9
7	9	6	1	7	3	6	11	18
2	3	6	3	9	2	12	15	14
5	6	1	0	6	1	4	15	18
1	7	2	6	2	0	8	16	7
2	5	4	5	1	2	12	15	6
2	4	4	5	6	6	13	12	5
3	7	4	3	4	4	10	21	9
3	5	5	3	6	8	8	13	5
4	10	6	3	6	1	12	15	5
4	9	6	2	2	3	10	11	5
3	10	14	4	6	4	11	18	10
9	7	11	1	0	1	12	11	9
8	0	9	6	9	6	3	18	17
5	10	4	7	4	6	14	19	11
5	9	6	6	2	2	9	18	9
6	4	7	4	6	2	9	23	13
5	8	5	5	1	3	9	19	12
4	6	1	2	8	3	8	14	5
5	1	5	5	5	3	9	19	8
3	5	4	4	4	5	14	15	6
3	4	2	3	7	4	10	9	3
4	7	3	7	8	4	7	13	1
6	3	2	4	5	2	13	14	4
3	8	6	2	9	1	9	15	6
3	6	6	0	10	6	8	16	2
3	4	6	4	6	5	11	17	6
6	7	3	5	2	1	5	18	4
9	8	8	9	1	1	6	21	5
7	4	5	5	8	2	13	18	7
2	6	2	7	7	2	7	20	7
2	3	10	4	5	2	12	18	5
2	6	6	5	4	7	9	23	8
2	0	5	5	8	7	7	12	5
1	3	3	15	4	4	5	14	8
2	7	4	16	3	1	13	12	3
4	7	5	4	4	12	10	16	7
2	7	6	5	2	4	12	9	5
1	3	9	8	1	2	7	15	2
1	6	3	8	6	1	11	14	6
1	4	1	4	5	1	10	13	6
3	4	6	5	2	2	9	12	4
5	2	2	7	1	2	9	12	6
7	2	6	4	6	0	14	11	6
1	4	4	5	7	5	10	21	5
6	2	6	5	12	8	13	13	3
4	3	5	3	6	5	8	15	4
3	6	9	6	5	2	10	16	8
3	6	8	10	9	5	15	9	8
4	7	4	5	1	4	12	21	7
4	9	3	7	0	1	11	15	5
5	7	14	10	1	1	13	15	6
4	3	5	10	6	2	13	10	3
3	6	12	8	6	9	9	9	11
3	2	11	7	4	8	15	15	6
1	8	4	8	9	4	11	10	3
3	5	5	3	14	4	14	11	2
6	7	4	5	7	8	17	18	9
4	7	2	4	5	8	11	20	3
5	9	2	6	5	2	14	19	3
3	7	6	7	3	5	13	12	2
1	9	2	6	6	1	15	11	8
1	4	5	7	4	3	17	17	9
1	5	4	9	4	0	14	9	9
7	7	1	10	0	0	13	10	7
5	9	2	8	0	1	17	18	4
3	6	6	6	1	0	13	11	12
9	6	3	7	2	0	23	20	5
8	4	3	6	3	0	14	20	8
12	7	6	7	4	0	7	17	3
2	4	6	8	5	0	25	25	5
2	3	4	8	5	1	15	23	4
3	6	4	11	1	0	19	22	2
4	2	4	8	4	0	15	26	5
3	7	5	7	3	0	18	19	2
4	6	3	11	2	0	13	25	6
6	6	8	7	1	0	16	27	9
4	6	8	6	6	0	17	21	8
7	10	6	9	6	2	12	17	7
2	8	7	4	11	2	13	33	13
4	8	3	1	13	8	9	17	16
4	8	5	4	9	4	6	29	21
4	4	4	8	1	0	10	19	19
5	9	5	12	7	1	6	15	17
4	7	7	4	8	0	16	17	16
3	5	3	1	15	6	16	22	16
2	7	2	3	9	9	5	20	19
2	9	5	3	9	2	7	18	15
5	4	4	8	10	2	6	24	11
5	3	4	7	10	4	11	25	10
1	7	6	6	5	5	11	20	5
3	8	2	4	11	3	11	28	8
1	7	7	7	6	3	12	31	12
3	8	1	1	7	1	10	29	11
4	2	4	4	5	0	12	20	16
1	14	2	8	4	1	6	17	18
3	9	8	13	1	0	7	25	14
1	7	7	11	0	0	10	31	17
4	4	5	1	2	0	12	32	16
5	8	2	5	7	1	10	22	28
2	4	4	4	5	9	15	18	8
3	2	4	3	9	5	18	20	12
4	11	3	4	5	3	15	25	10
5	7	10	2	8	6	9	27	9
2	6	6	1	4	5	15	27	15
3	8	3	4	10	1	12	33	13
4	3	2	4	8	1	17	34	17
8	4	5	5	5	0	14	26	12
1	2	3	6	2	1	10	26	9
2	10	9	4	0	0	12	25	11
3	4	2	6	2	1	9	17	12
5	3	5	10	5	1	10	32	5
3	8	3	11	3	1	8	26	6
4	6	0	14	4	1	17	31	5
2	11	5	8	1	2	12	14	9
2	7	4	9	9	0	18	20	9
0	6	4	18	2	0	21	22	5
0	7	5	7	4	2	15	21	3
0	13	6	11	6	2	19	27	12
0	6	7	3	3	4	25	19	10
1	5	7	7	3	2	17	30	11
1	7	4	7	7	1	24	32	9
4	7	5	10	6	1	16	26	9
1	4	5	10	4	3	25	21	10
0	7	6	17	8	1	18	10	5
2	11	5	9	9	0	12	31	6
5	10	3	13	6	1	10	25	2
3	5	7	7	9	3	15	20	9
1	4	5	7	6	1	7	18	6
1	5	5	6	6	3	17	34	11
2	10	8	9	8	1	12	24	5
5	8	5	6	4	3	13	26	8
1	6	2	4	6	3	17	23	18
0	6	8	4	8	1	9	23	16
1	5	6	5	6	5	12	25	13
1	8	4	2	7	5	9	28	10
2	4	5	2	3	2	9	17	7
3	8	4	4	5	1	7	18	1
4	8	8	6	2	2	10	19	4
5	5	2	5	3	1	5	18	3
