# Supplementary material for: From deterministic to fuzzy decision-making in artificial cells
Source: Nat Commun. 2020 Nov 6;11:5648. doi: 10.1038/s41467-020-19395-4 (PMC7648101; doi:10.1038/s41467-020-19395-4)
Supplement: Supplementary file 4 — Source Data [file 41467_2020_19395_MOESM4_ESM.zip › source-data/expression@low-gene-densities/lambda/production-rates@31C.txt]

5	0	0	1	0	0	0	0	1
1	0	1	1	1	0	0	1	1
0	0	0	1	1	0	0	1	2
1	0	0	3	1	0	2	1	0
1	0	0	2	1	0	1	1	1
0	2	1	0	0	0	1	1	1
2	0	0	1	0	0	0	0	2
1	0	1	0	0	0	0	1	3
5	0	4	0	1	0	1	0	1
2	0	0	2	0	0	0	0	1
2	0	3	4	1	0	2	0	1
2	0	0	3	1	0	0	0	0
3	0	2	4	0	0	0	2	3
2	0	0	2	1	1	0	1	0
2	0	1	2	0	0	1	0	0
1	0	1	3	0	0	0	0	3
3	0	0	2	1	0	1	0	0
2	0	1	2	1	0	0	0	0
0	0	2	0	0	0	0	0	0
0	1	0	1	1	0	0	0	2
1	0	0	3	1	1	1	0	0
2	0	1	3	1	0	0	2	0
0	0	0	1	0	0	1	1	0
2	0	0	2	1	0	1	0	1
1	0	0	2	2	0	0	0	0
1	0	0	0	2	1	0	0	1
0	1	0	2	0	0	0	0	1
1	0	0	1	0	0	0	1	0
0	0	0	2	0	1	1	0	3
1	0	1	0	0	0	1	0	1
0	0	0	0	0	0	1	1	0
2	0	0	2	1	0	2	1	1
1	0	0	2	0	0	1	1	1
1	0	1	0	0	0	0	1	1
0	0	1	1	0	0	1	3	2
2	0	0	1	0	0	0	0	1
0	0	0	4	1	0	0	0	0
2	0	0	0	1	0	1	0	0
2	0	1	0	1	1	0	1	0
0	0	0	2	0	0	1	0	1
0	0	1	1	1	0	0	1	0
0	0	0	2	0	0	0	1	0
0	0	0	0	1	0	0	1	0
0	1	1	1	0	0	0	0	0
1	0	2	1	0	0	0	0	0
0	0	0	1	0	1	0	0	1
2	0	0	0	0	1	0	0	1
0	0	0	1	0	0	1	1	1
2	0	0	1	0	0	0	1	0
0	1	0	2	0	0	0	1	0
2	0	0	2	0	0	0	0	2
1	0	1	1	0	0	1	2	1
0	0	0	1	1	0	0	1	3
2	1	0	2	0	0	1	1	3
0	2	2	2	0	0	1	2	0
0	0	0	1	0	0	0	0	4
1	0	0	2	0	1	3	0	0
0	0	0	1	0	1	0	0	0
0	0	1	1	1	0	0	4	0
0	0	0	2	1	0	1	0	1
0	0	0	0	0	0	0	0	0
0	0	0	2	0	1	0	3	0
2	0	0	1	0	0	0	0	1
1	0	0	1	0	0	0	1	3
0	0	0	1	1	0	0	0	1
0	0	0	1	0	0	2	0	1
0	1	0	2	0	0	3	1	2
1	0	0	2	0	1	3	0	2
0	1	0	2	0	0	2	0	2
1	0	0	2	0	0	3	2	2
1	1	1	0	0	1	1	0	3
1	0	0	1	0	2	0	1	3
1	1	1	1	0	0	0	0	1
1	1	0	1	0	0	1	0	1
0	0	0	1	0	0	2	2	0
0	0	0	1	0	0	0	1	0
0	0	1	2	0	1	0	0	1
1	0	0	0	0	0	1	0	0
0	0	0	0	1	0	2	0	0
2	0	0	0	0	0	1	1	1
1	0	0	1	0	0	0	2	0
1	0	0	1	0	0	0	0	2
0	0	0	2	0	2	0	0	1
0	0	2	2	1	0	0	0	0
0	0	0	1	0	0	0	0	2
2	0	0	2	0	0	0	0	1
0	1	1	1	1	0	1	1	0
1	0	0	2	0	0	0	0	0
0	0	0	2	0	0	0	0	0
0	0	1	0	0	0	0	2	0
0	0	3	2	0	0	0	0	1
0	0	0	2	3	0	0	0	0
0	1	0	1	2	0	0	0	0
1	0	2	2	0	0	0	1	0
1	0	0	3	0	0	1	0	0
1	0	0	2	0	0	0	0	0
2	0	0	1	0	0	1	0	0
0	0	1	2	0	0	1	1	0
0	1	0	1	0	0	0	2	0
0	0	0	2	0	0	1	0	1
1	0	0	1	0	0	0	1	0
2	0	0	1	0	0	0	0	0
0	0	0	1	0	0	0	0	0
1	1	0	0	0	0	0	0	0
2	0	0	0	0	0	1	0	1
0	0	0	1	0	0	0	2	1
1	0	1	0	0	0	2	0	2
0	0	0	1	1	0	0	1	2
0	0	0	0	0	0	5	0	0
0	0	0	1	0	1	2	1	1
0	0	0	1	0	0	1	1	0
1	0	0	1	0	0	1	0	1
0	0	1	1	0	0	0	0	2
0	0	0	0	1	0	3	1	0
1	0	0	0	0	0	1	0	0
0	1	0	2	2	0	2	1	2
0	0	0	0	0	0	2	0	1
0	0	1	0	0	0	0	0	0
0	0	0	0	0	1	2	1	1
0	0	0	4	0	0	1	1	0
0	0	0	0	1	0	0	1	0
0	0	0	2	2	1	3	0	0
2	0	0	2	2	0	0	0	1
1	0	1	2	0	0	2	1	0
0	0	1	2	2	0	1	0	0
0	0	0	3	0	0	0	1	0
1	0	1	0	1	0	2	1	2
1	0	0	2	0	1	0	1	0
3	0	0	0	0	0	1	0	1
0	0	0	1	0	0	0	1	2
0	1	0	2	0	0	0	1	3
1	0	0	1	0	0	1	0	0
0	0	2	4	2	1	2	0	0
0	0	0	0	1	1	2	0	0
2	0	0	1	1	2	3	1	2
0	0	0	1	1	0	3	0	1
0	0	0	2	1	0	3	0	2
1	0	1	1	0	1	0	0	2
0	0	0	2	2	1	1	0	0
0	0	1	0	1	2	0	0	0
0	0	0	0	0	1	1	0	2
1	0	0	1	0	1	0	0	0
0	0	0	2	0	1	2	1	0
1	0	0	3	0	0	4	1	0
1	0	0	3	0	0	4	1	1
0	0	1	3	0	1	1	1	0
0	0	1	2	0	1	1	2	0
1	0	1	3	0	1	2	2	0
0	1	2	2	0	1	0	2	0
0	0	1	2	1	0	0	1	0
0	1	2	0	1	0	0	0	0
2	0	0	0	0	0	0	1	0
1	1	1	1	2	1	0	1	0
3	0	2	1	0	0	3	1	0
1	1	4	2	0	1	2	3	0
1	1	1	0	0	1	1	4	1
1	1	0	0	0	0	2	0	0
0	0	1	1	0	0	3	2	2
2	1	1	1	0	1	2	2	1
2	1	3	0	0	0	2	2	2
1	0	3	0	1	0	2	1	0
0	1	1	1	0	0	1	1	1
0	1	4	2	0	1	2	2	1
1	1	2	0	1	0	1	2	1
4	1	1	0	0	0	1	1	0
0	0	4	1	0	0	1	2	0
3	0	1	1	0	0	0	1	0
4	1	0	2	0	0	1	1	1
1	2	0	0	1	0	0	2	0
4	2	3	0	1	0	0	1	1
3	1	2	0	1	1	0	0	0
3	2	2	1	1	0	1	1	0
5	3	1	1	0	1	0	0	0
5	2	4	1	0	0	0	2	1
2	3	3	0	0	1	1	0	4
3	1	2	2	0	0	1	0	0
7	2	3	2	0	0	2	1	0
5	1	6	1	2	1	0	1	1
7	1	5	1	1	0	0	0	2
4	2	1	0	1	1	1	0	0
2	2	1	1	2	0	1	0	1
3	1	3	1	0	0	1	0	0
1	0	2	2	1	0	0	0	0
0	1	2	1	1	0	0	1	0
3	0	2	0	0	0	2	1	0
1	0	1	0	1	0	2	0	0
2	2	1	0	0	0	1	0	0
4	3	2	1	0	0	1	0	0
6	2	2	1	1	0	0	0	2
5	1	5	1	3	0	0	0	1
4	1	1	1	1	0	0	0	0
6	3	2	0	0	0	1	1	0
4	1	3	0	0	1	0	0	0
3	2	4	2	0	0	1	0	0
4	5	1	1	1	1	2	0	1
4	0	2	1	0	0	2	1	1
6	3	5	2	1	1	0	0	0
4	2	2	0	0	0	0	2	2
8	0	5	0	0	0	2	0	3
3	1	3	0	1	0	0	0	0
