# Supplementary material for: From deterministic to fuzzy decision-making in artificial cells
Source: Nat Commun. 2020 Nov 6;11:5648. doi: 10.1038/s41467-020-19395-4 (PMC7648101; doi:10.1038/s41467-020-19395-4)
Supplement: Supplementary file 4 — Source Data [file 41467_2020_19395_MOESM4_ESM.zip › source-data/expression@low-gene-densities/lambda/production-rates@35C.txt]

1	2	0	0	6	0
2	2	2	2	0	0
0	3	0	2	1	0
0	1	0	1	3	0
1	3	0	0	2	1
0	1	2	1	3	0
1	0	1	0	5	0
2	0	0	0	1	0
1	1	2	2	2	0
2	1	1	0	4	1
1	1	2	1	2	0
3	2	1	0	2	1
3	1	2	1	5	0
2	2	2	0	5	1
2	1	1	0	1	0
0	1	2	1	2	0
1	1	5	0	1	2
1	0	0	0	1	0
3	2	1	0	1	0
0	0	1	0	1	0
2	3	2	0	2	2
0	2	3	0	2	1
3	1	2	0	1	0
2	1	1	0	3	0
1	3	3	0	3	1
0	4	2	0	2	0
3	1	5	0	2	2
2	1	3	1	2	0
4	1	5	0	1	1
4	1	2	0	0	2
3	1	4	1	2	0
1	1	2	0	1	1
7	2	3	3	3	4
1	1	3	0	2	4
1	3	4	0	2	2
3	1	0	1	3	2
4	2	1	1	2	0
2	0	5	0	1	1
1	4	3	0	1	0
1	0	2	0	2	3
2	0	3	0	2	2
1	1	1	0	3	1
0	1	0	2	4	1
0	2	0	3	9	4
0	1	0	4	6	0
1	0	1	3	6	1
2	2	1	4	2	2
0	2	2	4	10	2
1	1	3	1	7	6
3	2	1	5	8	3
1	0	0	1	5	6
2	1	0	3	8	7
3	2	1	1	12	4
1	0	1	1	5	4
3	2	2	0	7	7
0	2	3	0	3	5
0	1	2	2	6	4
4	3	3	2	8	7
3	1	2	3	5	1
2	1	0	4	3	3
1	1	1	2	7	4
0	1	1	1	3	3
2	3	2	4	5	7
1	5	2	3	12	7
0	1	1	3	11	8
4	0	0	3	5	3
0	1	0	1	10	4
1	1	1	2	17	5
3	0	1	1	10	3
2	0	0	1	9	13
1	2	3	1	7	10
2	2	1	2	10	7
0	0	4	3	5	6
0	2	5	12	11	4
2	2	0	8	15	6
1	3	1	11	7	8
2	1	3	10	10	7
6	0	2	8	11	7
0	1	3	4	11	13
0	2	6	12	19	5
1	2	3	10	12	6
1	1	5	15	9	2
1	3	1	14	4	1
1	1	5	13	9	6
0	2	1	13	9	7
1	1	4	9	17	7
0	4	2	4	12	7
0	0	3	8	19	7
1	1	4	7	22	9
1	0	8	11	9	8
0	0	1	8	18	10
0	0	2	2	15	5
0	5	4	13	14	6
1	0	3	0	14	7
1	2	3	6	15	13
1	2	5	5	9	7
2	3	3	3	17	11
0	1	3	2	14	2
2	6	5	3	10	7
3	2	2	6	13	7
0	9	6	4	12	9
2	8	3	4	19	10
3	2	5	5	20	9
0	4	10	7	14	10
0	0	8	8	21	6
0	0	4	5	14	4
0	2	3	5	10	6
1	1	5	7	10	12
0	2	6	3	14	11
1	0	7	8	16	10
0	3	7	4	24	8
1	2	8	7	14	12
0	4	4	2	10	7
1	1	4	2	19	8
2	4	8	2	9	6
2	3	9	2	18	6
2	3	6	2	18	5
1	0	5	1	14	9
0	0	4	1	9	6
1	1	5	2	13	7
1	1	5	1	14	6
0	1	4	2	18	6
1	2	3	2	13	12
0	2	4	4	19	3
0	3	3	4	9	10
0	2	2	4	13	3
5	2	2	3	10	4
1	3	3	4	15	5
1	0	4	2	11	12
0	3	1	3	13	7
1	2	5	4	9	4
1	4	4	2	19	6
0	2	2	0	12	7
0	2	6	4	18	2
0	5	3	2	11	2
0	2	5	2	14	7
0	2	10	3	14	9
1	2	4	4	10	6
4	5	6	3	17	5
4	3	6	3	15	8
2	5	3	1	22	8
2	6	6	2	19	12
3	2	8	3	21	15
4	0	12	4	21	6
2	2	4	6	19	3
1	5	7	6	21	9
1	3	4	3	17	5
4	4	7	2	24	4
1	2	4	3	14	8
0	2	7	9	15	7
3	5	2	4	18	9
1	3	3	11	25	11
4	3	3	8	17	16
5	4	2	5	13	18
6	4	1	4	11	8
4	5	7	5	18	8
2	4	5	8	15	8
1	5	6	5	14	4
3	5	3	4	16	10
1	2	3	5	15	8
0	3	4	3	9	17
2	4	2	5	18	9
2	2	1	6	13	12
0	3	4	11	21	12
2	8	2	17	20	7
2	4	4	11	18	8
2	4	3	16	22	6
2	2	2	17	11	6
1	8	8	15	10	7
5	3	5	11	8	1
4	8	6	12	4	0
4	6	5	3	15	9
5	1	2	4	21	6
4	4	1	10	14	6
3	0	3	8	21	12
8	2	1	4	15	14
6	1	5	8	22	7
5	3	0	5	19	16
9	5	1	8	18	15
4	5	5	15	19	6
1	3	6	11	17	10
0	6	3	13	15	4
2	3	4	13	16	5
4	12	3	15	15	7
1	1	1	12	13	10
2	3	0	12	11	8
3	5	7	10	9	5
1	0	4	11	11	4
2	3	2	9	19	6
2	3	2	17	10	5
2	4	4	13	16	5
5	1	2	15	18	6
2	5	2	12	16	5
2	2	3	19	15	7
1	3	5	13	17	7
4	6	5	11	12	5
3	4	4	16	17	4
2	3	6	9	10	2
1	1	6	18	14	3
2	1	3	5	13	8
