# Supplementary material for: From deterministic to fuzzy decision-making in artificial cells
Source: Nat Commun. 2020 Nov 6;11:5648. doi: 10.1038/s41467-020-19395-4 (PMC7648101; doi:10.1038/s41467-020-19395-4)
Supplement: Supplementary file 4 — Source Data [file 41467_2020_19395_MOESM4_ESM.zip › source-data/expression@low-gene-densities/lambda/production-rates@39C.txt]

2	1	3	1	5	1	0	0	1	0	0	1	2	1	0	0	2	1
2	4	2	4	2	0	3	1	2	0	1	2	0	3	0	0	0	5
4	3	3	1	2	1	3	2	0	2	0	3	0	1	0	0	0	3
2	4	4	4	4	1	5	1	2	0	0	0	1	2	2	2	1	2
2	2	5	1	3	2	4	1	3	1	1	2	2	1	0	2	1	6
0	4	10	1	4	2	3	2	4	0	3	3	0	0	1	1	2	4
2	4	2	1	1	1	1	0	2	1	1	3	1	2	0	1	0	3
3	4	5	3	1	4	1	2	2	1	0	1	1	2	0	2	1	0
2	3	2	1	1	1	2	4	0	2	2	2	1	0	2	1	1	1
3	2	4	1	1	0	1	3	0	3	0	1	0	0	0	0	0	1
3	4	1	1	0	1	4	3	3	1	0	0	1	0	0	0	1	3
3	4	4	2	3	2	5	0	5	2	4	2	0	0	0	1	2	4
1	3	0	3	2	0	4	3	1	2	2	0	0	1	0	1	1	2
4	4	5	1	2	2	6	4	2	2	1	0	1	3	1	3	2	2
6	3	3	1	4	2	3	1	2	3	1	1	2	2	1	0	1	0
4	2	5	1	2	3	7	2	2	1	0	2	2	3	0	2	0	2
8	6	3	2	3	1	4	4	0	2	4	0	1	0	0	3	2	3
1	6	12	8	6	1	5	3	3	1	1	0	1	2	0	2	3	1
1	5	13	3	1	1	2	1	1	2	0	0	2	0	0	1	1	2
5	3	4	1	4	1	5	0	3	1	1	3	1	0	0	1	2	1
3	2	6	0	2	4	4	2	1	2	3	2	2	1	2	3	0	5
9	7	6	2	2	3	6	4	0	6	4	2	1	0	2	1	1	4
2	3	2	2	4	0	6	3	4	3	1	1	2	0	0	1	1	1
4	4	8	1	5	0	0	3	3	1	2	1	2	5	2	0	0	3
3	6	9	1	2	5	4	2	1	0	0	2	1	1	0	2	3	3
3	2	6	0	5	4	9	1	0	2	2	1	1	0	0	2	0	3
3	3	7	3	2	4	4	4	0	1	4	1	1	1	3	4	1	3
1	1	6	3	1	4	5	4	2	2	2	1	2	1	0	3	1	3
2	2	5	2	1	0	4	4	1	2	3	1	1	2	3	1	2	5
2	5	2	7	4	2	1	3	2	0	5	1	2	0	3	0	0	1
1	8	7	7	7	0	4	4	4	3	3	0	5	2	2	1	1	3
1	3	7	2	3	2	1	4	1	1	5	1	4	0	3	0	0	1
1	5	6	4	3	8	3	10	0	7	5	0	3	1	3	2	2	2
2	2	6	5	2	5	2	3	0	4	6	1	3	1	6	1	1	3
1	2	3	4	4	3	3	6	0	1	1	2	7	1	4	3	1	3
3	3	3	4	3	4	12	4	0	2	0	0	7	4	8	3	0	2
7	3	7	2	4	4	7	4	1	3	4	0	9	3	3	1	1	2
3	0	4	3	4	2	6	3	0	1	4	1	7	0	4	5	2	0
4	4	10	4	5	2	4	4	2	2	5	0	12	3	5	2	1	1
4	2	6	4	0	6	4	4	0	1	3	2	13	3	3	1	2	1
2	5	11	7	2	2	7	6	1	2	6	1	12	7	7	1	2	2
3	7	7	4	3	2	6	0	4	3	2	5	6	3	4	1	2	6
7	4	4	7	2	4	5	1	5	3	3	1	12	3	7	3	0	3
2	5	9	6	3	9	5	1	3	3	3	5	8	4	12	1	0	2
5	3	8	3	7	3	6	1	8	2	5	1	15	2	10	0	2	1
6	8	11	10	7	2	10	4	6	4	2	2	21	9	10	1	1	2
4	4	7	6	7	1	10	4	6	6	6	0	21	6	8	1	1	2
11	5	4	5	4	3	10	6	7	3	5	0	12	8	8	2	2	3
5	5	6	4	5	0	6	9	3	3	1	2	9	8	3	0	2	1
8	1	9	9	6	4	2	12	0	1	3	1	8	16	4	4	6	0
8	4	10	5	1	8	10	1	7	6	3	0	18	10	8	2	1	4
3	3	7	2	1	8	10	4	4	3	1	0	14	9	9	1	3	1
5	4	5	6	2	3	11	5	6	2	4	0	9	6	8	0	2	0
2	12	13	3	4	6	10	1	7	1	4	3	12	9	10	2	2	2
0	3	7	12	6	3	6	4	2	7	3	0	20	10	8	6	2	3
0	1	5	6	4	3	9	2	4	5	1	1	20	6	9	4	1	1
1	8	8	9	2	5	17	3	11	3	2	3	16	10	20	2	4	3
1	3	6	6	8	3	7	7	4	3	4	0	17	7	13	1	4	2
2	3	5	4	8	1	11	7	1	3	1	1	16	7	8	4	3	3
5	5	11	6	7	4	7	7	5	1	1	1	20	7	12	1	4	2
6	4	17	4	5	3	7	6	4	3	4	2	21	13	13	0	2	8
9	1	18	5	1	4	16	7	6	3	5	0	21	9	9	1	1	4
8	9	21	5	3	5	10	5	1	1	3	0	34	11	9	3	3	4
7	3	10	9	0	4	9	10	4	1	7	5	20	9	12	1	1	2
9	9	14	6	3	6	11	9	9	3	4	4	27	12	7	2	2	3
13	7	11	11	5	3	13	4	7	7	7	2	17	9	11	3	1	0
5	13	13	7	4	5	12	6	2	1	4	3	31	6	14	1	1	2
8	6	19	9	3	1	4	11	1	11	5	1	20	7	15	1	1	2
12	9	16	8	6	2	14	7	5	8	2	5	24	9	19	3	1	0
3	13	9	9	6	3	13	13	9	5	6	3	20	8	23	4	1	1
3	10	17	6	8	1	17	5	6	8	2	4	20	6	16	5	2	3
2	16	14	5	12	1	9	0	6	5	4	0	18	5	15	0	3	3
8	11	18	6	6	1	4	0	6	8	3	0	11	5	19	1	4	0
12	6	9	5	3	1	6	2	5	4	3	1	17	14	9	2	0	2
7	3	4	3	4	1	8	2	4	1	9	2	29	7	15	1	2	2
11	5	10	4	2	7	5	1	13	4	7	2	21	13	16	1	2	0
10	13	11	3	1	3	5	2	7	8	9	3	23	8	9	2	2	1
7	8	16	2	4	1	11	1	11	9	5	4	22	13	16	1	2	4
4	10	11	7	6	2	8	2	5	4	4	6	15	8	12	3	1	1
9	10	13	3	4	1	9	1	8	3	5	3	12	6	17	3	1	4
12	8	13	5	4	9	2	2	12	9	2	3	22	20	21	0	1	3
8	7	10	9	5	2	6	2	17	4	5	2	29	13	16	0	3	3
10	9	12	5	0	0	5	5	7	6	6	0	26	9	13	1	3	1
6	7	11	11	2	4	9	1	8	12	9	6	20	15	14	3	2	0
7	3	13	5	3	3	9	1	5	8	8	2	20	16	9	2	5	2
6	5	11	6	4	4	10	1	10	4	7	4	27	18	17	4	1	3
3	8	14	15	3	4	2	0	4	3	10	1	25	13	11	4	0	3
3	10	14	9	11	5	6	2	7	3	5	9	29	17	9	6	1	0
8	10	12	12	2	5	9	2	10	3	8	5	27	19	16	3	1	2
14	10	8	6	7	7	9	5	9	6	8	4	26	5	14	3	1	2
10	9	13	12	5	3	11	2	5	9	7	6	28	7	14	2	1	0
3	10	17	11	11	2	8	5	8	7	5	4	32	9	16	2	1	3
5	15	18	11	9	5	8	5	4	4	7	7	36	11	12	3	4	2
8	8	11	10	5	3	8	12	4	2	5	11	33	21	12	0	2	2
13	7	13	7	7	1	7	6	9	7	6	2	35	16	13	3	1	4
10	12	12	8	10	3	11	7	7	8	3	0	29	19	18	2	4	2
6	16	11	4	4	0	9	6	6	7	1	1	29	17	11	2	4	3
7	9	12	4	13	1	7	3	4	9	6	3	33	18	13	5	2	2
15	6	12	12	10	3	16	2	6	9	8	3	24	19	20	4	2	2
14	7	8	6	3	4	13	2	5	7	4	2	27	15	14	1	2	1
16	5	15	7	4	8	6	3	4	6	3	3	36	18	14	0	4	1
5	12	10	7	6	4	9	4	6	2	7	2	34	14	14	0	4	1
14	5	10	6	10	1	11	7	7	2	2	5	36	20	8	0	1	2
9	0	6	6	7	0	13	3	7	5	7	4	23	15	13	1	1	3
18	10	11	8	0	7	7	1	8	3	6	7	32	21	15	4	3	1
9	8	13	2	0	6	6	4	15	1	9	8	20	13	21	6	1	1
13	18	15	3	0	7	7	1	4	1	4	5	27	17	12	4	0	3
3	20	11	3	0	2	7	2	4	0	3	5	34	8	22	2	0	1
2	11	16	8	4	5	8	1	4	6	5	14	31	4	13	1	5	2
3	16	21	6	7	8	5	1	4	5	9	1	29	16	21	2	1	1
13	18	12	11	9	4	6	1	9	2	8	8	27	15	11	3	4	2
6	12	19	8	8	3	8	1	8	2	5	15	45	30	26	1	2	5
12	14	15	8	3	6	4	1	4	5	3	4	37	21	15	6	2	5
6	2	8	8	7	3	8	0	9	4	12	9	33	17	19	3	5	5
7	11	24	7	0	11	4	1	9	3	14	7	35	15	25	2	4	4
9	15	20	3	0	8	10	4	8	4	5	2	16	12	24	3	3	4
8	23	19	12	10	2	12	7	5	10	5	4	34	15	21	2	4	1
9	7	18	14	14	10	3	1	8	4	14	4	23	8	21	2	3	5
14	17	25	17	13	3	8	1	4	2	5	5	25	9	17	2	4	5
17	9	10	11	4	8	10	0	4	2	3	10	24	11	17	3	1	4
12	8	7	7	9	8	8	3	7	5	4	4	30	9	13	3	0	6
7	6	13	9	13	4	6	5	4	5	4	0	22	32	13	1	4	3
13	9	10	3	2	14	7	4	6	0	2	5	14	23	3	3	2	6
14	11	11	14	4	8	7	1	2	3	8	7	33	21	13	6	7	6
8	11	19	17	14	8	12	4	5	0	3	7	22	10	20	6	5	5
5	14	22	10	9	5	12	8	3	5	4	5	20	23	19	4	5	3
4	14	8	16	10	6	13	6	5	6	6	2	27	16	20	6	1	1
13	21	13	9	4	8	7	4	7	7	6	4	30	21	15	6	3	4
4	5	16	9	17	4	8	5	6	5	7	4	30	27	14	6	4	8
7	15	20	12	11	5	8	4	5	3	2	10	26	27	17	2	5	2
7	13	11	9	12	7	9	8	6	6	13	5	22	11	9	5	4	4
6	10	14	16	5	14	12	8	5	10	9	3	27	29	19	3	3	8
13	7	11	6	1	13	7	8	5	8	8	7	15	13	16	7	4	5
9	8	12	7	3	4	9	3	6	7	7	2	26	9	19	4	4	5
10	5	12	14	15	5	7	9	5	6	6	8	35	22	23	3	2	5
13	13	7	10	5	8	13	8	3	3	11	11	26	17	16	2	2	3
11	7	12	2	0	9	6	6	2	2	3	8	30	23	24	4	4	5
8	14	13	2	1	16	9	6	1	3	8	6	34	20	21	2	2	7
7	13	11	9	3	9	4	5	1	7	5	4	28	23	25	5	2	3
3	19	19	15	7	6	7	4	1	7	10	2	27	15	20	5	4	3
6	11	11	9	6	19	11	0	1	5	9	4	38	19	16	4	2	1
11	15	15	11	10	3	7	4	4	2	4	5	33	25	20	5	0	3
14	9	17	9	2	6	6	3	3	5	8	4	18	31	6	3	2	5
5	9	14	9	2	12	13	4	3	4	5	5	39	22	18	3	4	6
7	12	19	12	7	2	6	1	2	6	11	2	30	27	23	4	4	3
9	5	8	14	12	5	8	1	1	10	9	6	29	29	14	1	4	7
14	11	22	7	4	15	5	1	4	4	6	6	39	27	21	7	8	4
12	17	17	12	10	4	9	1	7	2	7	9	32	21	21	6	5	3
11	10	20	12	2	7	6	1	2	2	5	3	22	22	17	3	7	2
10	5	9	15	1	4	6	2	6	4	9	4	27	16	24	2	6	4
5	12	16	15	4	3	9	2	3	3	6	4	38	20	17	4	7	5
4	9	11	21	7	3	5	4	4	3	10	3	21	20	7	2	6	1
7	23	18	15	6	8	10	3	3	4	8	6	25	28	19	4	2	5
3	16	14	17	11	12	6	8	2	3	12	3	26	28	12	4	1	0
3	11	11	12	5	5	8	10	6	5	9	3	24	21	11	1	1	4
7	18	12	11	6	6	8	0	5	5	10	8	40	20	25	12	7	3
10	13	24	7	5	6	10	3	6	3	11	6	36	18	31	3	4	3
8	12	15	15	8	7	12	2	7	1	6	9	22	6	24	4	2	1
12	5	11	7	6	13	7	1	4	6	7	4	39	15	22	5	3	4
16	8	17	6	1	10	8	3	7	7	11	1	17	9	10	7	3	7
10	2	12	15	11	6	6	2	5	4	10	4	27	20	15	7	4	3
14	11	23	9	8	7	9	3	7	7	6	2	30	4	20	2	0	4
9	8	13	8	1	8	8	7	5	3	9	1	28	6	28	5	7	5
7	9	21	19	10	12	1	5	6	1	5	5	28	27	16	7	3	4
12	12	26	7	5	8	13	3	2	3	7	2	48	23	22	4	1	1
10	9	16	13	6	5	6	7	3	3	3	4	35	12	23	5	1	4
8	13	19	17	8	9	8	2	6	3	4	0	44	24	32	6	3	4
15	9	10	8	6	2	10	3	7	5	9	6	30	26	18	2	5	4
5	8	10	13	10	3	2	5	6	4	12	5	33	31	25	2	6	2
8	3	13	14	6	5	5	5	3	7	9	2	37	21	25	2	3	4
7	10	7	15	5	8	7	3	7	5	7	12	43	22	27	3	6	2
6	18	13	15	5	11	6	4	6	4	10	10	39	18	27	4	6	4
13	8	15	5	4	18	5	3	3	7	9	9	29	20	32	5	5	6
14	12	6	10	2	10	7	0	5	14	5	1	36	31	28	1	4	3
14	7	12	9	6	9	7	0	6	6	3	10	36	16	16	2	2	2
6	6	13	15	2	7	7	4	6	3	9	12	21	12	19	3	4	0
8	7	13	15	7	11	5	3	6	6	10	6	19	13	31	2	4	4
8	8	13	12	5	9	4	0	4	8	3	2	29	11	23	3	7	4
9	8	17	15	9	6	4	3	4	2	9	9	18	13	18	1	1	3
2	12	13	15	3	8	3	8	5	2	4	8	24	20	26	4	5	1
12	8	5	5	4	10	3	7	2	9	4	4	30	26	21	2	4	4
6	13	11	14	4	12	10	7	2	7	7	3	31	27	26	3	4	6
1	10	10	12	6	6	10	2	3	7	4	11	28	10	32	6	4	4
10	11	14	10	12	0	11	3	5	4	5	6	49	13	23	6	1	3
8	8	17	9	12	0	7	4	6	6	8	6	25	5	28	2	4	1
2	13	18	8	9	1	10	9	2	9	3	12	24	9	27	2	2	4
12	10	13	13	9	3	5	6	4	3	4	14	33	15	16	2	4	3
10	14	6	7	5	5	8	3	2	3	4	10	42	22	17	2	0	5
9	10	7	14	12	3	13	4	2	9	1	0	27	13	29	1	1	6
7	18	16	13	13	5	9	1	3	7	2	6	33	15	18	0	0	4
9	8	10	14	8	6	5	5	3	1	9	7	33	11	18	3	7	4
7	6	10	14	7	6	11	4	1	2	6	10	33	20	26	2	1	4
9	5	6	12	8	9	7	2	2	1	9	4	31	19	22	1	6	5
7	2	1	12	8	11	3	1	5	4	8	7	41	23	26	4	1	2
8	5	9	14	8	7	3	3	7	3	3	4	46	15	28	4	1	4
17	0	9	17	14	3	3	2	5	6	3	4	36	25	26	1	3	4
15	6	18	19	4	5	5	2	4	4	5	10	44	22	22	6	2	4
15	9	11	16	7	9	4	2	3	5	10	6	38	24	24	4	3	3
6	12	11	6	4	6	8	4	11	4	3	6	40	31	13	5	3	3
7	10	10	6	0	10	5	1	7	4	1	12	25	24	22	5	2	1
