# Supplementary material for: From deterministic to fuzzy decision-making in artificial cells
Source: Nat Commun. 2020 Nov 6;11:5648. doi: 10.1038/s41467-020-19395-4 (PMC7648101; doi:10.1038/s41467-020-19395-4)
Supplement: Supplementary file 4 — Source Data [file 41467_2020_19395_MOESM4_ESM.zip › source-data/expression@low-gene-densities/cI(wt)/production-rates@41C.txt]

0	2	2
0	1	1
0	1	0
0	4	2
0	2	1
0	1	2
0	1	2
0	0	0
1	0	2
0	1	2
0	2	2
0	0	6
0	1	1
0	2	3
2	3	4
0	3	1
2	4	1
1	2	1
1	7	1
2	4	0
6	2	2
5	3	5
2	4	2
3	1	2
1	1	7
2	3	2
1	5	1
2	6	5
1	2	5
3	3	6
2	5	4
6	5	9
4	9	8
3	5	4
2	4	4
3	7	2
5	8	5
5	8	7
4	7	6
3	13	4
2	6	6
4	9	7
8	7	9
5	3	2
5	4	3
5	3	3
2	1	5
1	2	7
0	0	4
7	2	4
5	1	5
3	2	2
10	2	7
8	4	5
2	4	8
4	5	4
2	3	6
3	5	10
13	2	7
5	4	6
5	3	8
6	3	10
4	0	8
6	6	10
6	3	4
7	2	8
5	3	10
3	2	8
4	5	7
7	3	5
6	7	8
7	6	7
3	7	4
2	11	3
5	2	6
2	1	4
3	1	8
4	3	7
6	4	2
5	9	2
3	7	1
5	5	4
7	10	2
7	11	6
4	6	3
4	8	1
11	4	8
5	8	9
5	2	9
5	3	5
8	3	4
6	4	1
7	0	2
4	7	4
5	4	4
6	6	2
5	4	2
7	8	5
9	5	3
4	5	4
3	8	13
3	8	5
9	4	4
6	5	7
5	4	3
6	8	7
13	5	6
12	8	5
2	5	8
5	4	8
9	11	10
5	6	9
3	3	4
3	2	4
3	2	4
6	1	2
5	5	5
6	11	9
5	2	5
10	9	5
6	11	5
8	8	8
8	2	8
9	12	5
6	7	6
9	9	3
5	3	6
3	8	5
5	10	3
9	9	8
4	8	7
3	7	2
2	4	1
1	3	1
5	7	0
1	2	1
3	11	5
3	7	5
5	8	6
9	7	2
7	6	1
4	9	3
8	9	6
5	6	7
5	6	6
4	4	4
6	6	6
8	7	4
5	5	2
4	6	8
5	7	5
8	6	10
2	5	3
4	8	7
2	11	7
6	11	6
8	6	5
8	9	6
6	5	2
4	0	0
3	4	6
7	4	2
2	5	3
3	2	4
1	2	2
10	5	1
3	3	4
7	3	8
3	2	3
5	3	10
5	3	4
1	2	2
3	2	6
3	4	2
5	4	3
5	5	5
3	5	3
4	4	4
4	3	4
2	5	4
2	4	4
3	3	4
8	5	2
3	4	5
5	5	4
4	3	1
3	6	5
2	4	2
1	4	2
4	3	4
6	8	2
4	6	8
10	10	0
11	4	1
4	5	7
4	1	8
4	3	5
6	1	4
4	5	2
5	2	2
