# Supplementary material for: From deterministic to fuzzy decision-making in artificial cells
Source: Nat Commun. 2020 Nov 6;11:5648. doi: 10.1038/s41467-020-19395-4 (PMC7648101; doi:10.1038/s41467-020-19395-4)
Supplement: Supplementary file 4 — Source Data [file 41467_2020_19395_MOESM4_ESM.zip › source-data/expression@low-gene-densities/cI(wt)/production-rates@37C.txt]

0	3	2	0	0	0
1	2	4	0	1	0
1	1	5	0	0	1
7	1	0	0	0	1
0	0	1	0	0	1
1	0	1	0	0	0
2	3	2	1	0	0
2	2	3	1	0	2
1	2	3	0	0	0
2	5	5	2	1	2
1	3	2	1	0	1
2	6	4	4	2	2
2	0	3	1	1	4
1	5	4	1	3	3
2	3	2	3	3	5
2	9	1	3	3	4
1	4	4	9	2	10
0	6	0	4	2	8
3	9	3	6	2	4
3	6	0	5	0	7
2	8	3	2	1	6
2	3	2	6	1	6
1	3	1	3	6	1
3	3	3	4	2	6
1	7	0	4	1	7
2	3	2	5	4	6
1	8	1	3	2	8
5	5	0	3	5	7
1	5	2	4	3	12
5	5	1	5	11	6
2	8	2	6	6	1
3	5	3	7	7	3
3	8	1	3	5	5
5	2	2	6	2	6
7	4	0	9	8	6
5	2	2	6	7	9
0	3	2	3	4	5
5	3	3	1	1	8
3	2	3	7	6	6
4	0	0	9	7	8
5	2	1	5	6	10
3	1	0	6	8	8
5	4	1	3	2	10
9	6	6	5	9	5
3	8	7	2	1	8
2	3	1	4	9	3
3	4	4	2	14	2
3	0	5	6	7	6
2	0	3	11	9	3
2	3	1	8	7	8
7	4	1	5	11	6
6	3	2	4	4	7
8	2	4	7	6	7
3	2	2	6	5	9
7	1	1	8	6	14
5	2	4	5	3	10
7	8	2	5	5	10
4	4	0	6	5	3
2	1	1	5	3	6
3	4	5	11	9	6
6	4	3	3	6	9
5	1	3	13	4	12
1	1	1	7	5	4
6	3	3	13	8	6
4	2	0	6	9	7
4	4	1	6	0	12
5	2	1	4	2	10
5	2	2	7	5	9
1	0	1	6	8	6
3	2	2	2	7	5
2	2	5	5	5	8
8	1	0	5	10	11
6	3	1	8	12	2
4	5	3	6	3	10
4	2	2	2	2	15
5	3	4	2	1	8
9	3	2	4	4	6
5	2	1	2	2	7
7	2	5	4	4	9
3	1	2	5	0	8
2	3	2	2	3	6
6	4	2	9	13	7
4	5	5	5	10	7
1	6	2	11	7	13
4	3	5	4	13	6
1	3	5	7	3	9
2	1	4	5	3	6
2	6	7	1	4	13
3	7	3	3	9	12
2	3	9	2	1	6
2	3	2	4	2	8
3	3	2	7	8	5
2	6	5	2	0	5
0	1	2	9	7	10
4	5	3	5	6	2
1	4	4	7	6	6
1	2	0	4	10	11
3	2	2	4	3	5
0	0	5	8	9	7
2	0	3	4	2	4
3	3	0	2	3	6
4	3	1	8	3	8
2	3	2	2	1	7
0	0	3	4	2	4
5	0	2	4	6	4
5	0	3	7	3	8
0	1	1	2	7	7
1	2	0	4	9	7
2	2	2	8	6	10
3	0	5	1	7	4
2	1	0	3	8	6
3	2	2	4	3	8
1	1	3	3	4	5
3	2	2	8	6	5
2	3	1	7	2	13
2	0	0	4	6	8
0	0	2	7	0	6
3	3	1	8	0	10
2	4	1	4	7	6
5	2	0	3	6	7
3	3	1	3	5	7
4	2	2	4	8	7
4	3	3	3	6	6
3	0	1	3	5	9
5	1	3	5	4	6
5	3	3	4	6	4
2	1	2	7	7	5
1	3	3	5	5	1
3	2	5	8	7	6
2	3	2	5	6	10
5	1	3	2	8	4
0	5	0	3	9	6
0	0	0	4	8	5
0	4	1	0	6	5
2	2	1	6	4	2
1	0	1	7	4	8
4	1	0	4	4	3
3	1	0	5	0	4
3	4	1	3	1	7
8	4	1	2	7	8
4	6	1	4	7	5
4	6	2	2	5	7
3	1	0	2	1	4
2	3	5	3	3	7
4	3	0	7	3	5
5	3	1	2	4	6
2	4	1	6	7	8
2	1	3	4	9	8
2	0	1	3	6	5
3	2	3	5	6	4
3	2	2	3	4	5
2	5	0	0	2	3
3	5	2	6	5	4
2	0	3	5	9	7
1	1	1	8	6	6
3	2	2	5	4	9
5	2	3	3	1	3
6	1	2	5	2	9
3	4	3	6	3	6
0	1	2	7	1	8
0	4	2	8	7	7
2	3	2	12	2	8
1	2	0	5	3	0
1	5	0	6	6	2
1	2	0	6	5	7
0	1	0	6	1	7
0	1	1	3	6	5
2	3	4	4	5	3
1	1	2	5	7	6
1	6	5	4	2	10
3	3	2	4	6	6
3	1	2	7	7	9
2	3	1	7	7	4
1	0	0	2	8	5
1	2	3	8	6	4
3	0	2	5	14	8
0	2	2	5	7	9
2	0	3	6	4	5
0	1	1	3	3	5
0	0	0	2	6	5
0	0	1	2	5	6
2	2	1	1	3	4
3	0	0	2	3	7
1	2	1	2	4	6
0	1	1	3	3	6
1	1	1	3	5	4
1	0	3	4	9	6
1	1	3	1	5	1
1	6	2	6	5	1
6	4	3	2	6	6
3	3	3	5	7	5
3	4	3	3	7	1
2	2	1	1	3	2
3	5	3	3	7	3
1	5	3	6	5	6
4	4	1	4	2	4
4	2	4	4	3	4
0	1	1	6	3	4
3	1	2	4	6	5
3	1	2	5	2	4
