# Supplementary material for: From deterministic to fuzzy decision-making in artificial cells
Source: Nat Commun. 2020 Nov 6;11:5648. doi: 10.1038/s41467-020-19395-4 (PMC7648101; doi:10.1038/s41467-020-19395-4)
Supplement: Supplementary file 4 — Source Data [file 41467_2020_19395_MOESM4_ESM.zip › source-data/expression@low-gene-densities/cI(wt)/production-rates@31C.txt]

0	2	0
0	3	1
1	3	1
2	0	0
0	3	0
1	3	1
3	1	0
1	2	1
4	0	0
1	1	1
1	1	0
4	0	0
2	0	1
2	1	0
2	1	0
0	0	0
1	0	0
0	0	0
0	0	0
0	0	0
2	0	0
0	0	0
0	1	0
0	1	0
0	0	0
0	0	0
1	0	1
2	0	0
4	0	0
0	0	0
2	1	1
0	1	1
0	0	0
0	1	1
0	0	1
0	0	0
1	1	1
1	1	0
1	1	0
2	2	0
4	0	0
2	0	0
1	1	0
0	2	1
2	1	0
3	2	1
1	1	1
3	1	1
2	0	0
0	0	0
2	1	1
0	2	0
0	0	0
1	0	2
4	2	0
2	0	0
1	0	0
0	0	1
1	0	0
3	1	0
0	0	1
1	0	0
1	1	2
0	0	2
2	0	1
2	1	0
1	0	0
1	2	0
1	1	2
1	2	0
0	0	1
1	0	2
0	0	0
1	1	1
2	0	1
2	1	1
2	0	1
0	0	2
0	0	1
3	1	0
1	2	3
2	1	1
3	2	1
1	0	3
3	0	3
1	0	0
0	1	1
0	0	2
1	1	0
0	0	1
0	1	1
1	2	1
1	1	0
2	0	0
3	2	0
1	1	1
3	0	0
0	0	1
2	1	0
3	0	0
2	1	0
2	1	0
3	0	1
2	1	0
1	0	1
5	0	0
1	0	1
2	0	1
3	0	0
1	3	0
2	1	1
4	2	0
3	0	1
2	2	1
2	0	0
3	1	0
2	2	0
0	0	0
3	0	1
0	0	0
4	0	0
0	1	2
0	0	0
0	1	0
0	0	0
0	0	0
1	0	0
0	0	1
0	1	0
1	0	0
0	0	0
1	0	0
0	0	1
0	0	0
1	0	1
2	0	1
0	0	0
1	1	1
2	0	0
0	0	0
0	0	0
0	0	0
1	0	2
0	2	0
2	0	1
3	1	0
2	0	0
0	0	0
0	0	2
3	0	0
1	0	0
0	0	0
0	0	0
1	0	0
0	0	0
1	0	1
2	1	0
1	1	1
0	0	1
2	0	0
1	0	0
0	1	2
1	1	0
1	0	2
0	0	0
1	0	3
1	0	0
3	1	0
2	1	1
2	1	1
1	0	1
2	0	1
2	0	0
1	0	2
1	0	0
2	1	1
0	0	0
0	0	2
2	1	0
0	0	1
1	1	0
2	3	1
0	0	0
1	1	1
1	0	0
1	1	1
3	0	0
1	0	1
3	1	0
1	0	1
3	0	0
1	1	4
1	2	3
0	1	0
1	0	0
0	1	0
0	0	2
0	0	0
1	0	0
1	0	0
