# Supplementary material for: From deterministic to fuzzy decision-making in artificial cells
Source: Nat Commun. 2020 Nov 6;11:5648. doi: 10.1038/s41467-020-19395-4 (PMC7648101; doi:10.1038/s41467-020-19395-4)
Supplement: Supplementary file 4 — Source Data [file 41467_2020_19395_MOESM4_ESM.zip › source-data/expression@low-gene-densities/cI(wt)/production-rates@39C.txt]

3	2	2	5	1	2
3	1	2	1	1	3
1	1	4	3	3	1
0	0	1	1	0	1
0	3	1	1	3	1
1	2	2	2	1	5
0	3	0	2	1	1
1	2	2	2	4	2
1	2	1	6	3	2
1	2	4	3	3	3
0	2	0	8	3	5
1	1	2	6	6	4
3	1	2	5	1	3
3	5	2	4	9	2
1	2	3	3	2	2
0	4	1	7	3	2
0	2	4	3	2	6
2	2	0	0	6	4
2	2	0	6	2	2
1	2	3	2	9	5
2	4	4	0	7	2
3	1	4	6	7	3
0	1	1	3	4	6
1	4	0	5	3	3
1	3	2	9	4	5
1	4	0	13	3	7
4	1	1	10	6	5
1	4	2	11	4	7
2	3	2	9	6	6
1	1	1	6	8	9
2	2	2	2	3	1
1	2	2	8	5	9
3	3	2	9	5	8
2	3	1	10	7	3
1	2	3	7	4	7
1	2	0	8	7	9
0	3	2	8	3	9
2	1	2	12	9	9
3	7	0	8	9	5
0	4	4	7	8	9
0	5	5	4	5	8
1	4	1	7	7	8
1	3	1	8	6	10
0	1	2	13	5	5
2	6	1	4	11	12
2	4	0	2	6	7
4	4	6	8	3	4
2	3	2	6	10	7
1	3	2	7	13	4
0	4	3	4	5	13
1	6	2	20	7	8
1	2	1	8	9	8
1	4	1	14	5	10
2	5	1	8	5	9
1	2	2	8	7	7
2	0	1	5	14	9
1	2	1	6	8	5
1	4	4	9	10	2
1	6	1	17	5	5
2	2	4	10	5	8
3	5	1	8	5	8
4	3	0	8	7	10
1	3	3	10	6	6
1	4	4	10	3	5
3	5	2	4	4	7
0	5	4	10	8	3
0	2	2	7	4	4
1	4	3	7	1	4
3	2	5	4	3	4
0	6	1	5	5	6
3	1	2	3	5	8
5	4	7	5	11	8
3	3	4	8	10	5
4	3	1	14	6	5
7	1	2	9	5	4
1	0	4	15	5	2
4	2	4	7	9	3
7	1	4	5	7	3
2	2	1	2	4	3
1	4	4	5	2	5
3	2	2	6	2	12
0	1	4	5	4	7
4	1	3	10	2	5
3	3	3	3	7	2
2	5	2	9	3	10
2	3	1	4	5	8
2	4	2	8	5	4
0	1	3	8	2	9
2	2	7	5	6	6
0	6	3	3	7	6
3	2	0	7	8	6
1	2	0	4	3	3
4	6	4	1	9	2
2	1	3	1	9	6
2	1	1	6	8	8
5	0	0	8	6	9
2	2	2	3	11	6
2	2	0	4	12	6
3	1	2	5	10	7
0	1	2	6	5	6
0	2	4	8	1	4
1	4	2	8	6	4
2	3	3	8	3	6
1	5	3	8	5	7
4	3	2	9	3	7
1	6	4	5	2	1
3	2	3	8	4	5
1	1	2	1	6	6
1	1	3	7	5	6
2	4	1	6	5	5
3	2	2	6	6	5
5	3	0	4	8	2
2	0	2	5	7	3
2	7	2	3	6	8
4	7	0	5	4	3
4	6	3	11	6	6
4	1	2	5	5	5
2	1	5	7	6	5
3	4	4	6	6	9
1	1	1	9	10	5
1	3	3	7	9	6
3	1	5	10	10	5
5	2	2	12	6	8
4	2	4	6	5	10
2	2	4	14	10	6
3	2	1	5	10	6
4	2	0	9	7	5
0	2	0	10	9	8
2	3	2	10	6	4
0	1	4	6	1	6
5	2	1	5	3	10
3	4	1	6	9	8
2	3	3	9	7	6
3	1	2	8	7	4
2	7	3	7	4	3
1	0	5	8	5	3
1	0	2	10	2	3
3	3	3	4	14	6
2	2	5	7	9	3
3	3	4	3	7	11
0	2	7	9	4	3
3	3	2	2	6	3
4	1	4	8	8	7
1	3	2	9	11	7
2	2	1	17	12	7
3	3	1	12	4	10
2	3	4	9	5	3
4	5	5	4	11	7
2	6	1	8	8	3
1	5	3	12	6	4
1	3	6	7	6	7
3	8	4	8	7	4
5	5	2	8	2	10
2	4	4	9	6	5
1	0	4	5	6	4
1	1	0	3	10	6
1	1	1	6	7	4
4	0	3	9	7	4
4	1	7	7	4	2
2	1	5	7	6	7
2	3	9	7	3	4
3	1	6	6	3	13
1	1	5	10	9	2
3	4	0	6	8	9
1	2	6	4	7	6
2	1	3	7	4	4
7	2	5	7	10	11
6	2	5	7	5	6
2	1	5	10	6	4
2	2	5	7	1	2
3	4	4	8	3	7
4	6	2	11	6	7
5	3	4	9	7	11
3	2	6	4	6	5
3	0	3	5	1	3
6	2	2	6	8	6
3	4	2	7	8	4
7	2	3	5	5	7
1	2	8	7	5	4
2	3	2	7	6	4
2	1	9	9	5	3
2	4	10	9	6	8
3	5	4	5	4	3
3	1	2	8	1	2
2	3	1	9	4	4
4	5	4	7	9	6
6	3	4	8	2	3
2	0	3	5	10	7
4	4	3	7	1	4
5	4	5	13	2	4
3	6	1	10	4	6
3	4	4	6	3	10
1	9	6	7	3	3
1	7	5	5	3	12
4	2	3	7	10	10
1	4	7	8	6	4
2	5	9	4	4	4
5	2	2	8	3	5
3	4	5	5	4	2
3	5	6	2	4	2
