# Supplementary material for: From deterministic to fuzzy decision-making in artificial cells
Source: Nat Commun. 2020 Nov 6;11:5648. doi: 10.1038/s41467-020-19395-4 (PMC7648101; doi:10.1038/s41467-020-19395-4)
Supplement: Supplementary file 4 — Source Data [file 41467_2020_19395_MOESM4_ESM.zip › source-data/expression@high-gene-densities/cI/tau-1/GFP(nM)@38C.txt]

0.125	0.000	0.000	0.000	0.000	0.000	0.000	0.000	0.000	0.000	0.000	0.000	0.000	0.000	0.000	0.000	0.000	0.000	0.000	0.000	0.000	0.000	0.000	0.000	0.000
0.150	2.422	0.272	2.279	2.177	2.194	3.301	3.449	0.782	-1.041	2.924	1.580	0.334	0.835	1.854	-0.487	0.470	2.673	-0.093	0.845	3.336	0.171	3.308	1.013	0.903
0.175	4.770	1.850	0.930	4.474	1.675	3.357	5.054	3.771	1.972	2.409	2.210	0.362	4.735	3.129	3.265	2.568	2.490	-1.747	2.868	3.374	-0.986	3.790	1.194	2.114
0.200	4.929	3.595	3.102	4.449	5.338	5.917	4.533	3.477	4.302	3.160	2.606	-0.379	4.172	1.552	3.008	0.988	3.347	2.908	4.197	3.172	2.905	4.141	3.198	3.441
0.225	6.047	1.253	2.095	4.221	2.705	3.189	5.669	3.363	4.089	2.542	2.862	3.617	2.672	0.852	1.665	2.741	3.257	1.943	3.216	2.302	3.367	2.460	3.395	0.341
0.250	6.148	3.721	4.306	5.867	7.200	2.978	6.157	2.852	5.958	4.340	2.071	3.043	5.094	2.592	4.536	4.022	5.638	1.268	3.604	5.544	3.870	3.101	0.717	1.353
0.275	5.712	2.640	4.396	9.048	5.916	5.136	7.828	4.374	6.767	5.998	3.851	3.172	1.934	2.307	1.184	4.156	2.813	2.047	3.635	3.371	3.301	4.060	5.111	1.604
0.300	8.345	3.228	5.139	6.537	5.687	5.030	7.494	2.815	5.008	6.177	5.363	2.461	3.423	5.084	2.005	5.102	4.640	1.865	5.337	1.212	2.801	2.233	3.640	3.144
0.325	5.316	3.496	4.465	8.299	8.355	8.760	8.653	3.797	6.179	6.888	3.864	3.463	5.778	1.699	1.598	4.028	3.571	0.679	5.388	4.846	4.678	4.945	2.909	4.626
0.350	5.817	6.373	5.348	10.463	6.224	7.498	10.697	5.090	8.902	6.060	7.169	3.063	4.913	1.953	2.567	2.181	4.721	1.123	5.941	2.224	5.655	1.409	2.258	1.744
0.375	8.429	4.155	7.834	12.069	10.639	9.093	11.188	7.163	9.898	6.585	7.241	4.914	4.984	2.628	2.009	4.119	3.996	1.648	4.413	0.899	2.171	2.444	4.660	1.377
0.400	10.178	7.256	8.727	15.070	12.182	9.751	11.902	8.458	8.427	9.116	6.259	4.702	7.149	5.234	2.503	3.825	7.000	2.801	5.934	3.922	6.576	3.224	3.568	5.915
0.425	10.618	8.696	8.811	13.380	11.541	10.720	13.887	8.621	12.186	8.055	7.051	2.568	4.143	3.548	3.258	4.336	5.838	2.098	2.552	4.003	4.776	4.739	5.530	0.562
0.450	9.417	8.946	7.176	17.467	12.896	11.630	14.416	11.540	13.211	10.152	8.523	2.513	4.677	5.018	3.429	2.784	5.727	0.140	3.812	3.453	5.527	4.830	2.966	4.056
0.475	12.786	10.512	9.702	19.159	15.877	15.413	16.009	14.491	15.695	10.728	8.764	5.293	5.602	2.687	3.049	8.310	6.690	0.743	6.101	1.094	4.110	4.929	2.512	3.700
0.500	12.358	13.401	11.131	25.317	18.451	14.904	18.150	16.427	13.729	11.101	7.743	4.375	8.272	3.950	2.140	5.552	6.377	1.296	3.504	3.091	5.241	4.659	5.337	4.088
0.525	14.691	18.056	11.429	23.851	21.594	20.778	21.450	18.548	12.642	11.141	9.124	7.335	6.912	6.052	5.534	7.472	5.688	1.388	4.601	1.537	2.406	5.869	4.641	3.168
0.550	15.546	17.019	13.876	27.687	21.920	20.165	24.389	19.543	16.965	11.855	9.530	4.532	7.666	3.481	4.422	7.702	4.301	2.118	4.081	2.328	1.787	3.625	4.366	4.493
0.575	18.920	23.255	14.141	30.440	25.691	24.055	25.849	26.111	17.287	11.521	9.179	5.684	8.449	4.588	3.407	9.116	6.070	2.066	4.141	2.103	4.431	6.331	3.104	3.765
0.600	20.624	26.827	16.737	36.453	32.564	28.004	29.949	28.105	18.959	12.815	9.424	4.940	8.359	5.521	5.948	8.863	7.398	2.676	4.109	1.087	3.010	5.551	4.603	2.898
0.625	24.186	28.276	16.830	38.351	32.777	30.687	34.517	30.070	20.733	13.143	9.620	5.826	8.975	5.095	5.324	8.791	7.164	1.523	3.562	1.904	5.726	5.347	3.436	4.224
0.650	25.175	33.751	18.400	42.076	36.196	37.392	37.417	35.818	21.419	13.473	11.090	5.180	8.778	6.271	6.699	12.485	6.904	0.983	4.330	2.825	1.855	4.452	2.670	3.208
0.675	25.479	35.680	22.351	44.752	41.427	37.675	42.800	38.255	25.404	13.878	10.742	7.162	9.345	7.282	5.314	14.359	3.652	-0.153	3.458	1.817	5.750	3.328	3.234	2.035
0.700	29.850	39.340	23.980	48.102	45.391	41.552	45.264	45.512	26.412	15.348	10.645	9.206	10.398	8.249	9.851	14.477	7.691	1.272	2.826	1.430	6.471	3.901	3.086	3.158
0.725	31.417	41.698	23.436	50.975	48.969	45.669	50.953	45.409	23.888	18.387	11.348	7.001	12.652	9.385	10.058	14.259	5.343	0.807	2.121	0.395	6.051	3.080	3.348	3.485
0.750	29.918	42.986	27.361	51.589	49.687	45.821	49.473	49.353	28.092	17.050	14.266	8.430	12.050	9.651	9.189	16.550	6.741	2.728	3.332	-1.053	4.926	5.663	3.924	3.102
0.775	31.899	43.310	26.616	54.330	53.471	47.759	52.025	50.887	29.135	18.980	13.520	10.413	14.081	11.313	9.110	15.423	5.309	1.994	2.254	3.752	6.991	5.514	5.087	4.572
0.800	34.131	47.795	28.985	53.902	53.164	49.709	53.127	52.218	30.620	19.577	13.642	9.345	13.801	10.599	11.533	18.870	6.470	-0.084	2.795	-0.208	7.375	6.142	2.091	4.230
0.825	33.258	47.415	30.705	55.181	56.414	51.704	54.991	54.386	30.871	20.642	15.772	11.953	13.024	11.017	11.815	21.190	4.795	0.258	5.870	2.968	7.279	6.325	4.538	4.280
0.850	34.901	50.525	29.174	52.929	56.679	51.330	55.497	57.832	32.470	22.270	18.100	9.629	16.016	10.164	15.668	19.591	7.414	1.323	2.995	-1.705	5.131	7.088	4.033	4.443
0.875	36.216	48.905	32.012	54.074	58.984	52.525	56.342	54.389	32.858	23.608	17.129	11.471	15.576	12.250	13.052	21.410	6.272	1.690	2.243	1.757	10.731	5.180	4.098	5.613
0.900	35.931	50.556	31.580	54.990	55.601	51.061	54.336	51.987	33.343	21.947	18.321	10.435	16.339	12.400	12.602	22.109	10.484	1.366	1.296	-0.028	5.937	7.614	3.305	4.190
0.925	30.239	49.642	32.639	52.278	52.008	48.985	52.041	53.741	33.065	24.558	18.659	12.704	14.610	10.345	14.568	21.132	8.008	-1.280	3.585	0.536	6.117	7.254	5.383	4.848
0.950	33.628	50.074	32.592	51.078	54.250	47.772	50.448	54.198	32.837	23.937	18.516	12.627	15.130	13.159	14.092	21.300	8.804	1.382	2.955	1.895	8.266	4.789	3.819	4.428
0.975	31.816	47.654	31.175	52.437	53.554	45.883	51.074	50.853	31.096	24.584	19.020	13.003	16.212	10.542	11.509	21.081	7.322	2.155	3.026	-1.459	9.347	6.935	5.638	5.073
1.000	30.585	46.938	32.916	51.364	50.445	44.762	50.176	49.697	29.718	23.590	17.762	12.625	14.037	10.976	10.408	20.277	10.608	0.254	4.519	-0.653	11.860	7.126	6.241	6.276
1.025	30.633	44.164	29.710	46.748	49.594	43.134	46.604	48.173	30.681	23.321	17.733	12.388	14.482	9.283	11.966	19.333	9.273	3.530	2.428	-0.781	10.822	8.048	3.974	3.695
1.050	25.570	44.607	30.234	48.637	46.237	42.574	46.717	45.901	28.558	22.281	16.882	12.835	15.602	9.703	10.729	20.923	9.066	0.918	2.669	2.168	7.797	6.790	3.327	3.706
1.075	27.609	41.610	29.191	44.879	44.523	38.630	43.102	42.824	25.358	21.758	16.359	11.484	13.803	10.092	10.570	15.803	7.536	0.626	3.729	-0.125	9.874	7.835	3.503	4.685
1.100	24.259	39.013	29.293	45.896	41.629	40.273	41.591	40.494	26.187	22.415	15.473	13.584	14.119	9.924	9.066	19.034	5.005	1.315	2.034	0.164	10.379	6.076	3.830	4.990
1.125	24.076	39.813	31.970	43.150	39.398	36.065	40.009	39.869	24.840	22.142	15.892	12.418	12.335	8.090	10.386	16.114	7.188	-0.476	4.186	1.070	6.303	8.546	3.780	3.444
1.150	25.385	38.867	28.541	43.640	42.124	34.265	38.605	38.863	24.617	21.521	15.121	12.662	12.985	6.976	5.929	14.994	8.167	2.076	1.665	-1.162	7.812	7.580	3.662	6.408
1.175	22.686	36.449	27.816	39.701	38.104	34.658	36.215	37.944	23.633	19.185	15.687	12.191	13.506	8.495	9.301	14.385	6.561	0.530	2.261	0.227	10.038	5.760	5.362	3.778
1.200	19.719	32.702	28.444	39.655	38.365	31.149	35.489	37.110	20.591	17.840	14.913	11.747	12.058	8.060	7.908	14.784	5.724	1.855	1.944	-0.035	6.074	8.522	6.218	6.097
1.225	22.364	32.321	27.573	38.539	36.636	31.099	34.827	35.802	21.005	21.015	13.970	12.165	10.425	7.701	8.562	14.127	7.495	1.856	1.993	0.489	6.970	7.168	6.398	3.849
1.250	19.454	33.635	26.280	37.443	34.316	32.114	32.404	33.671	22.096	18.470	14.910	11.418	12.101	6.465	6.739	12.943	6.950	1.551	0.936	-0.071	9.768	8.404	4.779	7.094
1.275	18.229	31.753	26.343	35.947	32.716	26.670	32.935	32.917	23.882	16.403	13.004	13.991	10.398	7.462	5.625	11.806	6.787	1.214	1.492	-2.444	9.107	8.787	6.921	5.895
1.300	18.729	30.017	26.899	36.142	30.560	27.330	33.577	31.367	18.690	16.283	13.473	8.963	8.528	5.945	2.898	10.684	7.069	1.839	2.289	1.488	9.176	7.483	2.781	6.093
1.325	16.167	28.583	23.751	36.533	31.396	26.755	31.156	28.698	20.748	19.005	13.609	9.769	9.294	4.794	5.308	13.241	8.725	2.755	1.997	-0.802	7.963	9.372	5.119	3.906
1.350	19.073	27.709	24.726	34.845	28.873	25.912	30.679	27.520	20.612	17.130	12.506	11.420	11.708	4.485	5.670	11.500	7.410	1.983	3.098	-0.530	6.279	7.390	5.194	6.920
1.375	17.787	27.286	25.672	33.418	29.108	24.020	29.028	28.131	15.815	18.539	11.281	8.497	11.090	3.634	2.884	12.182	9.144	2.179	1.578	1.737	6.605	7.836	4.086	8.050
1.400	16.285	28.417	23.226	34.182	28.725	22.715	30.075	27.796	20.134	16.157	12.468	8.444	11.119	6.630	3.683	12.274	6.445	1.339	1.068	1.044	4.474	10.621	5.550	7.137
1.425	17.012	27.600	22.974	31.317	29.299	23.955	27.498	27.333	18.802	15.200	12.361	9.541	10.265	4.994	5.135	10.936	6.344	3.104	2.132	2.420	7.965	9.414	5.574	4.336
1.450	16.949	25.198	22.157	34.064	29.005	22.048	26.347	25.584	17.655	15.743	11.060	11.411	7.292	6.966	3.955	13.447	7.361	2.145	2.266	0.555	7.334	9.157	8.591	8.775
1.475	16.319	23.979	24.926	29.029	27.818	22.215	26.746	28.509	18.355	17.459	12.027	11.782	9.235	6.257	5.867	10.552	7.545	1.191	1.681	-0.179	6.186	8.071	5.555	7.411
1.500	15.106	23.695	22.775	33.115	24.281	21.534	26.711	28.017	17.512	16.606	13.063	11.091	9.307	2.447	4.086	11.759	6.708	2.795	0.588	-0.312	6.506	9.797	4.747	7.397
1.525	14.833	24.583	23.591	33.639	25.805	23.151	26.483	26.559	17.469	17.529	11.703	10.438	10.737	4.604	4.166	10.441	7.157	3.189	1.837	-3.202	8.715	9.464	8.355	8.846
1.550	12.600	24.421	23.800	31.985	26.911	23.431	27.031	26.596	17.215	16.914	12.229	11.548	9.626	5.712	3.663	12.204	5.590	2.105	0.857	0.824	7.894	9.941	9.090	8.280
1.575	15.332	22.830	22.517	32.968	27.034	21.344	27.578	26.082	14.811	17.591	13.595	9.472	11.594	4.893	3.874	10.459	8.821	2.007	3.644	-0.617	5.956	10.959	8.545	7.435
1.600	12.810	21.195	21.494	29.443	24.865	21.214	24.278	24.120	15.593	16.020	11.745	9.125	11.194	4.990	3.285	8.842	8.905	2.241	3.960	0.800	5.736	10.566	6.280	8.381
1.625	12.721	21.096	19.781	32.540	25.695	22.003	22.558	25.734	16.876	15.924	12.637	10.562	9.978	6.174	2.981	7.062	8.725	3.652	2.657	2.609	8.857	10.021	8.308	7.106
1.650	14.627	19.384	21.066	31.870	25.853	22.344	23.530	27.696	16.982	14.775	12.193	9.256	10.940	5.543	2.055	9.704	9.392	2.934	2.159	0.393	8.962	11.331	8.637	9.323
1.675	13.555	22.223	21.656	32.763	25.629	19.809	27.035	26.048	15.436	17.623	10.006	9.377	10.348	5.499	3.802	12.148	7.402	5.840	3.603	2.477	7.198	10.507	8.811	7.667
1.700	12.017	21.958	20.779	30.367	23.551	20.997	25.416	24.539	15.141	16.000	12.221	11.838	10.403	6.368	1.061	8.683	7.701	3.600	1.763	0.760	6.282	11.357	9.339	7.618
1.725	13.373	20.575	22.281	30.824	24.072	21.374	23.145	24.605	17.049	15.349	13.266	10.941	9.244	3.382	2.974	7.542	8.462	4.637	4.202	4.632	8.412	12.218	7.893	7.997
1.750	11.121	19.700	19.910	31.751	23.612	19.735	23.501	24.904	15.344	16.723	11.477	8.247	7.542	2.150	2.111	8.796	9.013	3.946	3.459	0.131	9.115	9.149	8.354	7.679
1.775	10.321	19.235	19.681	29.308	24.822	18.370	24.226	24.266	16.408	15.743	10.764	10.406	9.115	2.442	1.822	8.314	7.990	2.623	3.169	1.213	5.948	12.184	8.085	7.894
1.800	8.789	16.704	18.815	28.865	22.199	18.429	20.786	22.173	13.128	14.466	10.592	9.836	8.093	3.106	1.333	7.534	9.433	4.125	4.468	1.800	6.355	12.277	8.602	11.324
1.825	9.346	17.373	17.253	28.981	19.828	18.548	21.513	23.887	17.109	15.404	10.682	8.760	5.780	3.681	1.215	8.946	8.066	2.896	3.306	0.237	4.164	11.738	7.236	9.687
1.850	6.294	18.721	17.828	25.175	22.152	16.843	21.969	21.636	14.044	14.525	9.583	9.245	8.021	2.315	-0.348	6.732	6.651	3.864	2.476	2.229	7.160	13.389	11.004	8.862
1.875	9.014	16.509	15.344	25.580	22.711	18.956	20.184	20.581	14.251	15.595	10.495	9.888	8.043	2.203	-0.858	5.070	7.982	4.213	2.687	1.401	6.958	9.440	8.548	8.169
1.900	9.590	14.733	16.368	25.665	21.886	17.655	22.048	22.669	13.914	14.367	11.291	9.251	7.817	1.435	0.933	5.288	6.881	3.173	2.904	1.272	4.632	13.543	8.576	10.002
1.925	8.715	15.665	13.733	26.649	19.825	19.635	21.879	20.905	12.124	16.012	11.700	11.454	9.323	1.568	-0.261	6.458	8.424	4.221	5.062	3.952	3.968	12.444	9.330	7.191
1.950	8.794	13.288	14.474	25.060	20.926	16.274	21.318	20.035	13.398	14.534	11.582	8.926	7.939	2.532	0.473	5.585	9.402	2.990	4.715	-0.510	5.622	11.900	7.339	8.753
1.975	6.778	14.990	12.888	25.203	21.295	17.749	23.244	20.345	15.476	15.263	11.984	7.572	5.747	2.225	-0.872	4.866	11.328	4.371	4.652	-2.603	8.549	11.900	6.603	11.590
2.000	8.236	16.296	16.267	25.739	22.814	16.708	21.871	21.074	16.207	14.451	12.633	9.316	8.903	5.202	2.678	6.116	7.837	4.648	3.334	0.509	4.855	10.893	8.762	11.010
2.025	8.551	18.426	14.307	26.480	21.338	16.322	20.151	20.454	13.750	15.134	10.090	11.477	6.065	3.391	1.348	5.502	8.891	3.855	2.448	1.287	5.515	11.865	8.986	9.763
2.050	7.306	20.105	13.781	25.216	19.791	17.432	21.208	21.774	14.066	16.434	9.019	9.162	8.119	1.776	1.137	5.573	8.064	4.126	4.500	1.201	6.676	12.354	8.428	9.839
2.075	9.620	22.331	12.829	23.989	20.982	15.336	20.658	20.324	12.065	15.027	11.278	8.797	9.288	2.797	0.860	6.150	10.104	3.420	4.987	1.822	8.454	14.168	7.780	10.394
2.100	7.869	18.823	13.081	25.737	18.955	16.353	21.806	19.351	14.031	14.429	10.376	9.015	5.015	1.996	0.871	6.842	9.285	2.786	5.718	0.468	8.343	12.171	9.524	8.242
2.125	9.268	18.642	14.839	25.966	20.375	17.662	20.867	18.615	17.778	16.045	9.899	10.539	4.288	2.226	1.593	8.975	7.090	4.447	4.839	2.199	5.038	14.384	9.165	10.771
2.150	8.880	10.693	12.213	23.826	21.704	14.593	21.346	19.646	15.208	15.003	12.782	10.258	9.264	3.291	-0.547	4.042	8.305	5.447	3.967	1.125	6.294	12.380	12.103	10.064
2.175	6.686	10.384	13.953	25.228	20.865	15.443	20.160	20.773	13.689	14.814	7.978	11.080	6.605	2.265	1.148	5.093	9.895	3.951	3.113	2.434	6.694	12.564	9.835	7.914
2.200	8.081	9.920	11.705	23.050	18.947	17.143	18.906	19.146	13.026	12.334	10.897	9.284	7.422	2.033	0.680	6.882	9.186	3.405	5.652	3.510	6.644	14.220	10.024	11.825
2.225	7.832	11.087	13.779	23.534	21.772	17.540	18.141	19.356	12.323	15.622	11.401	7.934	5.584	1.451	-0.225	4.160	9.125	4.188	3.439	0.049	7.215	12.230	8.946	9.016
2.250	9.715	9.599	12.159	25.299	20.919	16.113	19.919	19.183	13.125	14.323	10.559	8.735	5.880	3.263	0.333	5.753	10.695	3.709	4.510	3.688	5.821	13.505	10.501	10.747
2.275	5.581	9.220	10.912	26.071	19.647	14.658	21.706	18.475	16.367	15.501	9.196	11.401	5.766	1.113	-0.613	5.756	7.974	4.936	3.950	1.481	6.974	14.384	10.211	8.142
2.300	9.441	10.628	14.514	22.332	21.046	16.760	18.880	20.164	14.985	15.807	8.963	7.714	6.721	0.982	-1.085	5.294	11.383	5.337	4.079	2.650	7.351	13.659	11.203	9.268
2.325	6.872	9.198	13.019	22.474	20.686	14.385	20.402	18.575	15.881	15.604	10.879	11.115	8.322	3.859	2.440	4.986	11.913	3.819	3.598	4.024	8.511	14.764	7.592	10.096
2.350	7.983	9.291	10.513	24.714	21.649	15.573	20.660	17.889	16.327	15.287	10.732	11.224	8.178	2.600	0.590	6.357	11.621	4.350	3.930	3.014	6.226	11.549	9.871	8.725
2.375	7.102	11.094	11.186	24.165	22.779	18.001	22.067	19.837	15.310	14.275	11.264	11.191	8.195	2.964	2.607	5.327	13.802	2.674	5.792	1.642	7.183	14.447	9.490	8.000
2.400	8.428	9.884	11.691	22.173	20.657	16.306	20.932	18.937	14.541	17.420	9.751	10.190	8.637	2.969	2.328	5.414	14.134	3.964	4.872	2.051	7.276	13.333	9.722	9.003
2.425	8.787	8.653	8.739	23.644	20.960	15.960	21.881	20.451	16.217	15.595	12.158	9.912	6.965	3.349	0.242	6.089	12.659	5.382	3.882	3.884	9.399	14.047	10.821	11.599
2.450	6.920	10.718	12.065	22.153	18.663	17.180	21.113	20.358	15.185	17.687	11.285	13.139	7.520	1.696	0.104	6.909	10.661	5.492	4.706	3.748	9.223	14.010	12.740	9.565
2.475	8.409	9.755	12.457	20.979	20.346	15.009	23.222	18.872	15.593	15.655	12.433	11.863	5.957	2.036	-0.143	5.677	12.370	5.279	5.047	5.073	9.527	15.024	10.030	9.518
2.500	7.093	8.538	9.751	22.626	20.530	16.727	19.992	17.828	13.645	18.484	12.282	12.108	7.232	4.745	2.335	8.840	10.923	4.073	6.023	1.732	9.763	15.563	11.342	11.249
2.525	7.937	8.833	10.629	22.700	21.113	16.454	21.288	21.097	16.397	17.639	13.092	14.060	7.973	2.805	2.738	5.084	13.643	6.031	4.775	3.451	7.869	13.933	10.359	12.420
2.550	5.700	8.689	11.399	22.621	19.088	13.164	20.938	20.427	14.211	16.797	12.360	11.691	6.856	3.074	1.361	7.400	12.959	3.865	3.787	4.120	10.966	13.322	10.207	10.511
2.575	10.368	8.543	8.601	21.903	20.888	16.961	22.180	18.360	15.603	17.041	12.741	10.238	8.385	3.430	0.671	5.178	17.017	3.436	6.765	2.479	7.812	13.128	10.995	8.491
2.600	9.041	10.024	9.045	22.159	20.294	16.925	20.345	21.377	17.603	16.023	12.877	12.021	9.350	2.476	2.085	7.323	12.983	4.394	3.063	1.706	10.973	13.047	10.169	10.929
2.625	8.057	9.558	8.322	21.318	19.875	15.796	20.886	18.559	15.116	18.899	13.617	13.608	7.959	2.397	1.087	9.252	14.728	5.604	4.682	3.222	10.510	14.042	10.190	12.703
2.650	8.125	8.804	8.744	21.824	20.721	16.103	22.061	18.714	17.269	16.517	12.784	14.080	8.626	4.176	2.083	5.400	11.629	4.380	4.098	1.899	10.073	14.156	12.137	12.304
2.675	8.585	9.149	9.991	20.336	21.814	15.929	19.971	18.956	14.154	16.503	12.583	15.239	7.122	3.527	1.972	6.608	12.494	1.185	4.327	3.177	10.281	14.852	8.248	10.575
2.700	7.542	8.685	8.289	20.087	19.641	14.071	20.513	16.103	16.238	17.796	12.668	12.610	8.402	4.054	2.592	6.149	13.129	2.183	5.722	4.220	10.421	12.347	9.238	10.279
2.725	7.103	8.580	11.060	22.111	19.650	16.676	22.170	18.888	15.795	16.618	14.438	12.872	6.341	2.386	0.267	8.204	15.891	2.546	3.385	2.798	11.757	12.400	8.504	8.540
2.750	10.137	7.974	7.811	22.312	20.072	15.858	20.375	16.554	16.046	17.377	12.710	12.690	8.185	2.184	2.345	8.116	14.535	2.220	2.249	2.251	12.243	13.411	11.210	10.269
2.775	6.582	8.176	9.187	20.722	18.761	16.227	20.688	18.948	16.700	17.627	14.255	12.809	8.107	3.535	1.550	7.791	15.052	2.791	5.188	2.813	11.333	13.042	9.499	12.374
2.800	6.458	9.380	10.536	21.087	20.283	18.435	21.156	17.959	16.615	18.660	13.808	13.782	10.256	4.949	-0.089	8.775	12.836	3.740	4.979	2.245	13.116	14.564	8.726	9.318
2.825	6.779	8.608	8.435	22.924	20.121	16.769	22.015	18.102	18.050	17.873	14.647	13.857	6.627	2.993	0.764	6.622	13.665	3.510	3.931	4.353	12.393	13.062	8.906	10.199
2.850	6.142	9.133	8.423	20.506	20.697	16.438	19.321	17.889	16.789	19.221	15.292	14.046	11.142	3.595	2.444	7.693	15.917	5.349	4.339	3.184	12.935	13.148	10.418	10.460
2.875	8.142	7.545	8.328	21.324	20.169	16.933	19.593	19.630	16.715	18.244	15.589	16.027	9.209	4.644	2.332	5.374	14.534	3.730	2.881	3.459	12.480	13.281	11.058	8.092
2.900	6.838	8.532	9.397	20.870	20.145	17.205	20.707	20.187	15.408	16.896	14.845	16.204	10.039	4.137	1.259	8.492	13.656	3.553	5.102	2.235	13.253	13.102	7.517	9.847
2.925	8.109	9.122	9.097	20.170	19.008	18.043	21.735	21.227	18.613	19.274	14.759	15.534	9.199	4.094	2.393	6.834	17.141	5.168	2.317	2.550	13.216	12.775	8.854	8.018
2.950	8.428	8.999	10.110	22.016	18.777	17.930	20.674	18.658	17.065	19.773	16.609	16.231	8.705	3.350	3.449	7.012	13.195	4.341	3.290	3.049	13.300	13.938	8.562	8.043
2.975	6.320	9.046	8.376	22.131	20.335	18.308	22.347	19.254	17.114	19.727	14.377	16.855	8.770	5.228	2.337	7.028	14.368	2.627	3.652	1.646	15.061	11.972	8.531	6.476
3.000	6.848	10.178	10.029	22.257	21.378	17.558	21.639	18.303	15.447	18.752	12.145	15.729	8.058	3.911	2.346	5.585	13.359	3.611	2.339	1.357	13.840	11.978	6.241	5.697
3.025	8.255	9.864	9.482	21.703	21.465	17.360	20.000	19.203	17.748	20.431	17.160	16.324	9.930	5.195	1.648	7.260	14.770	1.880	4.226	0.290	13.174	11.871	5.885	8.765
3.050	7.401	8.811	8.737	19.024	20.201	17.039	20.954	19.130	17.527	19.099	16.359	16.790	9.700	4.812	3.407	7.084	13.349	1.900	2.218	-0.359	13.059	12.487	7.218	8.726
3.075	5.524	10.175	9.870	21.252	18.979	16.430	20.555	18.295	19.040	19.593	18.763	12.409	11.181	5.037	2.898	4.591	10.913	2.687	2.494	2.632	15.055	10.437	5.323	7.147
3.100	6.469	9.316	6.785	18.661	19.516	15.407	19.438	17.998	17.343	20.595	15.368	14.401	11.270	3.886	2.127	6.978	12.207	1.372	2.323	2.651	14.677	10.413	6.313	5.795
3.125	8.842	8.372	7.582	20.849	19.381	17.525	21.018	15.111	16.987	20.205	16.016	16.167	10.399	4.030	2.303	5.971	12.979	2.785	0.202	1.032	13.259	11.583	7.525	6.894
3.150	7.763	9.324	7.786	20.048	21.202	17.102	20.263	16.170	19.355	20.052	15.866	16.312	10.453	3.728	4.279	6.705	14.285	0.829	2.966	0.860	13.986	11.410	6.972	4.515
3.175	8.469	9.021	8.445	20.875	20.332	17.208	18.500	16.841	15.829	20.754	15.612	16.587	11.595	6.312	2.069	8.265	11.971	0.911	1.587	2.627	12.322	10.067	7.759	6.963
3.200	5.672	8.791	7.407	20.181	19.274	15.142	19.906	15.928	17.684	20.062	16.131	14.808	11.431	5.509	4.508	7.308	13.096	0.788	1.892	3.145	12.545	9.419	5.891	5.423
3.225	6.703	10.155	7.183	20.811	21.725	17.278	18.569	16.797	16.557	21.805	18.084	17.231	10.330	5.996	1.496	6.980	10.669	2.086	3.809	0.627	14.502	10.482	7.394	1.995
3.250	7.485	8.169	8.036	21.408	22.417	17.609	20.650	16.885	16.555	20.610	15.980	15.893	11.846	6.589	1.135	6.295	12.188	2.896	3.297	1.486	13.071	9.055	3.691	5.852
3.275	5.556	7.488	7.339	21.316	17.441	16.320	20.450	17.817	17.793	20.581	18.353	14.803	11.781	5.130	3.534	8.467	12.650	2.408	1.443	2.169	14.111	9.464	5.463	2.767
3.300	8.703	8.829	7.727	20.380	21.490	16.375	20.776	19.106	20.119	22.727	18.434	14.963	9.701	4.303	3.355	8.032	12.694	0.635	2.741	2.836	15.237	11.695	6.994	5.958
3.325	9.076	8.990	6.590	20.360	22.509	17.495	22.808	16.948	18.039	23.285	18.490	15.510	13.243	5.593	5.672	6.774	11.092	-0.415	0.519	0.459	12.427	9.514	5.767	5.189
3.350	8.247	9.038	8.321	20.606	19.640	16.021	20.200	19.707	16.783	24.160	18.425	15.036	12.495	6.753	4.374	7.100	11.868	0.973	-0.277	-2.497	16.920	7.922	5.581	5.674
3.375	8.385	9.514	7.522	21.588	21.538	17.121	21.380	19.000	15.963	24.396	19.339	17.459	10.120	6.315	3.807	8.720	11.671	0.765	1.355	1.716	16.702	11.738	5.829	3.745
3.400	9.000	10.089	9.826	22.321	22.804	16.588	22.262	18.161	19.995	23.982	19.383	14.700	13.851	6.958	4.714	7.532	10.365	-1.075	1.834	0.100	15.169	8.499	5.206	4.363
3.425	9.385	12.715	7.544	21.264	23.101	17.254	23.465	18.406	18.545	24.613	21.462	14.942	12.900	6.810	4.403	7.220	11.450	-0.394	1.028	2.674	16.274	6.809	7.301	5.298
3.450	8.675	11.344	9.554	21.237	21.617	19.462	21.789	19.224	19.667	24.282	18.990	15.131	16.195	6.552	5.758	11.031	9.575	0.661	3.714	-0.104	15.811	6.765	6.785	5.263
3.475	8.915	9.726	9.592	24.379	21.027	19.051	21.225	18.104	20.863	22.895	19.244	14.589	13.718	7.992	5.560	10.560	12.332	0.379	2.183	0.389	13.733	8.215	4.777	6.167
3.500	9.325	9.295	9.622	22.062	21.665	17.378	21.956	17.905	18.639	23.178	19.170	14.494	11.047	8.421	5.811	8.763	10.437	-1.499	-0.159	2.846	17.287	7.666	5.370	4.013
3.525	6.337	8.492	6.399	20.903	20.390	17.410	21.815	18.285	18.504	25.434	20.973	15.211	13.234	8.407	3.865	10.096	8.426	-0.988	1.455	-0.645	15.526	7.755	3.600	5.954
3.550	7.432	9.821	8.785	21.732	19.655	18.109	22.272	20.292	17.456	26.840	22.166	17.285	14.200	7.816	6.224	11.601	8.133	1.745	1.146	-1.133	13.438	8.061	4.345	3.933
3.575	9.082	10.851	10.381	22.962	21.195	20.254	20.756	19.314	19.397	24.750	21.349	16.365	14.306	10.161	8.493	11.238	9.155	-0.682	0.413	-4.172	13.437	7.158	4.905	4.316
3.600	8.791	10.367	9.573	24.473	20.406	16.775	22.433	17.735	19.084	25.791	21.884	15.098	16.571	9.001	6.274	11.456	10.841	0.285	1.412	0.426	13.223	8.657	4.592	1.868
3.625	6.510	9.820	7.400	21.827	22.175	18.859	22.557	18.106	20.621	25.328	20.500	14.805	16.135	7.795	8.660	11.500	10.935	-0.880	0.124	-1.543	14.237	7.418	3.334	2.065
3.650	8.326	11.059	8.627	22.387	20.565	18.071	21.962	18.203	19.219	25.863	21.205	14.421	16.567	10.081	8.786	13.974	12.244	-0.473	0.901	-0.337	15.003	8.149	2.661	5.195
3.675	8.638	10.609	10.092	22.502	23.507	18.392	22.853	18.180	19.160	26.589	20.561	12.350	15.192	12.157	8.341	10.662	9.834	-0.220	-0.875	-0.560	13.707	5.840	4.994	6.959
3.700	8.256	9.605	11.820	23.444	23.192	16.205	20.206	19.401	20.067	27.289	20.237	15.402	17.811	9.361	8.652	12.360	9.892	1.661	1.212	-1.664	12.962	4.278	1.189	1.574
3.725	8.908	10.859	9.902	23.056	24.107	18.424	22.007	17.948	19.224	26.379	20.490	12.602	15.262	12.218	8.558	10.495	9.207	0.216	-0.210	-1.103	13.604	4.253	2.832	4.334
3.750	9.921	12.115	10.301	21.728	20.850	18.157	22.390	21.165	21.128	28.068	21.312	15.378	13.432	11.841	9.388	11.794	6.894	-2.378	-0.796	-0.686	10.643	6.864	3.827	1.866
3.775	8.302	9.827	9.094	21.922	21.008	18.521	22.752	18.525	20.882	27.506	20.674	13.428	19.576	12.331	9.386	12.759	9.176	0.041	0.898	-1.839	14.007	4.081	2.271	1.940
3.800	8.909	11.772	12.226	22.395	23.914	18.538	23.075	19.840	20.560	29.129	21.286	14.158	17.732	13.193	7.613	13.860	10.692	0.213	1.213	0.499	10.554	5.366	2.175	1.214
3.825	9.680	10.335	11.244	21.429	23.807	19.050	23.284	20.569	20.543	26.767	19.496	11.078	20.161	11.610	10.720	14.244	7.759	-1.572	0.283	-0.508	14.144	5.906	1.749	3.346
3.850	12.307	11.197	11.359	24.588	22.087	19.861	22.479	18.408	20.328	28.925	21.914	13.152	20.182	12.957	10.876	14.029	9.769	-0.097	-1.182	0.112	11.550	5.487	5.173	2.184
3.875	12.106	11.650	10.641	25.222	24.954	20.381	22.514	20.185	23.507	29.643	20.022	13.078	19.524	13.797	12.051	13.535	10.447	-1.935	0.691	-1.452	11.673	4.675	2.261	1.756
3.900	9.176	13.243	11.350	24.875	25.683	19.505	21.855	20.649	23.757	29.254	19.932	10.995	20.784	13.810	11.235	13.802	8.142	-2.248	0.121	-1.246	14.037	5.724	2.805	-0.620
3.925	11.523	11.236	11.875	24.246	24.554	19.331	24.687	20.001	23.215	29.026	19.284	12.496	18.677	15.354	11.775	15.066	8.481	-0.177	-1.524	-1.597	12.014	4.646	1.270	1.651
3.950	11.854	12.338	12.184	23.498	25.313	20.742	24.167	20.799	23.032	29.947	21.242	10.473	22.973	16.093	13.243	18.135	7.911	-2.142	-0.470	1.807	10.593	5.388	1.716	1.726
3.975	10.381	10.685	13.300	26.933	24.133	19.590	23.924	20.080	25.224	30.183	21.274	10.467	22.851	14.488	10.751	16.231	7.543	-1.682	3.543	-0.516	10.172	5.032	1.989	1.543
4.000	11.391	11.160	13.903	23.182	23.312	21.227	24.791	20.494	24.329	29.176	18.860	13.367	22.728	14.191	12.044	17.141	8.161	-0.731	-0.176	-0.778	10.524	3.914	1.454	1.081
4.025	11.431	12.224	9.828	27.574	24.463	21.591	23.923	18.744	22.760	29.043	20.309	11.054	24.406	15.982	13.415	17.404	7.176	-0.492	-0.279	-1.981	10.592	4.524	0.254	2.349
4.050	13.381	12.942	13.074	24.050	23.007	20.451	22.999	20.054	25.428	26.409	20.095	11.448	22.481	13.214	12.157	17.349	6.650	-2.942	0.169	-0.718	12.234	2.934	-0.496	1.608
4.075	12.896	11.853	12.069	25.136	24.558	22.004	25.423	20.671	24.242	27.136	19.309	11.039	23.931	14.691	13.300	19.655	6.189	-1.651	-0.126	-0.950	10.275	4.349	2.982	-0.790
4.100	11.676	13.889	11.807	25.895	24.493	19.194	22.681	21.015	26.069	29.623	19.039	11.757	24.877	14.709	13.185	19.856	7.411	-2.878	1.008	-2.610	9.827	5.905	-1.565	0.615
4.125	10.765	13.419	14.247	26.287	23.265	21.521	23.857	19.940	26.740	26.634	19.131	11.088	25.366	15.355	14.596	18.008	6.954	-0.771	1.070	-3.003	10.983	2.103	-0.314	2.622
4.150	12.660	15.245	11.697	25.939	26.916	20.278	24.292	19.539	25.865	26.706	16.805	10.299	24.388	16.909	13.837	16.762	6.629	-1.783	1.054	-0.924	10.542	4.959	1.089	-0.622
4.175	13.560	13.449	12.675	26.343	25.962	20.961	24.979	21.076	28.795	27.182	16.997	8.814	24.546	16.278	12.725	21.847	4.915	-2.691	-0.511	0.134	9.646	3.401	0.390	0.009
4.200	12.408	14.799	12.649	25.836	25.192	21.839	25.166	20.256	27.441	26.804	17.766	10.204	27.310	15.246	15.182	21.104	6.234	-3.055	-1.733	-1.882	10.546	3.682	0.361	0.467
4.225	12.757	16.177	10.852	23.839	24.320	21.839	25.633	24.731	26.753	25.847	17.286	9.912	25.497	15.157	15.077	20.318	6.870	0.151	0.026	-3.402	10.253	3.387	2.268	1.364
4.250	13.485	14.815	13.351	27.369	25.390	21.716	23.429	24.220	28.846	28.348	16.657	7.974	27.930	15.230	15.110	19.954	5.051	-1.891	0.031	-2.180	7.494	2.867	1.503	-0.127
4.275	13.019	14.871	16.015	26.579	26.650	23.885	26.317	22.125	29.396	26.094	16.595	7.374	27.491	19.027	12.700	21.102	6.886	-1.916	0.668	-3.735	9.382	3.413	-0.326	2.084
4.300	14.751	16.200	15.084	27.607	26.044	22.354	24.787	24.379	27.149	26.620	16.261	9.249	27.437	14.655	16.966	21.451	5.312	-0.713	1.193	-3.431	8.711	3.549	-0.696	1.495
4.325	14.712	15.466	15.463	28.195	26.605	22.855	24.604	22.716	29.513	27.326	17.821	8.555	27.610	15.146	14.470	23.292	7.515	-2.535	0.146	-1.448	7.294	2.420	0.083	1.471
4.350	14.560	16.899	14.369	29.260	24.626	21.499	24.161	21.567	29.148	27.266	17.533	6.512	25.978	13.938	17.281	23.047	4.148	-2.354	-0.963	-3.370	8.590	3.114	1.500	-1.024
4.375	14.365	14.720	15.455	27.157	27.582	24.378	26.478	23.976	28.570	25.257	16.455	8.192	28.961	14.129	14.991	22.545	5.094	-0.924	0.688	-3.943	9.123	3.915	-0.126	1.232
4.400	14.185	15.869	15.041	28.794	26.525	24.260	25.856	22.178	29.124	24.166	15.606	9.213	29.102	15.330	14.068	22.779	6.615	-3.633	-0.860	-2.384	7.849	4.451	-0.081	-0.233
4.425	16.288	15.852	15.985	27.313	28.737	22.911	27.939	23.144	30.215	24.597	16.069	7.425	27.906	15.490	14.869	25.047	4.445	-2.129	0.376	-1.272	8.569	4.393	0.287	0.015
4.450	15.286	15.115	16.693	29.638	27.429	25.608	27.996	22.556	31.207	25.239	15.736	6.121	28.498	14.651	14.473	25.050	7.083	-3.255	-0.178	-2.943	8.370	2.919	0.076	0.529
4.475	13.542	17.621	14.899	30.826	26.813	23.073	26.475	22.408	30.393	25.341	13.058	9.828	26.917	14.309	16.314	24.640	4.068	-3.291	-1.116	-4.365	5.852	0.363	-1.459	0.639
4.500	15.023	16.342	17.645	27.611	26.548	26.277	27.898	24.726	32.792	25.189	13.682	6.403	27.508	14.839	13.860	24.294	5.068	-3.044	-0.148	-3.477	7.458	3.131	-1.627	1.060
4.525	12.692	17.243	16.375	28.081	28.380	23.991	26.824	22.721	32.122	25.549	13.447	8.197	24.881	15.189	12.572	25.472	4.327	-0.463	0.287	-4.469	7.692	3.842	-0.266	-3.485
4.550	15.824	16.364	18.108	27.618	28.288	26.609	28.495	24.412	34.890	22.076	13.945	7.380	25.491	13.848	14.497	26.096	4.456	-3.646	0.586	-3.520	6.375	1.209	-0.704	1.248
4.575	16.183	18.661	17.705	28.223	28.215	25.418	27.901	25.929	32.545	23.260	12.268	7.110	27.098	13.410	16.290	25.397	4.130	-2.340	-0.326	-3.024	6.475	1.008	-0.110	-1.442
4.600	18.074	18.611	20.680	26.242	27.912	25.640	26.749	25.519	35.665	23.926	13.082	6.927	27.107	13.704	12.213	24.969	4.737	-3.470	-2.714	-2.354	4.231	1.797	-0.366	-2.371
4.625	16.156	17.871	16.013	30.950	27.790	26.380	27.930	26.572	35.486	23.661	13.614	4.374	27.438	12.242	11.618	26.417	5.150	-1.889	-2.220	-2.998	6.567	2.464	-1.434	-1.712
4.650	16.557	19.066	19.613	30.711	29.382	25.063	28.162	24.677	35.760	22.368	14.179	5.785	25.956	14.360	11.861	27.476	4.637	-3.818	0.079	-4.120	7.106	1.881	0.751	-0.464
4.675	17.472	17.685	19.632	31.048	28.499	23.574	30.530	24.650	37.640	25.166	11.575	4.740	23.649	14.606	13.637	27.766	3.155	-2.029	-1.312	-1.748	5.028	2.349	-0.118	-0.403
4.700	17.487	19.584	20.300	30.967	29.210	26.945	27.168	23.649	38.452	25.444	11.164	5.640	27.836	14.160	13.720	27.383	3.523	-2.057	-2.141	-4.292	5.195	-0.273	-1.737	-2.460
4.725	16.185	18.041	18.908	31.297	29.307	25.686	30.976	24.118	37.810	22.652	11.981	4.756	26.075	11.946	12.421	26.158	3.807	-2.444	-1.559	-2.357	6.288	-0.153	-1.927	0.604
4.750	20.858	18.307	20.080	30.730	30.754	24.808	28.261	24.834	40.202	22.018	10.732	6.978	23.956	13.940	11.888	25.814	3.445	-1.965	-1.513	-3.569	6.393	0.354	-2.210	-0.419
4.775	18.879	19.963	21.063	31.339	29.143	27.963	29.848	25.857	40.703	22.518	10.547	4.483	24.072	14.585	12.278	28.196	2.423	-3.786	-2.402	-3.654	4.188	2.073	-1.848	-1.197
4.800	18.488	19.943	19.694	29.519	29.386	26.633	29.300	25.572	39.035	21.280	12.464	2.379	23.700	10.320	10.561	28.548	2.903	-3.323	-1.515	-4.635	4.879	-0.454	-1.998	-2.493
4.825	20.493	19.926	23.877	30.997	32.450	27.461	28.966	24.908	39.963	21.694	11.339	5.595	24.858	14.016	12.168	27.485	3.301	-1.831	-1.903	-4.212	5.582	2.484	-0.819	-1.714
4.850	18.272	22.967	22.768	31.835	31.287	28.341	28.303	24.971	42.263	22.316	11.677	1.497	25.338	12.311	12.924	27.517	2.251	-2.437	-1.397	-4.264	4.666	0.661	-2.894	-0.661
4.875	20.287	20.608	23.805	31.281	29.694	25.494	28.637	25.274	41.025	20.545	9.592	2.196	25.471	15.097	12.216	26.886	2.157	-2.563	-2.742	-3.063	3.545	3.296	-1.951	-2.000
4.900	21.487	21.930	24.116	34.679	29.716	27.254	30.169	24.075	42.950	20.076	9.156	0.190	24.900	11.788	12.941	25.318	3.420	-1.996	-2.570	-6.472	5.078	-1.108	-1.582	3.073
4.925	23.818	22.885	22.077	33.353	32.934	27.350	28.257	24.300	42.611	19.330	8.920	2.340	22.961	11.636	12.832	26.075	4.613	-2.900	-0.715	-3.367	3.727	1.049	-1.428	-4.222
4.950	21.230	22.486	23.044	33.733	31.618	25.741	30.515	25.346	43.833	18.465	9.466	3.072	22.064	11.628	11.741	26.276	1.483	-2.794	-3.006	-2.616	4.998	1.767	-1.726	-1.443
4.975	21.935	21.629	22.326	29.517	30.722	27.117	31.051	28.200	43.338	19.223	9.331	4.713	23.728	11.499	10.394	25.964	6.724	-3.300	-3.102	-4.488	4.547	-1.530	-3.515	-1.656
5.000	24.046	23.265	25.007	34.551	32.452	29.692	30.708	25.495	44.551	18.899	7.676	3.510	23.713	10.922	11.005	26.333	3.183	-4.454	0.003	-5.087	2.856	0.359	-0.024	-3.413
5.025	20.875	23.309	24.586	31.323	30.614	29.199	32.084	27.516	45.268	19.903	8.654	0.636	23.493	11.389	10.206	25.615	1.590	-2.795	-2.142	-3.526	4.855	1.980	-3.437	-1.004
5.050	23.795	24.048	24.530	35.176	32.055	27.142	31.506	27.038	44.182	20.949	8.244	1.100	21.594	10.415	7.900	25.854	2.640	-3.416	-3.843	-4.085	4.865	1.659	-4.509	-0.902
5.075	24.239	23.549	25.040	35.056	33.436	30.410	32.145	27.183	46.696	19.636	8.185	1.725	21.036	7.952	8.951	24.290	3.123	-2.282	-2.019	-3.406	3.026	0.393	-1.880	-0.597
5.100	22.757	23.254	28.272	35.506	33.088	29.917	32.241	26.001	45.075	19.847	9.550	1.509	22.106	9.742	9.776	24.688	3.807	-4.039	-1.954	-4.270	1.077	0.963	-2.080	-1.962
5.125	24.815	27.123	27.657	35.533	33.681	30.018	33.521	28.615	47.447	19.010	7.344	1.536	21.865	9.115	7.897	24.410	2.487	-3.528	-3.780	-5.848	2.252	0.035	-3.005	-1.626
5.150	24.165	24.036	27.864	35.767	35.118	30.565	32.770	27.440	48.219	18.058	8.991	-0.260	23.505	8.526	8.249	25.379	1.487	-2.496	-3.084	-4.984	1.664	-1.745	-1.425	-1.101
5.175	25.694	24.602	30.615	38.671	32.253	30.355	32.579	27.406	47.526	16.291	10.097	0.270	21.231	11.301	9.567	25.405	2.052	-0.007	-2.941	-3.295	4.560	0.167	-0.852	-2.421
5.200	26.744	25.656	28.363	36.289	35.508	32.032	33.963	27.893	48.284	17.176	7.147	-1.141	22.265	8.689	9.246	24.270	5.687	-3.634	-4.770	-5.130	4.187	-0.910	-3.996	-4.186
5.225	27.229	26.370	27.566	36.910	34.277	31.476	35.116	27.500	47.061	14.788	7.677	-0.434	21.469	9.794	7.837	24.199	1.600	-2.428	-1.799	-5.712	2.677	-1.416	-2.777	-1.599
5.250	26.764	28.062	29.172	36.634	37.707	31.857	31.762	27.842	47.651	19.711	7.160	0.186	20.500	9.158	8.473	21.676	1.759	-3.802	-3.052	-4.409	1.930	-0.188	-2.293	-1.525
5.275	28.291	25.677	29.264	37.156	34.944	31.958	32.390	28.149	45.270	16.484	6.831	-0.727	20.276	6.444	8.853	23.751	0.397	-3.580	0.034	-5.138	3.175	0.514	-2.548	-2.919
5.300	27.094	29.105	31.705	36.125	37.523	30.998	34.998	30.150	45.725	16.576	6.356	-0.081	19.864	7.926	6.284	23.782	2.571	-3.702	-2.871	-5.093	1.637	-1.786	-4.322	-0.753
5.325	29.570	30.110	32.431	36.231	36.903	32.474	33.040	30.284	47.136	15.802	6.521	-0.371	18.658	6.956	8.562	23.453	-0.147	-3.545	-1.911	-3.976	2.523	-1.345	-3.917	-2.861
5.350	28.755	30.401	32.252	38.244	35.145	33.974	34.687	30.742	46.101	16.611	5.742	1.232	18.583	8.842	7.834	23.151	2.496	-4.324	-4.911	-5.717	0.821	-0.994	-3.971	-4.993
5.375	30.087	30.810	32.400	38.682	38.866	32.468	33.418	28.179	46.642	15.789	7.995	-0.017	17.019	6.005	5.745	21.352	2.387	-2.761	-2.835	-7.499	1.173	0.940	-5.350	-0.734
5.400	32.900	31.654	33.506	36.987	38.426	32.484	34.546	27.373	45.634	15.292	6.174	-1.169	19.143	7.238	5.250	23.624	0.408	-5.232	-2.086	-5.893	0.196	-0.992	-1.949	-2.078
5.425	33.931	33.327	33.243	38.726	40.586	33.305	35.589	27.910	46.550	14.899	4.893	-0.998	20.273	6.747	3.773	19.641	0.707	-3.303	-4.156	-5.774	1.267	0.570	-2.085	-3.560
5.450	32.153	30.238	34.408	39.614	36.878	33.637	34.873	32.578	45.905	14.695	4.279	-1.640	17.871	6.073	5.102	22.013	2.271	-4.617	-1.847	-4.478	1.090	0.004	-3.197	-1.424
5.475	31.600	30.554	33.156	37.736	40.028	35.428	36.044	29.389	46.530	15.149	5.836	1.340	17.415	6.108	2.377	22.040	2.907	-3.843	-3.961	-7.595	1.088	-1.834	-3.102	-1.450
