# Supplementary material for: From deterministic to fuzzy decision-making in artificial cells
Source: Nat Commun. 2020 Nov 6;11:5648. doi: 10.1038/s41467-020-19395-4 (PMC7648101; doi:10.1038/s41467-020-19395-4)
Supplement: Supplementary file 4 — Source Data [file 41467_2020_19395_MOESM4_ESM.zip › source-data/expression@high-gene-densities/cI/tau-1/GFP(nM)@30C.txt]

0.125	0.000	0.000	0.000	0.000	0.000	0.000	0.000	0.000	0.000	0.000	0.000	0.000	0.000	0.000	0.000	0.000	0.000	0.000	0.000	0.000	0.000	0.000	0.000	0.000
0.150	-1.158	4.051	1.428	2.450	0.269	1.230	1.565	2.240	0.503	-1.840	1.324	-1.401	2.498	2.037	0.316	1.784	0.120	2.928	0.035	1.082	1.923	2.934	1.600	1.237
0.175	-1.658	4.426	2.497	2.835	1.453	2.463	1.301	2.219	3.268	1.231	2.462	1.909	4.644	3.694	0.648	2.838	0.672	0.184	1.360	3.256	2.692	2.531	2.317	2.048
0.200	0.231	4.158	4.135	4.760	2.762	2.912	2.863	1.482	4.400	0.041	1.241	2.651	3.682	2.817	3.092	2.792	1.819	3.283	-0.171	3.269	2.444	4.404	3.080	2.632
0.225	3.023	3.743	4.913	3.482	5.350	3.632	4.701	4.657	3.973	3.682	4.402	3.212	5.722	4.685	3.529	4.587	2.565	5.872	2.602	4.679	1.015	4.749	1.705	2.873
0.250	3.040	3.865	4.435	2.902	4.987	5.328	6.793	9.491	5.742	2.419	4.961	5.972	5.899	3.980	3.956	5.224	3.049	3.928	2.666	6.588	2.711	4.457	4.306	2.256
0.275	4.141	6.916	4.834	7.398	7.175	6.716	8.579	9.771	5.976	2.520	6.403	5.301	7.177	6.087	4.590	6.124	5.045	3.988	2.689	4.526	5.424	6.752	4.104	3.896
0.300	3.024	6.899	6.627	5.166	6.329	6.644	6.313	8.349	8.672	3.749	7.380	6.999	8.168	5.777	4.799	9.342	4.773	3.755	2.624	5.366	6.708	5.681	5.935	7.478
0.325	5.950	7.407	6.146	6.451	6.063	6.501	6.400	7.466	9.286	7.061	8.922	6.292	5.763	7.194	6.712	7.675	4.375	6.018	3.467	5.653	4.080	4.823	2.078	6.393
0.350	4.135	7.003	5.537	7.524	6.040	6.452	6.948	7.678	8.074	6.080	5.467	7.076	6.422	8.198	4.655	7.231	5.182	5.657	1.513	5.489	3.734	6.526	5.642	4.164
0.375	4.355	6.227	7.202	5.889	9.677	7.718	7.021	8.363	6.275	2.223	6.207	6.345	6.150	6.510	4.952	6.854	5.067	7.326	3.163	6.114	4.664	4.647	2.990	2.479
0.400	2.302	5.092	6.365	7.322	7.027	5.067	7.626	6.067	5.098	2.177	5.521	5.764	5.899	5.958	3.794	6.623	4.581	5.403	3.165	4.097	2.796	5.067	4.695	0.856
0.425	1.680	5.500	6.502	5.775	5.254	6.207	4.804	5.182	4.330	3.378	5.420	4.899	7.276	5.196	4.952	7.930	5.491	5.147	1.714	5.210	4.534	3.642	3.516	6.195
0.450	3.234	5.449	5.613	3.510	7.362	3.586	4.896	4.837	4.238	3.060	5.135	3.861	6.320	4.586	3.115	6.328	4.584	3.952	2.588	3.727	1.914	4.453	4.665	5.309
0.475	4.099	6.697	6.118	6.050	3.961	6.331	4.630	6.029	6.606	2.914	6.057	4.230	5.672	3.818	2.744	5.790	2.626	5.570	2.900	5.147	5.286	5.108	2.772	2.520
0.500	3.255	4.492	5.669	6.123	5.649	5.309	6.314	6.658	6.254	2.668	4.163	4.219	4.702	5.009	4.272	8.932	3.386	5.110	1.923	5.216	6.280	4.493	4.292	3.766
0.525	4.390	5.591	3.141	6.829	7.931	4.264	3.525	7.542	4.153	2.766	5.891	5.682	6.037	4.437	4.780	4.904	2.585	4.041	1.705	6.002	5.749	3.011	4.425	2.528
0.550	3.131	6.277	3.983	5.826	5.374	7.763	5.255	8.268	6.131	1.770	5.993	8.108	5.714	6.737	3.812	4.142	5.650	2.814	2.042	4.221	5.299	4.288	1.813	4.035
0.575	3.920	6.500	5.467	7.167	6.438	5.316	5.629	8.973	4.838	4.396	3.932	7.000	6.986	4.508	4.758	6.487	5.883	3.526	0.162	6.125	3.772	5.855	4.212	6.540
0.600	2.952	4.498	4.881	5.962	7.603	5.347	6.330	7.619	5.313	2.986	4.547	7.811	4.462	3.916	4.070	3.432	3.053	4.822	0.987	2.852	4.256	7.900	4.905	3.277
0.625	2.524	5.558	5.633	6.353	6.804	7.092	4.884	7.366	6.232	3.631	4.967	5.268	5.712	3.389	2.698	5.517	3.982	5.581	1.792	6.606	3.752	4.393	1.180	1.534
0.650	2.555	5.835	4.862	7.238	5.507	4.460	7.677	6.623	6.854	2.230	5.177	6.316	3.051	4.660	2.629	5.556	2.568	3.174	1.673	5.105	5.329	2.692	3.679	5.908
0.675	0.838	4.576	4.714	6.501	4.723	4.936	6.411	5.022	8.231	2.668	5.330	4.043	3.125	5.219	1.909	3.919	3.124	3.177	0.743	4.762	3.749	1.978	3.980	4.281
0.700	4.500	4.623	4.243	5.253	6.460	5.846	4.987	6.379	5.397	2.146	3.059	6.829	5.324	3.091	1.269	4.633	1.517	3.306	1.210	3.440	3.892	3.083	3.693	3.773
0.725	4.768	4.749	4.937	5.502	4.152	3.194	6.014	3.911	8.849	0.251	4.441	4.713	4.441	3.984	2.082	2.852	4.354	3.460	1.607	3.966	3.323	5.788	3.111	4.890
0.750	0.283	3.882	5.161	2.739	5.940	4.322	6.939	6.633	6.156	1.353	5.808	3.386	6.817	2.579	0.451	3.239	2.259	1.690	-0.152	1.215	4.620	3.225	2.544	3.459
0.775	3.450	3.258	0.745	5.886	4.439	6.480	4.293	4.488	4.171	2.305	4.070	5.677	3.750	2.756	0.299	4.616	2.631	3.060	1.052	2.711	4.482	6.828	3.934	0.689
0.800	2.728	2.871	3.871	2.405	6.770	4.770	3.342	4.150	3.297	1.719	2.361	3.807	4.765	2.342	0.646	3.301	2.955	4.005	-1.238	2.929	4.804	3.709	2.858	6.278
0.825	2.824	1.755	1.873	7.513	5.239	4.217	3.842	6.052	5.797	1.220	3.589	2.664	4.560	3.503	1.371	2.591	1.937	3.653	0.548	2.275	4.020	4.749	3.544	2.795
0.850	1.833	3.471	2.450	3.361	5.763	5.381	2.290	4.730	4.766	0.225	5.093	3.413	4.191	1.872	3.937	1.144	2.917	3.850	-0.162	3.453	2.150	1.963	2.745	4.516
0.875	0.235	3.082	1.788	3.930	4.705	3.468	3.334	4.493	5.096	2.184	3.056	2.164	1.825	0.019	0.928	0.793	3.230	1.781	0.782	2.776	5.076	2.662	3.007	4.446
0.900	-2.875	2.676	3.226	2.399	5.177	2.448	4.257	5.983	6.345	0.948	1.705	4.930	1.004	2.244	-0.576	2.921	1.892	3.433	0.618	2.045	3.737	5.124	-0.145	2.245
0.925	1.705	2.414	1.839	5.340	4.209	3.302	1.602	4.061	6.269	1.267	2.614	0.757	0.036	2.278	1.454	3.365	4.677	3.364	0.163	1.377	1.605	2.365	0.607	-2.117
0.950	1.938	0.423	3.192	3.620	1.793	4.186	3.305	5.968	5.718	-0.616	3.826	3.172	2.645	2.122	0.141	4.046	3.315	2.070	0.386	1.111	5.356	2.990	0.507	4.305
0.975	0.003	1.768	3.505	4.129	4.066	2.359	3.730	4.730	3.077	1.899	2.055	4.927	3.768	2.561	-0.408	3.464	2.284	2.152	0.178	1.370	2.281	3.040	1.815	1.304
1.000	3.038	2.125	5.266	0.610	1.871	3.618	2.717	4.184	6.550	0.663	2.342	2.506	2.115	0.672	0.198	2.745	2.053	2.777	-0.241	-0.267	0.117	3.880	2.098	-1.399
1.025	1.458	4.355	0.812	3.015	2.674	4.210	2.395	6.115	3.880	-1.226	5.363	1.948	4.837	-0.112	0.303	3.082	0.761	1.619	-0.041	3.070	2.047	2.438	2.003	2.111
1.050	1.056	1.686	1.354	3.300	4.145	2.072	2.341	5.588	4.553	0.107	3.976	0.989	2.638	2.682	-1.553	4.339	3.595	2.299	-1.652	2.624	3.107	0.690	-1.093	0.392
1.075	1.849	2.678	2.909	1.179	1.602	3.957	4.748	3.013	3.616	0.813	0.970	0.088	1.464	-0.149	-0.020	0.845	3.085	1.035	-1.371	3.655	1.639	2.642	1.890	2.399
1.100	0.845	3.630	0.265	1.611	1.566	3.191	2.438	4.567	1.667	1.607	3.079	0.425	2.472	0.518	-1.200	-0.295	0.650	2.032	-0.122	2.223	3.300	1.984	-1.767	0.018
1.125	-0.236	2.552	2.432	2.059	3.020	0.663	3.028	2.699	4.345	0.365	1.839	0.242	3.104	-0.517	-0.790	1.565	3.779	2.009	-1.614	1.875	1.781	3.698	0.361	2.383
1.150	0.727	2.944	-0.785	1.921	1.508	3.358	0.301	3.776	5.078	1.003	3.160	-2.042	0.276	-0.914	-0.711	-1.492	3.021	1.348	-1.447	2.402	-0.742	4.090	2.139	1.751
1.175	-0.380	2.980	2.696	3.627	2.183	0.908	0.819	4.345	5.778	0.170	3.073	1.481	3.615	-0.418	-1.057	0.670	2.779	1.592	-0.256	1.420	5.367	0.319	0.390	2.110
1.200	-1.573	1.654	2.944	-0.216	2.555	1.782	3.592	3.402	6.015	2.559	3.059	-0.812	1.342	0.868	-0.226	2.524	-0.648	2.354	-3.132	0.117	0.961	2.344	1.754	-2.628
1.225	-0.183	0.476	-0.511	3.645	2.221	0.540	2.187	5.704	2.191	0.307	1.605	0.320	0.973	1.423	-1.690	1.171	0.682	1.980	-0.771	0.027	1.642	1.978	1.314	1.743
1.250	-1.850	0.972	2.645	4.663	1.998	3.835	2.147	4.955	3.155	1.373	3.132	0.199	2.929	1.495	-1.616	1.182	2.612	1.168	-2.975	1.147	-0.791	0.180	0.477	-1.488
1.275	-0.150	1.772	1.104	2.646	3.859	1.687	1.728	0.083	4.438	1.744	1.858	1.973	2.088	-1.012	-1.795	3.252	0.773	1.562	-0.492	0.530	-1.094	1.805	-0.539	3.116
1.300	-1.566	-0.714	0.567	6.401	1.701	0.486	1.414	3.007	4.704	0.159	2.559	1.269	1.168	-0.150	-0.480	3.023	1.788	1.646	-2.845	-0.309	0.105	3.775	0.458	1.158
1.325	-0.622	0.880	1.365	2.078	-0.061	1.139	0.870	3.482	3.623	-0.030	2.671	0.256	1.941	-0.076	-0.980	0.742	0.512	1.932	-1.328	0.108	-0.297	0.851	1.560	-1.120
1.350	-2.555	0.824	2.946	0.679	1.044	3.049	1.192	1.282	3.994	0.616	2.526	-1.106	0.483	-1.390	-1.783	1.678	1.564	0.333	-2.264	-0.301	1.301	3.458	0.015	0.960
1.375	-0.696	-0.754	1.218	1.805	2.017	1.038	2.086	3.857	3.720	1.077	2.759	-0.435	1.372	0.334	-1.043	-0.742	-0.183	1.995	-1.284	0.698	2.553	2.310	1.675	1.190
1.400	-2.650	1.604	2.032	3.980	1.985	2.571	1.614	3.243	2.212	0.377	3.404	-0.252	-1.517	-1.592	-2.070	-0.684	0.059	1.887	-2.643	-0.512	1.517	4.804	-2.002	0.705
1.425	-1.394	1.295	1.174	2.206	0.515	1.011	1.899	2.385	2.309	-0.662	3.293	-1.148	1.381	-0.765	-3.999	-0.555	1.834	1.789	-1.054	-1.621	-0.757	3.809	-1.637	-1.090
1.450	-3.077	1.319	1.326	0.563	3.097	3.367	1.290	0.369	2.434	-0.600	3.088	0.223	-0.108	-3.488	-2.789	-1.444	0.086	1.539	-3.057	1.338	2.402	-0.638	-0.577	2.130
1.475	-0.004	-0.128	-0.758	0.039	1.100	0.784	0.693	0.029	2.262	-1.475	2.414	-0.540	2.211	0.231	-2.492	1.336	1.343	1.272	-2.436	-0.619	3.603	0.324	-1.021	-0.008
1.500	-0.562	-0.282	-2.063	3.354	1.687	-0.393	-0.801	3.289	-0.771	-1.524	0.678	-0.826	2.156	-2.536	-2.848	0.949	1.967	1.545	-2.405	0.988	1.666	0.276	-0.618	-0.799
1.525	-2.421	0.396	2.178	1.325	0.421	0.640	1.335	0.326	2.110	-1.540	2.005	-1.653	1.281	-2.126	-3.264	-0.782	1.012	1.496	-2.898	0.011	1.871	1.516	-1.709	-0.463
1.550	-2.561	-0.179	0.766	2.106	-1.182	3.076	-0.204	0.855	2.718	-0.059	0.994	-2.413	-1.836	-3.647	-2.125	-1.521	0.466	0.686	-0.861	-0.559	1.971	3.231	-1.929	0.781
1.575	-2.218	0.155	-1.420	2.891	1.406	0.888	0.473	2.174	3.870	-1.396	2.292	-0.063	-0.707	-2.454	-4.712	-2.197	1.495	-0.789	-1.413	-1.101	1.505	0.864	-1.643	1.872
1.600	-1.419	-0.789	-0.826	-1.084	1.162	1.153	-0.958	0.927	1.704	0.745	1.161	-1.511	-0.674	-1.233	-1.858	-2.157	-0.174	0.598	-2.076	-0.733	-0.356	-1.832	-0.976	-3.205
1.625	-0.731	-2.016	0.628	0.592	0.412	-1.437	-0.886	2.425	1.206	-0.855	4.021	-2.858	-0.164	-0.269	-3.999	1.589	1.394	0.689	-2.513	0.442	-0.314	-0.890	-2.733	-2.390
1.650	-1.484	-2.903	-0.141	1.204	-1.270	-1.725	0.999	0.261	2.401	0.403	1.665	-1.418	0.209	-2.063	-4.691	-0.993	-0.451	0.379	-3.728	-0.856	1.819	1.601	-0.718	-0.311
1.675	-0.997	-2.134	-0.376	1.581	-0.002	1.281	0.472	2.238	1.408	-2.105	1.386	-3.582	0.783	-1.358	-4.787	-0.832	2.602	0.523	-1.183	-3.074	-1.890	1.787	-1.755	2.518
1.700	-5.111	-0.225	-1.840	-1.728	0.419	1.491	-1.022	-0.164	1.274	-0.546	3.014	-1.832	-0.067	-0.854	-2.880	-2.221	-0.786	-0.365	-1.392	0.360	-0.924	-1.483	-1.877	0.133
1.725	-3.692	-3.035	-0.778	0.224	2.458	-0.960	-0.288	1.852	3.558	-1.199	2.129	-2.854	-2.606	-1.486	-4.031	-0.782	-0.712	0.017	-2.263	0.781	1.764	1.507	-1.800	-0.777
1.750	-4.028	-1.175	-0.133	-0.630	1.379	1.040	-0.232	1.434	0.833	-1.348	0.342	-2.147	-0.343	-0.236	-5.454	-1.222	-1.557	-0.284	-3.818	-1.651	-2.682	1.533	1.675	-2.121
1.775	-2.243	-3.661	-1.934	-1.043	2.631	-0.901	-0.725	-0.127	0.384	-2.467	1.200	-1.354	-0.190	-2.915	-5.235	-2.327	1.700	2.372	-2.452	-1.330	1.572	1.733	-1.229	-1.802
1.800	-1.138	-2.762	-0.412	0.022	0.270	-1.145	-0.449	0.429	2.569	-2.125	2.547	-2.079	-2.138	-2.551	-4.786	-3.324	-1.632	2.557	-2.739	-0.825	-0.135	1.852	0.111	-1.734
1.825	-3.181	-0.265	-2.219	3.828	0.521	-0.470	-0.721	1.183	2.599	-1.055	0.263	-0.843	-0.285	-1.899	-2.105	-2.357	0.878	-0.593	-3.596	-0.227	-0.881	1.860	0.648	-0.090
1.850	-2.987	-0.449	-2.769	-1.131	-0.575	1.255	-1.119	0.955	2.919	-0.841	-0.317	-1.285	-1.090	-1.522	-4.613	-0.755	0.745	0.201	-3.330	-2.877	1.498	1.814	-2.518	-1.725
1.875	-3.894	-0.743	-2.396	-1.885	-0.807	0.346	-0.970	-0.211	0.755	-3.167	0.609	-1.396	-1.939	-1.079	-3.037	-1.223	-0.990	1.213	-3.647	-0.118	-1.789	1.157	-0.722	-1.165
1.900	-3.624	-0.512	-0.768	0.257	-0.552	-0.303	-0.768	-0.380	1.282	-4.942	-0.038	-5.465	-2.136	-2.366	-4.508	-1.380	-0.663	-0.474	-1.647	-0.983	-1.313	-0.522	0.108	-1.515
1.925	-2.073	-3.795	-2.765	2.201	-2.119	0.625	1.159	0.806	1.181	-1.759	1.077	-1.379	-0.245	-3.731	-4.308	-2.906	-0.911	-1.148	-4.677	-1.284	0.805	-0.517	-0.080	-3.072
1.950	-3.207	-4.224	0.195	-2.034	0.315	-0.164	-0.433	0.858	1.686	-2.950	1.312	-2.412	-2.931	-4.012	-4.742	0.754	1.855	-1.305	-4.348	-1.500	0.642	2.097	-3.246	-0.633
1.975	-2.209	-0.222	-3.117	-0.642	-1.107	-1.375	0.334	2.491	1.483	-3.052	-0.368	-3.094	-3.214	-3.542	-4.913	-0.217	0.480	0.152	-4.691	-0.833	0.091	0.547	-2.821	-1.970
2.000	-2.656	-3.394	-1.563	-1.266	0.707	-1.063	-1.305	-0.285	1.049	-1.050	1.141	-1.246	-1.897	-1.467	-4.922	-2.828	0.806	-0.817	-0.909	-2.191	0.003	-1.980	-2.130	0.193
2.025	-1.360	-0.504	-2.369	-2.240	0.844	-1.343	-1.735	-0.766	-0.363	-2.358	-1.546	-4.024	-1.928	-2.059	-4.348	-4.589	1.237	1.172	-2.783	-2.648	3.004	3.098	-3.077	-1.616
2.050	-1.059	-2.961	-2.593	0.343	-1.399	0.138	-1.171	0.326	0.613	-2.236	1.285	-2.615	0.517	-2.771	-4.096	-1.583	-0.581	0.438	-2.056	-1.443	-1.089	0.773	0.046	-1.794
2.075	-1.751	-1.440	-1.477	-1.478	0.744	0.119	-0.793	-0.634	1.090	-3.141	-0.451	-1.657	-0.928	-1.838	-6.663	-2.832	-0.071	1.756	-3.875	-0.517	-1.062	1.128	-1.162	-4.606
2.100	-3.477	-3.245	-1.400	0.715	-0.314	0.471	-1.267	0.930	1.040	-2.669	0.586	-2.789	-4.707	-3.109	-5.236	-3.986	-0.438	-1.234	-1.878	-2.561	1.674	1.038	-3.512	-0.588
2.125	-2.444	-3.476	-3.545	1.531	0.881	-2.976	-1.619	1.578	0.893	-0.361	1.804	-2.500	-1.909	-2.372	-4.261	-2.420	-1.177	-0.557	-5.036	-1.590	-2.978	1.682	-1.246	0.470
2.150	-1.777	-2.345	-2.732	-0.939	-1.283	1.378	-0.897	1.465	0.494	-2.790	0.704	-4.264	-2.723	-2.922	-4.925	-4.308	-1.016	-1.137	-3.150	-3.003	-2.101	2.010	-0.331	-1.511
2.175	-2.330	-3.102	-2.648	1.550	1.171	0.235	-1.914	-1.767	1.846	-0.340	0.240	-4.675	-0.047	-0.844	-4.281	-1.445	0.563	-0.332	-2.280	-4.301	-0.619	2.716	-2.323	-0.797
2.200	-4.626	-0.976	-1.343	-1.275	-0.401	-0.426	-0.794	-0.464	0.201	-4.717	0.898	-3.685	-0.014	-0.725	-6.225	-1.589	-0.310	1.146	-3.789	-3.177	2.046	2.431	-1.872	1.733
2.225	-1.346	-1.934	-3.126	-1.520	0.352	-2.182	-1.133	-0.687	1.127	-2.515	0.589	-3.685	-1.202	-2.593	-5.075	-1.090	-0.881	-0.399	-2.059	-1.810	1.197	-0.484	-1.916	-1.280
2.250	-2.039	-1.332	-3.194	-3.169	2.932	-2.170	-3.552	0.531	3.023	-1.300	1.220	-1.728	0.254	-3.204	-5.528	-2.725	0.210	-0.840	-3.019	-0.144	-0.834	-0.037	-1.798	0.541
2.275	-2.367	-5.894	-0.633	-0.245	-2.366	-0.959	-3.426	-0.881	-0.701	-3.373	-0.790	-2.024	-1.640	-3.925	-5.639	-2.088	-2.890	-0.902	-4.865	-2.685	3.046	0.227	-2.933	0.125
2.300	-5.392	-0.338	-0.748	0.756	-0.178	-1.051	-1.274	-2.587	-1.002	-0.478	0.801	-6.508	-3.589	-2.290	-5.732	-2.923	0.804	-0.783	-3.554	-2.767	-0.489	0.886	-4.583	-1.463
2.325	-5.557	-4.255	-2.076	-1.544	0.335	-0.548	-0.843	2.034	-0.022	-3.143	1.650	-3.640	-2.866	-3.866	-7.117	-1.216	0.540	0.019	-3.612	-4.040	0.320	1.329	-3.951	-1.005
2.350	-0.627	-3.237	-1.129	0.020	-0.077	-0.095	-1.634	-4.992	1.160	0.325	-0.705	-3.702	-3.671	-2.458	-6.241	-2.864	-1.612	-1.054	-2.788	-1.241	0.590	1.782	-4.837	-1.862
2.375	-2.991	-3.243	-3.441	-0.905	-1.180	-1.702	-1.971	-1.002	3.599	-2.517	0.966	-1.821	-1.371	-3.688	-6.367	-2.489	-1.831	-0.856	-5.280	-0.987	-3.693	-0.085	-4.350	-2.880
2.400	-4.726	-3.909	-3.018	-2.371	-1.280	-0.576	-2.085	-1.021	1.364	-3.841	-0.333	-4.120	-2.760	-2.870	-6.161	-4.124	-1.068	-0.391	-4.734	-0.448	-0.752	-0.096	-5.620	-1.465
2.425	-4.584	-3.230	-3.890	0.256	-0.541	-0.470	-3.782	0.966	0.766	-2.615	-0.570	-5.072	-1.770	-2.367	-6.323	-2.635	-1.263	-1.228	-5.542	-2.497	-0.856	0.718	-3.856	-0.127
2.450	-8.159	-0.526	-3.554	-1.019	0.546	-1.579	-2.100	-2.341	-0.001	-3.486	-0.525	-5.006	-2.748	-4.599	-5.418	-3.263	-0.187	0.290	-3.837	-1.021	0.370	0.799	-1.027	-5.864
2.475	-4.536	-1.668	-4.030	-3.689	-2.304	-1.441	-2.275	-0.467	-2.736	-2.536	-0.452	-2.884	-3.142	-3.101	-6.602	-2.931	0.635	-0.821	-3.234	-4.889	-1.685	0.837	-4.184	-1.762
2.500	-2.524	-3.903	-3.120	-1.105	-1.532	-2.804	-2.471	-3.544	-1.486	-6.317	-0.523	-4.866	-4.185	-2.773	-5.486	-4.090	-0.761	-2.372	-2.708	-3.770	-1.491	2.059	-5.506	-2.869
2.525	-6.066	-4.206	-2.816	-2.880	-0.722	-2.415	-1.752	-1.388	-3.042	-2.841	0.859	-3.389	-4.120	-3.710	-6.477	-1.610	-0.013	-1.360	-2.932	-1.653	-0.748	0.377	-2.539	-2.333
2.550	-6.214	-2.820	-4.071	-2.785	-2.815	-2.213	-2.928	1.370	1.073	-3.196	0.935	-7.031	-2.357	-3.971	-5.634	-2.843	-0.801	-0.193	-3.607	-2.686	-0.659	1.458	-3.236	-2.419
2.575	-4.511	-4.118	-5.125	-1.834	-3.468	-0.757	-2.586	-0.930	-1.456	-3.570	-1.324	-4.540	-3.162	-5.118	-5.605	-3.749	0.808	-1.329	-3.738	-2.565	-1.890	1.301	-1.057	-1.737
2.600	-2.929	-2.360	-2.864	-2.618	-2.254	-1.742	-3.684	-3.168	-0.168	-5.640	1.001	-4.467	-1.919	-3.691	-5.036	-1.675	1.779	-0.500	-3.862	-1.654	-1.158	-0.530	-2.862	-3.758
2.625	-1.996	-4.678	-4.930	-2.768	-0.326	-0.484	-1.274	-3.355	-0.250	-3.464	1.658	-2.923	-2.598	-3.418	-2.536	-3.973	-2.037	0.384	-4.607	-2.972	1.663	1.893	-2.902	-4.048
2.650	-4.158	-4.470	-4.780	-3.032	-1.607	0.152	-3.001	0.431	-0.575	-4.487	-1.847	-4.209	-1.593	-3.973	-6.077	-4.418	-1.794	-1.717	-2.946	-3.329	-2.799	-0.863	-4.026	0.485
2.675	-4.258	-2.953	-5.101	-1.722	-2.713	-0.039	-3.354	-1.797	0.263	-3.413	-0.171	-4.065	-1.067	-3.671	-7.803	-0.582	-0.347	-0.172	-4.040	-3.010	-2.165	0.486	-4.226	-2.008
2.700	-6.782	-4.362	-3.973	-3.119	-1.026	0.521	-1.070	-0.351	-0.600	-2.528	-1.864	-3.921	-3.067	-4.466	-7.032	-3.519	1.237	-0.075	-3.014	-1.941	-1.735	0.473	-3.881	-1.418
2.725	-6.364	-6.978	-4.402	-1.962	-2.289	-2.722	-1.444	-0.322	-1.170	-3.613	-0.503	-4.190	-3.818	-4.258	-7.907	-2.876	-0.420	-0.597	-4.659	-5.819	-0.941	0.402	-4.333	-2.672
2.750	-4.548	-2.487	-2.927	-0.745	-1.644	-1.880	-3.400	-0.448	-0.820	-2.983	0.164	-3.288	-1.734	-4.410	-6.339	-3.162	-1.694	1.334	-4.030	-2.672	-3.636	-1.017	-2.075	-2.676
2.775	-1.265	-3.295	-4.154	-2.549	-4.377	-2.485	-3.040	-2.313	-0.740	-5.162	0.377	-5.856	-4.852	-3.843	-6.357	-7.274	-1.008	-0.058	-5.859	-4.662	-1.354	-0.167	-4.782	-2.995
2.800	-5.907	-3.485	-4.691	-2.705	-2.981	-2.086	-1.583	-3.732	0.256	-4.930	-1.563	-6.316	-3.564	-3.893	-6.648	-5.651	0.384	-0.263	-4.550	-4.563	-2.772	-0.478	-4.544	-3.747
2.825	-5.827	-3.617	-4.245	-2.679	-2.278	-1.701	-4.504	-0.551	0.362	-4.059	1.449	-4.804	-1.696	-4.098	-5.674	-3.240	-1.101	-0.513	-4.056	-0.457	-0.885	0.998	-2.905	-1.986
2.850	-3.815	-3.601	-4.104	-2.921	0.156	-3.505	-2.802	-2.619	-0.652	-5.950	-0.569	-5.663	-2.678	-5.183	-7.112	-1.985	-0.657	-0.014	-3.578	-3.923	-1.271	0.351	-4.867	-3.367
2.875	-5.805	-4.263	-4.222	-2.215	-2.443	-2.310	-3.921	-2.862	-0.380	-3.567	-1.330	-5.181	-3.289	-4.368	-6.120	-0.850	-0.514	-0.223	-4.416	-0.719	-2.227	0.399	-3.256	-2.379
2.900	-6.028	-4.379	-5.672	-2.986	-2.359	-1.475	0.222	-3.171	-0.255	-3.827	1.079	-3.702	-5.765	-4.355	-6.182	-6.651	-2.247	-0.095	-3.079	-3.925	-3.480	0.350	-0.376	-4.669
2.925	-4.383	-5.965	-5.786	-2.186	-2.358	-1.462	-3.596	-1.723	-0.613	-4.395	-2.737	-4.815	-3.595	-4.452	-6.238	-4.505	-0.131	0.395	-5.328	-3.386	-2.044	0.485	-4.084	-5.127
2.950	-5.606	-4.967	-6.420	-3.455	-2.302	-3.583	-3.635	-1.672	0.981	-3.300	-0.783	-7.335	-1.996	-4.533	-6.260	-5.202	-0.972	-0.143	-4.614	-3.206	-3.206	-1.336	-1.798	-3.252
2.975	-4.574	-6.057	-2.598	-3.889	-1.577	-3.148	-2.564	-2.465	-0.126	-5.069	-2.313	-6.292	-3.383	-3.952	-7.239	-3.915	1.781	-1.176	-4.229	-2.339	-3.008	1.109	-4.531	-5.836
3.000	-6.349	-4.759	-3.139	-3.390	-3.446	-3.795	-2.511	-1.682	-1.694	-3.571	-2.268	-5.930	-4.519	-3.751	-8.658	-4.257	-1.262	-1.763	-4.358	-0.655	-3.999	0.479	-3.672	-1.862
3.025	-5.457	-2.225	-4.785	-6.303	-3.959	-2.397	-5.342	-1.204	1.428	-5.262	-2.580	-5.589	-2.768	-4.307	-6.886	-4.008	0.674	-0.071	-3.085	-4.100	-0.329	-0.012	-2.281	-1.652
3.050	-5.538	-4.639	-6.618	-2.163	-0.810	-2.313	-3.759	-2.114	-2.610	-2.459	-0.849	-6.466	-4.286	-3.275	-9.296	-4.537	-2.412	-1.184	-2.103	-3.426	-0.352	0.352	-3.042	-5.933
3.075	-3.693	-4.586	-3.812	-0.922	-1.307	-2.579	-2.909	-3.591	-0.851	-5.061	-1.062	-5.476	-3.144	-3.785	-5.819	-3.851	-1.011	-0.047	-3.151	-4.139	0.796	-0.704	-2.698	-4.517
3.100	-7.119	-5.005	-4.507	-5.263	-1.610	-1.093	-4.189	-0.112	1.661	-2.829	-0.319	-5.927	-3.742	-2.751	-6.607	-3.977	0.846	0.745	-5.083	-2.121	-1.613	-1.782	-3.819	-4.258
3.125	-5.237	-5.182	-6.112	-5.167	-4.105	-2.719	-2.422	-1.390	-1.243	-5.515	-0.585	-4.891	-4.304	-3.459	-5.166	-3.310	-1.869	0.455	-3.140	-3.763	-4.056	-0.652	-4.044	-2.701
3.150	-4.900	-3.377	-6.437	-2.606	-1.171	-3.388	-3.858	-2.342	1.369	-4.070	-1.373	-5.672	-3.611	-3.512	-6.976	-5.609	0.401	-0.857	-4.510	-3.598	-3.062	-0.559	-1.325	-3.961
3.175	-6.351	-6.857	-6.393	-3.372	-2.716	-2.804	-4.664	-4.845	-0.316	-3.578	-1.685	-3.746	-3.754	-6.398	-6.887	-3.977	-0.289	-0.780	-3.736	-4.764	-2.182	-1.332	-4.777	-2.564
3.200	-4.618	-6.255	-4.927	-2.592	-2.559	-4.213	-3.009	-2.161	0.758	-4.679	1.009	-6.181	-4.570	-5.287	-7.054	-4.456	-2.226	-0.836	-5.317	-1.355	-1.759	-0.786	-3.733	-2.407
3.225	-4.601	-7.229	-5.515	0.044	-2.693	-3.286	-4.041	-0.025	-2.039	-2.621	0.088	-5.775	-2.253	-4.416	-7.985	-4.388	1.385	-1.561	-3.380	-3.156	0.207	-0.191	-5.024	-4.031
3.250	-3.230	-5.057	-4.545	-4.271	-1.691	-2.370	-4.585	-1.307	0.059	-3.209	-0.969	-5.276	-0.380	-4.875	-6.444	-2.714	-1.191	-1.999	-6.063	-4.676	-2.490	-1.017	-5.477	-3.858
3.275	-6.192	-6.007	-5.048	-5.327	-0.567	-1.417	-5.405	-2.209	-1.415	-3.295	-2.024	-5.448	-3.321	-4.700	-6.547	-5.468	-1.272	-1.597	-7.234	-3.870	-0.741	0.842	-5.050	-2.524
3.300	-7.179	-6.082	-4.906	-3.931	-6.397	-4.727	-2.286	-1.372	-2.892	-3.886	-3.752	-4.678	-4.074	-3.650	-7.351	-5.372	-1.622	-0.264	-3.463	-4.991	-1.523	0.287	-3.966	-4.593
3.325	-4.979	-4.527	-5.216	-3.452	-2.702	-3.586	-3.972	-2.355	-2.851	-3.632	-0.940	-5.234	-1.560	-4.294	-9.638	-2.710	-0.126	-1.578	-4.546	-5.022	-2.373	-0.575	-3.706	-4.089
3.350	-6.094	-5.511	-4.418	-3.002	0.622	-2.345	-4.209	-1.812	-0.006	-5.402	0.421	-3.731	-5.001	-4.619	-8.327	-2.943	-2.082	-0.252	-5.401	-2.996	-1.988	-1.490	-4.371	-5.795
3.375	-5.572	-4.065	-4.945	-3.556	-1.929	-2.770	-4.867	-2.473	-0.550	-4.805	-1.391	-6.021	-3.631	-5.546	-8.459	-5.310	-1.180	-1.614	-5.421	-0.210	-1.432	-0.231	-4.791	-3.648
3.400	-5.741	-4.824	-5.413	-5.151	-2.803	-3.172	-3.030	-2.761	-1.150	-3.701	-0.347	-4.258	-0.860	-4.692	-8.588	-4.406	0.365	-0.668	-4.006	-3.914	-2.145	-0.062	-3.877	-3.644
3.425	-4.922	-5.332	-6.857	-4.120	-1.698	-3.544	-6.340	-1.686	-0.748	-3.407	-1.331	-5.047	-4.681	-6.820	-6.895	-5.795	-3.203	0.296	-5.314	-3.173	-1.033	-2.471	-3.958	-2.002
3.450	-6.547	-4.435	-4.640	-4.936	-2.227	-3.696	-5.267	-2.628	-1.745	-5.222	-3.342	-6.768	-1.769	-4.473	-7.711	-4.498	-2.359	-3.013	-4.682	-3.128	-2.086	-2.073	-3.909	-3.075
3.475	-6.443	-6.490	-4.472	-4.167	-1.058	-4.388	-4.340	-4.082	-1.348	-3.624	-1.290	-4.828	-4.145	-5.788	-9.213	-6.713	0.163	-1.410	-4.064	-3.305	-5.159	-1.678	-5.263	-5.712
3.500	-4.053	-6.892	-5.753	-4.348	-2.674	-3.801	-4.200	-0.833	-1.535	-4.690	-1.813	-6.635	-4.651	-6.330	-6.756	-4.902	-3.535	-0.949	-3.870	-3.485	-1.221	-0.956	-3.920	-6.462
3.525	-4.994	-4.948	-3.728	-7.575	-3.386	-1.577	-4.381	-4.962	-1.307	-5.292	-1.375	-6.501	-3.460	-4.993	-8.469	-6.583	-1.592	0.095	-4.309	-5.164	0.158	0.806	-4.442	-3.346
3.550	-6.741	-6.018	-7.309	-5.140	-3.030	-3.340	-2.863	-5.021	-1.123	-5.001	-2.704	-7.761	-4.979	-6.786	-6.444	-4.957	-3.860	-1.325	-4.532	-3.581	-3.494	0.708	-4.324	-1.630
3.575	-5.934	-5.068	-6.305	-6.053	-3.867	-1.508	-4.300	-4.615	-0.692	-5.041	-2.074	-3.630	-3.442	-6.089	-6.938	-5.015	-3.592	-0.602	-4.767	-5.575	-1.743	0.587	-5.082	-5.149
3.600	-6.131	-6.148	-5.722	-2.701	-3.719	-3.326	-5.683	-3.111	-2.930	-2.586	-1.713	-5.774	-1.453	-4.681	-6.724	-4.588	-2.094	-1.392	-4.430	-3.942	-1.673	0.031	-4.486	-6.451
3.625	-7.094	-5.281	-5.643	-0.237	-6.637	-2.286	-5.422	-3.177	-0.594	-5.363	-1.988	-6.004	-5.402	-5.102	-8.153	-4.867	-1.925	-0.750	-3.249	-2.277	-4.592	0.444	-3.850	-3.305
3.650	-4.200	-4.362	-4.921	-2.339	-3.509	-2.646	-5.044	-4.571	-1.132	-4.402	-1.722	-2.781	-3.733	-6.630	-7.370	-2.534	-3.000	-0.184	-4.640	-4.143	-1.059	0.131	-4.728	-4.356
3.675	-4.723	-6.675	-4.905	-5.675	-5.662	-3.358	-6.498	-2.139	-2.086	-2.896	-2.847	-8.159	-5.386	-5.193	-7.325	-4.798	-2.518	-0.409	-5.416	-3.345	-1.179	-1.234	-4.534	-5.410
3.700	-7.365	-5.620	-5.340	-3.348	-1.604	-3.288	-4.338	-2.786	-1.008	-4.622	-3.366	-6.552	-5.565	-3.572	-8.339	-6.649	-1.708	-1.077	-4.616	-3.865	-2.050	-0.497	-3.803	-6.615
3.725	-5.827	-5.802	-7.120	-6.578	-5.338	-2.634	-4.750	-2.219	-3.242	-4.118	-0.817	-6.670	-4.113	-4.484	-6.718	-5.524	-0.701	-2.873	-4.815	-3.249	-6.432	-1.605	-4.568	-2.673
3.750	-6.955	-7.419	-6.108	-4.439	-5.159	-3.061	-4.688	-3.949	-2.331	-4.808	-2.082	-5.862	-4.058	-5.155	-6.944	-6.019	-0.357	-1.545	-3.567	-4.068	-1.281	1.258	-4.059	-4.721
3.775	-6.036	-7.067	-5.876	-6.665	-3.453	-3.472	-6.797	-3.619	0.384	-4.315	-1.428	-5.953	-3.606	-5.494	-6.791	-6.701	-3.287	-1.599	-6.167	-6.402	-2.926	-0.282	-5.498	-4.559
3.800	-5.637	-6.302	-5.472	-5.467	-5.366	-4.842	-4.126	-1.605	-1.389	-5.147	-3.185	-5.559	-2.191	-5.233	-9.240	-3.292	-0.948	-0.018	-4.723	-3.128	-1.862	-1.900	-6.499	-1.758
3.825	-7.325	-6.364	-5.433	-1.900	-5.714	-3.847	-5.809	-3.022	-2.628	-5.588	-1.804	-3.906	-2.571	-5.006	-7.780	-4.146	-1.089	-0.017	-3.634	-3.290	-1.155	-2.471	-5.740	-4.641
3.850	-7.348	-6.962	-5.363	-4.585	-4.447	-2.966	-7.049	-3.382	-0.940	-5.351	-1.492	-9.659	-6.445	-5.662	-7.841	-6.519	-2.636	-0.495	-5.115	-5.711	-4.995	0.411	-4.520	-5.115
3.875	-4.666	-4.958	-5.264	-5.297	-2.125	-4.306	-3.870	-2.403	-2.558	-6.064	-3.431	-5.222	-5.438	-5.237	-6.908	-4.671	-1.920	-0.536	-5.398	-3.690	-2.570	-0.234	-4.555	-6.100
3.900	-5.619	-5.309	-6.970	-4.141	-4.960	-2.277	-4.551	-4.382	1.608	-5.765	-1.295	-7.045	-3.637	-5.022	-6.963	-4.453	-1.307	-0.883	-4.876	-4.211	-1.872	0.022	-5.499	-6.267
3.925	-4.687	-8.311	-5.290	-5.243	-4.103	-4.053	-6.541	-4.938	-3.936	-5.836	-1.806	-5.125	-5.754	-6.274	-6.977	-5.963	-2.682	-0.560	-3.033	-5.636	-1.518	-1.607	-5.788	-3.771
3.950	-4.151	-5.476	-6.881	-5.842	-3.149	-4.946	-4.520	-6.388	-0.191	-5.037	-2.407	-5.866	-5.159	-4.807	-8.186	-6.672	-2.481	-2.258	-4.337	-3.001	-1.497	-0.834	-4.636	-6.921
3.975	-6.692	-6.300	-4.860	-5.567	-3.928	-4.254	-3.876	-3.293	-2.402	-6.155	-3.305	-6.528	-4.216	-3.402	-6.975	-3.405	-1.239	-1.881	-5.664	-4.465	-3.691	-1.803	-5.105	-3.731
4.000	-5.486	-5.524	-5.414	-5.776	-6.666	-3.491	-5.652	-4.746	1.188	-4.700	-2.929	-7.344	-7.228	-5.995	-7.984	-7.560	1.139	-2.343	-4.916	-5.232	-2.066	-1.294	-4.785	-8.849
4.025	-4.163	-7.055	-9.281	-4.873	-4.973	-3.759	-5.181	-3.749	-1.804	-6.061	-1.252	-5.741	-2.952	-4.796	-10.543	-3.596	-0.665	-0.577	-6.330	-7.094	-0.754	-0.243	-4.360	-6.542
4.050	-6.398	-5.268	-5.536	-3.254	-3.714	-2.274	-4.648	-4.693	-1.604	-4.914	-3.132	-6.009	-2.307	-4.807	-8.722	-4.909	-1.310	-4.152	-6.114	-3.121	-4.144	-1.479	-4.062	-8.103
4.075	-6.622	-5.145	-5.803	-6.868	-3.777	-3.795	-6.173	-3.385	-3.250	-3.955	-2.793	-6.380	-5.029	-4.659	-8.599	-6.242	-0.757	-1.132	-5.734	-2.260	-1.937	-1.285	-5.410	-5.998
4.100	-3.849	-8.357	-5.135	-3.884	-4.602	-2.534	-5.835	-4.729	-0.542	-5.885	-2.831	-6.353	-3.998	-6.221	-7.598	-5.041	-1.241	-1.254	-5.833	-3.575	-2.251	-1.291	-5.418	-5.193
4.125	-6.337	-6.384	-6.330	-4.024	-2.770	-2.498	-3.948	-5.581	0.649	-4.187	-3.748	-6.284	-4.486	-4.676	-7.308	-5.619	-1.685	-1.201	-5.561	-1.747	-3.998	0.890	-5.432	-6.070
4.150	-7.518	-7.159	-7.335	-4.503	-5.315	-2.080	-5.532	-3.725	-1.722	-7.769	-4.001	-4.854	-2.722	-6.235	-8.451	-4.630	-1.204	-1.289	-6.380	-4.682	-3.847	0.673	-6.219	-4.868
4.175	-5.532	-6.201	-5.420	-4.692	-3.057	-3.002	-5.113	-4.387	-3.426	-3.085	-2.833	-5.491	-2.453	-4.230	-8.609	-5.366	-0.855	-0.776	-3.335	-5.402	-1.717	-2.600	-3.087	-4.288
4.200	-6.352	-5.681	-6.736	-5.165	-3.862	-2.927	-6.566	-3.957	-2.908	-5.930	-2.040	-4.096	-3.673	-4.294	-8.760	-7.454	-0.580	-1.118	-5.127	-3.670	-2.953	-1.224	-7.186	-3.928
4.225	-5.435	-4.781	-7.338	-3.653	-1.689	-3.645	-5.394	-2.407	-1.622	-7.309	-2.769	-6.148	-4.681	-5.547	-8.594	-2.355	-1.635	0.183	-4.482	-5.263	-1.692	0.902	-4.181	-3.886
4.250	-8.446	-6.922	-9.347	-4.913	-3.936	-2.790	-6.899	-7.535	-1.167	-6.449	-3.444	-7.291	-4.582	-5.013	-7.854	-7.280	-0.635	-0.889	-5.267	-6.055	-3.360	-1.174	-6.406	-3.024
4.275	-4.931	-6.637	-5.862	-3.444	-3.402	-3.950	-6.578	-2.029	-3.814	-6.206	-2.277	-6.131	-1.351	-4.902	-6.861	-4.113	-2.514	-2.468	-4.246	-4.812	-2.210	-0.782	-4.892	-6.385
4.300	-7.341	-7.014	-4.973	-5.364	-3.244	-2.292	-3.117	-3.255	-1.638	-4.654	-3.969	-6.864	-5.500	-5.683	-7.755	-6.936	-2.945	-1.205	-5.724	-6.152	-5.062	-2.597	-6.822	-5.905
4.325	-4.816	-7.284	-6.043	-6.804	-3.167	-4.656	-5.882	-2.702	-1.576	-5.021	-3.308	-5.698	-6.128	-3.346	-8.386	-6.680	-1.888	-1.040	-5.472	-5.163	-3.406	0.035	-7.072	-7.694
4.350	-8.391	-7.863	-6.563	-8.284	-2.332	-4.479	-4.312	-2.002	-3.914	-6.559	-2.687	-6.205	-1.987	-4.370	-7.993	-5.191	-4.142	-1.686	-4.624	-2.801	-2.754	0.594	-6.082	-6.340
4.375	-9.205	-5.824	-9.299	-3.774	-3.253	-5.223	-5.860	-1.741	-3.035	-4.701	-2.125	-6.892	-5.165	-5.908	-10.187	-5.931	-1.976	-1.280	-3.986	-2.903	-3.205	-1.468	-5.156	-3.770
4.400	-6.408	-6.343	-7.341	-5.334	-3.717	-2.771	-4.444	-5.314	-1.109	-4.829	-3.053	-7.471	-5.052	-7.020	-8.797	-4.682	-1.566	-1.890	-5.055	-5.064	-2.954	-0.018	-4.704	-5.164
4.425	-4.369	-6.617	-6.753	-6.781	-4.506	-2.450	-6.858	-3.287	-3.311	-5.993	-5.939	-6.712	-2.816	-4.693	-7.973	-6.096	-4.365	-2.463	-5.947	-5.698	-4.956	-0.761	-5.054	-6.183
4.450	-6.638	-7.344	-7.273	-6.529	-0.744	-4.737	-3.400	-4.730	-4.377	-6.012	-3.871	-6.480	-2.834	-5.167	-8.269	-5.288	-2.742	-1.293	-7.543	-3.212	-5.313	-1.213	-4.178	-6.162
4.475	-7.738	-6.974	-6.956	-5.472	-2.477	-3.251	-4.888	-4.384	-0.555	-6.655	-3.837	-6.479	-3.871	-5.580	-8.657	-6.780	0.859	-0.056	-4.566	-4.848	-1.042	0.049	-3.015	-5.427
4.500	-5.473	-5.999	-8.943	-6.440	-5.219	-4.018	-4.299	-2.940	-3.530	-4.598	0.609	-5.858	-5.213	-6.650	-8.603	-5.526	-2.810	-1.996	-4.800	-4.165	-3.982	0.712	-6.150	-5.578
4.525	-7.009	-7.120	-9.830	-4.439	-6.574	-3.959	-6.056	-3.938	-2.523	-5.729	-2.958	-7.864	-2.003	-6.239	-9.277	-6.102	-0.790	-1.715	-5.582	-2.299	-3.234	-1.720	-4.020	-6.123
4.550	-5.958	-5.460	-7.483	-4.641	-3.157	-3.176	-6.849	-5.022	-2.171	-4.539	-1.165	-3.640	-4.882	-6.663	-8.004	-4.132	-0.925	-1.146	-3.638	-4.454	-2.701	-0.664	-7.988	-5.113
4.575	-7.117	-7.727	-6.900	-2.398	-2.290	-3.768	-3.905	-4.092	-2.822	-5.984	-1.578	-6.573	-6.455	-4.666	-8.605	-5.348	-1.135	-1.298	-5.574	-2.452	-1.916	0.793	-5.054	-4.841
4.600	-7.740	-7.169	-8.352	-5.329	-4.115	-2.375	-7.037	-4.471	-2.087	-5.621	-3.036	-5.041	-3.366	-7.915	-6.994	-4.408	-1.253	-2.317	-4.634	-2.689	-3.584	-0.594	-4.262	-5.441
4.625	-4.760	-5.093	-7.972	-5.693	-2.055	-3.031	-6.937	-3.781	-0.500	-3.596	-2.130	-4.916	-6.011	-6.886	-8.873	-6.248	-1.224	-0.003	-3.967	-3.224	-6.616	-2.602	-8.303	-3.879
4.650	-5.292	-4.635	-8.591	-4.162	-3.997	-4.402	-5.169	-4.380	-2.267	-4.930	-1.932	-6.183	-4.330	-5.518	-7.324	-3.945	-2.076	-0.925	-5.084	-4.547	-2.559	0.350	-5.125	-6.736
4.675	-4.221	-7.599	-6.869	-5.284	-3.368	-4.776	-5.012	-3.368	-2.950	-7.134	-3.560	-5.446	-6.881	-6.422	-8.109	-6.387	-1.151	-0.586	-4.314	-6.279	-4.644	1.141	-4.882	-6.199
4.700	-5.617	-7.445	-7.505	-5.624	-2.852	-2.033	-4.275	-2.965	-0.626	-4.551	-2.840	-5.171	-4.841	-5.314	-8.539	-6.098	-1.018	-1.063	-6.083	-2.292	-3.314	1.172	-4.598	-5.482
4.725	-7.374	-6.395	-6.123	-8.370	-5.798	-4.078	-5.807	-5.671	-0.798	-5.664	-4.377	-6.393	-5.019	-4.929	-10.384	-6.500	-1.592	-0.998	-4.119	-4.635	-3.518	-1.940	-5.202	-6.943
4.750	-7.205	-7.085	-8.693	-8.887	-6.326	-4.128	-6.284	-3.492	-0.873	-7.541	-3.738	-6.278	-4.961	-7.135	-7.902	-4.354	-0.898	-1.119	-6.572	-3.787	-2.072	0.078	-5.401	-6.375
4.775	-6.349	-7.954	-6.780	-5.742	-5.297	-4.048	-7.932	-3.161	-4.365	-4.496	-1.034	-6.611	-3.234	-4.835	-7.207	-4.843	-2.425	-2.533	-5.375	-7.304	-4.123	-2.883	-2.830	-4.799
4.800	-6.499	-7.541	-7.743	-4.823	-3.610	-4.513	-5.112	-4.170	1.680	-4.938	-1.968	-5.293	-5.599	-7.135	-8.522	-7.277	0.548	-1.390	-3.383	-5.450	-2.275	-1.442	-4.464	-4.628
4.825	-5.164	-7.068	-6.336	-6.059	-4.252	-2.808	-5.991	-3.253	-0.621	-8.452	-3.667	-4.369	-4.165	-3.617	-9.486	-4.708	-0.758	-1.546	-4.834	-3.915	-2.594	-1.899	-5.036	-5.993
4.850	-9.469	-5.315	-8.658	-5.960	-5.103	-4.298	-5.232	-2.655	-1.229	-6.131	-3.832	-9.074	-3.734	-5.524	-9.114	-5.899	-3.382	-4.336	-4.046	-4.512	-2.899	-1.091	-6.021	-6.376
4.875	-6.825	-6.579	-7.935	-7.215	-2.914	-3.733	-6.681	-4.145	-2.536	-7.287	-1.607	-7.117	-4.418	-6.830	-9.649	-6.155	-2.012	-2.266	-3.454	-4.211	-2.783	-0.868	-5.771	-6.618
4.900	-8.514	-5.927	-6.723	-5.659	-3.998	-2.907	-4.931	-4.529	-1.845	-5.253	-3.217	-6.437	-3.342	-5.755	-8.843	-6.386	-2.234	-1.342	-5.937	-5.258	-2.705	1.332	-6.474	-7.102
4.925	-5.914	-6.024	-6.904	-8.206	-5.729	-4.617	-5.197	-5.314	-3.542	-7.130	-2.401	-7.391	-5.290	-4.906	-6.412	-7.331	-4.014	-2.446	-4.838	-5.120	-3.082	-2.803	-5.287	-5.237
4.950	-4.792	-6.906	-8.808	-6.159	-4.680	-4.192	-6.517	-6.732	-2.317	-6.209	-2.203	-6.575	-5.160	-4.560	-8.516	-5.496	-0.526	-2.862	-6.033	-5.131	-2.616	-5.184	-5.969	-6.029
4.975	-7.269	-9.221	-8.305	-5.710	-5.342	-5.168	-5.654	-1.632	-3.140	-6.569	-0.637	-4.895	-2.954	-4.539	-7.359	-6.663	-2.028	-2.310	-5.083	-4.542	-1.578	0.670	-6.591	-6.040
5.000	-8.335	-7.334	-7.761	-5.910	-3.588	-3.137	-6.560	-5.753	-1.522	-6.161	-4.446	-6.143	-4.153	-4.936	-6.971	-3.543	-1.806	-0.715	-6.343	-7.145	-2.507	-2.129	-5.080	-6.457
5.025	-5.046	-7.605	-7.794	-8.849	-5.383	-4.360	-4.443	-7.891	0.503	-5.713	-2.697	-9.191	-5.097	-5.159	-8.582	-4.159	-1.799	-1.872	-6.575	-4.875	-3.537	-3.667	-4.016	-7.897
5.050	-6.658	-5.204	-9.410	-6.569	-4.116	-4.389	-6.819	-5.114	-1.777	-4.723	-5.440	-6.866	-5.593	-4.528	-8.562	-5.264	-0.832	-0.388	-5.381	-6.036	-6.072	-1.808	-4.703	-6.575
5.075	-9.423	-7.387	-10.047	-7.366	-4.501	-4.498	-5.191	-6.377	-3.217	-4.712	-2.175	-6.840	-3.467	-6.417	-9.111	-5.711	-1.813	-2.128	-6.085	-4.080	-3.173	-0.809	-4.491	-4.638
5.100	-8.556	-6.627	-7.868	-4.647	-5.545	-3.139	-5.542	-6.044	-3.395	-5.312	-1.807	-6.879	-4.556	-6.287	-9.397	-4.486	-2.399	-0.543	-3.528	-3.460	-2.184	-0.576	-6.667	-6.717
5.125	-7.290	-6.527	-8.721	-6.192	-5.067	-4.174	-4.702	-5.087	-2.195	-6.062	-3.387	-4.242	-4.975	-5.288	-8.061	-3.407	-2.498	-1.284	-6.415	-2.724	-2.263	-0.799	-3.854	-5.073
5.150	-4.909	-5.967	-8.857	-5.156	-5.101	-3.790	-6.127	-3.424	1.048	-5.427	-1.853	-5.854	-5.319	-5.386	-9.441	-5.496	-1.556	-2.926	-4.436	-5.519	-1.648	-0.389	-6.399	-6.849
5.175	-7.982	-9.099	-6.116	-7.461	-4.168	-2.326	-5.800	-7.173	-3.929	-4.398	-3.490	-6.275	-4.534	-5.391	-8.024	-6.034	-0.353	-1.413	-6.006	-4.305	-4.123	-1.792	-5.473	-2.371
5.200	-6.234	-7.131	-10.047	-5.623	-5.908	-3.116	-8.074	-3.773	-3.018	-8.190	-3.292	-7.021	-5.671	-7.695	-7.475	-6.080	-1.856	-2.486	-4.760	-5.972	-4.501	-2.079	-4.023	-6.592
5.225	-7.908	-8.342	-9.053	-5.899	-6.764	-3.385	-5.870	-5.414	-3.881	-7.292	-2.516	-5.590	-5.460	-5.854	-9.510	-6.741	-1.455	-3.371	-5.166	-6.270	-3.740	-0.705	-4.785	-8.554
5.250	-6.538	-8.281	-4.032	-8.099	-5.701	-3.957	-5.603	-4.078	-2.506	-6.480	-2.154	-6.249	-5.537	-4.400	-9.859	-4.565	-2.353	-1.571	-5.445	-6.557	-3.424	-0.817	-6.403	-6.392
5.275	-8.085	-7.599	-7.540	-4.236	-5.856	-4.340	-7.649	-5.976	-3.625	-7.197	-3.708	-6.787	-3.365	-5.486	-8.626	-5.312	-2.437	-1.417	-4.719	-6.477	-4.232	0.126	-6.416	-7.084
5.300	-9.360	-8.716	-8.786	-8.141	-4.730	-4.946	-4.940	-4.520	-1.473	-4.463	-1.346	-5.162	-3.914	-4.582	-8.571	-5.105	-2.885	-3.532	-5.688	-4.593	-5.833	-1.730	-5.207	-5.981
5.325	-9.733	-10.072	-7.069	-5.981	-3.409	-3.493	-6.156	-5.356	-1.415	-7.784	-3.599	-5.755	-3.255	-7.941	-8.229	-7.349	-2.631	-0.963	-6.759	-2.045	-4.180	-1.900	-4.825	-3.718
5.350	-8.021	-9.285	-9.031	-7.921	-1.580	-5.391	-6.711	-3.175	-3.241	-3.807	-3.111	-8.236	-6.090	-5.058	-10.128	-5.471	-2.094	-2.624	-6.560	-4.872	-4.446	0.591	-6.491	-5.233
5.375	-8.232	-8.151	-10.559	-7.614	-5.807	-5.743	-5.742	-4.874	-2.414	-6.142	-2.854	-5.819	-3.781	-5.062	-8.863	-8.670	-0.294	-1.643	-4.664	-5.002	-1.914	-1.517	-4.789	-6.186
5.400	-7.142	-4.758	-9.795	-5.034	-3.230	-3.913	-5.996	-6.422	-3.242	-5.819	-2.672	-5.442	-5.500	-5.215	-8.573	-5.542	-3.641	-1.121	-5.589	-3.633	-3.402	-1.513	-6.567	-5.485
5.425	-8.395	-8.673	-7.609	-8.997	-3.945	-4.396	-7.078	-5.813	-2.424	-5.681	-2.438	-9.805	-6.414	-3.796	-9.844	-6.692	-2.888	-1.610	-6.450	-5.614	-3.400	-1.441	-7.065	-4.519
5.450	-7.593	-6.136	-8.993	-5.928	-5.215	-4.091	-6.373	-4.695	-3.152	-6.710	-2.843	-8.135	-3.747	-5.748	-8.043	-7.585	1.443	-3.496	-4.889	-4.177	-4.665	-0.956	-7.262	-7.499
5.475	-8.506	-7.740	-9.241	-7.103	-4.915	-4.938	-7.841	-6.796	-3.796	-6.910	-3.396	-4.817	-6.526	-7.078	-8.858	-5.053	-1.359	-2.325	-5.185	-3.905	-2.873	-0.969	-6.323	-7.578
