# Supplementary material for: From deterministic to fuzzy decision-making in artificial cells
Source: Nat Commun. 2020 Nov 6;11:5648. doi: 10.1038/s41467-020-19395-4 (PMC7648101; doi:10.1038/s41467-020-19395-4)
Supplement: Supplementary file 4 — Source Data [file 41467_2020_19395_MOESM4_ESM.zip › source-data/expression@high-gene-densities/cI/tau-1/GFP(nM)@40C.txt]

0.125	0.000	0.000	0.000	0.000	0.000	0.000	0.000	0.000	0.000	0.000	0.000	0.000	0.000	0.000	0.000	0.000	0.000	0.000	0.000	0.000	0.000	0.000	0.000
0.150	3.988	0.896	0.350	1.665	5.017	2.041	2.389	2.982	0.284	-1.097	-2.009	-1.737	1.607	-1.018	2.354	1.765	0.307	1.600	-0.357	1.661	1.271	-0.933	1.042
0.175	4.792	-0.132	2.221	-0.442	5.094	1.033	2.416	1.828	0.211	0.917	-0.061	-3.147	2.792	-0.860	0.080	3.571	1.684	2.073	0.825	1.128	0.777	0.555	2.442
0.200	4.370	-1.555	2.726	0.809	3.944	2.693	4.833	1.246	0.540	-0.095	1.678	1.617	4.059	2.902	-0.001	2.713	1.954	1.185	-0.660	2.608	2.442	-0.225	3.250
0.225	3.908	-0.112	1.451	0.434	3.264	2.483	3.648	3.331	1.326	1.052	-0.248	1.112	3.220	1.852	0.213	4.743	3.971	2.983	1.521	0.904	3.521	0.077	1.781
0.250	3.977	-1.398	-0.260	-1.546	5.687	3.210	4.313	1.698	1.606	1.482	0.119	1.993	4.236	0.100	0.445	4.254	4.027	2.070	0.074	3.456	2.588	1.338	3.015
0.275	3.156	0.460	1.969	-4.350	4.732	1.929	3.322	0.979	4.547	1.709	2.252	-0.363	2.303	3.192	0.893	6.581	4.115	1.924	1.349	1.210	2.269	3.084	2.059
0.300	3.621	-1.124	2.185	-6.233	5.894	2.361	5.001	0.078	1.944	3.335	-0.656	0.060	0.756	1.662	1.821	10.352	7.047	1.593	-0.199	4.689	1.964	-0.390	1.881
0.325	3.538	-1.244	0.952	-7.385	5.278	2.414	6.099	1.181	1.331	3.843	-0.027	1.026	1.263	5.355	0.354	9.789	5.771	1.577	1.938	3.100	2.207	-0.440	-0.050
0.350	7.425	-0.858	4.637	-4.066	8.735	5.425	6.887	1.837	4.642	5.026	-3.216	-0.895	3.017	4.967	-0.182	14.001	10.410	3.048	1.805	4.401	4.676	2.254	1.135
0.375	7.047	0.675	4.257	-1.224	6.383	3.501	7.729	1.645	3.094	4.956	-3.677	-0.601	7.110	11.364	7.168	19.000	14.001	2.780	4.639	5.714	5.294	2.023	2.002
0.400	11.310	0.529	7.170	-3.195	8.040	4.859	8.466	4.711	3.769	8.190	0.028	2.380	8.440	15.866	10.454	24.773	15.727	3.863	5.296	6.786	5.664	2.782	0.538
0.425	15.546	3.602	8.223	0.258	10.018	5.336	7.489	4.281	3.808	8.644	-0.647	-0.315	9.972	19.137	15.193	31.176	20.399	4.464	5.962	8.515	8.700	0.606	3.905
0.450	16.860	5.304	11.588	5.249	11.561	8.474	10.949	4.997	4.597	7.517	-0.230	1.170	14.768	23.758	24.952	39.432	27.631	7.322	11.215	14.779	10.388	3.892	5.303
0.475	21.133	8.998	12.866	9.343	13.630	6.583	11.235	8.775	8.587	11.115	3.461	1.528	21.153	30.726	31.929	49.955	35.004	11.389	17.133	17.291	12.870	6.933	7.657
0.500	27.691	15.561	17.188	16.198	13.908	9.146	13.831	13.241	13.254	13.398	3.320	4.654	25.015	40.254	40.703	62.489	46.927	13.528	25.284	25.178	19.490	12.205	15.468
0.525	32.013	16.797	23.073	23.091	16.005	10.392	15.939	17.064	15.630	15.198	3.665	7.900	28.109	47.481	53.920	70.800	55.136	18.074	31.767	30.213	23.816	13.349	17.598
0.550	39.158	22.392	27.806	28.474	17.984	11.569	19.081	18.877	19.297	17.310	6.650	7.756	36.038	56.540	63.267	83.765	64.661	22.971	38.727	34.546	29.630	16.513	24.574
0.575	42.080	26.088	32.220	36.403	23.354	16.586	24.781	23.511	21.429	22.165	7.773	11.345	39.885	65.570	73.846	96.681	74.815	26.996	48.078	42.279	33.950	22.346	29.157
0.600	45.691	30.401	37.139	41.330	22.970	18.471	26.429	27.937	25.380	24.240	7.795	14.555	47.608	68.563	78.434	108.913	85.411	32.740	54.019	46.296	36.290	24.932	37.735
0.625	53.215	35.895	42.462	47.250	24.209	19.155	27.251	34.492	26.624	25.525	6.465	16.791	50.606	75.843	87.194	114.179	95.298	36.176	64.301	54.208	41.596	31.285	39.491
0.650	58.776	38.551	47.167	53.761	32.029	24.596	31.821	35.119	33.781	29.169	10.891	19.733	56.821	82.144	91.633	126.619	109.254	41.882	71.506	60.420	48.191	33.913	46.818
0.675	63.052	44.129	49.956	60.509	32.617	26.362	35.615	39.160	37.477	31.193	10.989	22.426	58.068	87.704	102.348	133.795	116.728	47.752	81.126	65.150	55.159	40.765	52.214
0.700	66.041	49.024	58.203	66.789	37.179	30.034	38.425	43.399	41.853	36.379	16.395	23.671	64.571	94.616	107.070	145.130	125.304	54.589	87.890	72.815	62.256	42.487	57.159
0.725	69.142	54.348	62.333	69.704	38.594	34.181	42.478	47.205	45.622	39.216	16.164	27.426	68.115	101.041	112.690	152.022	131.795	57.748	94.424	77.884	70.069	48.914	64.403
0.750	73.910	57.475	63.618	74.777	40.901	36.738	44.900	52.688	48.482	42.457	16.905	33.017	72.287	103.550	119.081	158.907	138.269	64.800	101.016	82.328	71.680	53.685	68.671
0.775	75.637	58.897	67.802	76.380	42.384	35.471	45.723	54.782	54.850	46.397	18.915	34.859	76.077	110.862	120.673	155.626	141.325	67.516	103.161	86.925	77.536	58.601	71.980
0.800	79.537	62.412	71.897	82.006	46.309	38.120	48.771	55.050	55.149	49.471	22.472	35.802	79.964	112.389	124.249	157.275	144.970	68.876	106.277	85.276	79.904	60.536	76.782
0.825	80.089	64.625	73.887	81.892	47.487	38.765	49.919	58.431	55.023	51.359	25.778	40.148	83.443	113.971	127.146	159.135	145.655	71.566	108.419	88.917	82.210	61.963	78.431
0.850	82.954	65.732	76.208	84.248	45.220	41.096	51.988	54.960	58.348	53.744	23.728	38.653	85.184	117.010	125.593	157.788	144.987	74.016	106.859	88.717	81.979	63.536	78.110
0.875	79.719	64.774	76.995	85.484	47.726	40.885	53.052	59.487	56.889	53.281	25.047	41.288	86.426	115.265	125.416	157.101	145.586	75.302	107.710	86.727	82.672	64.409	79.062
0.900	80.594	69.372	75.283	87.653	48.693	42.379	51.391	60.222	55.558	53.964	27.827	43.856	86.865	113.964	125.252	156.285	143.564	74.976	108.475	87.516	82.263	65.804	79.675
0.925	79.992	65.829	77.335	86.418	47.116	39.700	49.919	56.913	54.192	53.095	26.140	41.378	85.444	117.474	125.158	150.701	138.756	77.486	107.303	86.749	82.107	65.923	78.987
0.950	77.523	63.340	75.574	84.050	45.952	41.354	49.039	53.964	55.282	52.795	28.936	41.412	87.248	116.268	126.537	146.323	135.556	77.197	106.220	85.347	82.603	63.656	80.559
0.975	76.498	64.502	75.332	82.724	44.806	37.997	51.020	56.765	52.001	51.862	29.488	42.705	86.352	114.197	126.404	142.711	132.160	74.776	100.001	81.620	79.978	61.858	76.159
1.000	75.899	61.869	75.097	78.886	44.042	38.138	48.033	53.997	54.571	51.437	26.549	43.586	86.866	111.930	122.419	137.820	130.404	74.306	96.022	79.512	77.089	60.753	75.372
1.025	75.971	61.196	73.126	79.434	41.810	37.693	48.106	54.698	51.160	50.801	27.788	39.271	82.154	109.560	120.798	130.641	123.086	73.024	91.419	78.624	75.451	61.447	74.145
1.050	71.789	59.309	71.364	82.414	40.595	35.179	44.457	53.711	49.093	47.697	28.070	38.427	82.711	107.421	117.522	126.173	118.532	69.743	90.834	76.330	73.062	60.759	72.432
1.075	72.394	57.460	69.882	76.629	43.319	34.936	45.647	50.396	47.521	48.185	28.026	39.034	83.061	105.616	116.499	120.989	116.511	67.621	89.083	73.005	70.367	58.059	69.325
1.100	68.505	56.138	67.511	75.276	39.705	33.773	43.729	49.782	45.158	46.696	27.228	37.893	81.707	104.918	113.393	118.284	111.760	66.275	84.959	70.720	67.747	53.619	66.731
1.125	68.375	55.599	64.710	73.159	39.451	33.625	42.326	49.372	46.642	44.244	25.308	34.696	79.350	101.019	112.486	112.300	109.372	66.397	79.955	69.511	68.312	52.722	67.269
1.150	68.448	53.639	64.196	72.632	38.341	31.864	42.301	46.665	45.441	41.548	26.556	37.101	79.600	101.066	111.639	110.322	105.613	62.009	77.898	64.733	63.546	53.518	65.253
1.175	66.699	51.563	62.894	69.646	36.645	30.814	37.046	44.778	41.843	41.462	26.718	33.653	76.618	98.290	112.509	108.702	101.140	63.610	74.889	63.392	61.988	50.496	61.365
1.200	64.669	50.412	62.482	66.804	34.901	31.324	37.869	44.570	41.370	41.608	24.297	34.233	77.097	98.292	112.222	105.199	100.648	63.175	73.581	62.105	61.472	50.425	61.938
1.225	63.258	50.350	60.205	68.887	34.088	28.639	37.889	42.369	41.624	40.177	23.597	30.991	75.440	95.345	110.472	104.382	95.019	62.914	73.910	61.797	60.966	49.393	58.472
1.250	63.864	50.409	60.261	67.503	35.349	29.697	37.075	43.318	40.880	38.523	24.095	31.508	76.290	95.986	109.174	101.849	95.327	63.012	70.303	59.982	58.128	47.731	57.792
1.275	63.230	48.308	59.276	66.514	34.572	28.802	38.861	43.047	40.579	39.482	24.104	29.626	72.868	95.292	107.124	98.066	93.702	60.088	67.065	58.168	57.915	46.748	57.331
1.300	62.097	47.608	58.941	68.638	34.373	30.432	37.330	42.581	40.607	38.344	23.717	32.026	75.318	95.433	111.820	95.636	90.832	60.305	68.104	57.399	55.084	45.814	57.088
1.325	62.115	48.046	58.942	63.558	33.529	29.077	40.231	43.068	40.072	37.317	24.097	27.936	75.428	95.442	111.300	90.513	87.949	60.210	65.497	57.988	53.859	43.969	55.706
1.350	60.370	48.408	59.852	66.250	32.872	28.697	36.634	39.587	37.433	37.471	22.960	28.216	73.504	94.323	110.034	91.912	87.280	58.386	65.711	55.501	53.099	44.611	54.811
1.375	60.825	46.760	56.635	65.175	31.622	27.230	36.225	41.058	37.895	35.161	24.876	26.961	73.994	96.411	111.330	89.933	86.078	55.118	62.014	54.309	52.414	42.423	52.526
1.400	60.029	47.275	58.811	63.098	33.969	29.753	35.026	40.986	36.630	34.036	23.050	24.877	74.810	93.731	110.977	85.773	82.543	55.789	59.098	54.619	52.406	43.479	50.892
1.425	62.219	46.355	56.580	64.657	32.239	28.421	37.664	40.863	33.130	33.689	24.541	27.404	74.793	95.437	109.963	86.590	82.541	57.529	60.189	53.059	50.189	40.876	52.817
1.450	60.043	46.873	56.924	58.654	31.961	26.136	36.193	38.619	33.694	30.568	23.704	26.142	74.217	92.883	110.573	83.665	79.124	56.562	61.282	51.817	49.290	40.740	49.290
1.475	59.939	44.300	53.606	60.240	34.669	27.781	34.806	37.811	34.959	34.500	24.327	25.629	71.459	90.828	109.527	82.564	79.506	53.596	57.865	52.354	46.128	40.562	48.209
1.500	57.002	43.767	56.637	59.913	31.979	27.554	37.242	38.626	31.259	31.581	22.027	26.149	72.064	90.036	107.329	80.561	78.660	54.997	56.490	52.176	49.041	37.118	47.517
1.525	58.263	43.026	53.397	60.760	31.650	27.230	34.199	39.955	31.242	31.433	23.509	25.327	72.247	88.577	107.216	76.789	76.822	55.135	56.082	49.045	46.851	40.002	48.932
1.550	57.831	42.614	53.298	59.108	31.401	24.761	33.678	40.486	31.624	31.121	21.390	23.637	69.989	89.428	106.471	78.049	74.546	52.816	55.690	52.360	45.041	38.840	47.513
1.575	55.806	43.716	52.738	59.093	28.233	25.294	33.845	37.803	30.797	29.923	21.227	21.925	70.300	86.233	105.972	74.742	73.728	52.555	53.533	47.751	43.564	36.345	44.627
1.600	56.897	40.097	49.963	56.644	29.245	23.744	32.675	37.733	29.991	31.063	19.282	23.238	68.491	85.296	104.966	75.588	74.062	52.423	54.227	48.617	45.343	36.362	48.552
1.625	55.351	42.099	52.548	55.143	28.752	24.336	33.830	38.120	32.866	29.380	23.359	21.469	69.242	85.578	104.396	74.769	73.311	50.659	54.249	46.467	43.264	34.879	45.051
1.650	53.845	40.998	48.901	56.395	30.266	23.914	33.560	35.654	30.799	30.382	20.743	22.770	70.604	84.015	102.834	73.770	72.135	49.276	53.560	48.536	42.898	34.163	45.553
1.675	53.403	40.319	51.524	52.815	29.395	24.371	32.579	34.618	28.988	27.732	21.474	21.578	68.858	83.423	104.383	73.039	70.232	52.390	51.102	45.373	44.112	34.789	43.465
1.700	53.074	40.459	50.467	53.641	30.267	20.889	32.693	32.718	31.053	29.114	22.026	23.141	69.193	83.061	101.806	69.236	70.458	50.752	50.971	46.414	40.093	34.863	40.733
1.725	52.001	39.235	49.852	55.329	29.347	23.301	31.947	35.193	31.950	29.580	21.973	22.110	67.294	81.449	101.897	72.827	68.505	48.207	51.234	45.282	40.876	33.152	41.365
1.750	50.406	37.101	47.793	53.969	29.499	25.170	32.446	34.818	29.097	27.380	21.235	20.752	67.304	81.301	100.431	71.151	67.560	49.895	49.495	44.810	40.391	32.239	38.563
1.775	51.208	38.524	47.311	51.271	30.914	23.243	32.516	33.834	28.104	27.546	20.864	20.940	66.772	80.991	98.902	69.381	66.811	50.404	51.633	45.604	40.651	30.496	44.259
1.800	51.133	38.205	47.465	52.509	29.541	21.694	31.744	35.098	29.005	26.398	20.282	20.666	66.207	81.621	98.924	67.283	65.131	50.729	49.571	44.115	39.060	31.431	43.453
1.825	49.527	38.143	49.117	48.449	28.329	21.462	29.246	32.980	25.557	25.583	19.908	20.403	65.257	77.238	97.719	68.638	66.301	49.521	47.804	44.940	39.846	30.716	39.636
1.850	49.085	38.460	47.944	51.446	28.162	21.450	30.894	34.139	27.168	25.595	20.185	19.172	66.003	78.777	97.504	68.430	64.555	47.191	47.240	42.788	37.752	30.169	41.002
1.875	49.092	38.638	46.301	49.945	28.890	19.120	32.368	31.615	26.768	25.907	18.040	19.558	64.311	76.291	95.173	65.175	64.656	47.024	48.250	41.390	36.328	29.719	38.568
1.900	47.000	36.948	44.755	49.052	28.342	21.259	30.770	32.077	27.393	26.119	19.412	19.336	64.560	74.975	96.039	66.386	64.175	48.143	47.413	41.508	36.018	31.180	36.421
1.925	47.955	36.086	44.287	48.440	27.436	18.923	28.314	30.923	24.971	25.059	18.342	17.772	64.009	73.056	90.762	65.653	60.260	46.110	47.473	41.002	35.917	29.876	37.502
1.950	49.157	34.688	44.736	46.656	26.155	20.484	27.763	31.530	26.307	22.944	18.865	16.206	63.452	72.031	92.593	63.127	62.226	46.364	45.769	37.698	34.384	27.315	36.473
1.975	42.010	33.400	45.499	46.457	24.535	20.209	29.217	32.442	26.298	23.838	17.347	18.023	62.767	71.013	88.821	64.935	60.629	46.313	43.310	41.087	33.102	28.735	35.906
2.000	44.853	32.768	42.394	44.141	27.086	19.319	27.362	32.085	25.479	24.122	15.954	16.298	60.230	65.426	85.021	60.501	60.538	42.126	44.584	38.995	34.191	26.280	33.471
2.025	41.059	32.524	41.247	44.542	24.517	18.258	28.493	27.322	24.838	20.356	16.709	16.583	60.760	68.245	88.633	62.249	58.052	43.378	43.576	39.146	33.716	25.284	35.007
2.050	41.119	31.710	41.753	43.716	23.123	19.290	26.064	25.881	24.442	23.738	16.897	15.877	58.049	65.128	84.349	59.194	58.647	40.966	41.517	37.233	34.260	26.327	35.103
2.075	43.517	32.223	39.131	43.736	25.364	17.484	26.096	27.344	25.705	22.276	16.113	17.431	56.236	64.357	82.262	59.318	55.414	42.010	42.278	37.230	33.000	25.919	35.603
2.100	42.041	30.184	40.451	41.978	25.969	18.229	26.984	27.511	23.988	21.994	14.229	16.194	57.737	64.411	79.388	56.135	57.811	41.785	42.476	37.381	33.589	25.185	32.547
2.125	39.002	29.970	38.549	39.012	24.992	15.786	24.212	26.124	23.868	22.510	13.796	14.764	57.741	62.690	80.841	59.961	55.902	41.135	42.467	36.778	30.572	24.674	34.415
2.150	38.596	27.884	38.230	40.174	25.117	17.089	26.962	24.836	24.340	22.636	16.189	14.324	57.014	62.476	79.275	54.747	54.554	41.142	40.326	36.096	31.312	24.991	34.186
2.175	37.250	28.553	37.788	39.283	20.818	16.120	26.578	27.404	22.722	22.621	16.720	13.000	53.956	60.265	75.725	56.160	54.795	39.654	41.823	37.680	30.671	25.177	30.554
2.200	37.416	28.419	37.062	39.605	26.091	13.936	22.128	27.070	22.070	20.038	15.576	13.821	55.447	60.509	75.794	58.391	52.410	34.957	38.263	34.480	29.982	26.586	32.304
2.225	37.432	28.684	38.469	39.099	11.087	-0.357	-4.712	-27.021	23.450	6.646	-10.110	-16.876	54.722	58.535	76.480	51.802	54.244	38.673	39.513	37.896	29.564	24.255	32.416
2.250	36.671	26.833	35.548	36.998	23.300	15.896	24.265	26.313	24.112	21.042	16.211	12.931	56.892	59.583	77.516	54.665	51.830	37.169	38.877	35.016	29.526	24.240	30.904
2.275	35.674	26.102	35.910	37.881	22.869	15.142	23.410	26.126	21.303	18.176	15.359	12.990	54.346	56.758	72.994	51.498	51.435	37.377	39.413	38.750	31.088	21.261	30.124
2.300	34.645	27.879	35.092	35.476	24.699	16.476	24.209	22.711	23.128	21.489	14.630	15.772	53.380	56.695	71.628	56.572	51.241	35.516	38.265	34.650	30.867	22.049	30.636
2.325	34.983	26.122	34.005	37.464	22.638	13.150	23.315	24.325	23.516	20.687	13.387	13.050	54.648	54.222	72.287	53.393	52.683	37.723	37.942	35.839	28.374	23.852	30.663
2.350	35.893	25.749	33.391	38.810	20.540	14.167	20.546	22.895	20.176	20.742	15.233	15.888	51.367	54.677	69.882	52.277	49.133	37.517	38.900	35.801	30.669	22.787	29.581
2.375	36.499	24.944	34.094	36.201	24.745	16.643	23.496	25.942	21.839	20.711	15.187	14.430	51.139	52.518	67.317	53.577	51.087	35.687	36.079	34.607	28.914	21.566	31.088
2.400	33.226	24.899	34.330	36.064	20.201	13.735	21.176	22.803	19.705	18.478	13.773	14.573	50.723	52.279	68.236	52.487	49.632	35.684	39.784	33.531	27.056	23.163	29.443
2.425	34.583	22.583	33.123	31.977	21.663	14.598	21.334	20.270	19.535	17.789	14.542	13.060	50.786	51.640	65.410	49.995	48.156	35.484	37.473	31.700	28.307	22.476	31.072
2.450	32.976	24.788	31.316	32.449	20.748	13.831	23.587	21.950	19.079	19.898	15.834	12.634	51.560	52.105	63.425	50.653	48.939	35.526	35.733	33.679	28.346	21.545	27.450
2.475	31.321	24.230	32.576	31.630	21.524	14.895	20.506	22.581	21.570	17.929	12.241	11.749	51.310	50.592	61.495	50.893	50.594	33.334	36.133	32.843	26.702	21.695	30.868
2.500	31.571	22.853	30.382	33.806	22.530	14.901	21.254	19.510	21.217	19.578	14.724	13.448	51.397	51.115	63.563	48.279	49.048	33.283	35.199	32.851	28.786	21.862	30.390
2.525	31.164	23.612	31.257	31.344	20.659	14.185	21.791	20.618	19.515	19.011	13.835	13.181	50.321	49.219	61.471	50.162	48.939	33.584	33.664	31.376	28.036	22.032	28.562
2.550	32.360	22.418	30.508	32.151	20.880	13.002	20.145	22.065	22.502	18.792	12.329	11.711	48.351	48.211	58.821	48.591	47.096	33.187	35.712	31.492	28.656	21.887	28.758
2.575	30.338	20.400	30.753	31.670	19.172	10.730	23.106	22.292	20.719	18.675	15.048	14.084	48.398	48.273	59.284	51.369	46.664	34.855	36.588	32.525	26.321	22.901	28.980
2.600	29.777	22.018	30.595	28.956	20.542	10.962	21.675	20.300	22.066	19.547	13.963	11.688	47.741	48.069	58.981	48.923	47.141	32.477	36.816	31.522	27.913	21.266	30.109
2.625	29.736	20.001	30.951	30.696	21.155	12.597	21.051	20.932	22.234	19.517	14.019	12.365	47.751	45.583	57.396	48.278	47.288	32.992	37.175	31.828	25.392	21.126	30.135
2.650	26.293	20.596	29.524	28.413	20.035	12.637	19.954	21.506	20.860	16.199	13.783	14.764	45.583	45.885	57.647	48.952	48.652	32.769	34.817	29.399	27.641	21.792	28.395
2.675	27.752	20.840	28.693	28.881	21.426	11.534	21.285	21.797	20.109	17.361	12.553	11.626	47.458	47.320	57.767	49.303	45.883	33.595	35.349	33.757	26.446	19.707	27.282
2.700	28.570	20.922	28.421	28.264	24.134	11.418	19.965	19.739	18.456	17.048	11.367	11.564	45.725	47.543	55.952	49.994	45.699	32.710	34.764	31.852	25.554	20.705	27.676
2.725	27.237	18.475	29.311	29.762	20.264	11.323	19.933	20.411	19.795	17.451	14.530	12.336	45.498	43.294	54.557	47.324	44.799	32.317	33.932	29.654	25.878	19.756	28.123
2.750	28.129	19.261	29.223	29.764	21.109	11.851	19.632	19.763	18.920	16.937	13.677	13.099	49.283	45.056	52.723	48.787	46.797	31.962	34.932	30.664	26.264	21.471	29.780
2.775	28.497	21.180	29.036	27.234	20.723	10.867	20.099	20.399	18.527	17.995	13.017	13.188	46.305	44.608	55.782	46.243	44.841	31.946	32.653	32.482	25.181	21.145	28.671
2.800	26.398	19.330	27.837	27.212	20.449	10.097	20.826	20.519	19.630	18.492	14.539	11.140	43.548	44.763	52.216	44.795	46.879	32.016	32.168	33.883	26.630	19.895	27.602
2.825	28.090	19.190	27.816	26.631	18.190	11.392	19.258	19.689	18.583	15.839	12.561	13.675	46.079	45.305	53.468	45.788	43.419	32.106	32.547	32.357	26.677	18.409	27.088
2.850	24.943	17.160	26.519	27.390	18.676	8.475	20.172	18.199	19.308	14.393	12.218	12.484	44.236	42.470	52.921	48.263	43.717	33.978	34.987	30.052	25.778	19.116	29.211
2.875	26.222	18.567	27.406	27.157	20.674	10.986	19.264	20.185	21.401	16.376	13.931	13.205	43.513	43.279	50.608	44.909	42.726	30.643	33.909	30.303	25.543	19.105	27.044
2.900	22.977	17.283	26.595	27.460	19.378	10.471	17.681	18.666	20.156	17.034	13.081	13.048	45.924	41.462	49.147	43.007	44.226	31.556	33.156	29.640	26.144	19.221	27.059
2.925	22.150	15.334	26.544	28.094	19.300	9.871	17.527	18.246	20.197	17.179	14.191	11.692	41.654	42.181	50.680	46.377	44.203	29.639	32.336	30.386	26.109	20.606	25.239
2.950	24.326	16.322	25.750	27.272	19.188	9.180	19.196	18.409	19.318	15.268	16.364	12.400	43.840	42.053	49.899	44.375	44.628	29.635	31.715	32.235	26.806	20.360	28.400
2.975	23.882	16.746	27.582	25.324	18.684	11.841	18.948	18.322	18.897	17.322	14.348	11.898	43.113	41.139	49.538	44.518	43.251	31.626	33.512	32.304	26.599	20.822	27.490
3.000	22.305	15.429	25.093	24.116	18.271	11.067	18.274	16.475	18.800	17.311	12.614	11.874	41.414	39.706	49.408	44.245	42.051	29.693	32.402	32.886	25.272	19.790	29.011
3.025	21.314	16.042	23.871	25.138	17.072	8.547	19.576	18.603	21.733	16.147	12.138	14.702	42.567	38.570	46.593	44.366	44.299	30.659	32.779	31.557	26.490	19.189	25.610
3.050	23.651	14.249	25.296	25.805	19.477	9.949	19.939	19.586	18.522	16.900	12.256	12.440	42.068	41.435	46.060	43.785	41.543	30.074	32.230	31.181	24.336	18.167	25.357
3.075	22.510	15.827	24.136	22.640	21.045	9.136	18.221	18.676	20.033	16.627	11.741	13.636	40.790	38.402	46.232	41.566	40.951	29.918	34.038	31.257	24.857	19.685	27.976
3.100	24.803	15.318	23.886	23.532	18.842	6.934	16.488	18.078	19.369	18.187	15.441	11.181	42.492	38.220	47.170	43.699	40.510	29.283	33.074	29.160	25.731	19.924	27.077
3.125	21.661	15.457	22.725	21.143	18.651	8.725	19.561	16.662	18.175	18.278	14.378	10.969	40.453	38.783	46.648	41.739	41.126	29.013	32.349	27.220	26.621	20.651	27.432
3.150	22.237	14.455	21.204	23.022	18.221	8.352	20.728	18.420	16.763	16.621	14.115	10.344	39.497	39.985	45.228	40.821	39.762	29.876	31.628	31.965	25.161	18.546	26.578
3.175	19.710	13.239	21.433	22.804	19.563	10.382	17.645	16.284	17.608	17.131	16.073	10.260	39.074	38.861	44.515	39.918	43.923	28.311	32.871	28.997	24.806	18.649	28.711
3.200	20.108	13.463	21.842	24.542	18.900	9.218	16.551	15.183	18.873	16.250	13.138	14.385	40.582	36.941	43.443	38.770	41.142	28.674	30.823	30.174	24.984	19.926	26.488
3.225	19.403	13.637	23.692	22.770	18.730	9.568	16.946	17.998	17.962	17.607	13.813	10.819	39.552	37.750	43.671	42.332	41.685	29.731	33.209	29.584	24.444	19.853	28.394
3.250	20.098	12.923	23.547	21.784	16.307	8.557	19.137	18.426	20.572	15.567	14.479	12.133	37.657	39.302	44.458	44.230	39.501	27.785	32.597	30.779	25.051	18.572	26.193
3.275	21.055	12.482	23.164	22.298	19.315	7.471	16.587	16.407	22.692	19.125	16.506	12.399	39.667	37.038	42.956	40.245	40.730	30.694	33.746	29.398	26.019	19.129	26.019
3.300	20.521	14.304	21.904	21.731	19.194	9.447	17.828	15.060	18.957	17.138	16.512	12.306	40.222	34.829	42.266	41.521	40.153	27.582	30.409	29.378	25.386	21.223	27.233
3.325	19.067	13.312	22.012	20.106	18.592	8.895	18.095	14.657	19.728	17.776	14.938	11.095	39.179	33.876	43.100	40.804	39.847	27.889	30.463	30.263	24.694	19.544	24.987
3.350	19.809	13.641	23.002	18.897	21.229	8.255	16.729	16.904	20.744	17.005	13.584	15.867	37.662	36.293	40.857	42.134	42.030	27.268	30.928	29.347	25.871	19.085	28.225
3.375	17.775	11.860	22.174	21.410	19.592	9.101	19.012	13.798	20.638	16.106	13.894	11.847	35.276	33.423	41.465	41.186	39.876	28.935	30.428	31.128	25.655	18.670	25.009
3.400	18.668	11.979	20.768	20.549	18.744	8.345	16.356	16.598	19.663	16.652	14.549	12.045	38.178	32.717	43.325	44.126	39.382	27.507	30.285	30.654	24.823	20.244	27.708
3.425	19.568	12.192	20.113	18.395	19.261	8.799	17.841	14.778	18.940	17.627	15.588	12.673	36.863	32.599	40.229	40.089	39.810	27.650	31.599	29.182	25.750	18.070	27.821
3.450	19.154	10.773	21.522	19.140	16.573	7.854	17.211	14.694	19.332	16.222	13.515	13.825	36.850	31.096	38.963	41.738	40.759	27.189	30.072	29.145	25.175	20.671	25.603
3.475	16.934	11.770	21.664	20.913	19.736	7.578	17.303	17.539	20.406	18.554	14.859	14.522	34.823	33.750	38.266	40.675	39.805	28.417	31.967	30.547	22.864	17.497	28.176
3.500	18.237	11.315	21.997	16.716	20.604	7.330	16.185	15.514	20.500	18.600	16.240	14.430	34.657	33.125	39.178	41.173	40.424	26.839	31.077	30.375	25.128	19.639	28.377
3.525	16.448	11.840	18.990	16.915	16.359	8.523	15.724	17.178	18.034	17.927	15.771	12.613	33.438	32.038	38.284	38.745	38.409	27.914	32.556	29.538	24.598	19.899	27.539
3.550	18.148	10.502	19.393	18.643	20.177	8.696	17.848	15.745	20.309	17.942	15.169	12.900	35.363	33.679	37.187	38.676	39.165	27.874	31.184	30.735	25.775	20.014	29.317
3.575	18.100	11.102	19.853	16.176	21.115	9.001	16.874	14.858	17.844	17.555	15.561	13.682	35.590	32.394	36.214	40.876	40.172	27.903	31.343	30.657	26.418	18.837	29.360
3.600	14.351	10.573	20.809	16.287	18.727	7.410	17.156	15.140	19.828	17.252	14.820	13.216	36.448	30.294	39.344	40.596	40.547	27.578	30.978	29.178	23.940	19.375	27.564
3.625	17.175	10.910	19.275	16.212	19.131	7.898	16.004	15.709	20.403	18.969	15.939	13.488	33.180	30.916	35.008	40.235	38.606	26.501	28.813	29.445	27.949	18.999	26.843
3.650	13.124	9.957	19.553	16.768	19.012	8.071	15.756	17.377	20.793	15.200	16.216	12.568	34.467	32.001	38.554	41.120	40.202	26.700	32.180	29.571	23.494	20.014	27.651
3.675	15.627	9.881	15.577	16.367	20.067	7.546	16.420	16.543	19.846	16.510	16.500	13.834	33.292	32.170	34.311	37.628	38.179	26.573	29.023	29.335	26.765	20.982	28.169
3.700	15.173	10.728	17.716	15.724	18.088	6.755	15.974	16.049	20.647	15.787	16.561	13.915	35.888	30.416	33.942	39.872	38.874	26.076	31.101	29.890	23.367	19.056	27.275
3.725	15.678	13.130	18.915	16.253	18.578	7.786	15.524	16.205	19.822	18.443	15.150	15.433	35.925	31.931	36.022	40.499	40.590	28.656	31.450	27.881	24.152	20.006	26.782
3.750	14.021	10.219	19.653	15.239	17.648	8.062	15.650	13.990	21.676	19.283	15.573	15.445	32.491	31.168	34.907	38.433	40.121	26.187	31.552	28.663	26.173	19.840	27.476
3.775	15.768	9.447	19.427	18.970	19.846	8.095	15.145	12.699	21.100	18.502	14.285	13.755	34.647	29.775	36.042	39.512	37.866	26.402	32.043	28.543	24.702	20.855	28.675
3.800	14.346	10.443	18.395	17.973	20.154	6.400	15.632	15.895	22.054	18.656	16.991	13.598	34.811	29.360	35.604	40.597	40.141	26.947	30.423	28.896	25.845	21.241	27.546
3.825	15.493	9.979	17.671	16.290	18.792	7.338	17.086	13.862	19.553	19.366	16.224	11.700	33.392	30.319	33.035	39.379	39.637	27.620	30.145	30.101	26.560	20.270	26.595
3.850	15.347	9.770	15.583	15.565	18.732	7.327	14.803	13.321	20.146	18.543	16.281	13.988	35.257	29.467	34.801	40.050	40.154	24.832	33.878	30.879	26.252	21.156	26.991
3.875	13.066	9.318	18.231	16.439	19.018	6.214	16.022	14.636	20.149	17.791	16.655	15.136	32.840	29.011	36.233	39.041	39.244	27.436	32.075	29.668	24.885	20.612	25.498
3.900	13.666	9.135	18.204	13.755	19.186	5.770	15.273	15.954	21.267	18.089	16.439	16.408	34.363	30.823	33.458	39.355	37.595	25.339	31.142	29.911	24.050	20.141	29.828
3.925	13.805	9.418	17.360	16.904	19.939	7.280	15.192	13.938	18.427	18.581	16.189	12.761	32.259	28.564	33.663	40.873	39.782	25.191	29.741	31.152	26.881	21.568	27.269
3.950	14.536	8.830	17.040	16.666	20.133	4.862	16.181	15.750	21.755	18.684	15.637	13.763	33.350	29.055	33.508	39.353	39.142	28.536	29.518	27.287	25.301	21.023	29.812
3.975	12.653	7.917	14.985	13.453	19.780	8.251	16.916	14.758	20.457	18.751	18.318	13.543	33.939	26.815	33.300	38.115	39.031	25.732	31.068	30.926	25.598	21.814	27.546
4.000	12.492	8.544	15.389	15.057	21.898	5.597	14.924	15.322	21.281	18.603	16.596	14.199	33.046	28.590	33.354	37.545	38.034	25.372	30.943	25.976	25.362	22.041	26.244
4.025	13.881	9.680	15.410	13.603	20.107	6.648	17.760	14.333	20.452	17.462	15.818	11.930	31.233	28.405	32.793	37.679	40.483	26.771	32.558	30.489	26.254	19.222	28.942
4.050	13.938	8.912	14.335	14.000	18.624	7.927	12.938	15.874	20.459	18.647	18.771	13.936	31.231	29.694	31.952	38.993	37.850	27.283	30.214	29.954	27.046	19.706	27.890
4.075	13.717	9.546	16.790	13.490	18.255	8.951	17.030	14.562	22.832	19.046	16.580	14.741	29.284	29.200	31.957	38.431	37.895	26.550	32.159	29.197	24.296	21.086	27.852
4.100	12.031	9.239	16.468	15.963	18.279	5.764	14.720	14.715	19.545	17.812	17.453	15.006	29.427	28.471	31.499	35.763	37.830	27.055	31.681	31.141	26.794	19.314	30.696
4.125	14.996	8.428	15.076	11.056	19.639	7.188	15.718	12.989	20.620	20.143	16.969	15.394	31.374	29.220	29.609	39.938	37.733	23.825	31.709	30.447	27.195	21.852	29.093
4.150	13.044	8.403	16.427	11.886	18.254	6.229	16.132	13.613	21.959	20.191	18.681	15.173	30.151	28.889	32.935	39.780	39.111	25.349	32.506	29.699	26.319	20.470	30.841
4.175	11.315	6.649	16.087	11.283	20.213	6.713	14.861	11.785	22.350	19.524	18.130	14.621	30.871	28.848	31.780	37.511	39.051	25.616	30.735	28.545	27.779	19.934	25.609
4.200	12.431	7.429	16.643	12.297	19.787	7.988	15.275	13.628	20.460	18.979	18.368	14.374	30.025	26.929	32.883	39.357	37.594	25.712	30.247	28.342	26.251	22.200	28.245
4.225	13.178	8.694	15.398	12.905	19.352	7.393	17.313	13.271	20.064	19.947	18.454	13.213	29.203	28.364	30.198	37.130	37.376	26.533	32.325	30.750	26.728	20.293	28.582
4.250	12.018	6.818	16.977	10.812	17.857	7.846	16.076	13.080	22.811	20.285	20.851	17.914	30.131	28.583	32.445	37.155	38.225	23.705	30.877	28.786	27.308	21.353	28.334
4.275	11.861	7.060	13.587	13.388	18.965	8.173	16.321	14.046	23.311	20.793	19.744	16.094	31.373	26.421	28.705	37.616	38.200	25.480	30.310	29.815	26.357	22.234	28.402
4.300	12.471	6.765	14.511	14.259	20.205	6.760	16.493	14.747	21.830	20.641	19.427	16.388	31.302	26.151	29.591	38.522	40.452	27.168	33.216	29.484	26.500	21.986	28.867
4.325	14.004	5.448	15.656	15.086	18.629	9.102	16.075	13.552	24.279	20.647	21.691	15.230	27.543	27.027	29.101	38.269	39.314	25.996	30.492	30.962	25.725	21.460	28.156
4.350	12.314	8.336	16.094	11.890	20.940	7.956	14.112	13.120	21.526	19.504	20.912	15.612	29.353	26.562	31.971	37.018	38.058	26.537	33.164	30.834	27.736	23.387	30.304
4.375	11.851	7.196	15.052	10.058	22.375	6.913	16.748	13.519	22.834	19.757	20.066	15.788	30.010	28.152	31.421	38.715	38.647	26.795	29.831	30.189	28.401	23.745	29.855
4.400	11.158	7.345	13.964	13.055	20.021	7.891	17.455	13.273	20.706	21.254	20.885	16.703	31.513	26.280	31.064	36.036	40.281	25.737	31.925	32.087	28.388	20.749	29.732
4.425	10.501	7.520	14.338	12.885	19.465	5.963	17.192	14.411	21.788	20.888	20.000	16.774	28.648	25.171	31.292	37.731	38.267	25.691	29.284	30.457	26.802	22.474	28.677
4.450	11.087	7.223	13.491	13.272	17.944	6.959	18.276	14.069	22.917	19.311	18.999	16.441	27.928	26.319	31.262	37.162	39.153	27.097	34.794	35.141	26.766	21.136	28.899
4.475	10.985	7.559	13.418	12.256	20.936	9.419	15.177	15.846	25.204	20.554	21.712	17.913	28.385	23.976	27.680	36.722	39.296	25.414	32.046	32.384	28.073	23.011	29.604
4.500	11.935	6.497	13.870	11.766	22.825	7.377	15.571	15.032	22.619	21.472	21.524	18.461	28.722	24.910	28.851	37.280	38.921	25.636	31.654	30.827	28.971	22.584	30.492
4.525	11.833	5.849	14.406	12.881	20.566	7.396	16.628	11.984	22.729	22.013	21.458	19.049	30.190	25.372	30.607	35.239	38.716	23.816	33.937	31.115	27.171	22.581	30.377
4.550	11.691	5.607	13.151	13.183	18.189	5.377	14.945	13.317	24.687	21.918	23.110	16.958	29.716	25.309	25.745	36.720	38.205	25.757	31.514	32.497	27.084	22.097	29.768
4.575	9.147	5.850	12.144	9.816	20.050	8.410	14.638	14.780	21.805	22.417	22.408	19.324	29.776	27.060	29.207	36.885	37.672	26.304	32.908	29.550	27.023	21.077	30.686
4.600	11.414	6.121	14.216	12.301	19.300	7.038	16.419	10.501	25.220	21.890	22.201	15.975	27.569	24.927	30.246	38.172	39.743	25.832	30.530	30.377	27.840	21.962	30.046
4.625	9.537	6.173	14.575	10.372	21.828	7.101	16.688	12.714	26.046	21.500	22.543	18.574	27.580	26.048	26.951	38.265	37.821	25.260	33.518	28.731	28.176	22.005	30.415
4.650	10.620	7.231	11.361	12.190	20.569	8.549	16.573	15.681	22.739	22.549	22.480	16.960	30.429	24.871	25.832	36.605	38.271	26.655	31.765	30.440	30.013	23.826	30.132
4.675	8.160	6.014	12.162	11.563	21.848	6.977	15.421	13.680	24.956	23.528	25.183	17.284	29.347	25.909	29.583	37.678	40.428	24.111	31.862	31.828	29.438	23.873	31.914
4.700	10.744	4.919	13.789	12.245	23.413	7.546	16.060	15.178	26.004	23.731	22.580	18.994	27.856	23.789	27.983	35.431	37.241	25.900	30.469	32.942	30.260	22.992	28.737
4.725	9.406	5.112	13.195	10.572	21.103	8.992	14.390	15.925	24.984	21.302	23.608	20.828	30.257	23.244	28.986	36.618	36.556	27.160	30.123	31.870	31.126	22.023	27.902
4.750	9.730	5.058	14.090	10.016	20.393	7.453	14.815	14.769	25.941	22.929	24.486	19.505	27.225	23.098	27.340	38.027	38.723	26.028	33.017	31.822	31.833	23.411	31.250
4.775	10.032	6.748	12.278	12.023	20.612	6.934	17.576	15.617	24.995	24.395	26.386	20.192	28.746	25.528	27.746	35.730	37.841	26.587	34.686	31.414	29.463	24.031	30.155
4.800	10.181	5.061	14.158	11.248	20.403	10.384	15.488	13.553	26.291	24.983	26.409	21.092	29.361	25.246	25.488	34.548	37.288	25.452	32.126	32.598	28.239	23.010	30.639
4.825	9.856	4.632	12.584	14.792	22.931	8.564	17.260	16.011	23.912	22.136	26.614	22.772	27.572	23.552	28.985	37.146	36.909	26.212	32.736	31.529	31.517	23.137	30.701
4.850	9.592	6.091	13.809	11.901	23.940	7.954	15.815	14.091	24.758	25.202	26.250	21.142	29.891	23.763	25.343	39.450	40.343	27.829	34.279	32.664	30.782	23.527	29.650
4.875	9.201	6.375	14.872	12.108	20.218	8.652	15.833	16.230	26.353	22.383	27.778	22.454	28.155	22.840	28.650	35.884	40.360	25.127	32.860	33.487	29.641	24.615	31.291
4.900	9.362	6.511	11.312	10.203	20.657	8.672	17.413	16.198	24.988	24.197	27.477	20.826	27.853	25.484	26.811	36.166	38.789	27.419	32.813	33.407	31.339	24.579	32.330
4.925	11.245	5.532	12.917	10.002	21.376	9.217	16.249	16.031	24.425	24.059	28.906	21.598	28.735	24.731	26.477	35.529	36.811	26.445	31.740	32.548	31.702	23.814	30.937
4.950	9.132	3.525	12.555	8.678	22.482	8.231	17.584	17.479	23.674	24.954	27.734	23.843	27.822	24.765	26.471	35.762	38.388	26.305	33.974	33.533	31.719	24.838	32.457
4.975	11.288	4.900	12.563	9.225	22.362	9.072	17.238	15.843	24.263	25.007	29.415	25.489	28.759	25.516	25.918	37.896	37.264	26.632	33.712	32.112	30.619	25.259	31.467
5.000	9.480	6.712	12.423	10.898	23.436	9.833	15.893	13.905	25.459	26.176	28.628	22.176	26.832	23.347	26.407	38.809	38.048	26.479	35.024	32.152	31.116	24.496	30.958
5.025	6.787	6.556	12.277	9.110	24.719	8.797	17.361	15.503	25.841	26.310	30.007	23.740	26.566	23.304	25.931	37.385	38.148	25.440	31.307	31.778	32.010	23.475	31.265
5.050	10.280	6.068	12.265	11.562	22.199	7.134	16.542	14.726	26.732	25.928	28.898	22.865	26.503	24.076	27.578	36.280	38.725	28.370	34.293	34.263	30.230	24.554	31.554
5.075	9.935	5.943	12.755	9.707	24.013	8.193	18.508	15.947	26.152	26.213	30.804	23.379	27.584	21.935	25.657	38.942	37.285	28.067	35.173	35.260	31.366	24.526	32.772
5.100	10.633	4.316	12.119	9.268	21.505	8.174	17.923	12.348	25.837	25.904	30.257	25.950	25.816	21.442	24.665	36.344	39.287	28.143	34.419	32.366	31.438	26.952	30.983
5.125	8.511	5.588	12.208	10.654	21.455	8.801	15.518	15.124	26.194	24.723	29.353	25.275	27.092	24.899	26.167	37.237	39.843	26.852	35.925	35.396	33.067	25.541	31.611
5.150	8.382	3.086	11.172	9.671	24.458	9.046	15.061	13.449	26.673	27.490	31.720	24.388	26.899	22.473	27.053	37.895	40.166	26.904	33.697	35.187	30.290	28.013	31.902
5.175	11.600	5.443	12.297	11.464	21.885	8.164	17.924	15.066	27.845	27.716	31.621	24.328	28.037	25.229	25.042	36.423	39.073	26.606	30.980	34.250	33.847	27.120	32.661
5.200	7.816	6.694	13.677	7.725	23.807	7.935	17.041	16.094	28.462	29.148	32.938	27.370	28.387	22.244	26.401	38.957	39.290	28.385	31.777	34.612	31.865	26.340	34.076
5.225	5.910	5.045	11.726	9.510	25.138	8.120	20.079	16.115	27.138	25.864	34.567	26.970	26.055	23.570	26.919	36.732	39.230	27.410	34.728	32.448	33.727	26.275	31.558
5.250	7.229	6.238	13.257	8.286	22.624	7.669	15.953	14.120	26.630	29.021	34.432	27.324	27.425	22.220	25.114	38.656	40.700	27.070	35.239	32.557	34.851	28.461	34.791
5.275	8.838	6.318	12.051	9.631	24.403	11.266	17.558	18.251	29.728	28.125	34.676	26.523	24.144	23.848	24.647	39.015	39.635	27.324	34.224	33.737	32.895	26.568	33.251
5.300	10.298	5.898	13.048	9.044	22.883	8.540	17.856	16.550	28.203	28.247	35.561	29.626	26.190	24.185	24.650	39.696	39.555	28.687	35.422	32.480	34.623	28.767	33.941
5.325	10.845	5.176	11.366	11.295	22.159	10.713	16.410	18.869	27.470	28.466	35.360	25.741	28.108	21.845	27.375	39.811	42.762	28.097	35.079	35.191	33.319	30.271	34.860
5.350	6.075	4.860	13.187	8.928	22.759	7.294	16.139	16.974	29.485	29.149	34.844	27.216	26.455	23.691	23.879	36.679	41.213	29.379	35.759	33.521	35.639	26.718	34.655
5.375	6.226	6.452	12.408	10.246	23.456	9.003	15.525	14.756	27.970	31.347	35.266	27.516	27.208	25.060	23.833	36.984	38.004	29.353	34.937	34.655	33.033	27.084	34.259
5.400	6.859	5.816	12.541	7.586	23.345	9.482	16.226	15.189	27.855	29.847	37.263	28.739	27.520	24.581	25.344	36.491	39.225	28.822	34.639	35.698	33.983	27.525	34.651
5.425	10.175	5.681	14.343	10.864	23.932	11.246	16.333	13.335	27.222	31.641	37.466	28.905	26.808	23.960	25.235	38.576	39.548	28.520	35.859	36.766	35.308	29.336	36.898
5.450	5.855	6.590	11.602	7.532	24.803	11.989	17.736	15.886	30.058	29.467	38.283	29.104	25.757	24.063	27.495	37.567	41.007	27.412	37.862	35.688	35.815	29.110	35.360
5.475	8.098	5.585	11.296	8.142	23.944	11.037	15.764	13.903	30.025	31.027	37.312	28.805	28.180	23.613	24.039	36.153	38.969	27.479	36.852	37.685	34.596	29.632	35.791
