# Supplementary material for: From deterministic to fuzzy decision-making in artificial cells
Source: Nat Commun. 2020 Nov 6;11:5648. doi: 10.1038/s41467-020-19395-4 (PMC7648101; doi:10.1038/s41467-020-19395-4)
Supplement: Supplementary file 4 — Source Data [file 41467_2020_19395_MOESM4_ESM.zip › source-data/expression@high-gene-densities/cI/tau-1/GFP(nM)@36C.txt]

0.125	0.000	0.000	0.000	0.000	0.000	0.000	0.000	0.000	0.000	0.000	0.000	0.000	0.000	0.000	0.000	0.000	0.000	0.000	0.000	0.000	0.000	0.000	0.000	0.000
0.150	3.765	-1.874	1.880	4.962	2.803	0.647	1.147	1.309	1.055	1.170	1.627	-1.659	4.165	2.299	0.987	-0.149	-2.114	1.243	0.905	0.189	1.293	2.727	1.343	-1.770
0.175	1.666	-0.718	1.658	5.035	5.018	4.724	0.553	2.249	-1.497	1.994	1.101	0.581	4.990	1.018	1.477	2.237	1.047	3.358	1.543	3.471	2.111	2.256	1.527	2.089
0.200	6.594	-0.440	1.412	3.995	3.766	4.034	1.609	2.503	1.840	5.597	3.131	1.083	6.398	4.747	4.127	4.661	3.192	0.689	2.654	0.075	3.531	4.167	5.480	4.136
0.225	7.780	1.989	1.940	8.465	5.695	5.901	3.313	5.359	4.065	4.842	4.962	5.983	4.937	3.318	3.531	5.843	4.736	2.251	4.690	5.968	3.258	5.124	6.120	4.761
0.250	5.452	3.891	7.002	8.166	6.647	4.708	4.995	5.339	6.732	7.552	6.311	7.739	6.317	4.828	3.939	4.557	3.568	6.020	3.770	4.004	6.198	8.698	10.550	1.743
0.275	7.906	2.250	5.387	9.938	8.549	8.176	5.360	7.294	6.574	8.412	9.849	8.351	8.405	6.394	4.528	7.117	9.120	7.308	4.015	4.581	10.072	9.419	9.458	4.597
0.300	8.543	5.784	6.687	7.980	9.602	10.012	8.396	8.368	9.856	10.947	11.089	10.466	9.025	8.225	8.130	9.767	5.297	5.996	6.209	7.382	13.074	7.828	7.166	8.788
0.325	12.378	6.158	11.343	10.826	11.573	8.885	10.277	9.670	11.978	16.695	13.274	13.272	11.110	6.266	6.046	6.531	9.909	5.427	8.212	7.094	14.192	10.247	8.956	9.324
0.350	12.482	8.391	10.242	9.114	14.783	11.417	12.276	9.541	16.345	17.673	15.904	16.463	9.784	9.468	9.898	9.880	8.521	7.841	7.430	7.562	18.559	12.715	12.496	9.738
0.375	17.157	9.637	11.635	11.022	17.207	13.518	12.718	10.988	15.223	21.668	19.787	17.818	15.274	11.758	9.146	10.665	10.630	9.995	8.776	9.380	17.779	13.285	14.043	15.728
0.400	17.262	11.435	16.242	16.945	20.615	15.348	17.261	15.214	22.285	23.409	21.653	20.142	14.128	11.077	11.450	13.044	10.112	9.799	9.284	9.118	21.229	16.627	14.755	17.448
0.425	20.696	13.706	15.940	16.188	20.983	16.516	18.220	16.470	24.039	25.811	25.558	23.714	15.872	11.236	13.578	12.680	10.573	12.762	10.319	10.917	22.332	22.867	17.531	15.809
0.450	24.601	12.421	18.511	19.477	23.844	18.256	20.918	17.119	27.956	28.620	26.628	24.699	16.072	14.401	12.672	12.857	14.132	14.579	11.429	12.296	26.062	21.436	19.205	17.773
0.475	23.208	14.335	19.830	20.057	25.353	24.101	23.622	17.906	31.794	33.258	29.912	29.022	15.395	13.117	13.838	11.871	13.853	12.792	13.914	12.049	28.312	26.240	21.017	21.416
0.500	27.681	16.846	23.580	24.061	26.256	22.549	25.794	19.044	33.128	34.182	30.644	29.102	18.221	15.212	15.508	15.715	15.027	13.539	12.144	11.791	31.377	25.978	21.708	17.388
0.525	28.522	18.035	22.489	25.616	29.366	24.918	24.827	22.924	36.681	35.766	34.185	33.268	20.411	17.952	15.852	17.011	16.036	16.593	13.769	12.805	32.092	30.068	23.506	22.896
0.550	29.365	20.820	25.174	25.070	32.146	27.971	27.047	25.397	38.582	37.805	36.241	34.977	23.300	17.420	17.793	17.620	17.163	17.043	15.632	13.502	34.966	31.018	24.856	23.959
0.575	31.458	23.973	27.431	31.074	34.767	29.945	31.407	29.360	39.456	41.883	35.685	36.885	20.812	20.249	18.502	19.715	21.052	17.654	14.669	14.402	36.678	32.599	29.290	22.941
0.600	33.101	25.770	30.145	33.305	34.977	31.585	32.018	29.442	42.693	45.413	40.331	38.843	24.930	20.842	16.980	17.387	22.171	17.178	17.310	15.720	41.136	38.418	28.766	28.450
0.625	33.969	28.115	33.236	37.456	38.431	33.241	34.403	31.078	44.068	47.353	43.611	43.042	22.773	21.183	19.332	20.990	23.316	19.646	17.348	17.506	41.541	38.636	30.337	28.863
0.650	36.058	30.063	35.925	35.388	40.724	34.947	37.141	34.630	46.269	47.542	44.913	43.114	23.339	22.761	20.886	23.392	24.881	20.745	18.027	17.468	44.155	39.603	31.006	29.115
0.675	36.361	32.994	36.842	42.309	42.172	39.073	39.431	35.567	48.160	50.754	44.533	47.416	25.519	23.965	20.449	24.211	24.685	21.689	19.009	16.874	44.564	43.549	34.480	34.575
0.700	42.534	34.127	39.844	42.718	43.894	38.864	39.750	38.348	50.142	51.083	48.126	46.522	26.821	22.250	23.499	26.234	28.980	22.184	18.832	18.566	49.512	43.208	36.010	31.593
0.725	40.415	37.473	43.527	40.983	45.077	40.658	43.145	38.819	51.407	53.737	47.940	53.343	28.471	24.515	24.683	25.325	25.657	21.851	20.149	19.970	51.460	47.705	36.809	36.302
0.750	47.878	42.837	44.410	47.623	46.551	42.532	43.569	43.050	52.226	55.019	51.562	51.494	28.811	25.219	25.155	24.813	28.871	25.265	20.333	20.611	51.703	47.730	37.837	36.150
0.775	50.148	44.109	48.760	50.441	47.194	44.032	44.877	44.792	54.865	57.014	50.508	54.893	29.264	26.049	25.604	28.865	29.352	23.870	23.467	17.990	52.337	49.637	41.504	36.633
0.800	52.352	44.470	51.110	51.629	49.776	46.599	46.757	44.604	54.959	56.781	52.658	54.031	27.394	29.208	27.359	29.728	30.689	24.624	22.323	19.601	51.107	49.359	41.354	37.203
0.825	53.115	48.859	51.479	55.798	50.026	47.488	48.307	45.693	54.830	59.406	54.657	56.875	30.417	28.017	28.835	30.696	30.998	28.437	24.008	20.497	53.883	49.232	44.120	36.701
0.850	55.967	49.560	53.938	55.535	51.435	50.028	48.634	46.812	55.210	59.127	55.308	55.758	30.197	27.245	28.578	32.215	31.150	26.220	21.485	17.462	53.646	47.011	44.708	39.900
0.875	58.067	48.486	54.576	56.193	50.564	49.272	49.935	47.281	55.357	58.476	56.298	56.695	30.951	29.183	28.002	30.202	32.005	25.824	24.043	21.845	51.838	49.751	45.302	39.603
0.900	57.055	46.577	54.480	57.787	50.666	50.796	49.883	48.652	54.645	60.871	55.676	56.034	33.503	29.189	30.217	32.205	30.624	27.506	22.662	18.021	52.939	47.652	42.633	39.175
0.925	57.375	48.759	56.508	56.628	52.518	50.537	49.142	49.274	55.605	60.951	55.376	54.503	32.574	30.719	29.484	34.402	33.981	25.652	23.205	21.334	53.883	45.921	43.684	38.652
0.950	58.445	49.056	56.768	60.631	53.066	51.987	52.708	49.503	57.122	60.985	55.613	56.641	32.629	29.538	30.076	30.862	31.713	25.811	24.170	22.816	51.991	43.983	46.045	37.564
0.975	57.103	47.000	55.540	61.008	56.398	53.521	52.233	50.780	54.641	61.059	55.469	56.286	33.723	29.414	30.118	33.787	28.371	26.595	21.739	22.526	49.256	43.063	44.260	36.612
1.000	60.863	46.120	58.335	61.627	53.967	53.000	52.450	52.347	55.026	60.697	55.047	53.812	34.076	29.664	30.310	33.917	30.640	24.906	24.193	19.478	51.931	41.798	41.132	35.952
1.025	59.996	46.577	57.324	63.169	56.363	53.238	53.904	49.869	53.735	59.458	55.282	52.518	33.158	31.019	30.457	30.161	29.248	23.867	22.948	19.718	54.488	41.079	43.054	34.775
1.050	58.143	46.775	58.660	65.753	54.519	54.766	52.626	50.472	53.676	58.373	53.922	52.307	33.270	31.264	30.773	35.209	30.728	24.502	20.982	16.497	52.717	35.890	42.050	34.698
1.075	53.995	48.704	57.254	58.749	55.457	54.096	52.169	50.217	55.562	60.134	53.858	53.335	33.613	33.087	31.417	34.263	32.289	24.387	22.238	20.974	43.070	42.417	42.332	34.743
1.100	52.128	47.735	58.089	60.346	57.095	54.405	51.699	51.982	54.080	58.637	53.491	51.884	35.586	30.181	30.257	34.074	30.315	24.291	22.942	17.793	43.981	40.553	41.763	31.905
1.125	50.093	51.977	58.109	58.854	54.136	54.450	53.472	50.869	54.200	57.376	53.303	50.121	35.284	31.563	29.997	33.260	28.839	22.514	20.867	18.081	44.568	42.331	37.363	30.956
1.150	50.456	54.988	56.711	59.251	55.879	52.788	52.180	53.505	51.482	59.347	52.907	50.014	38.387	32.828	29.317	33.542	28.397	22.607	20.936	18.590	43.702	40.374	35.888	34.229
1.175	52.933	51.110	55.634	56.249	55.483	54.362	52.702	54.028	52.847	57.535	54.129	52.665	34.196	31.762	31.663	35.406	28.860	22.080	21.834	21.881	43.073	41.880	37.264	33.843
1.200	54.945	52.374	55.667	59.025	55.223	53.968	54.045	54.498	51.383	58.292	54.465	49.754	32.875	32.603	29.779	34.223	28.260	22.547	21.236	18.204	42.900	40.172	36.368	31.855
1.225	52.762	54.646	54.299	59.113	55.909	54.789	55.218	53.536	52.464	56.537	53.047	47.746	33.400	33.080	31.604	35.151	29.235	21.640	20.767	17.369	42.366	42.889	35.983	32.526
1.250	52.627	51.890	56.015	61.371	57.340	53.656	54.904	54.238	52.925	55.642	51.968	51.058	37.423	32.776	30.849	35.576	28.402	22.376	19.097	17.751	43.809	43.012	31.429	30.331
1.275	49.498	54.096	53.197	56.577	53.807	54.329	54.061	56.008	52.926	56.777	51.733	49.498	33.940	32.621	31.358	33.530	28.691	21.099	20.443	15.859	44.717	43.386	32.282	30.762
1.300	53.635	53.952	54.666	58.355	57.593	55.077	54.663	53.981	51.912	56.458	49.656	49.244	34.435	32.840	30.744	33.782	26.382	21.469	19.677	19.094	45.124	41.518	30.383	31.712
1.325	52.643	53.186	53.924	56.848	56.295	55.066	56.190	56.379	52.071	53.778	51.482	47.940	35.906	31.775	30.591	35.072	27.081	19.220	18.067	18.545	45.735	43.535	29.288	32.307
1.350	50.316	53.368	52.397	59.039	56.698	54.249	55.674	54.020	52.545	55.110	51.026	49.136	34.039	32.660	31.593	34.476	26.755	19.195	20.378	18.668	46.237	40.534	30.598	31.761
1.375	54.271	57.934	54.651	57.828	55.031	55.087	55.971	57.211	51.307	55.450	51.873	47.258	35.542	32.678	31.951	34.489	27.215	19.185	19.737	17.309	45.246	39.987	28.893	30.522
1.400	51.182	54.858	53.897	57.160	57.151	56.104	57.622	57.545	50.706	54.729	50.021	47.611	34.907	31.373	30.945	35.322	25.382	21.830	19.370	15.382	46.670	39.108	29.918	29.829
1.425	51.194	53.335	52.740	57.315	57.092	55.384	57.746	60.047	50.774	55.381	48.778	47.424	34.153	31.573	30.210	35.571	27.282	18.983	21.354	17.711	45.605	40.181	25.285	30.303
1.450	52.777	52.427	52.480	59.456	57.568	57.549	58.552	56.937	49.797	55.136	52.214	48.495	34.235	32.994	29.807	31.796	25.401	19.318	20.749	17.516	45.707	39.895	29.372	30.243
1.475	53.575	54.646	52.646	58.566	57.720	55.550	58.174	59.472	51.680	55.703	47.409	47.417	35.240	31.889	32.560	35.175	25.687	20.628	18.742	16.021	46.003	43.254	27.171	28.468
1.500	51.533	56.301	52.271	56.279	59.515	57.147	58.291	59.215	50.023	53.357	49.014	45.117	34.092	31.586	30.831	33.860	24.252	20.713	19.194	15.001	44.588	39.476	24.900	28.314
1.525	54.466	53.928	55.063	59.242	58.348	55.134	58.399	59.311	49.858	53.550	48.632	45.693	35.243	32.684	30.950	35.426	24.045	18.167	20.842	16.107	43.357	39.388	26.500	31.107
1.550	52.790	55.985	51.097	58.115	57.112	56.849	59.119	59.960	49.815	52.306	48.041	45.389	33.913	32.504	30.279	35.274	25.358	18.252	19.413	13.465	43.809	39.469	26.551	29.467
1.575	52.042	51.128	50.325	58.363	58.473	55.662	60.536	59.235	50.405	52.084	48.211	44.339	33.284	33.352	30.916	33.141	26.842	16.217	20.692	16.819	44.239	37.081	24.745	26.572
1.600	55.273	52.328	54.885	58.884	58.662	59.487	59.956	59.700	48.471	51.502	47.784	43.032	33.799	31.805	29.161	37.433	28.407	19.455	20.067	16.938	42.342	35.931	25.763	27.755
1.625	54.592	50.468	53.011	60.198	59.722	55.541	60.952	61.512	47.126	53.253	46.316	43.261	33.916	31.781	30.276	34.529	26.861	16.479	19.044	17.014	41.364	33.839	28.664	26.456
1.650	58.098	44.964	52.075	57.742	60.325	56.723	61.539	61.989	48.075	50.628	44.818	41.940	36.157	31.533	30.140	36.101	25.390	17.466	19.048	15.276	40.035	33.261	29.021	26.458
1.675	56.110	46.570	50.952	61.175	61.166	56.526	59.738	63.381	48.868	52.510	44.004	42.789	35.754	32.060	28.800	34.108	23.147	18.015	19.865	13.981	39.110	33.252	27.400	25.025
1.700	56.162	47.429	51.482	59.510	60.339	56.141	61.605	61.023	48.469	49.758	42.937	42.289	34.635	32.028	29.410	33.791	25.024	16.679	18.864	15.101	37.368	32.275	27.787	26.252
1.725	55.829	47.381	50.519	59.965	57.413	58.196	61.791	63.790	46.340	50.395	46.941	41.648	33.678	30.010	28.918	32.321	24.413	17.084	18.632	15.286	40.997	31.881	25.780	23.917
1.750	55.968	44.993	51.972	59.952	59.198	56.490	61.766	63.084	45.181	48.736	44.038	39.378	32.221	31.315	31.197	33.301	21.990	16.401	18.567	15.769	39.358	32.575	27.834	24.184
1.775	57.033	45.523	49.433	59.453	60.274	56.701	61.615	66.170	45.645	46.972	43.540	40.270	33.093	31.282	29.676	31.141	24.671	15.707	17.355	15.211	40.363	31.653	29.489	23.863
1.800	57.145	44.205	50.426	58.636	59.658	56.828	61.858	64.412	42.260	48.844	44.718	39.199	34.640	31.588	27.821	31.483	25.130	16.783	17.726	13.618	35.863	31.525	28.262	21.976
1.825	54.475	44.313	48.753	56.842	60.327	57.198	60.699	65.421	45.911	48.501	44.217	38.991	30.785	30.351	29.818	31.995	24.007	16.825	19.068	14.872	37.571	28.765	28.610	23.537
1.850	57.649	45.419	50.061	57.365	58.447	54.294	62.450	65.440	44.603	47.787	41.497	39.318	35.065	30.385	27.647	33.333	24.163	17.699	16.770	16.685	35.651	29.246	27.904	23.039
1.875	56.333	44.888	47.986	56.181	56.959	54.748	61.754	65.168	45.479	48.069	43.882	39.102	32.739	29.281	27.986	30.632	21.133	18.210	18.453	14.648	32.482	27.663	29.542	22.999
1.900	52.791	44.571	46.730	57.076	56.630	53.706	61.749	63.195	41.776	44.267	42.650	38.475	32.733	30.532	27.248	30.461	24.166	13.755	17.035	15.564	32.413	27.122	27.384	23.307
1.925	55.263	39.425	46.842	54.737	56.663	52.045	61.169	62.426	42.721	45.227	40.051	36.989	30.794	27.873	29.497	28.957	22.388	15.852	15.074	15.057	33.522	27.076	28.104	23.230
1.950	53.298	41.608	46.546	53.808	56.642	52.417	60.641	64.110	42.569	43.816	40.183	34.029	33.029	28.093	27.423	29.096	22.922	16.391	17.170	14.173	33.328	27.118	28.265	21.702
1.975	53.827	39.180	45.840	55.803	55.938	53.377	60.998	64.392	41.298	41.351	41.380	35.063	32.420	27.611	26.735	30.385	21.879	13.935	15.600	14.848	30.549	25.743	25.299	22.592
2.000	52.638	38.188	45.259	55.088	55.366	51.657	60.304	63.250	40.460	43.213	38.172	34.239	32.555	29.405	26.243	30.924	21.366	14.276	14.186	12.213	29.294	27.081	23.410	18.415
2.025	52.702	40.025	44.798	50.318	53.746	50.513	58.508	63.364	40.229	43.143	39.392	33.259	32.147	28.685	24.830	30.299	22.237	14.369	16.425	14.454	28.712	24.312	23.946	22.321
2.050	51.474	36.809	45.973	50.915	52.650	49.684	58.277	64.568	39.404	40.925	37.444	33.175	31.242	27.064	26.843	31.622	19.194	14.642	14.266	13.932	27.213	24.243	25.529	20.606
2.075	52.529	37.827	42.255	53.432	52.247	48.684	58.141	61.915	36.671	41.926	37.272	30.373	30.661	27.548	26.540	30.278	20.353	13.355	14.434	12.319	27.851	23.739	23.492	19.893
2.100	50.317	37.766	44.503	51.126	53.872	49.910	56.213	63.323	37.600	41.690	38.658	30.985	30.137	29.679	26.384	29.045	21.647	13.302	15.290	9.853	26.017	23.508	23.030	19.426
2.125	51.099	37.322	45.315	49.020	51.312	47.959	58.207	61.647	38.040	39.279	33.733	30.554	29.636	26.658	25.956	29.840	19.807	12.237	13.643	10.582	27.177	22.328	21.584	18.525
2.150	49.406	36.840	42.658	49.870	51.520	45.944	57.887	64.595	35.182	39.399	33.971	29.255	32.347	27.864	25.748	30.301	18.377	11.311	15.638	10.732	24.740	23.862	21.193	19.333
2.175	52.049	36.189	42.734	48.014	52.572	47.978	55.747	62.489	36.282	40.308	34.425	29.628	29.472	26.913	26.109	27.213	17.466	12.924	14.719	14.229	26.528	21.939	21.702	17.667
2.200	49.171	36.080	41.300	49.623	52.313	49.535	58.024	60.840	36.638	38.452	33.562	30.781	30.500	28.020	24.546	28.441	20.121	11.357	13.646	11.561	22.931	23.686	19.265	17.060
2.225	49.631	37.661	43.153	49.508	50.982	47.354	56.422	61.424	36.358	37.418	33.982	29.906	28.513	27.882	24.786	26.855	18.369	11.572	13.145	11.868	25.126	22.480	18.723	18.960
2.250	50.811	35.516	41.312	49.308	51.411	45.295	55.188	63.367	36.349	36.142	34.354	30.283	33.329	27.153	23.840	26.809	17.328	11.427	11.827	10.504	20.599	19.621	21.922	17.155
2.275	49.587	35.600	38.468	47.413	50.837	47.908	55.688	61.868	35.214	36.694	33.775	27.549	31.728	28.496	26.386	26.388	17.956	10.820	14.834	12.075	24.942	22.482	21.968	20.101
2.300	48.224	35.767	40.206	48.218	49.144	45.204	57.964	60.881	33.203	36.960	32.357	26.997	32.288	28.025	22.967	26.473	16.826	8.730	13.992	10.408	23.889	20.299	20.811	17.019
2.325	47.316	32.977	41.991	47.408	47.885	45.457	56.448	63.300	35.899	35.046	32.731	26.612	32.248	27.991	27.043	25.714	16.183	10.267	10.520	8.938	19.432	20.927	19.798	18.309
2.350	48.969	33.824	40.914	46.272	50.981	44.243	54.512	60.443	32.199	34.654	32.434	25.809	30.287	28.773	24.630	26.062	17.304	11.884	10.739	10.696	21.228	18.534	19.220	18.319
2.375	47.462	32.660	38.621	47.354	48.503	44.780	55.118	57.622	35.365	34.800	30.440	24.801	32.344	26.469	23.434	26.884	18.022	10.405	14.050	10.087	22.941	20.882	18.076	15.123
2.400	47.222	31.185	39.133	45.091	48.244	42.741	53.383	60.085	33.280	35.586	31.376	27.026	29.546	25.855	25.195	27.401	17.710	9.942	11.894	10.372	20.622	18.162	18.685	15.746
2.425	48.341	30.572	37.820	48.064	48.860	43.452	53.692	57.293	31.620	34.144	30.902	26.647	29.643	26.198	24.919	25.606	18.147	10.140	11.325	9.644	21.302	17.341	16.294	15.410
2.450	44.042	33.368	37.959	48.384	45.706	41.493	52.510	58.684	32.098	35.847	29.842	23.654	30.872	27.082	25.059	23.278	16.148	10.237	12.887	7.561	21.863	19.183	15.991	14.917
2.475	45.222	31.846	39.162	44.482	46.288	41.128	51.957	58.183	31.780	35.200	29.073	25.996	33.264	25.980	23.868	28.692	17.299	8.832	12.374	10.409	20.137	16.871	14.318	16.200
2.500	46.464	31.749	37.954	47.201	47.103	42.357	52.005	60.052	32.775	34.093	29.276	22.900	30.775	27.919	25.193	26.819	14.070	8.910	10.945	8.864	19.399	18.995	15.785	17.677
2.525	47.404	30.963	40.018	44.606	47.242	42.183	53.789	59.238	33.671	34.857	28.491	24.764	31.225	27.866	24.868	26.163	16.177	10.273	10.735	10.052	20.643	19.286	13.815	17.510
2.550	48.462	30.975	36.856	43.522	48.553	41.634	52.277	58.514	30.367	33.724	28.502	23.402	31.292	27.809	25.517	27.825	15.866	10.407	9.715	9.388	17.910	15.882	13.952	16.741
2.575	47.356	30.764	36.971	45.108	44.799	43.076	53.456	57.383	30.732	33.911	28.488	22.718	32.111	28.137	26.756	25.319	13.392	11.385	10.752	10.519	17.861	15.653	16.204	11.279
2.600	48.667	31.094	38.631	47.246	47.236	41.221	51.954	59.173	30.460	32.352	27.128	23.228	33.126	29.728	26.173	26.124	15.651	8.910	10.930	11.982	20.954	16.772	12.971	13.056
2.625	45.969	31.380	35.659	41.725	47.715	42.771	52.227	59.752	29.912	32.325	25.848	24.061	32.439	29.360	25.291	26.091	17.950	10.710	11.480	9.743	19.590	17.632	15.610	14.979
2.650	44.905	29.562	35.926	44.295	43.946	41.397	52.026	58.810	30.878	32.485	26.753	24.433	32.899	29.564	24.896	26.381	16.597	9.459	9.739	9.613	16.833	19.545	16.429	15.355
2.675	46.292	30.735	37.786	43.875	47.962	42.519	51.821	58.870	31.915	33.772	26.197	24.672	32.067	27.883	26.066	25.399	14.183	8.376	11.341	9.007	16.394	15.557	11.795	13.230
2.700	45.541	30.719	36.446	42.349	44.824	41.785	49.181	57.582	29.675	31.353	28.158	24.251	34.358	28.375	23.825	25.480	14.569	7.264	10.381	8.320	18.454	16.763	11.827	12.646
2.725	44.718	29.066	36.053	39.199	46.455	41.183	49.461	53.683	29.001	31.120	27.229	21.919	32.570	27.624	24.048	25.004	14.267	7.909	11.160	9.639	17.317	15.790	14.100	15.829
2.750	44.952	30.358	34.925	44.582	47.430	38.897	51.142	56.053	28.628	32.169	25.656	21.000	32.397	29.989	25.472	25.644	16.195	9.444	10.720	8.517	19.273	17.061	16.053	11.515
2.775	43.755	29.489	36.190	42.828	42.695	40.768	50.666	55.274	29.869	31.008	27.669	22.881	33.088	31.234	25.571	25.746	16.443	9.158	9.365	10.198	17.617	14.815	13.526	14.379
2.800	44.973	28.700	37.311	41.116	44.860	39.745	49.900	59.865	29.180	30.314	26.760	21.922	31.842	28.925	25.688	27.089	15.214	9.130	12.065	8.778	19.851	16.946	13.438	13.398
2.825	47.719	28.468	35.966	40.706	46.708	39.872	49.125	56.175	30.395	33.285	30.053	20.532	34.552	29.294	26.070	25.067	14.977	9.709	12.413	9.449	18.853	15.778	16.306	14.409
2.850	42.204	29.989	34.749	43.863	42.817	39.252	50.800	57.088	28.676	33.025	28.580	22.686	34.279	27.915	25.904	26.583	14.939	11.571	11.901	11.262	19.199	18.088	15.784	14.702
2.875	45.903	31.441	36.025	43.605	45.563	39.918	50.269	56.719	27.922	32.400	26.959	21.527	32.147	28.259	27.057	25.548	16.782	8.310	13.150	9.195	16.310	17.032	14.513	16.328
2.900	44.500	28.152	34.728	41.799	46.274	39.164	49.027	54.845	30.402	32.347	28.489	23.285	33.442	29.719	26.854	26.256	15.240	11.532	12.843	10.531	18.532	17.443	13.825	16.066
2.925	42.629	29.922	35.870	40.202	42.462	40.904	50.419	54.820	27.085	32.484	26.309	23.798	33.835	28.652	24.719	24.763	16.078	9.233	11.671	10.612	21.953	17.566	13.787	13.135
2.950	44.455	28.464	34.073	40.903	45.400	41.284	48.282	54.068	30.055	31.714	27.592	23.570	33.380	29.066	27.657	25.065	16.554	12.019	11.735	8.668	18.867	17.172	14.508	12.651
2.975	44.231	25.908	34.776	42.704	44.899	38.539	48.545	51.700	28.184	30.671	27.201	22.015	33.746	29.847	24.858	25.890	15.980	13.033	12.760	6.848	16.898	17.713	12.317	14.471
3.000	44.738	30.579	33.372	41.322	42.745	37.777	46.782	52.692	29.242	32.152	27.512	22.426	35.475	27.414	26.812	25.287	16.963	10.766	11.890	11.401	17.490	18.270	14.192	15.829
3.025	40.846	29.353	35.470	40.036	41.028	38.301	46.267	52.103	28.829	29.918	27.181	22.652	33.437	29.073	23.456	25.852	15.000	9.221	9.342	10.600	17.987	16.442	12.255	13.493
3.050	39.628	29.012	34.559	35.952	43.523	37.289	47.260	51.176	29.124	30.407	27.708	19.183	35.568	28.604	26.265	25.710	13.259	10.695	11.529	11.558	17.959	15.642	12.949	13.722
3.075	41.022	26.905	33.420	37.663	40.660	37.398	45.183	50.781	29.601	32.222	26.904	23.162	33.512	28.945	25.595	25.780	14.873	9.253	12.308	11.705	16.831	15.124	11.260	17.347
3.100	42.148	27.259	32.740	39.190	42.023	36.423	47.163	51.019	26.879	28.681	27.508	21.518	32.104	27.948	23.303	24.159	15.555	9.935	13.476	9.594	19.389	15.383	13.607	14.696
3.125	42.600	26.438	34.613	37.473	42.747	36.122	45.251	48.017	27.505	31.274	26.338	20.685	31.556	25.630	23.337	23.655	15.963	10.661	12.354	11.838	17.268	15.276	11.409	13.777
3.150	39.512	26.339	32.004	36.073	40.421	36.239	43.874	49.170	26.648	30.477	27.672	22.361	32.117	27.030	21.150	23.924	15.422	10.113	10.797	9.905	15.142	14.953	12.317	12.165
3.175	36.493	27.427	30.645	36.643	38.624	34.750	44.203	47.321	24.457	29.094	25.646	20.117	33.231	27.257	23.404	19.818	14.410	10.853	12.259	12.948	17.349	17.350	13.479	11.583
3.200	38.808	25.302	32.479	34.969	40.062	34.877	43.522	49.266	25.845	30.289	25.778	22.188	28.876	25.876	20.927	22.603	16.588	9.882	11.982	9.120	19.089	15.994	12.699	12.424
3.225	37.814	26.682	30.924	35.528	36.821	34.546	43.249	47.125	26.282	28.541	27.806	23.641	30.637	25.972	21.408	20.795	17.742	8.794	11.821	11.133	17.154	14.335	12.821	14.220
3.250	38.642	27.143	30.865	36.243	37.423	34.473	44.048	47.565	25.551	31.016	26.784	20.515	30.980	25.080	21.489	22.622	13.263	11.684	12.169	12.777	19.482	15.431	17.184	14.462
3.275	40.276	25.041	30.987	35.850	39.348	34.861	44.056	47.517	29.314	30.234	25.277	21.944	29.009	24.514	22.119	20.539	17.488	11.561	15.585	10.590	20.636	16.954	16.923	16.672
3.300	37.440	25.698	28.170	33.501	38.101	32.903	42.779	47.150	26.840	28.954	24.515	23.270	27.941	25.047	18.889	21.620	14.831	11.906	15.088	11.009	18.484	15.019	15.232	13.609
3.325	36.431	23.143	29.851	34.893	37.924	33.866	43.488	46.970	25.847	29.201	26.596	22.124	27.516	24.555	17.905	18.095	18.709	11.376	13.444	12.519	20.348	15.658	15.969	15.856
3.350	37.606	23.590	30.998	34.376	34.910	33.135	41.466	44.919	26.817	31.640	27.852	20.605	27.651	23.732	21.421	19.006	16.085	12.997	14.295	13.384	18.665	16.704	12.508	14.621
3.375	36.382	20.318	29.510	33.240	35.779	32.783	41.466	44.353	26.352	28.729	24.980	19.431	28.145	23.707	20.350	20.035	14.158	10.213	14.148	14.609	19.220	15.629	13.011	13.507
3.400	33.048	20.739	28.371	33.970	35.068	33.507	40.087	44.112	24.236	29.238	25.151	21.040	27.358	22.848	19.531	20.648	14.272	10.991	14.658	11.470	17.671	16.394	14.350	13.871
3.425	36.384	21.746	27.444	33.036	35.746	30.556	40.074	43.422	25.795	30.071	24.555	20.845	24.547	22.808	17.334	17.800	17.380	11.190	15.376	11.690	16.115	17.114	14.254	13.644
3.450	33.906	21.720	28.226	31.557	34.048	31.038	39.337	42.076	24.889	29.597	26.003	21.707	25.693	22.875	17.943	19.248	17.773	11.458	12.963	12.283	14.394	15.754	14.371	14.286
3.475	32.054	20.666	25.491	31.028	34.972	31.853	37.534	40.551	26.468	28.829	24.273	20.682	26.985	22.326	18.404	20.358	16.372	10.722	11.795	13.689	17.753	16.188	13.470	15.627
3.500	33.677	17.758	24.680	29.813	36.138	29.773	37.821	40.493	24.557	30.037	25.405	21.798	26.842	21.915	19.311	17.784	17.982	11.695	12.208	11.665	15.776	15.329	11.791	16.191
3.525	33.744	21.313	27.243	32.025	36.295	29.168	38.558	41.446	25.823	28.749	25.305	19.675	24.187	22.288	18.195	18.992	18.173	12.555	12.406	13.023	16.610	13.983	11.627	13.381
3.550	33.166	20.379	28.920	30.300	31.013	29.310	37.627	38.739	26.778	29.513	23.599	20.354	26.891	22.683	18.151	18.333	14.449	11.016	13.406	10.086	17.228	14.610	12.465	12.699
3.575	32.119	20.685	26.989	30.997	32.927	27.027	36.620	38.213	25.916	28.654	23.759	19.449	25.006	23.036	18.149	18.131	16.895	12.045	12.817	11.692	17.148	15.657	13.930	15.561
3.600	31.221	18.668	25.778	28.251	32.045	29.507	36.583	40.014	24.841	26.737	23.630	19.885	24.389	22.081	18.401	18.244	13.304	10.286	13.156	11.542	17.529	16.168	14.320	14.146
3.625	30.912	20.837	24.824	28.003	31.181	29.476	35.736	40.964	22.229	25.871	23.537	17.604	23.355	22.465	17.697	17.980	14.560	12.217	14.764	9.598	15.880	15.095	15.911	14.820
3.650	30.422	17.711	24.215	26.503	33.199	27.640	34.889	39.840	23.993	28.459	23.894	16.180	23.405	21.671	16.928	17.609	13.134	12.800	15.216	13.355	16.326	15.469	11.678	12.981
3.675	31.692	19.868	24.672	27.821	30.738	26.671	36.585	37.532	22.310	27.316	22.061	19.303	26.073	20.449	17.590	18.056	15.128	13.178	13.243	11.294	16.246	16.196	14.581	11.844
3.700	31.922	16.873	27.292	29.161	31.861	27.717	36.665	40.329	23.705	28.698	24.493	20.197	27.372	21.314	17.813	17.966	16.053	12.800	13.813	13.705	15.910	15.845	14.522	16.381
3.725	27.290	18.330	25.676	28.924	32.448	28.748	36.490	37.285	21.920	28.007	25.352	20.311	24.654	20.578	15.738	18.865	15.818	11.840	13.010	11.691	17.691	16.911	14.242	14.440
3.750	28.889	19.489	24.309	26.454	32.425	28.492	35.695	37.983	23.693	26.958	22.946	19.291	23.711	21.649	15.933	15.433	16.064	10.692	14.622	15.459	19.584	18.367	14.088	13.537
3.775	28.365	17.196	23.511	29.669	31.147	25.434	35.241	36.016	23.258	26.422	23.425	20.293	23.611	20.369	16.160	15.083	14.916	11.787	11.526	12.164	17.381	14.802	13.793	14.055
3.800	28.061	19.573	22.371	27.020	31.846	26.796	33.673	35.422	23.480	27.940	23.550	17.836	24.671	22.091	15.586	19.347	15.513	11.467	12.411	12.109	14.726	14.841	13.818	12.745
3.825	28.302	17.981	23.868	25.188	32.366	26.576	35.003	37.322	22.435	26.298	23.458	19.409	24.658	21.224	18.183	14.965	15.882	10.264	12.471	11.304	17.652	15.223	14.580	15.976
3.850	28.532	18.652	24.996	27.463	32.502	28.588	35.965	36.860	22.071	25.998	25.257	19.402	25.523	20.937	17.732	16.832	16.411	11.186	14.419	12.058	18.614	16.685	11.904	18.190
3.875	29.029	16.765	24.123	27.270	30.625	25.070	33.254	35.577	24.014	29.445	24.746	19.449	26.600	21.041	15.172	18.586	15.206	11.505	14.723	12.987	15.834	15.647	12.433	15.191
3.900	27.613	19.366	22.783	27.544	32.140	28.088	35.128	36.890	20.894	25.151	23.875	20.475	21.439	19.085	15.365	17.373	16.681	11.402	15.772	12.021	14.549	13.315	14.149	14.782
3.925	25.945	18.449	21.700	26.384	30.105	26.975	33.667	36.133	22.223	28.287	24.263	20.163	22.518	18.318	15.203	15.563	14.859	11.863	15.477	14.374	17.140	15.932	14.312	15.837
3.950	26.798	18.947	21.494	27.775	29.527	27.387	33.890	37.583	22.135	27.580	24.984	19.684	25.309	19.914	15.090	15.490	14.757	11.952	13.883	13.210	16.566	15.267	11.897	15.060
3.975	28.189	16.981	22.400	27.885	30.971	26.027	33.833	35.632	23.544	26.329	23.643	20.015	22.584	20.033	16.024	16.907	15.978	10.977	14.628	11.818	17.221	14.427	15.207	16.249
4.000	25.576	16.627	20.718	26.155	30.161	25.705	32.507	34.783	21.161	25.930	24.233	20.426	24.841	19.676	15.603	18.186	13.297	11.703	14.455	12.530	15.507	15.587	12.317	16.009
4.025	26.694	15.617	23.471	24.668	29.538	25.870	32.694	36.086	23.834	27.110	23.145	19.490	23.465	19.840	17.817	15.485	17.027	12.751	14.555	11.509	14.261	16.399	16.118	13.420
4.050	25.436	17.121	21.201	23.581	30.833	26.453	32.519	36.524	22.111	26.311	22.402	18.962	23.920	20.295	14.933	18.847	16.963	11.185	15.402	13.270	16.133	15.425	16.156	14.668
4.075	25.394	15.703	21.869	27.715	26.934	25.095	33.282	33.054	23.343	26.885	23.269	18.744	23.866	19.121	13.580	12.955	15.301	12.874	14.255	12.537	14.647	16.304	11.489	14.003
4.100	24.559	17.312	20.080	26.136	30.194	24.965	31.101	34.695	23.140	25.872	22.317	19.255	25.615	19.098	13.979	15.592	16.331	12.682	15.333	12.999	13.341	19.075	12.438	15.021
4.125	26.196	16.037	19.240	22.742	26.575	26.255	32.196	35.112	21.847	25.710	21.145	20.105	21.866	18.584	16.429	15.282	14.708	13.381	15.343	12.855	14.811	17.102	14.282	18.004
4.150	24.911	15.905	21.470	23.827	27.338	25.961	32.180	32.307	21.932	26.485	22.370	20.615	23.301	18.686	14.117	17.092	16.863	13.882	13.611	12.747	15.606	16.493	12.338	16.198
4.175	26.409	15.024	19.177	21.315	28.826	26.305	32.405	33.130	20.117	25.833	23.124	20.658	22.916	20.541	14.961	13.247	16.335	14.498	15.704	13.643	13.126	17.643	13.611	14.661
4.200	27.684	17.573	22.666	22.136	28.538	25.341	32.114	31.759	22.538	28.926	22.197	19.382	25.802	19.973	14.231	15.927	13.721	14.028	15.775	14.170	15.480	17.157	14.493	15.978
4.225	24.621	14.163	21.098	22.226	27.330	25.121	31.788	33.990	23.202	25.052	23.191	19.930	21.619	19.268	14.632	16.227	17.046	11.696	15.396	15.204	15.824	17.977	15.129	16.727
4.250	27.631	15.232	19.554	21.264	26.932	24.071	31.078	31.907	24.208	27.530	24.318	20.428	21.749	18.617	12.653	15.643	15.379	12.175	15.236	16.158	15.512	17.398	14.224	15.800
4.275	23.272	15.684	20.963	22.231	28.924	23.852	32.303	32.645	22.595	25.712	23.939	20.276	23.642	19.935	14.571	15.754	18.245	14.946	15.902	14.646	17.452	16.373	14.188	14.543
4.300	26.467	14.093	19.193	21.916	28.645	25.289	32.537	32.085	21.362	27.186	25.122	18.557	24.275	18.392	13.588	14.579	16.050	11.853	15.773	14.192	18.136	18.124	14.971	16.286
4.325	25.910	14.761	19.390	22.968	26.328	24.790	30.431	31.041	21.364	26.730	23.891	20.022	21.809	18.138	13.065	14.304	15.497	14.360	16.472	14.696	16.350	16.699	14.485	14.483
4.350	24.143	14.215	20.159	22.615	25.885	23.422	31.008	30.429	22.328	26.153	24.091	22.585	22.510	16.264	13.566	14.750	16.663	13.034	17.458	14.295	17.743	17.765	12.377	16.058
4.375	25.400	14.926	17.514	20.086	28.225	24.828	30.129	30.274	18.328	25.607	24.427	17.391	23.069	18.127	15.241	13.498	14.965	13.393	16.380	15.622	15.452	17.682	14.433	15.402
4.400	24.498	14.216	19.237	22.938	27.424	22.172	31.875	32.321	20.899	25.003	22.345	19.436	20.441	20.412	14.111	12.865	16.211	12.184	16.771	15.862	16.356	17.091	14.401	15.121
4.425	24.311	14.483	18.459	23.315	26.317	22.395	27.892	30.608	21.844	27.719	23.204	18.638	22.524	17.479	14.028	13.082	17.340	13.285	16.901	15.770	15.465	18.722	13.531	14.336
4.450	22.562	13.154	21.163	20.735	25.476	24.286	29.293	30.073	21.974	25.065	24.976	20.577	22.336	17.915	11.782	14.933	16.364	12.837	15.208	16.387	15.178	18.333	13.263	14.127
4.475	22.652	14.174	18.485	22.068	26.062	24.200	28.275	29.847	21.072	25.807	24.463	17.895	23.196	16.673	13.785	14.797	18.307	14.641	17.380	16.445	17.891	19.138	13.954	15.253
4.500	22.757	11.731	18.820	18.179	27.217	21.819	29.900	29.834	22.896	25.036	24.278	21.009	23.178	18.467	11.332	11.743	18.599	12.640	14.347	16.481	14.692	17.577	15.020	16.087
4.525	22.828	12.932	18.870	20.068	26.456	23.783	28.996	29.586	18.560	27.018	25.101	19.565	22.260	19.593	10.395	15.265	18.222	15.738	17.179	15.041	17.901	18.567	17.175	15.780
4.550	21.340	12.872	19.715	21.738	26.195	21.353	27.075	30.842	25.049	28.080	24.095	17.240	22.302	16.795	13.399	15.512	17.987	15.351	15.803	16.699	16.561	15.589	15.905	16.157
4.575	22.239	14.336	17.282	23.802	26.508	22.128	29.171	31.519	23.019	24.900	23.550	20.170	21.314	17.400	11.534	12.142	15.808	15.405	16.682	16.307	17.277	18.951	14.793	17.777
4.600	23.713	13.273	17.429	21.063	25.934	20.793	26.970	29.244	18.899	27.438	25.423	19.079	21.380	19.036	12.869	13.079	17.969	15.490	17.899	16.580	17.387	20.619	17.580	18.324
4.625	20.939	13.328	17.161	22.242	26.729	21.825	29.077	27.917	21.053	27.640	24.532	21.972	21.457	17.928	11.470	13.968	15.419	16.634	16.389	14.183	17.534	17.797	16.066	17.816
4.650	21.188	12.474	18.298	21.134	25.143	23.174	27.939	29.635	22.212	26.063	25.550	20.917	23.316	19.878	13.433	15.510	16.642	14.759	19.372	18.136	18.071	16.828	15.696	19.631
4.675	20.950	13.649	18.190	19.876	24.965	22.539	27.576	30.625	20.027	24.938	24.243	19.233	23.018	16.298	13.853	14.117	15.097	16.646	17.307	17.783	18.585	18.066	14.433	16.038
4.700	25.205	14.018	19.422	18.615	23.964	22.051	28.491	29.177	22.552	28.663	25.560	21.260	22.226	18.343	12.450	15.999	16.834	15.992	17.351	17.090	19.637	17.656	15.202	19.385
4.725	23.783	14.343	18.066	19.457	24.714	21.233	28.457	29.178	20.858	26.231	24.688	22.500	24.387	17.014	13.310	14.003	17.611	15.388	17.921	18.837	18.270	15.734	16.265	17.028
4.750	23.077	12.458	15.564	18.020	22.248	22.143	28.145	28.604	18.188	25.750	24.482	21.336	21.040	17.858	12.848	14.341	20.821	15.141	17.650	16.782	16.953	20.219	15.893	20.036
4.775	22.547	13.435	18.926	21.175	24.747	21.948	26.102	28.320	21.087	27.575	25.106	22.420	20.640	18.315	13.318	14.529	18.362	15.085	19.880	17.099	17.453	19.172	15.734	15.843
4.800	23.665	11.974	18.478	18.720	25.476	21.032	26.527	26.075	17.721	28.439	25.452	18.764	20.157	18.761	12.674	16.283	17.427	17.216	17.129	18.973	18.976	19.038	17.809	18.006
4.825	20.571	12.886	18.204	19.734	24.522	23.712	25.227	27.468	22.962	25.910	24.529	22.435	23.659	17.798	13.570	16.565	15.953	16.392	18.575	18.094	17.529	19.081	15.418	16.782
4.850	23.570	13.176	18.401	20.987	25.584	22.452	27.487	26.955	18.972	26.357	27.155	22.435	20.770	17.983	12.167	15.174	16.969	17.042	18.696	17.746	19.610	19.659	17.373	15.444
4.875	23.321	13.965	16.121	18.402	24.905	22.018	27.375	27.255	19.334	25.850	25.542	18.039	20.598	16.181	12.761	12.689	18.031	14.609	19.591	18.488	18.251	18.862	18.485	16.952
4.900	21.473	12.881	16.562	18.537	27.320	21.322	26.389	27.902	21.220	27.723	24.077	20.327	20.956	19.182	12.670	13.509	18.955	14.150	19.249	19.754	18.474	20.517	16.168	17.279
4.925	19.556	11.777	16.029	20.418	24.563	21.751	26.910	27.013	19.670	27.746	23.781	21.109	21.423	20.177	15.085	12.141	21.086	16.035	21.018	19.801	16.766	19.085	17.336	17.604
4.950	18.747	12.961	16.946	19.481	24.512	22.015	26.225	26.099	18.486	28.434	24.906	20.262	21.649	18.145	11.329	12.639	20.034	17.391	16.661	17.710	17.692	17.987	15.018	17.390
4.975	21.431	13.659	16.768	20.314	24.204	20.215	23.875	25.083	19.074	27.734	25.083	20.661	22.911	15.721	13.137	11.279	20.236	16.087	18.250	19.858	21.292	18.382	16.940	17.808
5.000	20.073	12.235	16.639	16.640	26.695	22.294	25.428	26.630	22.915	27.013	26.270	20.551	21.481	16.977	13.414	13.463	19.094	17.529	20.838	19.961	18.451	19.251	17.920	18.119
5.025	21.547	10.410	16.274	19.546	25.450	20.286	25.159	27.722	19.762	29.800	25.337	19.018	24.222	18.903	12.722	15.337	19.068	16.553	18.822	20.676	19.114	18.288	18.824	21.209
5.050	19.012	11.838	15.348	17.916	23.030	23.370	25.745	26.525	19.758	27.450	26.379	20.232	20.459	17.787	12.504	12.249	20.548	17.803	20.052	19.401	17.855	20.644	17.489	16.356
5.075	20.422	12.456	16.444	19.384	25.522	20.885	25.959	27.678	21.269	27.952	25.168	20.637	20.770	16.921	11.023	12.628	20.294	17.813	21.120	19.390	19.101	20.264	16.313	19.319
5.100	20.778	11.199	14.735	19.535	24.624	21.720	26.476	25.521	19.914	28.081	25.530	21.701	23.101	17.936	11.783	14.473	19.672	17.495	20.994	18.590	19.335	19.568	19.148	23.512
5.125	20.145	13.097	16.327	18.908	22.907	22.772	26.590	24.844	20.517	28.518	27.372	21.355	21.460	16.640	10.956	14.332	19.398	18.850	18.761	21.613	18.323	21.453	17.383	21.375
5.150	20.053	12.290	16.660	19.271	23.697	21.889	27.124	25.247	21.407	28.547	27.216	21.177	21.127	17.461	14.837	11.768	20.422	18.770	20.150	22.229	20.458	20.550	18.130	20.923
5.175	19.207	11.004	17.394	18.821	26.087	21.702	24.786	25.703	21.183	26.930	27.101	20.810	20.669	18.148	13.602	11.970	20.254	18.561	19.729	21.242	17.795	22.187	17.582	18.637
5.200	20.958	12.739	16.804	16.625	24.220	22.516	26.183	23.466	19.833	26.964	26.440	22.205	23.870	17.257	12.187	13.129	19.137	18.393	21.517	21.668	20.166	22.988	19.363	21.292
5.225	17.743	12.888	14.804	16.281	23.760	21.343	24.346	22.966	20.406	27.847	26.298	22.482	23.806	18.336	10.377	15.044	19.166	19.005	21.837	21.547	17.451	22.810	17.227	20.832
5.250	19.947	10.258	16.241	19.892	25.885	22.612	25.617	24.295	17.827	27.784	25.147	22.207	23.533	16.691	12.614	13.579	22.305	19.535	23.796	20.185	18.102	22.899	17.835	18.305
5.275	17.512	10.833	18.378	14.847	23.687	22.121	26.045	25.597	19.100	28.325	25.492	22.825	22.019	18.827	11.402	13.554	18.159	17.978	20.805	19.612	18.925	20.637	18.250	19.580
5.300	20.311	11.134	16.088	17.782	23.065	21.223	24.959	26.129	21.100	29.447	25.200	23.679	22.335	16.628	12.227	14.190	22.266	18.714	22.224	22.506	19.270	19.633	19.930	23.198
5.325	21.915	9.736	16.281	16.583	23.440	20.323	24.826	21.361	20.156	28.355	23.122	21.395	20.475	18.483	13.479	12.218	23.618	18.070	21.017	19.398	19.488	21.885	16.860	20.609
5.350	16.594	8.222	15.190	18.825	22.952	20.086	26.106	24.432	21.013	26.976	24.043	22.545	23.573	17.543	13.035	12.834	21.117	17.700	21.288	21.742	19.423	20.544	19.533	21.070
5.375	17.163	11.959	15.665	17.655	22.918	21.906	24.499	24.356	19.050	28.597	24.264	21.473	21.147	18.014	13.318	12.913	22.859	17.456	21.942	20.271	20.998	20.763	16.970	21.030
5.400	17.614	9.717	14.808	19.015	25.036	21.223	24.823	24.176	20.010	27.326	25.710	24.135	23.560	17.677	13.082	11.870	22.642	19.162	22.121	21.447	20.134	18.836	18.444	21.948
5.425	17.648	10.221	15.135	17.499	22.442	20.085	24.593	25.239	19.564	27.888	25.139	24.542	21.742	17.313	13.620	13.455	21.112	20.633	21.989	22.066	20.209	22.741	19.734	20.166
5.450	18.017	11.809	14.544	16.824	22.706	21.022	23.842	23.353	21.684	27.735	25.985	23.145	22.181	18.067	12.387	12.433	18.815	20.436	22.435	21.410	19.110	24.912	18.927	21.167
5.475	19.158	11.487	15.335	19.408	22.553	19.394	25.437	22.469	19.277	29.089	24.884	22.402	20.325	18.463	11.417	12.704	20.700	18.797	22.745	20.493	22.292	21.697	18.484	18.735
