# Supplementary material for: From deterministic to fuzzy decision-making in artificial cells
Source: Nat Commun. 2020 Nov 6;11:5648. doi: 10.1038/s41467-020-19395-4 (PMC7648101; doi:10.1038/s41467-020-19395-4)
Supplement: Supplementary file 4 — Source Data [file 41467_2020_19395_MOESM4_ESM.zip › source-data/expression@high-gene-densities/lambda/tau-1/GFP(nM)@39C.txt]

0.125	0.000	0.000	0.000	0.000	0.000	0.000	0.000	0.000	0.000	0.000	0.000	0.000	0.000	0.000	0.000	0.000	0.000	0.000	0.000	0.000	0.000	0.000	0.000	0.000
0.150	0.625	0.553	2.632	0.671	-0.361	2.838	2.212	0.484	1.275	2.103	0.182	4.010	-1.108	-0.225	3.493	1.803	2.562	3.872	1.614	2.825	0.615	-2.855	2.755	-0.250
0.175	4.859	1.978	5.565	-0.099	1.546	3.254	1.403	-0.750	4.449	2.073	0.835	4.877	1.578	0.191	6.333	2.884	3.694	3.381	3.086	5.538	0.483	0.477	2.220	1.177
0.200	3.043	3.081	4.591	2.977	0.469	4.014	1.476	0.762	4.429	4.320	2.093	7.407	0.018	4.795	4.305	4.122	0.365	3.460	2.154	5.233	4.538	1.301	5.017	2.469
0.225	7.374	2.703	6.049	2.667	2.443	1.764	2.599	3.453	5.792	4.760	1.052	6.942	0.113	3.048	6.850	4.936	2.889	3.554	3.776	5.970	1.372	3.438	4.382	2.645
0.250	6.234	5.521	5.133	5.200	2.774	5.900	4.570	1.261	4.694	3.600	1.082	5.631	0.541	4.396	6.380	3.745	3.519	4.100	5.493	6.493	2.847	1.074	6.255	5.569
0.275	5.086	3.539	5.468	3.887	5.634	5.692	3.638	4.100	7.024	5.180	0.963	9.097	0.638	4.845	7.895	6.025	6.245	3.356	2.510	5.075	3.336	3.777	6.948	5.231
0.300	4.471	5.930	7.984	2.040	6.779	4.431	3.792	4.241	7.344	3.510	2.233	6.764	-0.568	4.415	5.353	3.002	4.343	5.071	3.748	3.070	3.156	1.512	6.918	2.736
0.325	7.613	6.074	6.843	1.165	7.607	5.279	5.132	3.055	8.108	4.093	4.267	6.637	2.731	4.284	6.692	3.960	4.289	5.204	2.508	6.341	2.941	3.453	8.026	2.945
0.350	6.414	5.536	7.676	4.065	2.621	6.451	6.461	4.878	9.185	4.270	1.590	7.955	2.565	3.839	4.886	5.130	4.365	6.359	3.305	5.066	4.502	4.161	7.259	3.969
0.375	4.129	4.558	5.970	2.075	8.889	7.287	1.809	0.396	9.786	7.019	4.918	9.227	0.788	4.238	5.750	0.985	3.833	4.746	5.838	2.315	3.572	2.684	5.717	3.646
0.400	4.494	4.238	8.641	5.588	5.123	4.401	5.298	1.411	7.583	6.046	2.638	6.900	1.111	4.832	7.241	1.987	5.313	6.620	4.572	4.953	3.913	1.367	5.525	2.408
0.425	6.924	5.990	6.298	2.696	4.999	5.520	4.607	2.766	8.277	3.494	3.330	7.882	-0.816	4.352	4.417	1.333	5.894	6.411	4.723	5.868	6.335	3.611	7.408	7.296
0.450	6.660	3.897	6.820	3.632	4.840	6.229	3.698	1.506	9.334	4.123	2.451	11.123	-0.344	2.761	5.478	2.806	4.108	6.243	5.658	3.874	4.625	3.996	6.882	6.856
0.475	6.839	5.873	8.139	4.406	7.984	3.982	3.856	1.463	10.240	5.679	1.628	5.284	1.683	5.639	5.654	-0.241	8.347	5.489	5.940	6.302	5.849	3.707	7.014	3.023
0.500	7.887	6.072	8.797	2.676	7.109	5.462	1.634	2.703	7.520	1.894	3.305	7.188	1.476	5.146	6.923	1.695	5.373	6.637	4.264	3.571	4.632	2.320	5.754	3.160
0.525	9.273	6.328	8.090	3.685	8.429	3.220	2.260	5.532	11.303	5.069	5.583	10.924	3.319	6.373	5.594	1.150	5.388	3.897	2.410	3.456	5.774	5.342	6.296	4.181
0.550	7.071	5.970	6.129	2.234	9.431	6.947	4.854	4.946	9.225	4.205	4.693	6.365	4.668	5.465	6.540	0.089	4.128	6.748	4.816	6.028	5.833	3.708	6.887	4.834
0.575	9.159	4.783	8.895	5.182	7.144	5.998	2.224	6.017	8.355	5.862	2.976	8.762	2.520	5.965	7.233	1.359	2.994	5.834	4.545	5.417	7.177	5.187	5.398	6.108
0.600	9.699	8.013	11.444	5.862	9.988	4.557	3.870	3.609	13.972	5.758	5.158	7.214	1.113	6.513	7.543	2.655	2.942	7.462	4.134	2.746	5.821	4.975	5.614	3.299
0.625	10.119	5.260	10.586	8.138	11.899	8.171	5.688	5.519	10.239	8.098	5.053	7.700	0.191	5.848	7.673	2.246	4.285	7.364	3.564	5.116	7.571	3.968	8.210	4.751
0.650	7.935	6.883	9.480	5.342	8.370	7.580	4.854	8.678	13.515	7.353	2.508	9.908	5.728	6.106	5.928	2.534	6.638	7.589	4.410	4.209	8.115	4.458	6.843	4.279
0.675	9.690	7.234	12.149	7.998	9.181	8.083	6.592	6.028	10.711	7.619	5.097	6.844	2.674	8.277	8.890	2.115	5.385	5.300	3.575	4.574	8.887	2.446	4.979	4.755
0.700	9.301	7.331	9.977	6.792	12.641	7.700	2.452	6.353	8.021	7.965	4.369	6.995	4.782	8.823	7.802	2.324	6.106	4.930	3.771	3.565	10.422	3.518	4.684	4.203
0.725	10.261	9.376	10.765	8.363	11.643	10.882	6.372	7.337	12.503	6.457	5.616	10.069	5.094	7.254	5.908	0.997	7.256	5.536	3.733	4.687	8.159	6.071	8.726	7.174
0.750	9.345	6.527	11.568	9.416	11.155	9.025	6.453	6.251	9.596	8.238	5.967	7.534	5.794	8.187	9.256	1.889	9.002	5.566	6.509	5.263	8.054	6.390	8.300	6.286
0.775	12.767	7.926	11.352	9.795	14.240	10.295	6.650	6.845	13.955	8.028	4.335	8.467	6.939	7.751	8.563	2.539	6.869	8.568	5.663	4.415	9.058	6.083	8.707	6.779
0.800	11.648	10.913	14.067	10.890	14.214	11.503	7.598	9.669	13.474	9.230	7.162	10.975	6.205	10.503	10.450	3.675	7.492	6.871	6.134	5.317	10.983	7.037	9.190	6.695
0.825	10.826	10.499	14.639	13.147	14.228	9.386	9.791	9.785	17.172	12.666	7.465	12.693	10.117	11.801	11.431	5.189	7.507	11.199	7.517	8.605	13.869	5.455	9.204	11.387
0.850	14.529	11.087	16.082	14.592	14.844	12.886	8.321	9.988	17.533	11.814	9.058	12.174	7.893	12.831	11.751	4.442	10.736	9.222	8.432	6.539	15.343	9.177	11.373	9.294
0.875	15.663	11.303	17.458	16.833	16.941	13.571	8.736	13.776	17.800	13.924	10.231	11.509	8.407	14.093	9.851	5.018	12.210	9.416	10.542	8.710	14.217	8.272	11.221	10.110
0.900	18.036	13.370	18.068	16.102	18.859	15.067	11.539	15.085	19.887	14.637	12.955	15.038	10.789	12.910	13.469	7.931	10.145	10.506	9.790	9.681	16.146	9.639	14.500	11.364
0.925	15.861	14.706	19.452	17.112	18.912	12.897	12.818	13.570	23.403	13.292	13.228	15.922	11.254	13.848	12.557	6.113	11.790	12.570	10.080	12.721	19.342	11.667	11.783	8.441
0.950	16.468	16.738	21.709	18.455	21.262	17.040	12.016	16.053	21.655	15.267	14.120	13.735	14.129	16.573	15.701	9.241	12.583	14.198	12.709	12.784	17.638	12.633	12.925	13.362
0.975	18.369	16.151	20.747	18.547	21.368	17.531	13.282	15.659	23.039	17.904	14.099	15.381	13.830	17.790	14.226	11.961	15.780	15.421	11.644	11.855	19.607	12.744	15.441	17.198
1.000	18.918	19.059	22.514	19.890	25.701	18.728	14.404	16.808	25.372	20.030	16.616	17.211	15.768	17.755	17.788	8.407	15.212	14.463	12.098	12.001	19.155	15.276	13.746	16.707
1.025	21.737	19.412	22.868	23.279	21.118	18.460	16.139	17.605	26.166	21.679	15.988	18.691	17.820	21.344	21.457	11.792	13.909	16.320	14.394	14.817	23.783	14.441	16.844	13.059
1.050	19.627	18.589	27.018	23.367	25.620	23.926	17.538	19.856	29.232	21.977	17.223	22.460	19.378	24.255	19.532	9.555	15.088	15.962	12.670	13.673	24.139	19.483	18.489	15.872
1.075	22.565	20.569	27.183	28.524	29.294	21.768	18.245	21.285	31.354	19.455	18.594	20.681	19.644	22.085	21.112	12.277	15.903	15.729	14.097	12.961	25.181	14.667	16.239	19.354
1.100	24.250	23.029	27.389	27.516	28.839	26.278	18.364	23.341	31.201	23.452	21.030	23.289	21.594	26.851	22.872	13.962	15.792	17.015	15.639	14.960	27.286	16.924	18.490	15.881
1.125	25.669	24.859	31.060	29.377	31.578	25.514	23.140	24.026	31.441	23.443	23.710	21.438	22.299	27.517	24.449	16.535	18.172	17.412	15.971	15.287	24.261	18.605	19.321	16.292
1.150	23.807	23.805	34.870	29.928	31.310	28.135	24.625	26.234	29.981	25.702	20.249	23.604	27.037	31.586	26.174	15.017	17.898	17.605	14.608	18.633	28.627	17.684	18.428	15.156
1.175	27.649	27.540	33.170	35.044	34.430	28.812	24.395	26.867	31.752	25.598	20.971	24.565	27.575	31.265	28.734	16.191	15.094	19.241	17.262	15.890	27.684	17.812	17.973	20.662
1.200	28.108	27.763	38.023	36.340	37.903	28.636	24.256	28.612	33.410	26.904	23.153	24.836	30.306	33.301	30.151	17.052	17.221	18.786	14.876	17.782	26.127	18.072	20.032	17.671
1.225	30.233	30.035	37.063	36.807	36.096	34.281	28.152	27.862	37.908	26.477	23.380	26.473	31.067	35.337	33.152	20.954	20.492	19.073	16.555	19.412	29.587	20.242	19.160	18.580
1.250	30.048	33.283	40.373	38.603	40.580	32.579	28.205	32.499	35.422	27.126	26.713	26.890	32.060	37.538	32.865	20.453	22.016	19.705	17.510	20.614	31.182	20.922	23.404	18.430
1.275	34.232	34.769	41.100	41.170	41.336	35.200	30.706	36.071	37.791	32.257	26.896	27.945	34.430	40.495	35.444	23.306	18.758	22.426	17.727	19.614	30.720	19.963	20.201	18.448
1.300	32.499	34.943	41.639	41.703	47.147	37.634	31.349	37.998	39.519	32.676	25.555	28.066	38.249	40.874	37.972	23.220	21.848	22.918	18.879	20.706	30.152	22.099	23.666	20.814
1.325	32.145	37.903	45.047	43.250	46.099	40.080	35.544	42.971	40.961	32.389	28.189	29.699	40.665	42.715	40.247	25.303	20.157	24.411	19.906	20.186	34.166	22.873	22.708	21.475
1.350	35.025	37.690	44.882	44.383	48.236	42.010	36.811	42.025	43.550	33.756	28.829	29.765	39.071	47.332	39.988	28.189	21.291	22.535	18.439	23.305	34.418	21.068	21.447	21.739
1.375	33.715	39.399	47.290	47.678	50.499	40.221	38.455	43.330	42.968	34.542	30.473	31.424	41.710	44.302	41.983	26.757	25.034	25.173	17.601	19.704	32.559	21.502	21.613	25.339
1.400	34.081	40.595	49.638	51.038	51.492	45.053	42.917	46.481	44.353	34.076	28.913	30.994	44.876	48.580	43.682	29.248	21.727	23.987	19.819	22.876	33.301	21.867	23.128	21.992
1.425	31.669	42.708	51.527	50.612	55.298	46.329	42.384	46.494	45.416	35.194	27.639	31.192	46.729	48.854	43.480	32.301	23.693	23.895	20.692	22.026	36.909	22.276	23.893	24.707
1.450	35.226	42.689	53.696	49.082	55.296	48.801	44.557	49.626	46.505	35.422	31.714	32.529	49.380	48.396	45.573	31.563	24.441	22.999	19.777	22.343	34.709	21.011	22.708	21.465
1.475	34.056	44.471	54.046	54.309	54.767	48.938	44.409	47.347	48.618	35.529	30.535	32.078	49.120	52.070	46.405	32.566	24.342	23.232	20.193	23.833	35.498	24.164	22.213	22.224
1.500	34.592	45.604	55.939	56.851	56.894	48.431	47.810	49.993	45.602	35.387	28.977	32.449	50.514	52.158	48.525	30.672	24.485	25.961	20.792	25.042	35.764	23.024	21.961	21.341
1.525	34.704	46.965	53.889	56.707	59.361	50.735	50.212	53.776	47.963	35.351	32.207	31.705	49.407	52.027	46.896	31.605	23.736	24.731	21.054	22.666	38.428	24.865	22.074	23.818
1.550	33.335	46.905	56.611	54.981	58.935	51.477	48.770	53.555	46.835	35.542	30.059	32.198	49.336	51.974	47.030	30.872	22.912	23.227	21.750	23.722	34.376	25.013	24.887	24.234
1.575	32.873	48.131	57.585	59.206	60.607	53.113	49.749	57.474	51.368	34.798	31.416	31.647	50.770	54.441	47.941	32.956	22.106	25.938	21.031	23.246	36.753	24.425	23.710	21.398
1.600	32.558	47.526	58.296	58.828	65.589	55.308	51.312	58.608	46.090	36.112	30.362	30.907	51.425	53.437	48.539	33.569	25.159	23.710	21.669	23.949	33.099	22.637	23.563	23.250
1.625	29.526	47.646	56.096	57.144	63.071	53.866	50.770	56.960	45.787	36.454	31.359	31.529	52.692	51.499	48.108	30.069	24.895	21.184	20.690	22.490	36.382	24.181	25.242	23.837
1.650	29.160	49.122	58.204	57.884	63.450	52.482	54.624	58.843	44.493	35.652	29.667	30.275	52.586	52.086	50.426	31.348	21.669	24.557	20.719	25.231	36.333	22.850	23.722	20.609
1.675	31.474	50.229	56.508	59.334	63.019	54.447	53.905	62.199	48.028	34.216	31.255	30.252	54.820	51.885	46.495	31.024	21.573	24.473	20.127	24.237	34.778	23.505	23.076	21.242
1.700	31.864	47.889	56.842	58.378	63.696	55.068	52.083	63.640	46.721	34.854	29.738	32.430	48.128	50.466	45.541	30.602	20.991	23.020	19.383	24.140	33.970	23.058	22.478	20.800
1.725	28.115	49.785	56.892	61.088	64.538	56.696	55.107	64.043	44.903	34.922	26.697	31.687	50.170	52.333	48.051	29.575	22.751	24.183	22.027	24.870	35.011	20.899	23.578	25.716
1.750	28.136	49.721	58.306	60.234	65.613	55.088	55.819	66.001	45.004	35.370	29.667	32.825	49.373	53.264	44.762	27.094	20.768	23.325	20.524	23.182	32.658	21.891	25.189	20.159
1.775	26.580	48.496	57.626	58.330	67.168	58.255	53.959	66.638	44.513	33.847	30.094	28.444	50.561	52.505	47.774	28.993	21.896	24.794	22.024	22.811	38.280	24.027	24.190	25.370
1.800	28.972	49.804	57.473	60.291	66.740	57.541	55.553	65.983	43.811	34.582	31.950	34.186	53.255	51.691	46.556	31.202	22.924	25.668	21.734	26.443	36.530	24.722	24.760	26.674
1.825	27.498	48.943	57.118	59.000	64.488	58.828	56.389	65.325	43.023	34.772	30.862	34.784	52.451	51.709	47.629	30.590	23.232	25.852	21.518	24.567	36.538	24.311	25.979	22.137
1.850	28.981	48.265	58.803	59.616	67.309	57.390	57.227	67.601	45.408	35.196	30.325	30.143	51.287	51.142	47.527	30.599	22.034	27.668	22.405	25.853	37.941	22.029	22.074	26.187
1.875	26.451	47.749	56.896	59.334	65.589	57.536	57.182	69.024	45.071	32.973	31.599	30.545	51.080	51.527	48.046	31.553	21.143	26.271	22.438	25.779	38.582	23.939	24.059	24.999
1.900	29.215	48.422	56.318	59.054	65.995	58.922	59.779	68.563	42.790	33.465	27.040	30.725	51.744	51.007	46.932	29.703	23.232	28.149	21.508	25.566	39.085	23.348	28.503	25.359
1.925	29.898	47.235	53.878	58.410	65.744	57.181	58.172	65.967	44.685	34.246	30.025	32.924	53.668	52.647	45.099	30.369	22.336	25.452	23.137	27.920	33.279	23.370	25.389	24.685
1.950	25.357	48.452	54.179	60.876	67.745	57.685	58.546	69.830	45.241	34.885	28.897	33.174	53.362	54.611	47.422	28.612	21.923	26.525	24.463	26.084	34.967	25.271	24.425	23.706
1.975	29.691	46.034	55.672	59.713	65.455	56.761	55.692	70.220	47.010	36.064	31.721	31.998	52.285	51.992	46.892	28.987	24.727	26.450	23.055	27.280	40.880	23.612	26.213	26.038
2.000	25.851	46.423	53.521	55.423	64.993	56.039	55.464	70.260	45.561	35.579	30.429	31.586	50.317	52.536	43.855	31.021	22.417	26.560	25.237	25.312	38.022	25.048	25.417	23.527
2.025	26.318	45.671	53.189	55.822	64.052	54.623	56.477	68.082	41.435	35.580	27.733	32.616	53.948	51.188	46.568	29.235	22.715	25.790	23.579	28.214	39.028	25.056	25.690	25.484
2.050	24.167	46.990	53.965	56.938	63.010	55.536	53.943	66.355	46.286	36.173	30.321	33.568	53.734	50.522	46.337	30.119	20.905	24.998	24.158	24.173	40.276	22.969	23.396	26.522
2.075	26.263	43.938	53.593	54.779	61.612	52.586	53.812	65.886	42.455	34.288	30.311	30.775	48.932	53.217	48.864	28.445	20.838	26.782	23.345	26.995	37.621	23.829	25.074	25.439
2.100	25.207	45.073	50.118	53.299	62.297	54.085	53.626	65.169	45.768	35.005	31.372	32.670	51.511	52.479	45.978	29.845	20.207	27.253	25.173	27.705	37.969	23.771	23.886	27.013
2.125	26.119	42.277	52.232	55.189	63.723	53.293	52.618	65.882	42.846	35.121	29.315	32.517	52.418	53.044	48.943	29.694	21.040	27.213	25.586	26.524	38.987	23.387	24.578	26.580
2.150	25.021	43.700	51.844	55.680	63.508	53.336	53.601	66.304	45.212	35.103	31.197	35.512	50.912	54.367	48.102	30.677	22.207	27.429	24.471	27.352	41.376	27.509	26.458	28.436
2.175	26.562	43.104	51.397	52.640	64.610	53.384	54.796	68.610	44.400	35.780	31.310	33.484	51.963	56.660	46.964	34.207	20.190	28.356	25.456	29.236	37.608	25.988	25.111	25.515
2.200	28.664	42.608	51.983	53.407	63.094	53.401	54.781	67.947	44.864	35.975	33.266	33.633	54.712	56.098	49.193	29.216	19.493	29.735	25.456	28.236	40.380	26.915	26.736	28.005
2.225	26.403	43.682	49.273	56.044	63.885	53.786	51.560	66.780	47.163	35.709	32.609	36.543	51.664	53.748	50.892	30.002	21.858	29.213	25.414	27.721	40.444	27.126	26.104	27.368
2.250	27.177	46.591	50.092	55.026	60.781	54.688	50.985	64.778	42.465	36.937	32.894	35.441	53.989	58.279	51.253	30.976	21.716	30.316	25.486	29.033	41.726	25.733	28.255	26.497
2.275	27.309	44.201	52.709	54.020	63.967	54.142	53.704	64.501	48.100	36.575	34.513	34.162	55.183	58.211	51.202	32.427	22.714	29.444	28.457	26.210	42.933	27.381	27.399	26.880
2.300	27.118	43.340	52.557	52.603	63.270	52.537	53.777	66.153	46.328	36.620	34.239	36.380	53.915	56.015	51.021	33.946	20.370	31.025	27.881	30.055	41.272	27.229	24.881	27.999
2.325	26.225	43.318	51.379	54.218	63.623	53.462	52.194	65.488	46.100	37.630	31.745	36.008	53.599	57.742	51.802	32.264	21.128	31.053	27.819	30.729	41.864	29.169	29.091	27.681
2.350	26.101	43.308	50.053	55.016	63.277	51.727	53.515	66.214	47.266	38.111	35.620	36.821	53.157	57.728	53.406	32.541	21.411	30.936	29.603	30.900	43.291	26.616	24.188	29.489
2.375	25.417	42.356	51.887	54.341	61.766	53.485	52.983	65.971	48.136	38.430	33.088	39.159	54.781	58.568	52.578	34.190	23.337	30.599	27.922	31.140	42.697	27.527	26.276	28.379
2.400	27.876	43.675	53.726	56.210	63.408	53.903	53.676	64.221	45.853	40.395	34.526	36.952	55.072	58.578	52.278	33.898	22.371	31.130	27.808	29.747	42.833	27.626	26.417	25.221
2.425	26.074	45.281	50.823	55.943	61.522	52.373	51.463	62.640	47.987	38.244	32.244	38.112	55.268	60.754	52.457	34.590	20.183	31.471	29.566	30.007	45.078	26.586	27.105	27.132
2.450	24.517	42.295	49.736	50.797	61.765	53.283	50.615	63.492	48.265	37.731	33.826	35.910	55.235	59.393	53.184	32.520	21.267	31.646	28.655	27.576	42.638	26.773	26.652	28.809
2.475	27.365	41.657	50.445	53.328	61.978	52.754	52.836	61.390	48.118	38.699	32.502	34.829	57.209	57.234	53.129	33.898	20.234	30.561	27.111	29.338	41.181	25.472	24.192	25.510
2.500	26.324	41.980	51.022	54.794	64.499	52.358	51.700	62.838	45.268	37.116	34.298	36.581	56.342	59.160	52.614	33.915	21.926	29.228	28.179	28.618	38.944	26.864	25.279	24.967
2.525	24.137	42.745	51.912	52.881	62.123	51.740	49.236	58.500	45.199	37.286	33.441	35.822	57.536	59.031	53.532	34.651	21.335	31.595	25.994	28.577	42.739	27.373	25.939	29.002
2.550	26.806	43.072	51.328	53.252	62.803	50.371	50.772	61.163	43.563	37.782	33.161	34.967	58.205	60.830	53.064	33.023	19.994	29.325	28.987	27.904	43.057	26.327	25.927	25.834
2.575	25.178	41.638	50.512	52.916	61.535	52.711	50.832	62.291	47.007	36.933	32.738	33.785	53.980	59.749	53.349	32.854	21.192	30.154	28.428	27.462	44.074	28.253	25.825	27.370
2.600	26.109	42.147	51.255	53.556	63.682	52.557	52.370	60.374	46.772	36.892	34.178	35.974	55.855	59.591	54.616	33.641	20.316	30.783	28.527	26.517	40.335	27.949	26.984	24.219
2.625	25.006	42.777	50.004	53.282	64.130	54.445	52.063	58.753	48.502	38.378	33.699	35.693	56.616	61.819	54.904	33.643	20.055	31.791	27.237	28.688	42.516	26.881	25.234	28.500
2.650	25.547	43.392	52.518	54.044	62.640	52.544	52.372	61.224	47.894	38.872	35.322	38.650	60.237	62.669	54.306	36.155	19.261	31.997	27.470	28.355	44.073	26.728	26.778	27.625
2.675	25.713	43.724	51.177	54.696	64.079	55.640	54.110	63.179	46.263	40.240	34.700	39.041	59.549	62.558	52.779	34.604	19.961	31.593	28.954	28.351	45.874	26.158	27.134	23.899
2.700	23.904	42.992	53.058	57.107	66.013	54.520	55.578	63.905	46.237	38.352	35.858	37.522	59.450	62.795	53.978	35.684	19.668	30.925	26.397	29.973	43.114	27.550	25.522	24.815
2.725	27.322	43.396	52.207	55.640	63.511	56.083	53.380	64.707	50.765	39.775	34.609	38.370	59.217	63.093	54.222	36.474	21.075	31.800	27.959	28.212	45.457	26.297	23.920	25.582
2.750	27.842	43.450	55.210	56.503	67.825	54.331	52.906	62.671	48.804	40.520	34.469	39.101	61.717	63.295	55.550	38.709	21.022	31.960	26.952	28.295	43.962	26.651	23.363	28.810
2.775	27.356	42.940	55.496	55.237	67.935	57.330	55.195	62.728	48.855	40.519	35.152	37.496	60.696	64.040	54.782	36.264	18.313	30.380	29.968	29.087	43.636	25.408	25.579	28.787
2.800	25.664	42.770	52.870	57.351	68.708	57.871	54.592	64.349	51.268	40.084	36.056	38.003	62.044	62.623	56.148	36.874	20.563	32.731	26.070	30.139	43.430	26.963	25.293	27.221
2.825	25.592	44.280	54.297	55.142	66.052	56.755	54.806	64.585	49.808	39.713	35.535	38.951	61.832	63.161	55.521	40.317	19.937	31.849	27.037	29.392	42.786	24.404	24.661	26.996
2.850	23.168	44.544	52.978	53.667	66.964	57.874	56.018	65.626	48.570	41.495	35.390	38.249	61.525	64.292	55.530	38.594	18.893	31.551	27.019	28.087	41.046	24.884	24.590	26.148
2.875	25.429	44.235	54.013	56.802	68.411	55.645	54.937	62.131	48.962	41.324	34.730	39.081	63.036	63.100	56.412	37.307	19.773	29.694	28.455	28.713	42.864	24.765	25.125	27.352
2.900	24.612	43.411	52.549	55.191	69.565	57.593	55.157	65.606	49.171	39.805	33.557	41.247	61.851	61.291	55.376	38.908	19.927	30.872	27.756	27.008	41.841	22.321	21.699	24.466
2.925	25.619	43.518	52.580	56.825	68.219	56.310	53.557	64.074	46.593	40.942	34.888	40.748	60.175	61.526	56.748	39.589	19.427	29.729	28.752	28.337	40.640	25.207	20.010	26.466
2.950	25.774	42.714	52.116	58.360	68.780	58.007	53.949	64.920	50.195	41.554	32.722	36.507	62.831	62.839	57.200	35.895	16.771	28.626	25.347	26.215	43.635	21.877	22.621	25.100
2.975	23.731	43.435	51.928	59.257	68.671	56.148	54.154	65.499	47.560	41.133	34.512	35.563	61.093	61.997	55.835	34.584	18.781	30.644	27.079	27.102	40.902	24.638	21.304	21.285
3.000	25.562	45.115	52.217	55.319	69.853	56.172	54.968	62.533	47.691	40.319	36.452	35.828	58.697	62.016	55.857	36.462	18.951	29.701	25.575	25.669	39.317	22.317	21.614	24.782
3.025	24.502	41.699	54.612	55.600	70.662	56.848	54.890	66.057	49.340	40.846	35.788	40.056	59.023	62.148	57.042	37.897	16.592	30.365	25.792	24.182	40.546	24.920	20.392	23.723
3.050	23.886	41.518	53.762	59.041	70.497	58.016	56.745	67.220	52.631	40.722	34.150	37.684	62.931	60.925	57.079	39.019	18.934	27.559	26.793	25.520	36.781	23.948	22.450	27.198
3.075	27.891	42.455	55.121	57.260	71.020	58.236	54.949	68.935	53.604	39.946	36.489	36.517	61.574	61.404	57.690	36.670	17.670	30.309	26.096	25.529	40.056	23.881	21.476	25.514
3.100	23.968	44.508	55.345	60.231	68.821	58.567	57.119	65.387	47.526	40.733	35.058	38.436	59.159	61.018	55.784	40.658	19.001	30.348	26.247	25.363	41.491	23.267	22.059	22.137
3.125	24.247	43.866	56.608	60.499	69.165	56.895	58.010	66.323	50.733	41.111	35.781	39.467	60.513	63.551	56.303	38.445	16.607	27.718	26.701	25.726	39.518	20.651	21.880	23.706
3.150	24.322	45.681	55.834	58.808	71.648	58.476	56.691	67.459	48.835	39.533	32.858	38.539	61.779	62.047	57.379	39.864	18.825	28.427	26.100	24.857	39.210	21.711	23.937	22.705
3.175	22.978	43.849	56.032	60.698	70.298	58.205	55.268	68.382	51.913	42.912	33.732	38.660	57.815	63.234	57.510	38.675	17.050	28.515	26.523	24.930	39.036	23.960	21.756	23.796
3.200	25.092	44.944	56.289	60.378	71.534	61.669	59.076	68.993	51.558	40.933	35.017	38.306	62.010	61.479	60.818	41.214	15.468	26.729	25.852	24.752	43.122	23.294	19.252	24.894
3.225	23.282	46.078	55.073	58.442	68.665	62.325	59.958	66.441	51.988	42.948	34.206	40.098	61.251	62.507	59.317	38.227	19.288	29.859	26.205	26.541	40.122	24.141	19.796	25.201
3.250	26.398	42.680	56.965	63.613	72.458	62.048	58.893	68.579	53.809	41.057	35.230	38.056	62.303	61.531	55.388	40.936	17.308	27.777	25.727	24.602	38.676	22.761	22.096	23.553
3.275	23.422	45.634	55.199	59.536	74.201	61.753	60.531	69.941	51.039	39.716	34.842	39.383	64.059	65.067	58.854	38.791	15.117	30.444	24.653	23.083	38.196	23.914	20.835	22.630
3.300	27.950	44.860	57.527	62.988	74.400	62.520	60.048	69.614	51.680	39.827	34.070	33.861	63.127	60.968	59.558	41.861	18.257	27.436	23.430	23.611	40.695	21.527	19.710	20.974
3.325	24.697	47.982	55.462	64.787	74.502	63.328	58.099	71.376	51.935	40.759	33.447	37.381	62.365	62.095	57.366	37.987	15.116	28.900	24.887	22.490	37.412	22.148	20.854	22.777
3.350	23.885	45.413	53.847	62.383	73.380	62.444	60.792	69.198	51.514	40.913	34.273	35.975	64.076	60.602	56.962	39.073	15.307	27.351	25.879	26.703	36.437	21.862	19.269	20.174
3.375	22.359	45.633	54.915	60.346	71.867	61.322	59.488	67.826	51.435	40.378	36.064	37.160	61.507	61.717	58.176	39.348	18.685	27.453	25.777	24.064	38.656	20.112	18.931	23.707
3.400	22.741	44.729	56.611	61.911	73.309	62.109	58.799	70.351	48.028	41.171	35.508	35.961	63.637	60.559	54.951	40.384	16.065	28.073	24.222	22.317	35.353	21.240	21.110	22.930
3.425	22.917	45.661	57.498	62.207	73.471	61.379	60.838	70.556	52.321	38.398	34.023	36.493	63.468	59.831	56.110	38.741	16.746	27.467	23.700	23.692	37.300	19.778	21.413	20.843
3.450	24.002	45.015	58.198	59.021	75.566	62.415	59.547	70.807	50.871	37.911	34.829	33.146	58.792	59.100	56.783	43.408	14.847	27.132	27.414	23.952	38.808	19.801	17.581	21.917
3.475	23.972	44.430	58.835	60.696	74.279	61.438	59.165	69.945	53.052	38.732	35.367	36.616	59.570	58.929	57.566	39.998	15.706	26.176	22.957	21.939	37.032	22.558	20.266	18.890
3.500	25.048	45.119	57.222	62.720	71.788	59.372	57.886	70.999	51.366	38.488	35.047	36.475	60.141	57.197	54.470	40.768	16.084	25.575	23.290	25.780	36.395	20.782	19.259	21.783
3.525	22.908	44.765	58.545	62.071	77.776	64.162	60.990	73.244	48.786	38.341	34.874	35.941	58.403	59.227	55.602	39.203	16.801	25.039	25.306	20.781	35.497	21.328	16.722	22.613
3.550	25.388	46.805	58.071	64.502	76.778	62.907	61.553	72.292	50.769	39.883	33.451	36.641	61.213	61.537	53.825	42.396	13.781	26.002	20.468	23.027	40.627	20.225	18.459	19.248
3.575	23.695	47.192	58.693	63.496	77.144	63.535	60.817	73.790	50.551	42.118	33.599	34.611	62.974	60.321	55.825	42.415	17.114	24.995	23.515	24.428	39.822	21.772	19.740	23.080
3.600	23.306	46.196	57.453	63.269	76.230	64.169	58.876	72.935	52.741	39.441	34.152	35.405	64.190	59.376	55.651	40.842	17.765	26.029	24.276	20.284	36.712	21.291	19.719	18.783
3.625	24.159	45.574	58.032	64.876	77.784	64.372	60.116	73.170	50.565	38.715	34.811	34.302	61.441	59.477	57.063	43.268	17.426	25.462	23.276	22.196	35.523	21.669	18.955	22.383
3.650	26.322	49.105	59.745	63.477	78.339	64.189	63.093	75.347	52.854	39.605	34.188	35.437	61.712	60.023	55.771	40.143	18.416	24.459	22.923	22.287	35.076	18.750	18.986	20.674
3.675	24.526	47.404	59.631	63.968	78.903	64.840	61.894	73.773	52.705	38.916	32.823	40.757	62.106	57.133	55.897	40.108	17.133	25.243	22.783	20.646	36.571	18.854	19.421	19.331
3.700	25.522	45.798	59.430	62.441	78.745	63.615	60.933	76.728	52.499	37.876	32.756	35.010	63.478	56.126	54.316	39.143	13.482	27.088	22.090	19.338	37.909	19.474	20.157	21.084
3.725	23.772	47.037	57.317	63.052	81.130	63.022	61.319	74.390	49.948	39.275	32.464	35.612	61.445	56.491	55.656	40.530	15.971	25.289	21.803	20.096	34.576	21.656	18.853	22.116
3.750	25.365	45.448	58.411	63.397	77.606	63.841	61.130	74.590	48.268	37.037	31.652	32.109	59.684	56.495	55.971	38.033	15.536	25.398	21.911	20.237	34.713	16.753	17.029	18.054
3.775	24.622	46.252	57.436	63.379	76.837	64.796	61.877	75.870	49.629	38.422	32.288	33.822	60.270	55.921	54.095	40.332	15.314	25.433	23.703	20.591	35.632	17.559	16.716	17.795
3.800	23.868	45.103	57.545	62.715	73.197	60.875	61.273	72.181	48.118	38.862	30.826	34.728	62.006	55.502	53.992	40.307	14.105	24.423	21.906	21.339	36.133	18.521	17.304	20.059
3.825	24.518	44.005	57.738	63.639	74.503	64.725	61.754	73.640	49.370	36.804	30.221	33.630	59.526	54.329	55.157	39.158	15.301	23.645	22.607	21.317	34.867	19.356	20.440	17.205
3.850	23.424	46.126	59.061	60.461	78.378	63.159	62.776	75.231	51.560	36.581	31.804	33.923	59.613	55.425	54.239	37.825	16.042	23.003	21.616	18.222	32.695	19.274	18.674	18.503
3.875	21.920	44.200	58.925	61.698	76.335	63.882	62.603	77.825	49.143	38.765	31.150	35.600	58.895	51.956	54.718	40.302	13.260	23.216	21.119	17.853	32.436	20.883	19.440	21.034
3.900	24.885	43.761	56.615	65.616	79.833	63.555	62.275	75.327	50.986	37.736	30.709	33.237	60.272	53.775	53.761	41.058	15.368	24.953	21.380	19.065	32.989	18.180	18.233	19.566
3.925	24.831	44.654	59.394	64.466	79.763	66.298	64.499	76.335	51.715	37.543	31.809	34.541	58.878	55.644	55.797	41.949	13.767	24.169	22.189	16.964	34.329	21.223	20.443	18.495
3.950	26.198	47.081	59.482	61.808	77.773	65.120	62.552	78.164	51.988	38.188	30.685	33.743	61.214	54.748	55.588	38.181	14.767	22.670	23.095	20.747	33.595	21.035	17.698	19.156
3.975	25.393	46.355	58.566	65.553	78.310	67.296	63.386	76.681	50.068	36.399	31.730	31.040	60.844	54.476	51.164	41.859	15.778	23.342	20.834	19.066	33.099	19.915	19.367	16.118
4.000	23.463	47.176	58.772	62.219	80.377	66.475	63.623	78.976	51.148	38.322	32.524	34.680	56.203	54.455	53.527	40.515	15.889	23.832	21.286	19.852	33.805	19.897	17.732	20.688
4.025	27.388	46.838	59.460	67.017	78.916	64.706	63.027	77.679	47.823	37.438	31.746	34.946	60.700	55.178	53.719	39.541	15.260	23.686	20.900	17.750	37.595	16.490	18.463	21.440
4.050	22.402	46.603	61.116	63.520	81.697	66.178	65.337	79.024	51.668	35.998	32.346	31.892	60.248	53.016	53.619	42.077	17.730	25.186	22.424	20.015	35.795	17.367	18.304	23.127
4.075	25.703	45.300	59.509	63.162	80.139	66.303	63.680	77.610	49.191	38.377	32.125	33.530	59.096	55.355	52.185	41.327	15.432	24.326	22.290	20.024	34.819	18.507	18.330	19.683
4.100	24.309	45.544	59.216	63.923	77.796	66.056	64.284	79.745	48.914	36.236	30.537	31.698	58.984	52.137	53.716	38.209	14.382	23.498	21.675	20.097	34.029	18.926	18.017	18.425
4.125	22.751	46.164	59.268	64.655	81.090	64.407	63.560	77.627	49.919	37.053	30.920	32.967	58.714	52.738	51.914	41.723	15.624	25.356	21.290	17.577	33.429	17.066	16.470	19.531
4.150	21.819	45.566	57.456	65.893	79.712	64.217	63.982	77.270	49.359	34.477	31.173	33.034	58.923	53.812	51.178	38.639	12.005	22.695	17.889	18.247	31.377	21.297	18.352	18.600
4.175	24.185	46.809	56.619	66.662	79.808	65.871	63.419	79.220	49.647	33.413	28.785	31.676	55.668	50.018	51.113	41.649	11.024	22.205	20.853	17.425	34.464	18.017	18.959	17.943
4.200	23.351	46.007	57.539	65.053	80.297	64.924	62.769	75.801	45.985	36.148	27.798	31.562	57.483	50.452	51.308	36.814	14.052	21.220	20.355	17.739	28.472	19.671	15.501	21.257
4.225	22.957	45.442	58.998	64.387	78.877	65.303	61.905	77.338	49.048	32.798	29.952	33.008	55.623	50.204	51.271	34.784	14.485	23.303	20.314	15.542	34.864	16.751	15.986	18.847
4.250	21.617	45.477	59.255	64.375	80.175	65.232	64.077	77.296	48.269	36.494	30.014	31.667	57.559	51.235	52.758	33.838	12.037	22.233	21.667	18.754	33.766	18.496	17.969	18.143
4.275	23.482	44.927	60.186	64.040	78.767	65.144	66.236	78.334	48.704	34.050	30.223	31.524	57.996	49.837	50.580	39.488	14.484	23.179	22.142	17.514	31.639	17.051	18.161	17.984
4.300	22.942	45.089	60.125	66.678	81.215	67.904	65.478	79.283	51.200	34.954	30.208	31.731	57.444	50.050	50.920	38.733	14.206	22.016	20.712	18.131	33.344	17.080	18.278	17.948
4.325	23.639	44.605	60.124	64.502	82.792	65.243	65.224	79.322	52.163	34.004	31.132	28.709	56.764	51.444	50.707	37.899	14.432	24.191	20.050	18.078	35.016	19.627	18.916	23.713
4.350	24.163	46.071	59.049	65.071	80.551	68.026	65.223	77.141	50.751	37.336	30.788	32.638	59.578	47.661	51.253	35.550	15.265	23.327	20.024	19.797	34.978	17.409	18.140	17.691
4.375	24.157	46.363	59.337	65.193	81.950	68.336	66.590	80.020	50.955	35.073	30.347	33.070	58.039	50.124	47.301	37.643	13.188	23.530	22.388	17.257	33.503	20.292	16.680	19.667
4.400	23.886	46.102	58.873	65.722	83.375	66.149	66.922	79.889	49.825	38.324	29.620	32.281	61.496	48.570	50.089	38.815	14.262	21.296	20.740	17.092	32.719	19.292	20.203	21.011
4.425	22.349	45.627	61.489	65.676	83.047	67.992	65.590	79.304	49.757	36.826	32.167	30.639	56.500	47.648	49.072	38.852	14.944	24.483	20.109	18.763	31.184	19.300	18.909	19.266
4.450	23.655	46.079	59.748	64.812	82.388	65.673	67.113	77.954	46.802	33.848	29.553	30.819	58.364	48.422	49.836	35.794	16.809	24.047	21.742	17.698	32.273	17.582	19.414	18.683
4.475	23.813	46.940	60.940	68.686	83.041	67.701	67.934	81.930	50.549	38.744	31.016	33.313	56.963	49.065	49.228	38.781	15.343	24.289	19.125	17.698	34.576	19.184	18.713	18.438
4.500	24.667	46.382	62.083	64.550	81.869	68.148	66.911	80.504	48.438	35.513	29.900	30.769	55.410	50.345	48.247	37.192	17.201	20.397	20.870	16.345	29.825	19.207	16.450	20.437
4.525	25.105	44.908	59.917	65.346	81.099	67.861	66.017	79.969	51.458	34.316	29.766	31.289	59.091	49.179	47.896	38.325	14.978	20.940	22.402	15.900	32.287	17.555	19.513	16.586
4.550	26.074	45.365	61.780	63.393	79.876	68.706	68.674	81.253	52.364	35.664	30.521	33.261	54.492	48.133	47.227	39.174	13.628	22.090	20.167	14.551	35.066	20.071	19.665	19.527
4.575	23.013	46.303	58.863	64.951	80.047	68.430	67.961	82.275	51.734	35.834	28.670	33.633	57.747	48.047	49.292	36.569	13.627	22.411	20.254	17.484	35.864	19.172	16.193	16.411
4.600	25.176	47.001	60.984	67.359	81.272	70.506	65.610	83.011	46.817	36.407	30.016	33.423	55.861	47.685	50.064	37.343	13.081	22.975	19.503	15.118	31.619	19.497	19.182	21.367
4.625	23.141	45.038	59.415	63.696	84.437	68.988	68.397	81.896	50.189	33.880	30.737	32.835	56.139	45.854	46.552	36.376	14.341	24.033	20.759	15.950	37.615	17.193	19.929	18.923
4.650	22.021	46.500	57.958	65.514	82.572	68.799	67.531	83.502	47.961	34.815	29.909	30.361	56.353	46.025	47.850	36.836	15.162	21.759	20.559	16.427	29.918	19.980	19.840	17.175
4.675	22.763	46.593	57.027	64.971	81.086	66.673	67.561	79.913	48.116	32.979	28.294	29.797	55.725	44.448	45.878	33.271	13.866	22.970	19.096	16.288	31.780	18.862	18.643	17.142
4.700	24.404	46.459	58.602	63.157	80.668	68.691	66.030	84.657	51.033	35.629	29.667	27.297	56.857	46.816	48.407	37.353	15.335	22.302	20.566	17.018	33.971	17.898	19.153	21.798
4.725	22.764	45.082	59.253	66.190	82.304	69.355	68.946	81.908	48.960	34.091	29.337	29.735	56.740	45.921	46.565	35.772	13.560	23.049	18.097	17.457	33.324	17.312	19.919	17.783
4.750	24.414	45.874	58.457	65.078	83.857	68.639	66.251	83.318	49.991	33.160	30.612	30.901	52.534	44.303	46.578	35.244	15.698	21.071	19.619	17.844	34.473	18.512	22.450	22.457
4.775	23.074	47.073	59.447	65.427	80.469	72.260	67.601	83.548	46.827	33.746	28.506	30.100	54.726	44.259	45.962	31.861	13.633	23.148	19.437	16.222	32.132	17.031	19.770	17.731
4.800	24.189	45.680	57.083	65.280	85.720	68.600	66.400	81.303	49.000	34.908	30.041	28.341	54.041	43.932	46.308	32.511	15.863	24.865	20.941	17.535	33.892	21.074	18.064	20.671
4.825	22.414	46.546	58.412	64.943	80.898	66.803	65.893	84.054	50.203	33.581	31.330	29.113	53.338	42.585	44.759	31.088	14.076	21.901	19.908	18.269	35.359	19.566	19.513	20.676
4.850	24.641	47.152	58.646	66.097	81.815	67.824	68.656	82.121	49.681	37.505	28.273	31.726	55.887	45.664	44.688	34.543	13.233	22.847	20.910	17.565	31.172	20.200	20.360	17.987
4.875	21.307	45.845	59.656	63.108	81.242	70.478	68.172	86.169	50.366	34.376	29.707	32.644	53.305	41.920	44.516	33.668	15.516	24.269	20.911	18.026	36.053	19.009	19.890	18.618
4.900	22.275	47.853	59.526	65.434	84.673	69.970	69.202	83.413	51.652	35.257	29.048	33.697	51.301	44.247	44.491	34.981	14.882	23.881	20.538	16.564	32.774	21.225	20.865	21.756
4.925	25.247	46.647	59.428	66.882	81.851	70.510	66.471	80.874	48.985	32.988	30.166	31.967	52.529	43.863	45.117	34.485	16.683	21.347	21.747	17.204	32.568	17.530	18.830	19.695
4.950	23.403	45.844	61.023	66.308	81.183	66.704	67.478	82.050	50.634	35.802	31.153	30.410	55.334	44.262	43.627	36.202	15.577	25.788	20.063	19.323	35.346	18.636	19.668	21.600
4.975	24.086	46.816	61.213	66.236	83.712	71.442	67.530	84.700	49.187	35.657	30.070	30.124	55.486	45.498	45.039	36.284	16.131	22.477	21.029	14.774	35.173	20.169	20.888	20.236
5.000	23.973	48.010	60.548	66.515	82.153	70.897	70.530	83.902	51.145	33.445	30.551	32.518	53.438	44.727	46.223	35.444	13.206	24.266	19.947	19.610	36.067	19.509	21.188	19.355
5.025	23.421	49.126	60.039	67.214	81.094	72.377	66.468	83.492	47.870	37.351	26.719	31.323	56.346	43.941	46.088	36.488	16.699	24.491	19.986	15.031	34.420	19.364	20.189	19.420
5.050	22.920	46.331	59.253	65.041	80.745	69.888	67.973	84.397	49.803	36.360	29.089	32.508	55.606	42.383	44.579	34.671	16.550	21.004	21.877	17.932	31.797	21.008	21.750	20.530
5.075	24.049	47.472	61.859	65.695	86.069	71.414	67.429	83.142	50.507	34.871	30.281	29.297	53.948	44.588	42.954	36.894	14.865	24.159	19.980	16.916	36.502	20.686	22.813	21.617
5.100	24.359	47.975	60.705	64.861	84.335	69.978	68.422	83.182	49.208	34.226	29.748	31.021	51.950	44.612	44.501	34.300	16.520	24.015	21.164	16.401	34.860	19.771	19.174	19.937
5.125	22.022	47.386	60.449	65.217	78.645	70.473	68.478	84.505	51.685	34.243	28.781	32.285	54.266	43.261	42.252	34.444	13.859	23.592	20.969	17.469	29.861	19.716	21.474	19.361
5.150	23.313	46.191	59.824	65.011	81.810	70.523	66.997	85.366	48.825	35.808	30.211	32.061	51.214	42.341	42.990	36.486	13.879	23.929	21.644	17.754	32.788	20.088	20.155	20.742
5.175	24.405	47.560	58.888	64.743	79.337	70.154	66.820	80.554	51.438	35.053	29.096	30.735	54.909	43.127	44.597	31.651	16.555	24.527	19.848	14.370	37.357	19.468	21.909	21.182
5.200	23.055	45.392	59.386	66.928	81.161	67.999	67.410	81.155	46.392	35.105	28.719	29.330	48.773	41.676	44.253	33.165	14.104	23.624	19.597	17.247	32.469	21.211	21.069	20.307
5.225	24.057	44.963	57.743	67.658	82.414	69.411	67.613	83.126	49.807	33.036	29.043	27.789	54.252	45.136	42.417	31.854	14.146	24.042	21.622	16.685	36.834	18.368	21.121	20.604
5.250	23.895	45.785	62.037	66.672	79.529	71.284	66.879	83.232	52.462	35.631	29.875	32.056	53.271	42.357	42.375	34.953	16.346	24.056	21.611	17.414	36.062	20.197	22.330	20.131
5.275	20.540	47.557	61.462	67.339	83.890	68.474	67.121	82.823	50.044	35.256	29.126	29.126	49.985	41.240	41.399	32.846	14.133	24.676	20.817	16.584	34.850	21.485	21.679	21.338
5.300	23.438	46.860	61.813	65.911	82.453	70.547	68.236	85.579	49.075	36.701	27.198	29.643	54.301	43.012	42.052	33.850	14.774	26.422	21.891	15.661	37.040	24.514	23.139	21.198
5.325	23.429	46.351	58.548	66.464	82.526	69.307	68.523	83.796	50.904	35.202	29.535	31.727	53.024	41.201	41.817	33.777	18.067	25.620	20.104	17.827	34.977	22.397	23.308	19.370
5.350	23.182	47.664	59.901	65.776	80.551	70.867	68.409	84.982	49.109	34.478	29.147	32.520	52.785	42.694	42.461	34.876	16.801	26.014	22.228	16.730	31.939	19.924	22.267	21.975
5.375	23.157	46.908	60.095	64.760	82.527	72.110	67.196	83.975	51.192	36.171	27.538	27.165	52.524	42.533	40.335	33.431	15.300	24.055	20.991	16.201	35.656	19.667	22.741	20.209
5.400	25.616	47.087	61.478	66.896	80.150	69.928	70.797	84.455	51.860	37.318	29.697	28.925	52.817	41.162	41.559	32.863	18.242	25.899	20.852	15.129	33.831	23.231	23.083	24.689
5.425	26.719	48.762	59.517	67.834	78.793	70.048	68.643	84.440	50.355	37.570	29.603	29.443	50.404	40.824	40.852	33.536	17.748	25.161	22.404	16.411	34.846	22.287	22.773	22.449
5.450	22.593	46.011	59.276	65.868	81.225	68.747	67.077	83.934	48.843	36.249	27.451	31.834	49.135	41.957	42.945	31.485	17.080	22.976	21.737	13.206	38.838	22.368	22.462	20.815
5.475	21.264	46.306	59.191	65.774	79.808	68.261	67.063	83.844	51.512	34.373	30.530	30.678	51.350	40.457	42.569	32.751	17.933	21.302	21.785	14.245	36.015	22.439	24.117	22.329
