# Supplementary material for: From deterministic to fuzzy decision-making in artificial cells
Source: Nat Commun. 2020 Nov 6;11:5648. doi: 10.1038/s41467-020-19395-4 (PMC7648101; doi:10.1038/s41467-020-19395-4)
Supplement: Supplementary file 4 — Source Data [file 41467_2020_19395_MOESM4_ESM.zip › source-data/expression@high-gene-densities/lambda/tau-1/GFP(nM)@38C.txt]

0.125	0.000	0.000	0.000	0.000	0.000	0.000	0.000	0.000	0.000	0.000	0.000	0.000	0.000	0.000	0.000	0.000	0.000	0.000	0.000	0.000	0.000	0.000	0.000	0.000
0.150	3.946	-1.197	2.147	1.824	2.477	3.680	1.551	-0.839	4.338	1.648	3.124	-1.952	1.960	4.171	3.147	2.007	3.537	3.509	3.495	-1.588	1.314	3.641	-2.791	2.622
0.175	4.692	1.809	0.587	2.846	-0.142	4.324	2.265	-0.469	1.161	0.516	0.178	-2.287	-0.371	3.712	4.174	3.123	2.703	0.839	3.134	-3.343	2.309	3.873	1.143	2.906
0.200	6.881	-0.057	2.610	4.423	4.477	6.909	4.053	1.430	1.503	3.495	2.482	-0.028	5.831	3.028	2.679	4.313	1.685	1.632	5.349	-2.727	-1.292	6.566	3.119	3.106
0.225	3.083	2.693	0.709	5.541	4.438	5.502	4.399	2.596	7.812	5.521	4.141	-1.129	4.382	8.697	3.778	5.578	6.083	4.344	3.919	-1.357	2.945	5.543	2.720	6.252
0.250	9.288	2.809	8.114	4.760	8.205	4.379	4.058	5.731	1.770	1.795	1.698	0.252	3.133	4.435	2.750	0.675	3.028	3.616	3.801	1.998	5.251	7.420	5.041	6.678
0.275	8.974	1.433	5.603	7.985	3.654	4.894	4.905	3.915	6.757	4.757	5.556	1.914	4.117	3.946	7.961	6.780	4.188	6.922	5.019	-1.887	3.489	7.406	4.247	4.256
0.300	12.884	1.930	4.802	8.922	5.068	6.764	5.515	3.700	5.100	6.141	8.184	0.985	7.475	5.061	5.265	4.202	4.170	6.766	4.624	-2.843	1.641	6.671	6.312	3.929
0.325	12.896	7.624	5.296	5.127	6.967	9.484	7.199	2.968	5.537	3.324	6.388	1.704	3.910	6.672	8.372	4.846	5.474	8.131	4.994	0.174	9.022	7.574	2.039	6.375
0.350	15.089	3.246	5.625	8.483	6.732	9.201	7.317	7.114	7.756	6.478	8.374	2.488	6.997	8.571	7.793	4.798	5.899	3.947	6.984	-1.105	1.997	9.345	8.666	6.564
0.375	12.379	2.941	6.577	6.683	6.951	9.791	7.058	5.487	6.478	9.143	6.346	4.088	6.104	7.000	8.260	4.878	6.517	5.990	8.573	-0.024	6.093	9.403	6.155	8.179
0.400	12.790	3.232	6.071	8.631	9.002	10.050	7.117	2.220	5.980	6.251	6.692	3.954	7.724	6.151	7.151	4.735	4.919	5.611	5.476	1.432	4.413	8.796	4.076	5.398
0.425	13.580	1.912	8.201	11.939	8.034	10.209	6.577	4.622	6.332	4.090	5.130	3.855	6.660	7.120	4.179	5.892	6.125	5.726	5.475	2.482	5.249	9.660	6.057	8.403
0.450	13.036	5.270	5.050	9.295	10.219	8.261	8.002	5.701	5.770	9.184	6.340	4.813	3.831	4.024	5.783	4.449	6.106	4.731	7.009	-2.952	7.530	9.669	5.302	4.707
0.475	15.211	2.255	4.858	8.978	9.921	10.115	7.521	7.319	8.909	5.935	4.797	3.943	10.217	3.961	5.490	6.603	5.836	3.285	5.428	-1.213	5.416	7.015	5.525	10.116
0.500	17.548	5.134	6.127	7.417	9.553	7.742	6.706	4.294	6.594	6.242	5.250	7.173	4.407	5.617	6.579	4.666	3.337	2.623	7.378	1.940	6.028	6.817	5.321	6.819
0.525	14.388	3.999	5.531	11.056	7.620	5.688	8.281	5.215	7.263	6.374	5.571	3.821	6.630	4.708	7.606	1.802	7.663	3.740	5.362	-1.085	4.165	8.943	6.023	7.070
0.550	15.279	3.242	4.882	9.648	4.564	8.508	4.142	4.563	9.701	5.189	5.833	0.162	5.354	5.041	6.344	3.512	4.420	4.984	4.621	-2.232	6.082	11.141	7.904	7.929
0.575	15.993	2.561	5.120	7.543	10.196	9.913	6.981	3.550	8.262	7.570	4.023	3.503	5.898	7.300	5.308	4.593	3.126	4.517	3.363	-0.254	4.249	5.331	4.342	6.611
0.600	14.382	3.284	6.112	9.529	8.992	8.095	5.439	4.771	6.932	5.315	7.358	-0.028	6.663	6.037	5.648	2.875	3.170	1.196	4.728	0.034	5.563	7.700	6.057	7.170
0.625	16.699	3.031	6.308	10.557	5.534	8.454	7.914	2.116	6.707	7.751	4.141	3.982	6.157	3.360	3.639	2.400	5.796	3.818	6.992	-3.718	6.114	8.858	4.400	3.877
0.650	15.923	2.033	3.483	7.493	5.205	8.004	5.466	5.170	6.513	8.958	3.277	1.399	7.540	6.547	1.604	-3.836	2.842	3.905	5.713	-0.411	8.796	6.756	5.334	4.657
0.675	14.168	0.703	2.242	7.013	8.687	7.432	6.969	2.378	8.195	3.375	4.383	1.053	8.182	6.245	3.266	1.882	3.630	2.649	3.798	-3.965	4.685	6.848	0.188	6.834
0.700	15.308	-0.565	5.667	7.445	8.421	6.707	4.662	1.612	8.586	5.421	4.905	-0.524	2.074	5.786	3.010	0.121	1.814	2.782	6.621	-0.833	4.007	8.315	2.197	8.814
0.725	12.959	1.119	4.092	10.177	7.355	5.889	4.662	4.232	6.957	5.862	5.209	2.960	4.110	4.528	4.858	1.205	2.894	2.878	6.447	-1.582	3.498	6.656	3.063	7.988
0.750	16.883	-0.333	4.195	9.210	7.998	6.170	4.863	2.935	7.965	6.108	5.515	4.167	8.235	7.073	4.270	0.689	5.288	3.453	2.853	-3.561	2.974	5.177	2.950	7.299
0.775	13.800	-0.575	3.551	8.890	10.952	6.922	5.670	3.577	7.266	7.038	4.404	1.399	9.523	2.366	4.184	1.917	-0.751	0.383	2.775	-2.369	6.843	4.629	3.251	4.736
0.800	16.553	1.480	3.399	9.775	7.510	5.576	6.971	6.449	9.383	4.572	4.229	4.742	7.512	2.472	0.612	-0.604	4.972	5.010	4.039	-4.048	4.471	7.521	0.343	6.823
0.825	15.644	2.021	4.606	8.291	8.947	6.164	4.044	4.259	11.261	7.464	2.061	2.225	5.879	3.279	3.824	-0.608	4.018	5.406	4.711	-2.404	4.426	6.985	2.007	9.929
0.850	13.647	-0.194	4.926	6.814	9.898	7.701	2.269	6.368	6.475	7.133	3.913	1.743	6.731	4.954	0.755	2.530	3.736	1.905	4.716	0.447	7.091	9.788	1.242	7.192
0.875	14.222	1.211	4.526	9.971	11.015	5.890	5.904	4.875	9.376	5.224	4.415	3.678	8.374	4.371	0.295	4.951	5.362	0.466	6.301	-2.490	3.304	8.013	4.806	8.077
0.900	18.654	1.974	5.045	8.588	10.499	7.075	3.457	5.048	9.879	6.504	6.728	2.351	7.969	4.465	3.299	0.304	1.165	2.632	4.537	-5.109	6.188	5.738	2.666	8.506
0.925	17.492	1.989	4.363	9.340	8.546	7.041	6.557	8.076	9.398	5.114	3.896	3.471	8.046	3.435	1.206	2.216	2.396	2.937	4.796	-2.322	4.785	7.961	6.102	6.185
0.950	15.815	0.641	3.186	7.401	8.048	6.969	1.563	4.835	9.365	10.485	3.700	3.439	7.762	4.594	1.978	-0.973	5.740	4.292	3.854	-3.849	6.459	9.289	3.331	6.224
0.975	16.523	0.748	3.854	12.337	11.455	6.389	3.698	3.857	8.754	8.348	3.333	4.011	5.994	2.535	-2.936	-1.918	3.139	3.204	4.844	-1.178	6.637	7.231	2.971	9.472
1.000	14.107	-2.056	6.174	8.701	8.610	6.277	4.786	4.587	9.521	10.026	4.087	2.446	8.329	4.979	-0.662	2.938	6.507	2.810	4.966	-0.853	6.925	5.408	4.065	5.949
1.025	18.550	0.052	2.392	11.505	9.233	5.048	3.724	4.880	9.543	8.101	5.792	2.402	4.229	6.115	2.197	1.853	8.900	2.869	4.302	-3.128	4.893	8.867	3.329	7.636
1.050	16.078	1.356	2.633	10.681	7.813	4.260	4.691	5.560	9.462	7.386	5.580	0.371	7.112	1.815	0.083	-1.580	4.793	3.608	2.644	-3.215	5.704	7.292	2.805	8.234
1.075	16.456	-0.453	4.756	10.352	9.133	7.055	2.449	4.710	9.242	8.122	4.290	4.388	8.974	3.524	0.488	4.423	5.736	2.028	5.483	-2.097	6.665	7.023	4.217	9.976
1.100	17.493	-0.199	4.351	11.109	9.940	8.006	3.645	5.227	9.530	10.583	4.126	1.201	6.746	6.973	1.289	0.412	5.175	4.946	5.107	-0.432	5.983	11.894	4.518	5.595
1.125	17.638	0.097	6.130	7.249	8.184	9.144	4.087	1.331	9.969	7.849	3.920	4.833	6.772	2.537	1.750	3.902	3.525	3.077	3.593	-0.554	6.121	10.599	5.252	10.016
1.150	16.820	0.505	6.239	9.778	8.832	5.415	2.914	4.029	9.092	5.659	7.523	4.446	4.604	2.039	-0.640	-1.479	6.896	5.405	5.650	-1.907	9.688	11.747	6.239	6.041
1.175	13.491	-2.082	7.060	9.685	8.991	8.081	2.226	2.121	14.062	10.152	6.290	5.069	5.541	4.850	2.786	0.987	6.328	5.816	3.972	-0.162	9.969	12.207	6.584	6.694
1.200	17.523	0.460	3.264	12.908	8.200	6.499	2.624	6.410	11.660	7.753	4.763	4.480	6.332	5.194	0.983	4.025	3.701	4.801	3.638	-4.405	6.255	9.185	8.580	8.225
1.225	16.263	1.879	2.463	8.513	10.296	5.218	4.604	2.870	10.812	9.403	7.467	3.575	6.416	4.639	-0.658	3.828	8.369	6.942	4.364	-1.833	5.125	10.240	5.837	10.356
1.250	16.311	0.261	2.838	11.463	8.517	9.257	3.021	5.368	13.598	10.347	4.660	4.059	7.101	3.630	4.567	0.255	6.607	3.787	5.037	-3.104	7.186	9.334	3.639	8.913
1.275	15.091	1.289	5.357	9.113	9.194	3.684	1.359	2.466	12.385	9.723	6.117	7.003	7.190	4.691	4.434	1.557	3.483	5.101	5.649	-0.759	6.618	9.263	6.875	11.933
1.300	15.222	0.366	2.872	11.368	9.810	5.879	3.565	7.058	9.730	10.600	7.470	2.962	6.946	2.550	-0.385	0.299	6.659	4.815	7.038	-1.085	7.419	11.188	6.999	9.915
1.325	17.530	2.534	4.725	8.804	8.751	4.879	1.444	2.993	10.974	6.159	8.373	4.917	7.104	4.856	-0.029	0.057	5.858	5.575	8.131	0.455	8.408	7.515	5.570	8.506
1.350	17.245	-1.352	5.550	5.962	7.012	5.981	1.972	2.128	12.067	6.842	3.858	4.590	6.084	4.167	0.243	0.877	8.537	6.758	5.006	-4.749	10.539	10.715	8.052	7.316
1.375	17.529	-1.583	4.063	8.588	9.732	4.938	4.479	3.350	8.619	8.364	3.442	5.280	5.758	7.140	1.505	1.650	5.347	5.158	4.489	-3.730	8.814	10.704	6.221	7.232
1.400	15.114	-0.439	4.047	7.319	10.053	4.642	1.236	5.733	12.478	10.623	3.532	3.563	4.101	3.187	2.984	0.764	6.959	5.615	5.832	-0.678	7.261	10.272	5.948	9.532
1.425	17.022	-1.322	1.907	6.730	7.392	3.537	2.706	-0.375	12.240	10.198	7.037	2.259	6.269	4.906	1.717	1.305	7.046	2.939	4.268	-4.022	8.370	11.727	5.800	6.972
1.450	10.717	-1.957	2.790	7.626	8.295	2.160	0.938	-1.140	9.378	8.522	6.722	4.981	4.490	3.797	2.193	3.241	5.907	4.990	6.682	-1.337	5.858	14.267	4.892	5.856
1.475	15.332	-3.301	1.865	7.196	4.550	3.067	-1.288	1.586	9.876	9.862	5.898	5.810	6.674	4.624	-0.308	0.898	7.610	3.871	7.169	-0.881	6.828	11.991	5.159	11.487
1.500	18.531	-2.266	3.730	6.380	6.414	5.583	-0.004	0.289	10.350	8.854	5.805	6.641	7.488	3.687	-0.664	2.519	4.982	3.751	4.697	-1.469	2.720	11.910	7.043	8.812
1.525	14.583	-2.039	4.073	8.416	8.122	2.871	-0.377	2.686	9.433	8.940	6.690	2.910	4.876	3.147	3.232	4.595	7.599	5.147	5.980	-1.359	7.195	9.390	4.565	7.818
1.550	14.761	-1.727	1.393	5.644	6.027	4.774	0.938	1.028	10.945	7.225	4.568	4.697	6.727	4.548	-1.035	-1.776	6.752	7.050	3.599	-2.445	8.452	11.280	7.712	8.255
1.575	15.626	-2.606	0.708	10.833	5.975	2.956	-0.336	-0.141	10.809	7.513	6.098	5.432	6.581	3.419	-0.220	1.838	6.704	5.418	6.250	-4.787	8.052	10.219	4.830	7.070
1.600	15.045	-3.722	3.289	5.825	5.498	4.480	0.492	-1.691	11.252	7.501	5.965	6.045	4.239	5.175	1.339	-0.742	4.495	6.143	4.939	-0.149	6.384	12.913	6.229	6.792
1.625	15.576	-2.192	2.666	5.601	6.123	6.503	-2.556	1.182	7.621	9.361	3.612	6.934	7.456	5.554	1.579	0.994	6.073	3.820	2.775	-1.721	5.313	13.179	6.164	10.282
1.650	14.866	-1.756	1.010	7.197	5.137	3.447	-2.477	-2.799	12.011	6.788	5.205	4.053	4.171	3.388	2.059	0.790	5.453	3.823	4.608	-3.731	3.339	13.781	7.745	10.644
1.675	14.731	-2.144	3.573	5.992	8.946	3.204	3.552	-1.897	8.481	7.697	1.018	4.083	10.517	3.989	1.612	2.370	5.354	5.785	5.107	-4.474	6.027	13.799	9.344	11.462
1.700	16.546	-3.094	4.194	7.146	7.914	2.684	-1.520	-0.451	7.670	4.578	3.313	3.619	5.200	6.689	0.411	0.037	6.875	4.903	5.422	-3.573	7.704	13.627	6.730	11.214
1.725	16.967	-1.430	1.550	7.479	4.185	4.036	-1.129	-0.567	9.776	7.485	4.869	6.433	6.844	5.937	2.797	0.141	5.817	4.812	5.477	-1.666	6.116	13.661	10.850	13.128
1.750	14.009	-2.442	-0.703	6.230	5.377	3.705	-2.446	0.103	10.641	7.714	4.375	6.138	5.981	4.499	1.737	0.370	7.919	5.232	3.829	-4.296	1.727	12.241	5.163	6.379
1.775	13.264	-2.598	1.433	5.035	7.715	2.818	-2.709	-1.428	8.321	5.371	5.289	3.243	6.470	6.279	2.461	-0.700	8.275	3.519	5.116	-0.895	2.841	12.184	6.302	11.478
1.800	18.153	-3.723	1.420	7.493	4.557	3.697	-2.646	-1.782	9.565	5.242	1.871	3.270	8.500	3.166	1.278	0.545	3.552	5.516	4.739	-5.277	4.705	13.653	9.463	7.417
1.825	13.511	-4.019	0.091	8.043	5.911	3.999	-1.696	-1.507	11.455	4.927	4.357	2.332	6.580	6.529	2.877	1.649	3.926	3.697	7.743	-6.769	4.686	9.561	6.902	8.699
1.850	14.737	-1.636	0.185	6.377	5.844	1.226	-0.765	0.192	12.669	5.029	0.445	2.523	8.255	8.079	-0.530	-1.708	4.729	4.657	3.705	-3.250	2.709	12.635	7.384	10.584
1.875	15.395	-3.694	2.549	3.934	6.029	3.634	-2.906	-1.775	10.402	3.396	1.753	5.321	6.479	6.234	0.612	1.929	4.280	6.425	5.584	-1.034	3.232	11.820	8.998	12.337
1.900	15.075	-5.769	-0.212	5.856	5.141	3.554	-1.590	-3.967	10.861	7.408	0.603	3.998	6.808	4.115	1.840	-0.970	5.877	5.863	4.878	-2.382	3.484	14.322	7.539	11.089
1.925	14.208	-2.449	-0.361	9.859	5.812	2.671	-3.184	-3.127	10.175	4.480	-1.254	4.862	8.206	5.612	2.083	-0.456	2.606	4.751	4.352	-2.186	1.825	13.335	8.014	5.010
1.950	15.695	-4.477	1.200	4.533	4.030	0.827	-3.149	-3.912	9.662	5.658	3.434	5.551	9.084	4.978	-0.641	3.951	4.110	4.787	7.292	-3.905	6.475	10.145	10.014	9.877
1.975	14.189	-5.456	0.807	8.072	4.246	1.125	-1.053	-2.223	6.753	4.020	2.909	3.364	7.863	5.897	2.462	-2.533	3.941	5.330	2.634	-2.335	0.655	11.793	6.079	7.935
2.000	14.296	-4.903	-0.001	5.490	6.233	4.736	-2.232	-1.435	11.305	5.390	0.305	3.330	8.870	4.600	-0.970	-0.585	3.872	2.603	3.085	-3.970	0.711	14.646	10.683	10.052
2.025	18.319	-5.865	-0.949	7.391	4.413	1.867	-3.936	-2.092	11.216	3.360	3.659	1.408	6.891	6.096	1.823	0.521	4.403	4.008	6.045	-6.102	1.593	16.467	7.675	8.690
2.050	15.115	-5.813	-0.094	5.764	5.740	2.188	-2.120	-0.827	7.786	4.005	2.410	3.826	8.054	4.721	1.999	-1.062	5.273	4.056	7.438	-3.424	1.847	12.012	8.159	4.971
2.075	14.575	-4.116	0.100	5.529	5.887	1.634	-3.713	-3.199	8.292	2.788	1.546	4.722	8.023	6.896	0.367	3.188	2.517	4.765	4.190	-4.641	1.540	15.082	6.214	9.417
2.100	17.193	-4.451	-1.274	4.956	4.933	1.046	-2.839	-4.444	9.280	2.360	0.260	3.166	8.482	6.149	3.878	3.021	3.164	4.368	4.871	-5.300	1.354	12.303	7.146	8.371
2.125	17.735	-3.864	0.008	3.917	5.887	2.060	-2.021	-0.659	9.644	4.667	-3.100	3.408	7.133	5.136	-0.542	-1.371	5.506	4.171	4.071	-0.997	4.534	11.827	6.064	7.276
2.150	16.013	-1.895	-0.011	7.647	5.354	3.077	-4.697	-0.670	9.240	2.604	0.612	3.738	5.843	6.390	1.349	2.734	6.155	2.285	2.230	-1.143	2.538	13.331	7.858	9.510
2.175	15.870	-2.870	0.354	4.243	7.248	1.041	-4.943	-3.404	8.523	6.323	-0.460	2.435	8.074	4.371	-2.658	2.203	6.070	4.475	4.697	-1.867	-0.222	13.484	6.139	9.761
2.200	13.475	-3.404	-1.809	3.266	7.016	-0.402	-1.718	-2.483	12.068	2.647	0.688	3.329	3.890	4.286	0.723	1.408	5.654	1.920	3.557	-3.418	7.269	12.808	6.489	10.212
2.225	14.461	-5.298	-0.462	3.608	2.249	0.011	-2.024	-2.749	11.889	6.028	0.307	4.630	3.864	6.386	1.403	-0.778	5.849	2.515	2.588	-1.515	2.933	12.300	7.685	9.344
2.250	14.992	-5.504	1.030	4.378	3.882	-0.504	-2.884	-3.820	8.551	1.457	-1.119	3.405	7.128	4.512	0.514	0.200	4.693	4.062	7.228	-4.395	2.052	8.123	7.412	7.257
2.275	13.725	-5.348	-1.276	2.599	3.005	-0.565	-2.962	-3.133	8.901	3.103	-0.392	3.051	5.638	5.765	1.109	2.812	2.959	3.132	4.393	-2.685	-1.265	13.095	9.359	8.825
2.300	15.610	-4.403	1.342	4.711	9.457	0.800	-4.034	-4.044	12.264	5.124	0.082	2.474	9.655	6.365	2.339	-0.159	1.348	5.412	4.066	-3.718	2.370	10.738	8.299	6.314
2.325	18.058	-5.945	-1.600	3.316	2.428	1.049	-3.145	-1.587	13.641	1.642	2.548	2.059	10.876	5.138	-0.095	1.097	3.698	4.880	3.730	-5.360	-1.298	11.923	6.895	9.799
2.350	14.915	-6.270	-2.340	1.080	3.311	1.516	-3.889	-2.338	9.399	3.580	0.994	4.964	7.860	3.434	0.984	-0.224	5.306	4.610	4.903	-6.437	0.052	13.538	8.750	11.928
2.375	15.017	-6.124	-0.966	2.269	8.162	0.685	-5.462	-3.358	11.097	1.699	-0.462	3.864	6.133	3.705	-0.599	0.288	3.272	3.456	2.851	-5.944	0.588	12.971	6.338	11.790
2.400	17.134	-8.696	-1.978	4.353	4.511	1.266	-3.267	-5.099	8.147	3.006	0.272	3.862	4.902	3.816	-1.093	-1.179	6.087	3.152	4.444	-3.304	0.622	10.366	6.896	9.498
2.425	12.513	-7.468	-0.187	6.085	5.836	0.276	-4.889	-4.158	10.602	3.956	0.101	3.195	7.359	3.360	2.366	-0.815	4.501	2.931	1.708	-6.142	-0.635	14.314	10.693	5.738
2.450	14.952	-5.468	-2.078	3.631	4.318	0.697	-6.907	-6.230	9.325	1.308	0.831	4.008	9.198	5.909	1.673	-4.087	4.585	3.631	3.602	-3.278	0.634	13.114	9.044	10.180
2.475	16.651	-8.701	-2.129	2.607	3.441	-1.083	-6.134	-2.990	9.652	4.506	1.263	2.762	5.327	5.678	0.366	1.551	1.793	3.233	3.484	-5.762	1.833	14.425	6.776	7.271
2.500	15.706	-5.977	-1.965	3.388	3.745	0.051	-3.661	-4.317	7.395	2.692	-4.467	5.122	6.978	6.169	4.071	-1.009	4.493	3.615	3.823	-2.070	-2.168	11.930	8.036	10.117
2.525	16.803	-9.157	-1.327	3.499	1.362	-1.784	-4.632	-0.796	6.268	2.021	-1.499	4.729	4.185	4.214	1.238	3.489	3.849	4.938	3.565	-4.115	-0.340	13.413	5.465	9.221
2.550	14.055	-7.755	1.700	2.874	3.645	-0.574	-6.448	-2.293	8.136	1.297	0.218	4.343	9.246	4.042	1.174	2.213	6.690	4.803	5.085	-7.605	-1.986	12.103	8.781	9.439
2.575	16.854	-7.462	-2.143	0.467	1.941	0.417	-5.684	-3.869	8.121	2.467	-3.197	3.112	6.576	3.091	-0.893	-1.899	4.425	2.846	2.995	-6.577	-1.406	10.710	6.842	7.357
2.600	15.692	-7.969	-1.292	4.427	4.603	-2.651	-4.013	-1.754	11.344	2.905	-0.610	1.195	7.457	4.765	3.206	1.394	6.643	2.431	5.303	-7.257	-2.568	13.115	7.457	10.601
2.625	13.945	-10.100	-4.708	3.152	1.037	-1.627	-4.531	-1.772	11.230	2.286	1.637	1.007	7.917	3.397	-3.632	0.231	7.568	2.851	1.813	-4.215	2.027	13.737	8.077	10.509
2.650	14.601	-7.564	-2.102	1.992	5.086	-3.298	-7.218	-3.724	11.522	-0.758	0.233	4.360	6.881	4.280	-1.690	-3.714	8.466	3.886	4.150	-6.692	0.714	14.366	11.194	7.730
2.675	17.415	-8.782	-1.825	1.083	5.197	-4.112	-5.669	-7.496	10.713	2.985	0.225	-2.218	2.895	3.585	-0.399	-2.686	5.286	3.053	1.817	-4.240	-5.094	14.246	5.881	9.533
2.700	13.829	-9.865	-0.530	2.491	2.576	-2.745	-4.828	-5.387	9.795	2.913	-1.930	5.040	4.536	4.385	1.328	-1.147	5.554	3.466	4.693	-3.520	-3.261	11.746	8.738	8.561
2.725	12.953	-8.820	-2.600	0.545	3.707	-1.297	-4.923	-6.208	9.552	0.979	-0.390	3.548	4.635	2.478	-0.885	-0.300	6.757	2.758	3.928	-4.399	-3.191	10.368	9.109	8.744
2.750	10.325	-10.213	-0.182	3.150	3.982	-0.668	-7.817	-3.185	10.362	2.250	-1.229	3.716	5.261	2.258	-2.083	-1.353	3.034	1.862	2.436	-5.137	0.827	12.201	6.776	10.741
2.775	13.958	-8.660	-3.433	1.155	2.510	-0.372	-5.860	-2.698	10.033	1.970	-0.608	2.049	7.054	3.043	-0.359	-2.993	-0.266	1.510	4.568	-5.457	-1.436	12.881	7.714	8.481
2.800	14.575	-10.496	-3.502	2.696	0.639	-3.509	-6.822	-3.049	7.770	-1.323	-0.049	0.513	2.601	-0.399	0.026	-2.854	6.568	3.094	2.551	-5.237	-1.051	11.625	8.360	8.029
2.825	15.142	-11.181	-3.654	-0.206	2.543	-3.238	-3.756	-5.541	9.375	0.036	-0.553	1.638	6.258	-0.962	-3.267	-2.827	2.207	1.971	2.084	-4.620	-2.286	11.246	8.020	8.914
2.850	14.709	-11.025	-2.878	3.053	0.175	-2.659	-8.523	-3.997	7.198	-0.875	-1.747	0.412	4.868	-0.479	-2.302	-1.254	4.339	3.619	1.849	-4.833	-1.250	11.245	6.945	8.389
2.875	11.550	-10.449	-4.357	2.151	1.449	-1.509	-4.766	-4.478	11.750	-1.854	-2.749	1.470	4.850	1.540	-1.930	-4.472	6.880	2.152	4.772	-4.223	1.051	12.571	8.359	6.954
2.900	14.896	-10.300	-4.861	-0.400	1.642	-3.802	-7.712	-5.469	8.553	0.262	-1.215	1.629	3.039	3.232	-2.547	-4.306	4.553	0.404	2.100	-8.920	-3.416	11.734	8.182	8.657
2.925	12.452	-12.648	-2.003	-1.292	1.782	-1.897	-7.878	-5.472	6.146	0.340	0.423	2.036	3.680	-0.175	-2.304	-2.105	3.897	3.254	2.994	-5.903	-0.765	11.897	7.827	9.388
2.950	16.274	-11.793	-5.722	0.328	0.221	-1.129	-6.290	-4.776	7.765	0.019	-3.009	-1.092	3.156	1.374	-3.842	-0.650	1.339	3.852	2.877	-5.930	-5.988	10.395	5.763	9.998
2.975	11.710	-11.583	-4.481	1.115	-1.212	-1.856	-8.163	-5.339	5.213	1.869	-2.374	0.511	1.459	-0.280	-1.494	-7.465	6.620	4.040	2.531	-7.132	-3.105	12.314	5.796	9.885
3.000	12.870	-10.482	-6.618	-0.436	5.343	-0.565	-8.198	-5.711	6.205	1.291	-2.453	-0.282	7.447	-0.391	0.110	-1.884	3.485	1.141	2.488	-8.883	-0.736	12.591	3.871	6.216
3.025	14.393	-11.955	-3.998	-0.234	0.338	-1.790	-6.941	-3.314	7.425	-0.207	-2.562	0.091	4.953	-0.700	-3.063	-5.124	1.931	2.771	3.622	-6.027	-1.610	11.200	10.319	7.778
3.050	13.658	-12.629	-3.530	-1.021	0.474	-4.066	-6.775	-4.702	8.643	-1.666	-2.398	2.058	4.611	-0.186	-2.962	-5.710	5.555	3.518	3.133	-6.295	0.765	13.968	6.950	6.067
3.075	13.312	-13.161	-7.522	1.076	0.029	-3.654	-7.930	-6.121	5.759	1.363	-1.114	0.940	3.329	1.944	-2.212	-1.310	1.124	1.857	3.336	-10.078	-1.173	11.968	6.520	5.274
3.100	12.481	-9.753	-4.038	-0.485	-2.061	-4.376	-5.062	-6.249	7.966	1.372	-0.980	3.954	1.313	-0.145	-2.245	-4.487	5.825	2.988	2.235	-3.043	2.908	10.812	8.936	7.813
3.125	11.476	-8.253	-4.697	-2.901	2.210	-3.942	-7.299	-7.012	7.689	-0.507	-1.728	-0.542	3.251	3.160	-1.579	-8.281	4.687	3.362	5.055	-8.035	0.810	11.311	4.199	9.016
3.150	13.415	-13.960	-5.592	-1.386	1.683	-4.162	-8.342	-6.409	8.895	1.147	-1.471	1.031	3.780	-0.751	-1.460	-2.700	1.126	3.116	2.177	-6.166	-0.778	13.580	5.814	9.380
3.175	13.846	-11.801	-5.406	1.509	0.535	-5.072	-6.954	-1.946	8.323	1.404	-3.460	-1.040	1.843	0.830	-1.842	-7.337	8.491	2.925	0.778	-1.930	-1.173	13.321	7.116	11.329
3.200	14.714	-11.248	-5.177	1.071	1.772	-3.342	-7.686	-6.425	6.922	0.712	-2.956	0.810	5.893	-1.124	-2.305	-4.902	5.745	3.865	0.592	-9.635	-1.109	14.873	7.462	7.986
3.225	14.754	-12.954	-6.759	-1.702	-1.080	-2.349	-9.407	-6.098	6.778	1.152	-0.948	1.627	3.257	-0.198	-3.422	-4.055	6.718	0.565	3.251	-12.160	-1.331	9.193	6.217	8.602
3.250	13.701	-13.451	-6.280	-0.984	-3.127	-0.625	-7.080	-8.092	11.792	0.610	-1.749	1.699	1.841	3.635	-2.522	-3.115	4.704	3.821	2.419	-4.826	-4.071	9.943	2.767	9.194
3.275	15.580	-14.660	-5.577	-2.265	-2.165	-2.837	-8.235	-6.267	11.232	-0.129	-0.413	1.421	1.915	-0.515	-3.324	-2.588	4.364	2.251	1.838	-7.128	-1.105	9.855	7.456	5.238
3.300	11.697	-9.909	-1.720	-5.402	1.683	-2.211	-5.783	-7.100	5.122	0.611	-2.915	-0.569	2.987	2.680	-5.487	-3.904	1.025	2.369	1.815	-10.475	1.152	9.242	5.741	4.850
3.325	15.495	-12.683	-2.543	-0.895	3.339	-2.495	-7.118	-6.569	8.871	0.939	-0.962	2.560	4.205	3.034	-4.226	-4.449	3.442	1.743	2.863	-7.202	3.331	12.222	9.161	5.130
3.350	14.934	-11.471	-3.840	-0.844	-0.445	-5.098	-5.980	-4.708	7.707	-0.710	-2.673	3.790	7.098	1.774	-3.367	-3.858	6.971	0.245	3.554	-5.541	-1.272	12.564	6.359	6.520
3.375	15.453	-11.586	-5.549	2.925	0.208	-2.268	-6.751	-6.175	11.446	1.604	-0.453	0.431	3.409	0.762	-0.808	-5.172	2.759	1.644	1.113	-5.808	0.725	12.982	5.709	8.356
3.400	11.798	-9.434	-5.336	-1.844	0.050	-3.906	-7.868	-6.313	8.508	0.271	0.173	-0.683	0.289	1.697	-2.129	-1.157	3.999	3.482	0.583	-5.775	0.923	13.420	8.464	7.160
3.425	13.747	-12.491	-5.500	-1.476	0.091	-3.681	-7.727	-3.987	7.583	-1.273	-3.406	0.783	1.622	1.078	-2.836	-1.202	1.291	-0.858	0.756	-7.307	-2.102	12.288	8.451	6.216
3.450	13.626	-11.950	-5.136	1.255	-0.210	-5.724	-7.543	-7.193	7.588	2.914	-2.754	0.289	0.982	0.664	-2.612	-4.333	4.613	0.389	1.172	-7.235	-0.171	11.646	8.368	7.305
3.475	15.196	-10.253	-5.069	-0.835	1.758	-2.549	-7.305	-8.293	10.802	-0.900	-0.370	-3.907	5.869	1.622	-3.252	-6.604	5.585	1.938	-2.117	-5.332	-1.361	10.228	5.729	9.764
3.500	13.997	-14.031	-5.932	2.845	3.162	-1.955	-7.909	-2.187	6.736	-1.245	-3.358	0.932	3.814	1.153	-2.918	-7.603	2.335	3.211	1.772	-7.121	-3.305	12.323	7.468	8.029
3.525	12.167	-11.397	-5.494	-0.207	0.855	-1.648	-6.988	-6.157	8.066	2.056	-1.907	0.726	0.089	0.633	-1.998	-6.198	4.258	2.216	1.315	-8.459	-4.911	12.828	7.348	4.407
3.550	14.952	-12.738	-5.505	-3.378	0.411	-5.704	-7.791	-4.094	5.458	-1.173	0.516	-1.238	3.138	-2.855	0.606	-6.324	2.221	3.448	1.202	-6.979	-0.097	12.832	5.834	8.260
3.575	15.368	-14.371	-5.538	-0.751	-1.095	-2.564	-7.626	-5.345	6.904	-0.114	-0.836	-1.402	2.180	0.919	-3.908	-3.353	3.175	0.842	0.792	-4.864	-4.297	13.728	7.279	6.268
3.600	12.174	-12.795	-5.831	-0.339	2.193	-2.808	-8.342	-6.811	5.218	0.550	-4.668	-0.775	1.027	0.536	-2.693	-2.484	4.466	2.515	1.568	-6.696	-2.384	11.067	6.461	9.528
3.625	14.783	-12.476	-4.804	-1.171	-0.284	-3.929	-9.525	-5.045	8.547	0.491	-2.366	-1.337	1.576	-1.591	-2.839	-2.779	5.029	3.044	-0.452	-3.466	-2.089	9.776	7.039	7.773
3.650	12.172	-13.616	-2.499	-3.556	0.307	-3.888	-5.970	-9.743	5.861	-0.567	-1.972	-0.039	-0.841	-0.092	-2.167	-4.471	3.581	2.091	1.663	-4.032	1.007	12.425	7.277	2.952
3.675	13.057	-13.349	-4.535	-2.340	1.903	-3.106	-7.543	-7.498	5.508	1.972	-1.855	0.357	3.078	0.176	-4.186	-3.146	2.495	3.449	3.650	-7.400	-2.141	13.332	7.178	8.258
3.700	12.866	-13.061	-5.447	0.892	1.494	-2.835	-7.458	-6.739	8.790	-1.312	-4.469	-1.271	2.411	0.638	-3.098	-3.577	5.069	1.932	2.880	-6.554	-0.512	12.946	8.570	6.135
3.725	12.757	-12.920	-3.805	-2.067	1.386	-1.322	-8.732	-6.110	8.009	0.945	-4.913	3.042	1.186	-2.131	-4.544	-8.791	1.692	0.594	3.078	-5.856	-3.269	11.958	8.083	7.679
3.750	13.036	-13.544	-4.111	0.362	-2.302	-3.297	-6.576	-5.658	5.941	0.046	-2.979	-0.024	1.972	1.518	-3.421	-3.180	2.600	3.842	1.465	-7.391	-1.709	15.302	8.508	7.997
3.775	12.184	-12.875	-7.121	0.063	-0.308	-4.827	-7.548	-6.203	9.981	-1.634	-0.321	0.153	2.484	-3.022	-3.051	-4.717	6.144	1.183	1.101	-7.737	-2.725	11.546	6.879	6.118
3.800	12.878	-15.039	-2.633	-3.714	-1.643	-3.951	-7.459	-8.382	3.610	-0.686	-1.658	-1.846	-1.301	-2.176	-2.281	-7.438	5.613	0.161	-1.805	-5.249	-0.605	11.581	6.216	8.001
3.825	16.482	-13.379	-4.360	-3.354	-0.107	-5.164	-7.396	-5.199	8.084	1.570	-4.150	-0.936	1.068	1.402	-2.379	-5.854	3.012	2.026	1.693	-9.248	-1.810	11.115	8.764	9.116
3.850	12.583	-13.381	-7.513	1.417	1.488	-3.649	-7.544	-5.058	6.350	1.575	-0.990	2.029	2.076	0.090	-3.105	-3.831	1.725	4.222	2.316	-5.779	1.107	13.214	8.966	9.888
3.875	11.448	-13.431	-5.429	-1.061	-1.185	-2.724	-10.675	-7.453	6.513	1.755	-1.090	-1.434	1.626	0.452	-3.818	-5.277	2.184	1.909	1.934	-7.573	-2.905	13.033	6.028	10.277
3.900	13.755	-15.294	-6.147	-1.427	0.121	-3.294	-8.858	-5.233	6.394	0.063	-0.459	-0.870	-2.732	2.721	-3.861	-6.758	2.136	1.530	-0.337	-7.661	-1.914	12.422	7.853	11.011
3.925	12.792	-14.241	-4.841	-2.239	-0.094	-3.621	-8.535	-10.053	5.689	-0.770	-1.063	-2.555	0.405	-2.850	-2.228	-4.496	2.530	1.783	1.091	-5.734	-1.087	10.265	5.508	4.487
3.950	14.418	-12.367	-4.883	-2.729	-0.190	-4.696	-7.370	-10.213	8.298	-1.877	-0.170	1.628	2.216	-1.634	-3.853	-6.771	5.197	2.910	1.464	-6.092	0.150	11.839	5.950	7.697
3.975	11.202	-13.481	-4.862	-1.838	0.338	-6.110	-7.545	-8.668	4.516	-2.926	-2.742	1.074	2.529	1.005	-5.818	-4.740	1.455	3.717	0.529	-6.338	0.690	10.642	9.539	8.677
4.000	13.927	-16.349	-6.500	0.126	-0.184	-3.528	-8.557	-8.878	6.969	-0.813	-2.657	1.394	1.788	-1.873	-4.332	-9.887	5.791	-0.577	-0.012	-6.226	-3.839	10.088	6.627	6.192
4.025	12.630	-16.536	-5.980	-2.223	0.878	-2.698	-7.522	-7.606	8.147	-1.394	-5.597	0.039	0.973	-0.159	-3.831	-5.068	4.354	2.212	1.292	-8.756	0.082	10.792	5.569	5.014
4.050	14.363	-11.796	-4.814	-1.740	0.009	-7.394	-8.043	-10.485	7.333	-0.479	-3.516	-2.325	2.487	-4.683	-4.170	-4.298	3.666	-0.787	-0.937	-6.483	-3.218	14.006	6.423	4.835
4.075	11.572	-15.094	-5.303	-0.567	-1.328	-4.575	-6.943	-3.959	4.265	1.109	-3.382	-1.955	2.601	1.109	-7.502	-7.397	1.739	2.212	3.036	-5.434	2.818	13.372	10.329	6.737
4.100	14.543	-16.094	-5.483	-1.488	-0.815	-4.299	-10.396	-2.561	6.197	-2.580	-4.203	0.161	0.072	-0.948	-5.701	-6.844	2.342	2.545	-0.017	-6.133	-1.265	11.916	7.512	5.545
4.125	14.768	-13.429	-5.333	-1.292	-0.207	-4.902	-9.181	-7.387	8.976	0.126	-2.340	-3.185	1.095	-2.310	-5.764	-4.215	5.646	1.950	2.804	-7.670	-1.136	11.013	6.331	7.451
4.150	9.862	-13.731	-7.959	-2.386	1.628	-2.188	-7.714	-4.703	5.126	0.706	-3.305	-1.854	-0.858	-2.431	-3.593	-7.488	2.942	2.767	-1.427	-6.941	-3.957	9.567	6.271	6.855
4.175	13.874	-16.190	-5.331	-2.824	-1.125	-5.155	-10.876	-6.555	6.867	0.005	-1.760	-2.411	0.750	-0.004	-6.566	-4.789	2.815	0.353	1.076	-8.843	-2.691	13.787	6.234	6.310
4.200	14.427	-15.847	-5.367	-2.401	-2.243	-4.337	-9.275	-6.677	8.316	0.577	-3.035	-0.457	-1.412	-3.462	-7.370	-6.724	5.649	-0.354	0.410	-9.839	-4.260	12.058	8.600	7.863
4.225	14.377	-13.496	-6.416	-3.240	0.240	-2.953	-8.637	-7.072	5.944	1.235	-3.745	-0.352	-1.449	-4.103	-4.953	-4.814	2.855	0.563	1.643	-9.111	1.457	10.249	3.797	5.411
4.250	14.398	-15.468	-5.605	-1.937	2.030	-4.366	-10.608	-7.997	6.432	-3.029	-1.788	-1.061	0.933	-4.346	-5.580	-4.588	0.025	2.297	0.304	-3.825	-4.642	10.950	5.988	6.021
4.275	12.548	-15.822	-5.618	-4.152	1.156	-5.429	-11.197	-5.460	4.198	0.224	-3.718	1.265	-0.451	-0.978	-1.674	-5.541	1.154	-0.667	-0.109	-10.333	-3.613	9.562	5.155	7.096
4.300	13.014	-15.938	-7.822	-3.252	-0.800	-6.107	-9.847	-8.988	4.029	-2.269	-5.104	-0.026	1.327	-2.485	-6.251	-5.108	4.247	1.241	2.980	-8.767	-3.626	10.180	5.542	7.660
4.325	13.336	-17.045	-7.464	-1.628	-0.119	-4.892	-11.440	-8.867	4.766	-0.774	-2.957	1.532	-1.822	-5.647	-3.967	-7.409	0.623	-2.826	0.185	-7.047	0.800	11.804	6.206	9.135
4.350	14.126	-15.844	-6.154	0.206	-2.312	-5.298	-9.027	-6.123	3.554	-0.067	-3.095	-1.486	-1.593	1.938	-6.579	-8.140	0.287	-1.633	0.281	-9.188	-0.333	13.148	6.232	9.912
4.375	9.126	-15.520	-8.717	-4.400	-0.102	-4.768	-9.503	-5.599	4.460	-2.440	-2.593	1.579	1.676	-3.978	-5.364	-10.549	4.535	-2.383	0.252	-8.889	-2.750	13.629	5.596	6.338
4.400	14.327	-14.412	-6.097	-4.071	-2.379	-5.607	-9.094	-7.458	5.346	-0.929	-4.548	-0.473	2.672	-2.741	-6.583	-10.093	1.638	-0.325	1.798	-3.990	-0.749	12.184	5.530	10.445
4.425	10.864	-15.996	-7.809	-1.704	-1.329	-5.794	-7.815	-7.363	6.963	1.999	-5.956	-3.330	0.311	-1.242	-8.062	-10.762	2.255	0.694	0.821	-11.202	-0.415	14.089	5.506	10.472
4.450	15.025	-15.247	-4.174	-0.756	-0.909	-3.549	-6.864	-7.289	8.890	-0.676	-3.269	-1.283	-2.312	-3.332	-5.581	-5.395	-0.595	1.534	-0.724	-7.949	-1.473	12.987	5.628	1.769
4.475	12.179	-16.210	-6.579	-2.953	-2.194	-5.077	-10.680	-4.850	8.779	-0.698	-2.832	-2.422	-3.876	-3.047	-4.562	-8.636	-0.511	0.696	0.456	-7.455	-3.792	11.037	5.053	8.132
4.500	11.454	-15.854	-7.713	-3.933	-2.510	-5.849	-9.868	-7.535	6.379	0.248	-2.174	-0.242	-1.179	-3.319	-5.567	-9.392	3.935	-0.029	0.385	-6.183	-1.706	11.210	6.106	4.108
4.525	11.566	-17.295	-6.884	-2.548	-1.986	-4.924	-9.140	-9.310	7.333	0.295	-4.582	-1.303	-1.456	-3.901	-7.714	-9.418	1.026	1.737	-1.701	-7.679	-2.599	12.588	3.948	3.979
4.550	12.984	-14.356	-5.771	-3.177	-2.550	-5.291	-11.711	-9.389	4.914	1.374	-5.069	1.048	1.693	-3.253	-4.543	-9.347	3.854	2.672	-0.274	-8.814	-6.011	12.583	6.414	5.272
4.575	12.666	-14.487	-8.044	-5.797	-0.842	-7.072	-10.261	-6.031	6.864	0.054	-4.217	0.259	-1.815	-3.166	-6.530	-9.113	1.910	-0.018	0.231	-6.394	-2.680	8.429	5.490	5.026
4.600	12.600	-15.864	-6.100	-6.497	-3.064	-5.267	-9.644	-8.521	6.935	-2.676	-3.821	-4.150	-2.027	-5.535	-4.267	-7.901	-0.135	0.584	-1.570	-9.285	-1.907	10.346	6.301	2.507
4.625	11.462	-17.183	-7.763	-3.041	-1.283	-8.798	-11.784	-9.013	5.300	-2.645	-3.665	-0.785	-1.157	-5.121	-6.717	-7.583	1.208	-0.155	0.075	-8.159	-3.035	11.259	4.217	5.359
4.650	12.807	-17.706	-6.616	-4.000	-1.890	-8.516	-11.000	-9.445	2.830	-0.376	-4.384	-5.452	0.195	-2.071	-8.083	-8.759	3.253	0.583	-1.908	-10.918	-2.319	13.008	6.187	4.556
4.675	14.297	-15.107	-8.722	-2.904	-3.494	-3.986	-9.127	-7.234	6.922	-1.367	-4.789	-1.604	1.412	-3.265	-5.599	-9.172	1.292	-0.062	1.132	-9.096	-2.973	11.692	5.112	5.140
4.700	11.096	-16.970	-6.750	-2.322	-2.094	-8.890	-9.101	-8.043	6.951	-0.534	-4.214	-3.436	-2.247	-4.491	-8.271	-9.430	1.552	0.217	-0.037	-8.963	-2.144	10.145	3.087	6.661
4.725	12.508	-17.783	-7.685	-3.252	-4.203	-6.780	-12.001	-7.306	6.401	-0.403	-4.965	-1.141	-0.276	-6.491	-6.945	-8.116	1.666	0.833	0.676	-7.089	-0.860	9.618	7.015	8.141
4.750	9.670	-18.233	-5.413	-4.654	-3.254	-8.386	-10.224	-8.773	4.170	-0.307	-4.293	-1.669	-1.754	-4.940	-6.018	-9.421	1.038	0.838	-2.170	-8.701	0.840	12.219	4.467	8.504
4.775	11.377	-16.217	-7.316	-3.213	-3.467	-7.125	-8.293	-9.533	9.750	-2.811	-6.527	1.106	2.361	-3.592	-4.558	-11.445	1.382	1.123	0.289	-8.049	-2.873	10.229	5.410	4.268
4.800	12.940	-15.101	-9.354	-3.605	-1.067	-3.354	-7.822	-8.280	9.397	-0.036	-6.883	-2.834	0.362	-6.704	-7.344	-9.142	3.632	0.518	-1.501	-7.923	-3.210	9.690	3.367	5.598
4.825	10.534	-15.943	-7.517	-4.349	-2.857	-7.205	-10.257	-8.638	4.173	2.734	-5.533	-3.919	-0.245	-2.989	-6.444	-9.621	2.720	0.346	1.118	-9.270	-0.381	10.197	3.987	4.674
4.850	10.462	-17.938	-7.048	-0.970	-1.660	-7.431	-9.790	-6.234	3.901	-0.711	-6.780	-3.634	-4.096	-4.178	-8.038	-6.815	0.074	1.335	-0.393	-8.002	-3.418	8.501	7.251	7.213
4.875	10.426	-17.101	-6.757	-3.712	-1.446	-8.514	-10.455	-10.853	8.423	-1.239	-4.553	-1.829	-0.810	-7.904	-5.690	-9.549	-0.210	-1.637	-0.809	-12.776	-2.226	11.030	5.471	3.497
4.900	11.380	-17.731	-6.979	-5.223	-1.546	-8.147	-12.313	-9.670	6.860	-0.539	-4.903	1.128	-4.689	-2.589	-8.387	-8.113	2.912	-1.900	-1.319	-10.252	-3.445	12.100	1.246	5.103
4.925	13.310	-17.057	-8.255	-7.598	0.186	-7.210	-10.470	-10.041	5.163	0.757	-5.835	-4.324	-2.401	-5.774	-9.320	-11.986	2.694	-0.027	-2.933	-11.819	-1.184	11.642	4.914	5.649
4.950	10.266	-18.948	-7.306	-3.533	-2.121	-6.291	-9.065	-8.601	7.551	-2.365	-6.405	-4.898	-2.744	-5.472	-8.148	-7.670	-1.741	-0.655	-3.010	-11.341	-4.080	11.378	6.065	8.322
4.975	9.039	-18.280	-7.508	-5.158	-2.047	-6.522	-11.647	-8.235	3.657	-0.525	-5.248	-8.038	-2.332	-3.100	-5.944	-13.532	1.330	-1.024	-3.412	-8.517	-2.952	10.070	4.193	5.573
5.000	11.577	-17.794	-8.817	-7.387	-2.407	-8.183	-10.579	-8.999	3.793	-3.187	-4.132	-5.252	-0.429	-2.616	-9.763	-11.244	0.810	-1.100	-2.049	-9.731	-5.806	9.497	5.550	2.665
5.025	10.187	-16.730	-6.818	-6.566	-1.639	-7.190	-11.483	-9.379	2.710	-1.667	-4.966	-4.249	-5.897	-4.019	-7.033	-11.374	1.293	0.662	0.462	-6.039	-2.836	11.934	4.084	5.594
5.050	7.937	-18.408	-9.850	-4.101	-2.683	-7.599	-11.042	-10.067	4.587	-0.642	-3.611	-3.401	-3.384	-6.313	-6.114	-12.266	0.374	0.062	-1.795	-11.912	-3.859	12.072	2.567	5.519
5.075	10.857	-19.925	-7.333	-8.036	-3.608	-8.285	-10.682	-9.310	5.990	-3.152	-5.331	-1.748	-3.105	-3.375	-7.416	-8.772	-0.616	-0.823	-0.698	-9.890	-3.292	11.109	5.334	6.539
5.100	9.564	-19.140	-6.260	-6.456	-2.974	-6.430	-12.436	-10.744	3.196	-1.956	-5.837	-2.556	-2.387	-4.196	-9.632	-12.460	-0.760	-2.238	-3.238	-9.558	-3.127	12.560	6.175	6.452
5.125	9.520	-18.398	-6.962	-6.637	-1.834	-8.489	-10.783	-10.771	6.770	-1.468	-4.110	-5.890	-5.290	-7.626	-8.213	-7.131	-0.137	-0.835	-2.022	-7.325	-2.437	8.265	4.464	4.693
5.150	10.827	-18.307	-10.834	-5.016	-1.668	-8.587	-11.970	-12.009	3.573	-0.490	-4.361	-1.887	-1.972	-3.234	-9.037	-11.277	1.063	-0.436	-1.285	-9.090	-3.123	9.714	6.349	5.682
5.175	12.862	-18.514	-7.890	-3.908	-3.413	-7.925	-12.208	-8.192	1.394	-0.978	-7.452	-4.757	-1.303	-6.673	-9.486	-14.679	-1.539	1.275	-3.504	-11.129	-1.832	8.488	2.764	5.309
5.200	13.526	-19.017	-9.162	-6.599	-4.220	-5.906	-12.231	-11.188	4.823	-1.917	-7.519	-2.303	-3.655	-4.655	-10.112	-12.258	-1.148	-1.343	-2.191	-10.910	-5.190	10.361	4.070	6.488
5.225	10.402	-19.751	-9.151	-6.006	-1.476	-7.795	-13.038	-11.773	5.564	1.088	-3.786	-1.908	-4.544	-8.924	-11.591	-12.519	0.105	-1.262	-1.694	-11.534	-3.893	11.183	4.979	8.330
5.250	9.363	-18.566	-9.410	-5.332	-4.290	-8.202	-11.714	-10.328	6.333	-1.697	-4.803	-6.247	-2.895	-6.298	-8.731	-9.574	0.574	-3.065	-1.244	-8.830	-5.781	7.206	5.348	2.350
5.275	11.264	-18.654	-7.516	-5.944	-1.788	-9.001	-12.064	-7.491	3.810	-3.269	-5.171	-1.960	-1.034	-6.093	-8.579	-13.177	-1.006	-1.183	0.094	-8.883	-2.219	8.728	3.703	5.463
5.300	13.211	-17.855	-7.270	-5.216	-4.969	-11.572	-14.677	-8.733	5.354	-3.167	-7.001	-4.929	-5.964	-4.591	-10.346	-10.886	-0.347	-2.466	-3.144	-12.500	-4.580	9.973	4.153	3.449
5.325	9.485	-20.971	-9.636	-6.949	-3.041	-9.725	-10.614	-9.220	4.631	-0.887	-7.994	-3.094	-2.056	-3.973	-8.923	-12.185	1.358	0.161	-1.583	-8.562	-3.204	8.847	3.615	2.909
5.350	7.028	-18.512	-11.143	-8.288	-4.633	-9.126	-15.291	-8.238	3.128	-1.722	-5.791	-4.296	-3.991	-7.119	-10.522	-14.922	-1.400	-1.602	-2.480	-12.406	-2.989	9.683	7.642	2.614
5.375	11.412	-19.363	-7.731	-8.302	-5.748	-8.255	-15.805	-8.565	5.128	-2.064	-6.709	-4.664	-6.622	-7.822	-11.025	-10.710	-2.146	-1.905	-1.167	-9.412	-4.683	10.115	3.964	2.744
5.400	11.743	-20.055	-9.089	-10.533	-5.246	-10.844	-14.642	-10.486	5.340	-0.748	-9.210	-3.494	-9.333	-7.558	-9.358	-15.492	0.410	-0.382	-1.768	-17.833	-3.870	8.520	2.043	3.994
5.425	7.294	-19.057	-10.032	-8.900	-4.802	-10.422	-17.356	-10.372	1.382	-2.702	-6.235	-6.258	-5.653	-6.676	-11.821	-14.479	1.042	-2.966	-2.448	-12.594	-5.185	6.854	4.003	4.564
5.450	10.504	-19.672	-10.829	-6.105	-7.053	-10.391	-13.233	-12.883	2.079	-3.959	-6.066	-8.630	-1.874	-5.909	-9.174	-15.856	-0.432	-1.905	-1.760	-9.702	-1.111	12.180	0.454	4.186
5.475	8.173	-21.512	-9.687	-6.099	-4.063	-6.948	-15.007	-12.466	3.295	-3.001	-7.818	-5.157	-4.241	-10.197	-11.873	-13.165	-1.013	-0.905	-3.406	-13.271	-5.644	8.765	2.122	-0.791
