# Supplementary material for: From deterministic to fuzzy decision-making in artificial cells
Source: Nat Commun. 2020 Nov 6;11:5648. doi: 10.1038/s41467-020-19395-4 (PMC7648101; doi:10.1038/s41467-020-19395-4)
Supplement: Supplementary file 4 — Source Data [file 41467_2020_19395_MOESM4_ESM.zip › source-data/expression@high-gene-densities/lambda/tau-1/GFP(nM)@-32C.txt]

0.125	0.000	0.000	0.000	0.000	0.000	0.000	0.000	0.000	0.000	0.000	0.000	0.000	0.000	0.000	0.000	0.000	0.000	0.000	0.000	0.000	0.000	0.000	0.000	0.000
0.150	2.364	3.715	0.538	0.277	6.931	0.175	5.626	4.020	1.064	6.792	0.926	0.311	-1.025	3.172	-1.171	0.300	4.640	0.923	0.443	2.373	-0.035	4.218	1.942	1.688
0.175	-0.903	5.167	3.400	0.231	7.623	0.883	3.536	2.531	4.093	3.921	0.461	3.325	2.886	2.712	-2.021	3.579	4.191	3.373	0.497	4.089	2.671	2.065	-0.254	3.978
0.200	1.753	2.057	1.242	-1.654	7.031	1.293	4.557	4.054	7.471	7.005	3.289	6.172	6.278	4.561	0.406	0.195	4.032	1.781	1.371	2.592	5.042	3.421	1.983	3.888
0.225	-1.123	1.795	0.489	0.576	10.720	1.983	3.632	2.986	3.207	3.885	2.646	2.710	3.178	1.718	-0.439	1.597	5.918	1.068	2.615	3.785	3.598	1.400	2.106	7.012
0.250	-0.095	1.218	1.898	1.093	13.307	6.770	5.825	0.940	3.407	3.898	2.348	1.999	4.243	3.612	-1.513	-1.299	4.782	4.485	0.965	4.558	7.757	-1.487	5.230	4.306
0.275	2.830	1.261	2.502	-0.198	9.539	6.498	5.113	4.612	8.282	9.708	0.715	1.881	6.349	4.131	-1.681	1.010	6.958	5.280	1.901	6.012	5.791	-2.572	4.828	6.439
0.300	1.156	1.667	1.884	-2.248	9.501	5.243	6.250	1.634	6.462	7.057	3.749	5.185	6.248	4.814	0.944	0.827	9.214	5.081	3.263	2.356	6.210	-5.231	4.362	4.992
0.325	4.219	-1.248	1.828	2.593	14.000	5.822	10.483	2.009	13.542	9.534	7.168	5.798	8.732	8.668	4.136	1.694	9.777	8.315	3.992	5.515	12.407	-4.440	7.796	3.980
0.350	5.953	-4.667	3.863	8.039	15.264	6.972	8.642	6.617	16.602	11.327	9.026	11.462	12.120	10.584	5.361	11.120	15.611	9.960	7.447	4.665	16.749	-4.417	10.122	4.991
0.375	7.589	-2.759	7.198	11.567	16.229	7.443	7.978	4.150	22.468	16.572	18.126	17.665	17.301	13.245	12.345	17.611	19.060	13.856	9.123	6.735	16.844	-4.435	12.089	4.005
0.400	7.255	0.659	10.119	11.256	19.946	9.625	13.768	6.465	30.518	23.815	19.850	22.759	26.934	20.970	16.884	22.107	21.968	14.163	11.815	11.187	22.620	-4.729	14.227	9.068
0.425	14.335	4.464	13.774	15.950	18.070	12.114	12.832	5.366	34.922	27.685	28.720	31.323	36.759	25.881	27.926	31.238	24.295	18.767	14.743	16.532	29.345	-0.228	22.181	10.793
0.450	19.368	1.717	17.195	16.256	24.265	13.271	13.969	7.053	40.832	36.881	37.917	35.899	41.730	34.641	33.570	35.833	29.201	23.741	20.804	20.170	30.843	-1.706	23.495	12.100
0.475	25.845	0.681	22.348	27.559	28.396	17.122	18.237	7.287	46.265	42.852	41.603	46.610	48.316	39.729	39.423	50.488	37.959	28.891	27.174	23.380	35.985	2.704	25.221	14.579
0.500	28.419	2.466	25.479	28.279	25.147	17.075	18.780	10.823	53.407	49.939	52.472	55.012	59.632	51.632	49.946	59.248	40.330	30.660	29.750	26.963	39.610	4.348	28.189	18.204
0.525	31.376	2.792	29.354	36.209	30.690	25.213	17.790	13.501	61.134	55.917	57.203	68.187	66.696	56.709	56.520	64.597	45.694	38.564	34.420	33.176	42.177	7.660	34.096	23.111
0.550	32.423	4.861	31.637	41.423	39.713	22.946	19.882	17.732	68.559	60.736	64.520	66.254	73.422	64.134	62.743	78.297	54.775	43.862	35.712	35.586	45.835	12.474	38.218	22.223
0.575	33.030	4.780	34.635	43.124	39.385	27.867	22.992	17.301	71.962	71.135	71.185	70.999	80.815	70.300	71.089	82.077	56.005	50.245	42.486	41.036	52.772	12.280	44.839	25.875
0.600	37.294	4.721	41.637	48.416	44.169	30.546	28.231	19.959	76.428	73.653	77.470	81.811	89.663	79.843	75.004	88.133	65.501	53.592	47.173	47.115	54.336	14.759	44.975	29.365
0.625	39.049	6.930	45.299	53.122	40.453	31.373	29.256	20.547	83.216	81.971	87.258	89.443	98.179	86.716	83.757	97.541	72.098	59.807	50.650	52.290	59.779	12.653	52.515	29.513
0.650	45.335	9.121	48.271	56.599	44.894	31.303	32.300	25.265	92.340	89.465	90.163	96.221	104.958	91.491	92.010	103.755	77.498	64.795	56.013	57.239	62.858	18.422	54.747	32.597
0.675	46.951	6.433	52.207	57.877	49.442	36.051	31.144	29.632	98.372	96.927	98.358	102.198	111.537	98.239	96.936	110.946	82.220	70.744	59.766	59.521	67.095	14.274	57.979	36.084
0.700	50.311	5.136	59.253	59.889	50.149	41.218	38.318	31.218	103.254	102.927	102.039	107.591	119.006	104.766	104.883	118.532	89.255	73.670	66.415	64.066	72.009	18.844	61.138	39.024
0.725	55.186	7.198	59.251	70.997	57.366	42.223	40.459	32.293	108.468	110.721	112.620	118.963	125.936	113.301	109.997	125.583	93.379	78.996	70.407	66.940	74.984	21.799	65.766	39.660
0.750	54.133	8.864	58.891	66.364	60.443	44.179	38.700	34.366	113.189	114.817	116.814	123.019	133.969	119.068	117.231	127.129	102.115	86.758	77.453	72.349	77.934	23.219	69.574	45.953
0.775	56.555	7.265	60.976	69.790	58.466	46.181	45.359	33.235	115.689	116.243	123.386	131.321	138.481	124.415	125.785	139.427	104.551	88.534	78.702	77.307	79.543	27.164	70.821	45.345
0.800	61.638	7.823	66.285	72.298	61.350	46.951	43.989	38.348	124.090	122.859	122.071	131.531	142.437	127.972	129.347	141.664	104.585	90.622	80.982	75.619	84.710	30.268	72.840	49.843
0.825	64.112	9.462	63.954	77.998	65.728	47.782	43.040	38.886	126.482	124.812	128.354	139.676	145.107	132.726	129.115	143.292	108.186	92.257	79.197	78.697	80.644	30.657	76.860	46.287
0.850	57.674	15.634	66.959	78.160	63.271	51.158	44.796	39.421	125.679	130.506	133.895	145.806	150.686	138.378	136.489	151.721	113.451	93.754	83.421	78.621	82.749	30.137	78.667	51.795
0.875	59.128	9.095	69.290	79.965	68.474	48.540	44.735	37.066	129.316	134.475	138.780	147.421	153.506	138.307	139.189	150.299	113.200	93.995	83.707	79.909	85.161	30.055	76.579	51.391
0.900	64.701	10.715	65.416	82.484	69.790	50.562	45.331	42.260	133.140	133.469	140.550	147.676	157.131	141.130	139.540	153.343	112.883	94.115	84.681	83.841	88.035	29.734	76.151	53.430
0.925	65.023	8.870	70.168	80.596	68.663	54.420	45.383	40.539	135.649	135.859	142.046	152.336	161.384	141.275	141.093	158.962	115.398	93.980	82.271	80.479	84.390	32.494	78.315	50.682
0.950	71.224	14.220	69.581	79.362	66.586	49.190	45.671	43.776	136.572	137.663	145.977	149.333	163.830	142.197	140.994	158.673	111.819	93.628	82.459	76.890	85.132	33.632	78.491	53.432
0.975	62.881	13.653	66.102	78.510	67.538	46.871	47.370	41.858	136.858	141.291	142.846	154.051	163.242	143.357	145.757	161.983	114.237	90.920	83.118	80.319	85.537	31.348	77.887	52.415
1.000	66.015	13.894	64.864	80.645	64.744	49.501	47.495	44.443	138.761	138.528	145.298	154.574	165.616	147.868	145.724	159.511	107.765	90.210	80.826	76.917	83.956	30.667	77.644	52.896
1.025	64.168	15.242	67.597	79.663	66.279	47.030	44.818	42.152	139.871	137.385	143.442	153.489	164.870	147.038	149.876	163.392	107.676	89.969	80.699	76.212	86.286	32.459	76.257	52.030
1.050	65.698	12.469	66.540	74.553	66.337	52.163	45.307	40.459	136.932	140.995	145.712	160.764	167.345	146.995	150.778	165.387	109.615	87.916	78.530	78.941	81.738	31.638	75.709	48.721
1.075	60.714	15.757	65.324	77.470	66.658	46.019	44.986	38.799	139.091	140.708	145.169	160.056	167.378	149.838	152.384	167.481	105.363	89.671	80.291	75.952	80.044	31.753	76.774	52.039
1.100	62.763	15.293	66.353	79.588	65.717	47.480	46.364	41.477	139.982	140.828	139.292	161.249	169.201	154.136	153.074	169.480	106.149	86.775	79.203	72.101	83.319	31.880	77.442	52.077
1.125	61.084	16.655	66.182	76.835	68.155	49.793	47.377	44.252	140.203	143.882	145.796	159.202	171.730	154.185	154.335	168.895	108.036	87.214	78.023	75.634	83.373	33.993	75.216	51.643
1.150	59.916	17.945	69.822	75.816	69.907	49.458	47.321	38.684	141.819	146.565	148.650	164.470	174.760	155.536	158.028	177.181	109.158	86.412	79.379	77.526	85.935	34.578	76.883	52.696
1.175	61.173	14.024	67.170	79.983	67.965	52.445	46.751	43.711	147.675	145.496	153.413	169.358	177.091	158.105	163.744	181.323	106.135	88.978	80.076	76.769	88.820	34.581	76.184	54.271
1.200	64.026	17.163	67.159	82.309	70.804	54.111	48.514	44.944	145.317	145.826	153.175	169.464	181.898	160.660	171.172	183.366	107.044	89.971	81.336	79.937	84.908	36.717	79.398	56.983
1.225	66.936	17.361	67.226	78.197	70.007	55.056	51.595	46.144	148.411	147.434	155.756	172.624	185.902	164.146	169.015	186.873	113.099	90.479	79.934	78.454	86.813	35.201	79.312	59.210
1.250	66.691	19.527	67.777	79.686	72.987	56.545	48.319	45.518	155.306	150.342	159.345	175.421	187.917	165.089	175.772	192.630	113.345	90.239	80.739	81.956	90.865	38.609	80.601	60.110
1.275	64.112	20.905	71.047	85.244	76.111	55.766	49.750	44.912	151.706	151.760	159.703	177.159	188.037	165.747	178.978	195.004	113.148	92.545	82.604	83.184	89.119	44.221	82.670	59.295
1.300	66.144	19.298	69.492	81.501	75.549	54.374	52.345	47.851	153.087	149.533	159.100	177.404	190.243	171.301	180.882	197.082	110.996	93.725	83.030	81.882	89.594	40.715	83.500	61.926
1.325	66.573	23.305	71.465	78.946	74.879	58.722	54.681	50.594	153.720	154.242	156.761	178.621	189.233	169.294	185.164	201.767	113.830	93.569	85.079	82.313	91.969	40.644	82.594	62.350
1.350	68.571	22.816	70.262	80.286	76.479	58.082	50.668	50.167	153.858	151.751	158.447	175.621	192.245	170.742	183.505	202.849	116.089	94.711	84.228	83.053	90.732	42.532	87.153	64.303
1.375	68.015	20.635	69.208	79.230	76.853	55.762	52.182	51.369	152.863	149.309	157.597	173.209	187.033	170.209	180.547	200.224	114.662	95.025	85.710	81.630	94.435	43.919	86.216	66.707
1.400	66.598	22.926	71.564	82.039	77.051	61.424	53.101	50.675	154.557	150.284	156.650	177.544	189.929	168.222	183.217	205.353	110.654	93.524	86.000	84.258	93.280	47.386	86.152	65.177
1.425	67.152	23.134	70.230	81.541	75.032	61.363	52.215	50.075	151.742	150.225	150.434	175.470	189.210	169.571	184.111	201.702	106.794	92.417	85.165	86.395	95.124	44.156	87.078	66.344
1.450	64.200	22.377	70.935	81.732	74.133	58.274	51.678	55.062	150.633	147.398	153.516	175.042	187.201	167.821	178.943	203.925	109.570	92.738	86.873	84.605	92.976	44.313	84.443	68.510
1.475	69.011	21.913	68.827	80.768	78.584	61.997	54.641	49.630	148.020	145.098	150.698	169.910	187.132	167.427	179.161	206.265	109.200	92.021	84.400	85.435	92.949	44.177	87.420	66.527
1.500	67.338	21.905	66.843	77.927	79.581	60.764	54.318	50.675	148.686	145.082	152.382	172.375	184.286	165.646	180.384	204.474	107.586	94.389	81.581	86.062	95.072	45.072	88.949	63.870
1.525	66.023	21.678	67.860	80.416	81.995	60.370	58.795	55.430	147.324	140.799	150.069	169.560	185.280	163.545	179.342	202.188	107.029	94.551	86.920	86.555	93.567	46.084	86.643	67.834
1.550	67.441	24.114	70.937	81.311	81.362	62.702	58.544	52.655	145.611	143.639	150.438	167.379	182.911	165.745	180.675	205.528	108.680	94.344	87.018	88.683	98.258	47.599	88.457	68.114
1.575	68.534	22.698	69.232	83.692	79.191	62.491	59.014	54.324	145.743	146.067	149.758	170.781	185.571	166.900	179.818	209.895	112.372	99.396	88.623	92.393	100.148	50.841	88.900	70.229
1.600	70.200	22.906	70.292	83.840	81.854	61.077	61.612	58.420	146.694	145.686	149.898	172.597	188.750	166.734	181.213	208.539	113.734	99.462	87.503	88.569	99.986	51.925	92.495	68.086
1.625	67.310	23.400	70.103	78.301	80.041	68.150	62.301	53.553	149.788	145.826	150.612	178.415	184.057	167.899	186.970	210.770	112.058	101.320	88.419	92.929	101.342	51.320	91.481	74.498
1.650	72.732	23.509	72.071	83.640	85.277	64.625	63.043	52.134	150.773	145.225	151.879	174.304	185.867	167.898	183.102	208.868	111.958	101.543	89.647	94.276	101.186	53.232	94.843	75.154
1.675	71.514	25.644	71.231	89.525	85.683	68.514	58.542	57.204	149.447	146.850	153.118	175.257	182.611	165.198	185.340	208.246	115.496	101.034	92.549	92.865	103.084	54.857	96.827	73.640
1.700	71.358	23.054	75.132	88.494	85.239	64.139	61.077	57.661	147.882	148.325	150.445	171.068	183.677	165.391	181.294	208.153	116.851	98.833	91.676	95.676	104.660	57.576	95.459	76.803
1.725	76.988	25.063	73.419	84.623	90.162	66.869	64.953	59.149	149.468	149.672	148.340	173.528	183.935	168.846	182.191	210.486	117.806	102.125	94.932	96.092	100.959	57.389	95.125	74.377
1.750	71.252	26.854	76.397	91.131	85.382	68.004	62.652	59.644	148.976	151.218	148.038	171.430	184.745	165.580	180.419	207.624	119.155	103.450	91.497	98.219	106.801	56.907	96.085	78.793
1.775	71.638	20.710	73.335	89.682	90.868	68.656	61.490	56.561	148.153	146.110	150.322	167.816	183.328	165.432	179.315	206.728	114.634	105.316	96.111	97.323	103.264	57.099	99.235	77.882
1.800	68.968	27.034	76.891	87.057	91.573	69.233	63.472	59.592	147.771	144.885	150.744	174.045	181.697	163.333	178.737	205.144	118.201	105.401	95.332	93.665	104.748	57.794	99.550	82.935
1.825	71.162	27.456	74.749	85.441	86.043	70.752	61.398	60.715	149.229	148.290	151.110	170.766	180.271	162.169	175.423	205.122	118.080	103.577	93.549	94.153	102.593	60.106	99.935	80.156
1.850	74.632	21.997	76.667	87.590	91.921	69.048	64.246	57.459	144.827	147.298	156.402	170.529	182.038	163.701	175.359	203.451	119.691	104.389	97.735	96.220	109.311	57.869	96.785	81.812
1.875	71.889	24.768	76.455	90.026	86.872	70.702	65.584	60.533	147.314	145.213	152.686	171.406	178.710	162.856	177.631	201.541	118.042	103.423	97.033	99.088	108.722	58.358	99.093	81.703
1.900	74.196	25.976	77.961	90.142	87.025	69.418	67.901	60.258	145.901	147.081	149.320	166.602	181.374	162.317	174.230	199.018	116.371	102.847	94.945	99.773	108.770	60.526	95.725	78.945
1.925	74.578	24.565	77.703	87.607	87.026	71.750	63.801	57.869	141.681	146.177	150.117	167.099	181.464	162.364	172.488	197.593	118.223	104.906	96.919	96.023	110.187	63.516	98.443	83.611
1.950	72.663	26.578	77.139	87.334	88.619	70.130	64.985	61.420	142.242	145.596	149.400	162.389	177.737	158.055	174.107	197.179	118.458	104.735	96.295	97.141	107.479	60.495	99.046	81.938
1.975	69.860	29.275	73.679	89.203	88.865	69.025	60.984	64.011	143.402	143.258	144.845	166.073	175.476	159.654	169.224	193.087	113.146	101.589	95.691	95.650	108.207	58.396	99.139	78.813
2.000	73.688	21.946	74.739	86.921	86.828	67.382	66.108	56.896	143.220	146.870	143.381	160.477	178.675	157.984	167.978	189.672	113.492	102.456	94.383	95.757	107.251	60.797	95.983	80.744
2.025	75.394	24.699	74.391	86.027	85.440	71.071	63.129	61.541	137.173	145.519	146.264	157.671	175.571	156.410	167.071	191.377	116.323	101.882	96.810	96.037	106.137	58.062	96.937	79.852
2.050	71.361	26.416	76.586	87.242	85.593	69.080	62.288	58.573	138.357	142.890	146.622	159.319	175.017	153.615	166.390	189.087	113.552	101.869	93.408	94.122	105.382	58.137	99.015	79.520
2.075	73.065	24.087	76.157	87.552	89.118	70.347	65.252	57.141	136.140	142.747	146.443	161.357	175.367	158.438	166.754	190.135	111.377	102.191	94.321	95.679	106.908	60.505	99.119	77.751
2.100	71.174	25.145	78.661	86.192	89.191	71.532	65.930	59.803	139.985	145.479	147.892	165.218	174.357	159.155	166.159	190.732	116.150	104.439	94.984	96.898	107.426	57.975	100.902	81.388
2.125	73.518	25.242	78.467	90.751	89.790	71.595	63.079	62.605	140.666	144.477	143.635	161.860	175.731	158.241	166.761	188.955	115.104	105.658	96.367	94.169	109.518	63.696	99.798	84.859
2.150	70.796	26.425	78.646	90.316	89.927	73.300	66.898	60.659	142.193	144.859	147.865	162.086	176.450	159.600	169.376	187.955	116.354	104.219	95.883	98.731	108.804	62.243	102.623	84.864
2.175	70.990	24.581	76.820	87.847	91.668	71.719	69.289	64.083	141.475	147.564	149.207	164.545	177.384	158.821	167.466	186.367	117.265	105.380	93.471	96.041	108.568	63.682	102.503	82.777
2.200	76.577	26.196	77.491	88.608	88.011	71.479	64.304	60.185	141.824	145.671	149.564	168.493	179.050	158.325	172.346	185.331	115.143	103.800	96.340	98.748	104.649	64.203	101.727	82.806
2.225	72.094	28.881	78.344	86.755	91.486	68.384	67.575	65.820	140.399	148.007	148.895	166.223	176.739	160.261	166.948	187.610	118.079	107.230	96.942	96.943	108.263	62.911	100.425	83.660
2.250	70.994	24.604	74.279	90.105	90.947	71.133	66.554	60.496	139.780	146.690	150.227	160.416	177.100	161.657	168.303	184.981	119.642	103.277	98.903	97.266	108.482	64.537	102.269	86.395
2.275	72.749	27.630	74.583	90.226	87.538	70.772	70.953	62.892	143.760	147.810	149.523	163.131	178.844	162.249	167.777	192.502	115.079	106.768	95.032	96.600	110.936	60.882	102.405	86.302
2.300	73.428	30.997	77.098	89.955	90.246	69.729	68.102	66.615	141.180	145.810	148.476	166.328	177.867	159.660	168.843	185.545	118.350	102.326	95.313	95.733	110.114	63.574	105.525	87.543
2.325	74.563	25.471	76.044	92.796	90.807	73.399	67.259	62.798	139.621	146.025	150.306	166.875	176.018	159.802	164.978	189.889	117.332	105.297	97.693	97.538	109.110	65.751	104.405	87.656
2.350	72.490	27.483	73.984	88.368	91.349	71.551	66.263	66.465	138.962	149.089	149.292	169.678	176.723	157.727	167.263	183.263	115.487	104.062	96.358	97.696	106.917	64.024	101.788	88.934
2.375	70.996	30.320	74.567	88.938	91.753	70.822	68.031	60.886	142.037	148.456	151.293	163.577	175.418	158.969	165.378	186.278	115.262	104.446	94.652	98.172	105.084	61.461	102.068	85.944
2.400	68.700	29.123	78.567	85.684	89.078	73.436	70.069	59.483	141.090	144.451	148.217	164.032	176.950	159.011	164.454	183.950	114.167	102.081	96.625	95.876	106.763	65.759	104.303	87.469
2.425	70.559	29.311	77.059	86.832	89.387	71.595	66.730	61.442	136.722	145.569	148.368	160.268	173.823	160.275	160.272	184.735	111.822	98.652	94.554	93.469	109.663	63.538	100.801	86.618
2.450	67.638	26.427	74.110	87.452	92.429	72.747	65.736	63.098	138.384	144.779	148.195	164.505	173.741	157.704	162.124	183.515	111.736	100.702	90.537	95.395	104.310	63.785	100.970	84.259
2.475	70.457	25.867	76.017	86.222	88.236	70.587	64.358	62.415	135.722	142.586	148.177	156.482	174.451	156.838	157.829	178.799	109.502	99.337	90.936	92.460	102.943	65.250	98.138	85.814
2.500	66.897	24.023	74.258	83.382	88.358	71.929	63.835	60.665	136.142	142.325	144.050	158.819	169.182	153.787	160.336	175.603	108.831	97.456	90.453	90.401	99.891	63.521	99.293	81.594
2.525	66.479	27.005	73.061	85.484	86.011	70.430	63.219	62.550	136.137	139.780	144.773	158.668	170.215	151.842	155.267	172.679	108.636	96.765	88.125	88.644	98.286	61.407	96.234	84.392
2.550	69.574	26.259	69.812	84.086	84.159	67.921	64.214	59.585	132.294	138.052	140.715	155.405	165.079	151.731	155.534	170.869	104.485	95.507	86.614	89.366	99.101	58.161	96.294	78.680
2.575	62.563	24.498	70.909	81.583	84.221	66.430	63.784	58.646	126.816	135.717	140.657	152.712	166.761	148.509	153.827	170.786	105.354	94.803	88.086	87.952	98.007	59.421	96.075	77.968
2.600	67.844	23.509	70.708	80.402	85.803	67.609	63.239	57.672	131.259	135.006	140.707	157.338	163.992	152.508	155.910	171.436	106.273	94.161	87.954	89.729	99.357	58.886	94.282	81.880
2.625	63.042	28.216	69.596	78.968	85.317	69.650	62.672	59.074	129.470	139.472	141.288	159.468	164.554	152.589	154.202	170.702	106.104	95.153	86.755	87.889	99.343	59.030	96.007	82.994
2.650	69.086	28.615	69.770	81.367	83.650	70.176	63.394	61.819	131.642	139.576	145.846	157.045	168.036	151.171	155.722	175.683	103.745	93.291	85.460	84.982	97.845	63.831	93.386	81.279
2.675	64.739	24.943	69.527	81.824	83.177	70.022	62.420	61.857	131.090	138.902	146.236	159.636	168.844	151.116	155.890	173.064	105.584	92.785	86.312	86.057	98.398	60.974	95.631	80.828
2.700	63.996	30.064	68.772	81.127	82.497	69.583	63.988	63.593	130.865	139.554	144.142	156.435	166.980	149.706	154.243	172.697	103.643	92.695	84.159	83.894	100.469	62.925	95.872	83.820
2.725	65.446	28.461	69.577	75.519	80.306	65.842	63.079	59.534	132.027	136.324	145.272	159.362	162.474	151.833	156.338	173.858	102.534	89.148	85.062	84.384	99.032	59.702	93.079	76.946
2.750	65.240	29.167	68.857	80.941	80.355	67.501	61.966	61.542	131.011	141.346	144.487	155.157	168.336	152.668	154.089	173.461	103.587	92.200	87.117	85.513	99.789	61.663	95.857	81.625
2.775	60.783	29.639	66.099	78.922	79.181	67.892	61.263	56.451	132.218	136.704	141.802	155.563	169.430	153.319	153.481	172.751	105.307	89.393	83.697	84.123	96.383	61.492	93.446	81.906
2.800	64.960	27.917	69.725	79.595	81.984	68.012	59.799	59.086	130.043	138.481	143.243	157.001	168.199	149.896	153.939	174.577	100.975	88.720	84.947	82.424	96.541	60.154	93.166	80.409
2.825	59.051	28.605	66.783	82.062	81.386	67.522	63.700	58.888	132.218	139.462	142.075	154.434	167.680	152.663	153.581	170.409	100.200	89.414	82.027	81.536	97.540	61.150	92.753	82.019
2.850	60.635	27.779	66.385	79.388	82.857	66.578	59.558	56.279	131.220	136.085	145.508	160.010	165.991	148.040	153.753	167.644	100.801	89.277	82.804	82.521	94.864	60.601	90.566	79.153
2.875	61.970	28.835	66.520	80.711	78.796	67.006	63.192	57.577	126.843	138.145	142.524	156.269	168.741	150.247	152.726	168.814	100.469	83.603	80.909	78.714	93.431	62.036	90.840	78.779
2.900	60.638	28.765	63.042	78.110	81.280	67.527	59.182	56.823	129.694	135.290	142.548	157.489	164.652	152.195	151.306	168.293	96.131	85.099	76.301	80.764	90.499	61.028	89.977	80.156
2.925	59.327	29.236	66.336	78.151	77.476	66.068	60.325	58.577	126.899	136.992	140.364	154.564	163.966	149.326	150.264	166.683	97.986	83.887	80.282	79.418	90.429	60.835	89.817	78.508
2.950	58.871	26.630	64.963	71.357	74.039	62.979	57.516	54.819	125.652	131.895	139.184	151.761	159.638	145.961	148.647	166.381	93.973	83.718	77.035	76.036	91.391	56.552	88.577	77.126
2.975	60.356	28.921	60.871	70.419	74.000	60.685	53.550	56.627	123.180	131.401	131.794	150.597	160.101	146.295	146.910	161.975	93.884	82.132	78.084	73.139	89.860	58.906	83.706	76.061
3.000	58.136	26.111	57.679	74.271	73.686	61.810	56.218	55.226	123.386	129.637	134.306	148.057	157.231	143.804	144.463	162.141	91.447	80.749	74.113	74.291	86.144	55.314	83.590	73.561
3.025	55.814	23.585	62.325	69.185	71.903	61.041	55.827	55.874	122.772	127.470	134.589	142.781	156.499	141.735	143.314	157.964	87.930	79.463	74.847	74.555	84.371	55.659	81.951	70.960
3.050	59.984	25.511	60.093	72.416	71.997	60.299	56.869	57.005	121.661	127.614	134.752	148.272	157.375	141.966	144.347	159.474	89.513	78.454	73.152	72.819	83.708	52.437	81.598	70.074
3.075	54.041	26.776	58.382	69.672	71.572	60.877	57.756	53.566	121.846	130.292	135.762	149.585	155.705	142.205	143.322	157.207	89.120	78.257	73.304	71.567	83.273	56.310	79.633	74.417
3.100	54.035	27.108	57.242	66.762	74.197	61.820	54.976	53.609	121.875	129.511	135.110	148.110	158.222	141.358	142.869	157.527	88.218	77.282	69.360	73.574	86.111	54.385	80.833	71.767
3.125	52.006	24.746	60.479	67.011	70.294	62.028	55.140	54.324	119.058	129.390	133.665	141.105	155.387	138.685	143.566	159.209	88.298	74.270	71.135	71.604	81.253	55.298	80.651	72.115
3.150	56.190	24.753	57.861	66.815	75.450	57.634	55.499	49.952	119.646	128.029	134.064	147.315	155.271	140.466	144.783	156.625	89.580	74.873	68.691	66.593	82.627	55.999	77.300	69.870
3.175	55.975	25.676	56.264	68.257	73.280	55.621	54.541	51.161	121.128	127.371	130.773	143.462	154.704	139.359	144.052	158.570	85.643	73.701	70.842	69.288	84.062	52.123	79.345	72.320
3.200	51.670	23.683	55.238	64.086	70.036	57.541	52.983	52.984	119.850	126.185	130.650	147.833	155.185	140.742	145.454	156.904	84.028	74.020	68.682	70.374	82.560	53.876	80.757	73.107
3.225	50.058	23.145	57.810	66.461	69.421	58.804	52.487	53.202	120.374	127.416	131.269	147.334	156.988	141.571	143.790	157.011	82.378	72.204	68.804	68.191	79.721	51.392	80.290	71.243
3.250	54.679	24.521	53.274	65.592	67.953	57.420	51.716	50.377	119.488	123.606	130.000	144.768	157.016	140.062	142.055	157.039	83.887	73.390	68.261	68.004	82.160	56.559	76.601	73.654
3.275	45.773	27.004	55.756	63.396	70.184	57.210	55.869	51.272	118.006	126.876	130.755	147.789	154.161	140.449	143.035	156.523	80.467	71.053	64.380	64.576	77.976	55.630	76.743	66.845
3.300	51.266	26.851	54.174	62.869	65.848	56.490	52.798	53.066	117.207	124.279	129.872	140.074	153.335	139.075	140.752	155.873	82.985	69.363	66.485	68.003	81.657	53.074	78.258	71.892
3.325	52.222	23.799	51.970	61.453	69.127	57.161	52.182	52.968	120.862	126.837	128.912	142.837	151.946	141.171	142.768	155.732	83.417	68.365	65.104	63.771	76.562	51.353	75.281	66.853
3.350	48.042	25.767	53.403	65.774	66.748	51.078	47.769	49.931	113.935	121.043	127.414	143.096	151.937	139.687	141.777	154.165	77.792	68.175	63.082	66.048	76.049	51.179	75.369	70.980
3.375	52.113	25.520	53.122	60.576	66.018	56.685	51.219	52.367	120.845	122.709	128.979	140.925	148.867	140.523	138.346	154.279	79.469	67.011	63.613	63.085	77.402	47.111	72.179	64.284
3.400	49.819	27.335	54.084	60.075	69.167	52.189	51.219	45.867	114.878	120.627	126.438	144.240	150.698	135.030	137.988	149.118	78.647	65.818	60.715	61.620	73.386	50.446	71.965	68.293
3.425	45.365	24.190	51.079	61.558	67.290	52.493	51.765	46.711	112.427	121.547	126.139	139.323	147.813	134.476	139.149	151.106	75.515	64.677	60.015	63.079	71.674	49.280	72.909	64.863
3.450	49.877	23.362	45.216	58.404	61.560	51.396	49.774	44.971	114.473	122.006	121.200	137.436	146.319	131.737	137.695	150.545	74.066	64.115	61.403	60.280	71.992	46.796	71.020	65.095
3.475	45.132	20.824	50.081	59.743	60.839	53.125	48.968	45.138	108.120	115.153	122.271	138.380	143.210	131.208	131.205	146.815	73.091	62.257	58.391	56.206	71.173	46.831	69.127	63.232
3.500	45.620	26.694	47.631	57.894	58.887	49.331	49.451	42.894	105.395	115.941	120.186	136.166	141.210	130.445	132.913	146.510	72.740	61.833	58.214	60.227	71.661	43.631	67.368	58.008
3.525	46.981	23.776	46.275	56.969	61.406	50.280	46.740	46.844	108.727	115.654	117.579	133.016	142.288	128.361	130.370	141.028	71.595	62.023	54.689	56.952	70.249	44.484	66.639	62.992
3.550	43.069	22.275	46.726	52.926	59.038	51.956	45.881	44.458	103.547	113.901	116.836	135.117	142.964	129.812	132.605	145.552	68.394	59.874	54.846	58.746	68.393	44.690	66.220	57.867
3.575	44.767	24.128	47.206	54.721	64.618	46.144	46.952	42.703	108.153	116.163	118.060	133.596	140.221	128.037	130.658	142.741	70.186	59.110	56.082	56.752	66.342	45.702	67.076	60.451
3.600	44.012	24.717	47.946	50.704	54.822	48.999	47.884	47.226	105.055	112.205	120.522	133.312	141.504	129.477	129.543	142.980	71.369	60.340	54.971	59.840	69.105	45.951	66.159	59.870
3.625	42.887	23.321	47.491	47.968	60.139	50.058	47.539	45.041	100.779	110.429	116.169	132.946	141.206	128.628	129.698	145.074	70.073	59.257	55.976	57.458	62.699	46.688	64.738	62.460
3.650	41.458	21.257	46.583	54.617	58.437	45.876	43.839	42.491	105.375	112.274	119.506	133.298	138.706	125.875	129.835	141.286	64.759	58.096	54.707	56.561	64.226	43.865	66.407	62.147
3.675	42.074	24.423	42.811	50.161	60.696	49.059	42.417	46.372	106.550	113.742	114.236	130.453	140.031	125.799	130.851	143.016	64.970	56.959	53.737	52.664	65.434	43.153	62.672	60.047
3.700	39.936	25.075	44.617	54.595	59.788	48.346	44.211	42.917	103.781	111.444	117.653	128.616	140.266	127.035	129.989	141.334	67.385	59.484	54.190	55.781	65.270	43.869	64.871	60.166
3.725	41.256	23.187	46.080	51.381	58.919	45.895	46.747	42.120	103.174	111.290	115.220	130.977	137.898	123.320	131.145	140.214	65.603	55.633	52.012	53.037	65.528	42.967	63.422	58.985
3.750	40.771	22.300	42.326	48.615	58.666	47.495	44.587	43.491	104.475	111.645	114.992	134.774	137.627	125.565	125.656	141.898	64.892	55.802	49.907	53.848	62.109	43.331	64.288	56.648
3.775	43.211	20.134	43.714	45.797	55.830	48.543	44.053	42.967	104.176	110.489	116.428	127.452	139.305	123.665	128.965	135.805	65.525	55.840	53.058	51.266	62.516	42.127	61.896	57.131
3.800	42.529	23.653	40.790	50.781	55.670	50.036	42.039	43.058	103.615	110.371	115.282	130.078	135.191	123.619	125.303	140.274	59.690	52.264	50.006	51.857	62.635	40.867	59.120	59.692
3.825	39.434	21.690	41.319	45.169	56.732	46.865	44.139	42.884	101.930	107.659	114.570	125.458	132.921	121.088	123.163	136.893	59.979	53.262	48.276	53.368	63.051	41.530	57.126	56.674
3.850	40.868	20.257	41.361	46.990	56.173	43.551	42.002	41.365	97.428	106.741	113.973	126.555	130.696	122.618	125.707	133.666	60.035	51.874	46.679	51.484	59.819	39.860	57.880	54.824
3.875	40.759	19.423	40.645	44.716	57.076	48.354	39.651	38.600	95.648	105.472	109.698	120.474	132.309	122.348	118.867	130.887	61.360	51.870	48.705	46.522	57.800	38.573	56.096	55.824
3.900	37.519	20.771	35.393	42.296	53.005	45.371	39.137	44.638	97.801	102.746	111.142	124.402	130.801	119.763	119.248	129.958	56.809	48.249	46.117	48.991	57.871	39.885	55.489	53.998
3.925	37.475	20.189	38.510	45.266	52.501	45.848	39.577	41.548	97.229	101.354	105.638	120.164	130.149	116.905	118.283	130.291	57.350	48.964	44.856	46.428	57.587	35.607	58.342	51.110
3.950	33.865	19.330	35.418	41.695	47.568	43.076	40.973	34.257	92.391	100.647	105.325	117.252	125.339	115.304	118.140	127.695	55.967	49.020	46.083	44.420	52.879	36.316	56.548	51.392
3.975	37.346	19.351	36.040	42.129	47.728	44.138	38.100	36.077	94.053	95.276	102.757	120.158	129.061	115.660	114.639	126.698	55.020	45.986	44.194	44.507	53.823	35.163	53.626	51.199
4.000	40.027	18.823	35.849	44.673	52.196	41.517	39.764	38.410	86.922	94.840	101.188	115.366	124.296	110.417	111.014	124.424	51.968	44.652	43.437	42.854	51.862	36.022	53.883	51.259
4.025	37.564	20.826	34.163	45.273	50.449	42.400	37.588	36.826	91.192	98.833	100.442	110.957	124.476	111.783	113.320	122.681	53.212	45.932	41.754	43.324	53.626	33.731	52.699	50.487
4.050	37.975	18.467	36.449	40.355	49.910	44.937	40.390	37.912	92.831	98.088	102.651	115.668	123.955	112.586	115.698	125.047	53.526	43.972	42.431	41.652	50.854	35.058	53.329	48.329
4.075	34.753	20.160	36.956	43.746	49.676	42.275	35.076	37.557	86.794	95.211	102.245	116.589	124.696	107.578	113.321	124.834	55.130	44.871	40.910	44.526	53.076	33.518	49.219	54.269
4.100	38.849	16.067	35.313	39.039	47.796	42.137	38.346	34.990	88.610	97.931	98.627	114.569	125.967	111.260	112.187	127.291	53.967	44.412	41.719	43.771	52.208	38.162	54.255	50.855
4.125	34.700	19.421	35.041	43.544	49.097	40.485	37.959	33.953	93.672	97.289	99.114	112.377	121.503	109.512	114.983	124.129	53.678	43.585	38.984	43.269	50.903	34.831	52.317	53.596
4.150	42.042	19.699	36.145	41.839	49.479	40.655	35.582	36.658	87.867	93.540	101.029	110.883	122.636	108.357	110.874	124.161	53.460	45.526	41.648	41.769	51.350	33.461	51.683	49.035
4.175	36.852	16.228	35.450	39.705	48.494	39.239	36.203	37.989	85.864	94.654	98.673	113.370	119.713	106.123	111.900	124.728	48.727	42.351	39.515	42.769	51.197	32.766	49.805	50.673
4.200	34.851	17.732	34.787	34.868	49.103	39.735	35.192	36.850	86.592	91.695	100.835	111.388	120.710	107.492	111.204	122.362	48.827	44.375	37.896	42.437	50.060	34.369	50.110	51.168
4.225	35.247	17.904	32.764	42.110	47.544	39.089	32.799	34.498	88.044	89.417	99.641	112.698	116.911	107.778	110.866	120.801	49.155	42.126	39.520	37.380	50.701	34.783	50.738	46.107
4.250	35.307	17.824	33.589	38.053	48.631	40.292	30.870	34.761	86.481	92.736	98.870	108.796	118.404	105.308	110.319	119.260	49.739	41.508	39.937	38.394	50.718	30.727	47.993	46.276
4.275	32.848	18.352	32.156	37.895	42.731	39.595	33.765	31.850	84.234	90.770	96.004	109.063	117.291	105.052	109.903	120.587	47.698	40.532	37.489	41.988	49.897	32.939	49.963	48.094
4.300	30.673	16.850	32.329	40.865	48.546	38.591	34.236	31.159	85.672	88.856	92.707	104.464	116.788	102.862	107.890	121.954	47.421	40.309	39.841	38.531	49.064	32.125	49.270	47.728
4.325	29.920	18.718	29.157	34.837	48.158	33.174	36.827	32.442	85.134	87.165	92.149	104.631	114.573	103.386	106.231	119.083	45.714	41.103	35.455	37.222	46.697	31.451	49.236	45.968
4.350	32.402	16.298	31.521	35.110	41.368	35.424	32.051	27.709	84.125	86.647	90.964	109.260	115.534	102.693	105.185	116.189	44.975	37.491	33.545	36.664	45.444	31.986	50.738	46.578
4.375	32.626	15.899	31.414	33.960	43.134	35.724	34.151	28.824	81.748	86.189	92.795	105.161	111.253	101.072	101.635	114.939	46.899	38.548	32.340	38.897	47.113	27.753	47.483	44.433
4.400	30.339	17.514	27.484	33.514	42.989	36.909	30.884	31.243	82.291	85.560	91.905	104.033	112.959	100.895	103.088	115.413	45.569	37.674	34.204	41.191	44.653	28.548	44.516	46.181
4.425	35.746	17.391	30.948	37.050	40.074	35.044	32.216	34.656	78.029	81.724	91.335	101.848	112.761	97.355	101.772	113.239	44.377	39.603	34.365	39.004	44.553	30.424	45.803	43.855
4.450	31.056	13.783	29.865	28.539	44.445	34.876	30.770	28.907	77.743	83.406	86.473	101.803	105.639	94.777	100.319	113.181	44.050	36.389	32.946	35.603	43.297	27.119	44.934	40.527
4.475	32.360	17.117	28.908	31.598	38.506	34.418	30.161	32.128	81.019	82.189	86.687	101.774	109.862	96.966	102.123	111.843	43.832	37.421	31.707	35.668	44.455	28.833	45.775	43.362
4.500	26.931	16.713	29.035	33.043	44.375	35.454	32.379	27.621	77.605	81.280	86.955	99.289	108.635	98.504	101.224	112.376	42.262	36.897	32.807	35.195	43.270	28.006	42.845	43.875
4.525	27.538	14.617	28.352	35.813	44.480	35.131	28.147	33.295	79.477	79.685	88.810	102.059	107.496	96.804	100.284	112.847	43.567	37.877	36.066	38.194	43.004	26.476	45.334	43.328
4.550	25.751	16.424	30.211	31.312	42.669	31.399	32.735	31.115	78.303	82.966	85.985	100.666	107.673	96.327	101.483	111.507	42.666	33.703	31.555	34.928	45.444	29.868	43.154	41.808
4.575	29.684	15.938	28.379	30.946	46.539	33.700	30.698	31.927	76.968	82.913	88.866	101.740	110.787	96.711	101.490	111.642	44.570	37.683	32.342	34.532	44.432	29.878	41.936	41.669
4.600	27.337	14.802	27.569	28.772	43.639	30.656	28.231	31.658	77.955	80.760	87.897	99.416	103.014	94.808	98.980	112.119	42.040	35.135	33.379	36.574	42.886	29.385	41.073	43.140
4.625	28.318	15.248	25.756	29.760	42.781	34.592	30.655	30.575	77.112	79.694	84.749	95.110	105.212	94.379	98.133	111.572	40.009	34.492	33.473	32.966	43.514	29.716	44.684	42.488
4.650	28.978	11.844	27.208	28.922	42.218	35.496	29.673	32.129	77.573	79.412	81.584	95.048	104.358	94.821	96.723	108.828	41.437	34.466	32.920	34.858	41.865	24.461	40.720	43.790
4.675	31.249	12.589	25.570	28.574	42.328	32.632	29.202	28.323	79.765	76.257	84.320	96.904	103.961	92.205	97.447	110.332	40.614	36.384	33.347	33.322	39.033	27.470	44.789	44.910
4.700	28.644	15.324	27.881	29.069	41.520	33.133	28.842	26.764	74.352	77.216	81.474	95.497	102.481	91.562	96.969	108.498	40.066	35.034	31.836	34.036	42.585	28.005	39.743	41.568
4.725	26.626	14.959	28.455	29.358	37.810	33.620	27.273	29.255	74.059	75.313	79.880	93.727	102.568	91.109	96.866	104.944	40.257	34.130	28.963	30.920	41.880	28.102	42.632	41.836
4.750	25.144	15.165	25.961	29.781	36.882	31.905	27.152	24.719	77.682	73.228	81.988	92.843	98.935	89.408	96.397	103.196	38.617	33.165	29.362	37.104	41.900	26.554	39.841	40.809
4.775	28.561	13.005	26.948	24.695	40.091	30.639	31.524	28.204	70.383	73.796	81.288	90.756	101.085	89.522	93.222	104.386	39.714	32.568	30.604	31.439	41.032	24.471	41.683	37.979
4.800	25.037	15.028	24.760	28.786	36.285	29.559	27.063	26.412	72.433	73.942	74.528	90.309	95.346	87.403	91.762	103.448	39.189	34.324	30.955	29.376	39.031	26.029	40.433	36.984
4.825	28.415	13.339	25.500	27.887	36.289	31.038	25.948	23.553	71.104	69.245	75.962	91.145	96.268	87.612	91.579	105.874	35.827	31.508	29.905	29.975	38.457	25.481	39.666	38.584
4.850	25.884	11.896	21.948	24.941	41.365	31.747	27.234	29.969	70.358	69.476	75.899	92.051	94.301	83.552	90.207	99.127	41.260	30.698	30.208	31.027	39.121	22.197	38.348	39.025
4.875	25.776	10.119	21.260	26.581	35.560	33.590	28.604	23.710	68.875	69.919	74.370	91.001	95.165	83.132	89.424	98.126	37.601	29.732	27.480	30.056	38.069	22.668	37.765	37.430
4.900	26.562	12.265	25.575	26.455	35.418	28.589	26.895	26.915	67.047	68.627	73.800	88.693	95.198	82.510	87.848	100.383	33.151	31.053	26.604	29.166	38.138	20.602	36.105	35.195
4.925	25.749	9.407	21.633	24.172	38.551	27.236	26.874	21.866	66.609	68.438	74.579	88.149	93.010	79.918	86.178	97.130	36.354	29.609	26.670	30.182	40.412	23.906	37.744	35.628
4.950	27.856	9.667	19.910	25.461	35.050	28.893	25.080	22.696	69.064	68.336	74.646	84.913	92.409	82.078	86.911	100.374	35.453	31.922	24.845	31.506	37.600	21.958	36.243	33.530
4.975	28.380	11.826	22.405	23.127	34.476	32.191	27.568	26.104	66.455	70.453	74.729	83.847	94.940	82.010	85.233	96.428	32.670	27.377	27.313	26.360	38.807	23.817	37.571	34.480
5.000	24.164	15.526	20.100	22.484	34.924	31.025	24.378	25.534	64.890	70.782	71.414	87.810	92.797	81.701	87.708	98.933	36.404	28.540	25.644	29.795	34.745	23.675	39.172	37.043
5.025	23.169	13.598	21.540	24.660	35.831	29.042	25.936	22.732	68.601	69.396	73.327	83.633	94.376	81.534	84.242	97.796	34.678	27.131	26.256	28.345	40.315	20.106	39.749	35.407
5.050	22.558	9.206	20.859	24.399	38.771	27.656	27.308	27.662	62.678	66.709	75.658	88.546	96.043	79.925	86.024	95.648	34.103	30.526	25.953	29.730	35.149	19.631	36.383	37.914
5.075	20.920	12.632	19.656	22.175	35.206	26.718	25.833	26.343	67.425	66.568	72.482	85.763	89.999	80.162	84.673	97.647	33.918	26.669	24.021	26.679	37.407	20.182	35.860	37.600
5.100	21.673	11.368	21.021	26.229	32.388	28.298	22.349	24.410	64.527	67.145	70.025	84.117	91.126	79.435	84.764	94.319	31.620	28.265	23.820	27.834	33.757	21.102	37.070	36.740
5.125	25.501	12.639	19.233	24.659	33.503	26.170	24.365	24.069	65.302	64.118	68.852	83.726	90.094	78.907	85.498	94.675	34.732	28.819	25.035	28.758	34.435	23.402	35.402	34.677
5.150	25.071	12.181	21.491	19.100	34.402	28.712	23.446	22.274	64.953	63.540	68.305	79.418	87.989	78.204	83.890	96.082	33.056	24.586	23.185	26.610	35.962	21.451	37.549	34.332
5.175	20.276	11.348	18.927	24.413	34.349	27.742	25.592	22.260	62.774	64.842	67.080	80.267	88.425	72.938	82.674	92.042	31.676	25.709	24.330	27.690	37.437	18.449	32.790	31.507
5.200	19.287	10.386	19.509	23.674	33.338	23.508	21.801	25.681	63.714	63.408	63.975	81.370	86.532	77.029	82.966	90.752	31.835	26.826	24.147	24.018	33.091	17.903	34.969	36.025
5.225	23.432	9.904	21.630	22.060	31.011	26.662	22.173	20.124	61.218	60.260	66.552	80.576	85.688	74.762	78.217	90.534	29.943	23.427	21.476	23.235	32.771	20.300	32.200	32.550
5.250	21.369	9.892	20.189	20.804	30.893	27.276	22.926	21.269	61.138	60.812	62.762	76.324	85.187	73.693	80.426	89.312	30.802	26.808	21.411	23.884	35.058	19.104	31.501	34.367
5.275	20.107	11.936	17.720	19.208	33.039	23.156	20.482	20.027	59.556	58.355	61.979	76.800	84.248	71.936	76.762	85.789	29.704	23.736	19.156	24.798	33.852	15.648	31.941	32.305
5.300	19.462	7.455	16.013	15.775	33.211	22.987	19.062	20.324	58.567	57.793	62.754	76.549	83.481	71.542	74.327	91.552	30.520	25.120	21.761	24.281	29.881	17.534	29.132	28.567
5.325	17.716	9.010	18.411	18.860	32.273	20.503	22.365	21.036	54.597	59.056	59.966	76.749	79.884	67.790	74.773	86.982	28.145	24.313	22.128	23.148	31.293	17.238	31.327	30.456
5.350	20.338	9.157	15.760	22.009	30.023	22.069	17.754	20.769	58.218	58.743	56.325	76.842	80.952	68.554	77.138	87.197	29.026	23.629	20.465	25.108	31.064	18.548	30.749	30.972
5.375	20.088	6.214	14.863	19.559	31.741	25.011	20.444	21.787	58.499	57.631	60.606	75.882	81.368	70.557	74.868	87.783	27.328	22.301	23.214	24.652	31.951	19.028	30.751	32.883
5.400	16.310	9.077	18.710	17.358	32.338	22.377	23.487	20.610	56.993	56.639	60.358	74.969	80.471	67.273	74.656	87.111	27.730	24.246	19.311	23.786	33.912	15.626	32.785	30.891
5.425	23.733	8.836	14.746	17.867	31.640	22.718	20.991	18.117	57.562	55.979	58.285	76.115	77.408	68.354	73.446	86.269	28.760	22.052	21.572	22.700	29.462	18.661	28.303	33.163
5.450	22.422	8.172	15.721	18.132	32.716	23.969	17.349	15.762	58.670	54.314	56.405	71.772	76.504	65.808	70.902	81.567	28.348	24.057	19.372	21.295	27.272	14.673	28.915	31.473
5.475	17.162	6.777	10.289	14.258	30.943	20.064	17.760	18.963	52.145	54.540	55.230	71.209	79.756	68.350	70.161	85.150	28.053	22.592	20.397	20.815	30.698	14.970	30.109	32.132
