# Supplementary material for: From deterministic to fuzzy decision-making in artificial cells
Source: Nat Commun. 2020 Nov 6;11:5648. doi: 10.1038/s41467-020-19395-4 (PMC7648101; doi:10.1038/s41467-020-19395-4)
Supplement: Supplementary file 4 — Source Data [file 41467_2020_19395_MOESM4_ESM.zip › source-data/expression@high-gene-densities/lambda/tau-1/GFP(nM)@34C.txt]

0.125	0.000	0.000	0.000	0.000	0.000	0.000	0.000	0.000	0.000	0.000	0.000	0.000	0.000	0.000	0.000	0.000	0.000	0.000	0.000	0.000	0.000	0.000	0.000	0.000
0.150	1.764	1.674	-1.403	0.141	0.872	-2.066	-0.929	-2.423	1.415	3.402	2.739	1.759	-1.676	1.067	2.639	-1.281	-0.552	1.290	-0.759	2.872	2.841	1.847	-1.386	2.299
0.175	2.092	-0.652	0.055	0.520	1.909	-2.659	2.445	1.714	0.926	3.283	2.530	0.790	2.053	0.030	0.586	1.131	0.662	1.837	2.086	1.754	2.762	2.906	0.710	2.911
0.200	3.944	-0.072	2.888	1.987	3.919	0.352	1.938	-0.146	2.639	4.780	3.104	4.854	2.112	2.640	0.697	0.728	3.893	2.460	2.002	5.745	1.861	2.291	3.963	5.483
0.225	2.257	4.222	2.312	0.231	6.586	1.390	4.338	3.327	5.651	7.544	6.158	6.036	2.616	4.205	4.691	5.186	3.221	5.796	1.579	7.217	2.929	5.231	4.313	5.206
0.250	6.241	4.591	4.013	5.581	5.292	1.295	3.464	1.348	6.365	9.184	5.484	6.829	4.454	2.822	4.780	5.071	6.995	6.110	4.979	10.708	5.167	8.045	5.845	7.219
0.275	8.371	5.699	5.085	4.621	8.062	6.565	4.420	2.454	7.045	7.588	8.843	6.563	7.131	5.150	6.533	5.491	7.013	8.140	5.509	9.437	8.661	6.917	6.298	8.362
0.300	4.793	5.695	7.611	5.288	11.523	6.477	5.817	4.490	7.231	8.706	11.629	9.174	10.197	5.081	8.159	7.912	7.129	8.539	6.012	9.758	8.221	10.998	7.488	8.529
0.325	9.813	9.046	9.264	8.326	12.131	10.047	9.770	5.738	12.972	12.344	14.393	10.189	12.318	8.106	12.071	8.582	12.360	12.693	9.482	14.948	9.307	11.621	8.383	12.904
0.350	11.247	10.871	8.975	10.303	14.188	13.231	9.456	4.125	14.931	13.147	13.352	14.938	14.700	9.651	13.037	12.830	9.852	14.684	10.193	13.813	16.153	11.514	11.259	15.949
0.375	15.777	13.770	11.667	11.963	17.741	13.791	13.355	7.071	18.931	14.601	15.520	12.484	16.179	11.837	14.385	16.230	15.755	14.950	10.998	15.560	15.769	16.835	12.360	15.151
0.400	16.460	16.318	15.321	15.291	22.727	17.226	14.345	10.699	21.005	17.183	19.511	16.638	19.551	14.062	18.505	16.613	15.921	16.605	13.392	17.089	20.154	19.355	17.135	16.932
0.425	19.255	19.855	18.034	16.121	25.157	18.793	16.101	10.129	22.655	19.738	19.493	15.312	20.872	16.938	20.616	16.818	23.154	17.906	15.777	20.673	17.676	19.588	16.918	21.156
0.450	21.741	19.693	18.938	21.454	28.833	18.482	18.720	11.845	25.224	20.276	22.374	19.138	25.865	18.441	22.333	21.455	24.530	22.691	16.387	23.816	23.069	21.811	20.151	22.815
0.475	27.168	22.947	18.683	20.858	28.511	22.600	21.892	15.020	25.483	23.648	23.934	20.848	28.045	19.996	24.900	22.429	22.573	23.806	19.732	26.586	26.066	23.406	21.471	24.368
0.500	28.135	25.771	22.665	21.792	29.321	24.131	23.124	13.263	28.749	22.423	25.747	21.904	28.260	19.872	25.365	23.840	25.393	25.464	19.931	24.938	23.977	23.586	23.878	26.927
0.525	28.219	25.233	25.242	24.747	31.219	24.674	25.048	17.429	29.118	24.715	28.361	21.941	29.424	22.800	24.965	23.548	25.880	25.202	23.085	27.654	29.441	25.400	26.177	27.150
0.550	29.851	25.580	23.008	26.063	30.484	25.818	25.112	14.474	31.883	24.190	27.276	26.745	29.230	23.656	26.533	27.370	27.843	28.407	24.509	30.576	28.655	25.982	27.872	30.562
0.575	31.109	28.750	24.643	25.575	35.002	26.120	23.917	17.070	30.814	23.466	29.097	21.717	30.039	24.965	26.363	26.560	29.630	28.321	22.178	31.326	30.896	27.171	26.641	30.071
0.600	31.018	30.511	24.193	29.879	32.694	28.322	24.142	14.534	30.691	23.660	28.323	23.031	27.092	23.190	25.427	26.841	32.458	27.405	24.525	33.603	28.377	28.682	27.702	31.235
0.625	34.408	27.625	25.486	29.187	35.689	29.066	23.676	15.979	33.067	24.304	28.020	27.639	27.893	22.923	28.116	27.527	28.588	29.469	24.995	29.453	29.627	32.389	27.520	33.529
0.650	33.003	29.273	27.161	25.821	35.486	27.648	22.849	16.557	35.649	25.466	30.358	22.598	30.790	22.548	26.036	27.179	31.799	31.080	23.844	31.620	30.008	31.961	29.119	31.779
0.675	30.989	30.343	27.208	25.952	32.349	25.049	25.964	17.015	34.579	23.845	27.324	24.212	29.917	22.851	25.152	26.633	29.200	30.305	24.224	30.373	30.682	30.184	29.451	33.905
0.700	33.453	28.168	26.130	27.467	32.942	28.145	25.502	15.378	31.837	23.746	28.092	28.469	32.359	23.561	26.973	25.702	32.876	28.272	26.980	31.736	30.932	31.937	30.414	32.784
0.725	33.746	28.115	25.044	29.236	31.216	27.598	24.438	16.253	34.165	22.841	28.627	23.184	28.822	23.058	27.040	26.135	29.914	28.297	25.432	31.294	29.021	32.433	31.187	34.095
0.750	32.831	30.726	25.269	26.832	32.729	26.898	25.697	14.198	33.443	22.734	29.682	23.247	31.148	22.608	27.850	27.398	29.940	29.690	25.191	32.261	32.374	30.096	30.670	35.271
0.775	31.966	29.119	28.590	29.283	35.846	29.684	24.542	13.714	34.941	22.764	29.370	24.837	30.794	23.039	27.255	26.971	31.859	29.110	25.777	27.400	30.453	33.896	31.934	31.940
0.800	33.649	30.652	26.465	26.726	34.337	27.582	24.517	13.617	35.076	23.693	30.016	27.860	28.122	24.240	26.793	27.522	31.388	29.673	25.937	31.490	30.166	33.024	30.120	33.969
0.825	32.170	30.211	26.795	28.204	32.511	27.142	26.362	14.124	31.619	24.429	27.880	25.208	26.665	23.045	25.268	27.309	30.730	27.681	24.763	30.928	30.739	32.755	31.923	33.403
0.850	31.388	29.759	27.016	28.962	30.071	27.893	23.670	15.452	33.470	24.069	27.485	25.602	26.974	21.980	28.253	27.495	32.112	30.826	25.844	30.915	31.917	33.388	32.103	32.721
0.875	29.459	29.486	25.567	27.980	31.160	24.978	23.811	14.743	33.868	22.675	29.044	23.500	24.850	21.931	23.783	26.947	31.705	29.435	25.179	32.927	30.710	32.699	30.084	32.404
0.900	30.524	30.059	27.366	26.835	35.527	27.304	21.851	15.671	34.116	20.728	29.173	26.817	28.764	20.617	26.069	23.325	33.890	30.465	24.247	28.262	35.718	32.227	31.687	35.202
0.925	30.814	33.592	25.942	28.882	33.845	27.782	25.551	13.356	33.260	20.231	30.059	25.258	28.285	21.456	23.060	26.116	31.462	30.284	27.514	31.530	31.169	34.429	29.904	34.898
0.950	30.177	29.358	24.945	27.381	32.268	24.408	24.208	14.262	33.492	24.345	27.197	25.763	25.149	20.740	25.539	26.924	31.580	30.215	25.823	30.752	31.513	34.478	31.791	32.089
0.975	30.817	30.854	25.618	26.514	32.903	25.786	23.425	9.877	34.813	20.436	27.681	25.724	25.063	21.149	24.464	24.672	31.574	30.398	25.327	27.984	33.050	33.231	30.827	33.407
1.000	29.363	30.520	23.595	26.747	31.673	24.083	24.328	11.096	33.953	21.799	27.480	23.307	25.646	19.573	25.246	25.201	34.044	29.568	25.196	31.168	31.308	32.838	30.400	32.182
1.025	29.635	29.087	23.761	26.630	32.437	23.242	23.223	8.227	32.211	22.234	28.737	24.428	23.147	19.638	23.952	24.289	29.556	29.136	24.003	30.042	30.955	32.868	31.808	31.250
1.050	30.173	27.270	24.892	24.757	32.462	22.912	22.677	10.045	33.689	19.855	28.285	23.288	24.975	19.749	22.587	25.111	30.972	26.363	27.159	28.867	29.816	35.636	29.695	33.911
1.075	30.868	27.539	22.588	25.211	31.237	24.405	23.702	12.289	32.356	19.976	27.473	23.442	26.549	18.141	24.688	25.908	30.219	28.360	23.254	29.383	30.890	34.437	28.118	33.268
1.100	26.940	28.870	22.798	26.330	31.961	24.125	23.375	10.659	33.165	20.811	28.830	23.522	24.388	18.289	24.223	24.715	30.017	26.405	23.408	29.149	31.009	31.559	28.383	32.696
1.125	28.909	28.984	24.514	26.315	28.689	25.636	22.567	11.722	30.092	20.366	28.993	25.449	24.650	19.505	23.179	23.666	28.840	28.582	23.564	29.258	30.077	32.564	28.088	33.040
1.150	26.656	27.139	23.292	26.372	31.674	24.833	22.284	10.696	30.592	20.374	27.589	27.073	22.083	20.212	24.810	23.903	28.357	25.659	22.272	27.717	31.021	33.935	30.169	32.362
1.175	28.072	28.504	21.837	24.978	30.581	23.754	23.772	9.529	30.578	19.774	26.058	25.479	24.793	21.002	23.780	23.180	29.663	24.719	21.197	25.735	32.998	31.158	28.292	32.283
1.200	28.606	28.529	21.983	24.535	32.945	24.130	21.847	10.694	31.909	20.469	27.082	25.342	23.738	18.529	23.385	24.462	31.878	26.440	21.459	26.756	29.021	31.146	29.780	32.538
1.225	29.098	28.948	24.412	24.681	32.068	25.099	20.195	11.550	28.296	20.586	28.247	25.193	24.826	18.911	24.106	22.370	29.033	26.127	24.501	25.376	28.196	33.372	28.971	31.586
1.250	27.164	26.088	23.939	25.624	32.472	23.993	21.686	10.016	33.883	21.065	26.167	24.184	22.680	19.679	24.794	22.529	27.080	25.186	22.580	25.040	27.389	31.822	29.573	33.216
1.275	29.058	27.865	23.934	23.059	31.085	23.271	22.485	9.685	29.775	20.723	25.765	24.960	24.401	19.590	24.415	21.544	25.736	26.785	21.440	25.255	27.987	30.093	28.766	31.211
1.300	26.910	26.746	22.655	22.759	30.028	22.409	19.761	10.630	29.654	20.255	27.313	24.756	23.630	18.924	22.772	20.955	30.123	26.386	19.872	28.272	30.141	29.062	27.766	30.469
1.325	26.712	27.811	22.495	23.308	30.414	24.000	20.689	8.026	30.433	21.635	23.641	26.136	26.439	20.171	24.319	20.378	24.334	26.424	20.330	24.072	30.109	31.466	28.300	30.278
1.350	26.129	25.840	22.346	22.919	29.542	23.046	21.083	8.124	28.640	20.861	25.188	24.251	23.136	16.792	22.608	23.150	26.657	27.599	21.439	24.212	27.452	32.165	29.844	31.416
1.375	25.615	25.932	21.670	24.635	31.831	22.166	19.905	9.681	29.328	21.281	26.457	23.144	23.758	20.021	22.810	23.191	24.633	25.257	21.246	22.974	29.483	32.464	31.357	31.108
1.400	26.021	28.282	22.200	22.906	30.161	25.179	21.110	10.322	29.225	19.599	25.341	23.952	23.947	17.396	22.573	23.025	26.743	26.759	22.125	25.671	31.447	32.914	29.487	33.048
1.425	25.740	26.644	24.307	20.681	29.891	23.698	20.093	11.003	29.353	20.424	25.493	26.704	21.784	18.987	23.211	21.720	27.596	25.783	22.931	23.828	29.817	28.952	31.594	32.719
1.450	29.036	28.515	22.945	25.732	32.144	23.287	20.386	9.164	28.598	20.523	28.190	21.053	21.843	18.964	25.100	22.632	26.592	26.714	21.950	26.914	27.888	30.636	29.586	30.525
1.475	27.701	29.632	22.585	26.052	28.213	20.617	20.625	10.470	28.306	20.888	26.060	24.407	25.055	18.845	23.013	21.379	27.332	27.375	20.977	23.474	29.798	32.996	32.201	31.122
1.500	29.063	27.318	23.163	23.315	32.340	22.316	18.963	9.925	28.836	21.523	25.829	24.185	22.750	18.139	22.170	23.289	26.722	26.609	21.139	23.742	28.137	31.458	30.273	27.911
1.525	25.868	28.772	19.689	23.257	32.299	21.626	20.157	8.259	28.703	20.678	27.015	21.207	24.136	17.776	20.801	20.991	25.467	26.924	22.654	24.773	26.776	31.412	29.999	31.071
1.550	24.509	27.635	23.062	21.470	26.479	19.550	21.532	12.661	27.409	18.477	25.812	23.282	22.673	17.864	22.731	22.149	28.024	25.971	20.399	24.386	26.009	32.390	29.831	32.803
1.575	28.232	26.300	21.637	25.055	26.487	21.230	17.760	8.305	29.533	20.831	24.948	25.449	21.418	19.300	22.585	21.286	26.554	24.696	20.898	24.023	26.811	31.863	32.857	29.094
1.600	25.620	26.169	23.792	21.086	29.495	21.650	22.588	10.661	27.503	20.147	25.849	25.896	20.627	16.082	21.674	23.520	24.960	26.688	20.290	22.296	26.497	30.110	30.126	31.510
1.625	25.972	26.920	21.519	21.149	28.039	20.885	17.936	9.136	28.183	19.494	25.846	26.426	19.513	17.452	20.434	22.992	28.335	26.325	20.352	23.264	27.583	32.824	30.015	31.440
1.650	22.650	25.600	20.951	22.182	30.679	21.357	18.287	10.256	27.088	21.890	25.278	25.720	21.264	17.961	21.404	21.399	27.383	25.155	19.625	21.677	26.314	35.447	29.255	31.813
1.675	23.407	24.024	20.759	20.101	27.978	20.866	18.620	8.997	26.980	21.455	25.903	25.496	22.811	15.920	21.307	20.964	23.035	25.812	21.485	25.802	27.995	32.274	27.695	31.492
1.700	23.774	26.142	21.155	22.837	29.857	19.969	17.922	10.974	29.127	21.741	23.552	25.755	21.630	18.613	21.350	18.905	27.355	23.410	20.634	23.578	29.534	32.214	28.433	29.508
1.725	26.677	26.773	19.368	20.229	27.165	20.625	19.280	9.272	27.509	19.576	26.925	25.471	20.296	15.524	21.195	19.739	27.895	24.515	19.686	23.983	27.898	33.304	30.815	31.435
1.750	22.969	24.513	19.970	20.421	26.125	19.021	16.618	9.606	28.609	18.997	28.186	24.242	21.599	17.436	20.955	20.123	26.262	26.808	20.298	23.567	28.634	33.388	30.219	29.220
1.775	24.440	24.654	17.587	21.980	25.270	19.667	19.467	9.639	27.155	17.666	27.197	25.690	23.566	16.466	21.144	19.153	24.869	27.662	20.306	23.739	28.184	33.066	28.917	31.197
1.800	23.853	25.577	19.437	21.820	27.964	19.734	17.998	9.563	29.522	18.923	25.651	24.371	17.286	15.466	21.152	22.875	24.045	24.115	17.339	26.311	26.645	32.406	29.729	31.420
1.825	22.879	24.823	20.360	19.823	26.860	18.625	17.863	8.048	27.436	19.241	26.148	25.901	16.270	18.035	19.924	21.420	26.456	27.872	19.973	22.754	29.342	30.908	29.904	31.142
1.850	21.814	26.250	18.672	20.376	26.063	18.481	16.870	9.799	26.708	19.886	25.726	22.822	19.667	15.365	19.926	20.709	27.004	26.498	20.322	21.168	27.183	31.742	30.195	32.084
1.875	22.437	24.264	18.633	20.875	24.331	16.745	17.360	9.145	28.173	20.326	27.071	22.590	18.416	16.103	20.224	18.845	27.555	24.420	18.309	22.598	27.868	31.127	30.016	31.522
1.900	20.174	24.485	20.021	18.887	27.379	17.992	16.078	8.079	25.725	20.926	25.022	25.498	17.721	16.247	20.100	19.925	24.116	23.461	20.386	22.328	29.259	32.713	29.496	30.933
1.925	22.126	22.780	18.409	18.374	25.749	17.432	16.278	8.294	27.439	20.838	25.492	21.813	18.954	16.366	19.701	18.050	22.718	25.328	20.726	23.153	27.447	32.183	30.336	33.546
1.950	23.183	23.199	18.120	18.272	27.595	18.945	17.057	7.668	27.399	20.556	26.086	25.318	16.320	15.945	20.003	19.205	24.443	26.422	18.366	21.683	27.886	32.751	32.493	31.964
1.975	21.054	22.428	19.867	17.915	26.710	18.040	14.828	7.640	26.864	21.793	23.645	24.793	16.207	16.091	17.514	17.541	22.729	25.384	19.378	21.422	25.366	32.328	31.692	30.152
2.000	17.003	23.789	19.040	15.359	27.023	18.244	15.819	6.843	25.355	18.945	23.000	23.866	18.592	15.798	15.592	17.970	26.721	25.032	21.189	19.977	27.502	30.586	31.795	30.925
2.025	19.680	24.380	17.806	19.706	25.707	17.145	13.978	7.759	27.467	17.618	25.294	24.452	16.501	15.688	20.330	19.281	26.398	26.345	19.205	20.406	29.810	32.700	30.720	30.770
2.050	20.917	23.867	17.430	18.534	24.224	18.326	15.122	5.104	27.779	20.783	25.421	25.471	14.562	14.156	18.395	20.972	25.017	22.972	20.068	19.615	26.820	32.044	31.504	30.087
2.075	19.096	22.947	16.913	18.416	27.144	17.241	14.645	7.600	26.253	20.592	23.780	22.795	17.054	14.458	18.280	17.053	22.652	23.816	19.145	19.183	29.139	29.195	29.555	28.952
2.100	20.429	23.469	15.680	17.003	22.974	16.614	15.534	7.813	27.242	20.563	20.599	27.080	18.938	14.809	18.696	18.097	23.384	24.026	18.412	22.170	26.747	31.767	30.953	28.655
2.125	19.439	23.896	17.939	17.601	25.801	16.465	13.610	7.104	28.384	20.805	22.321	24.658	15.772	13.985	18.670	18.570	25.709	23.807	20.891	23.274	26.680	32.251	28.998	33.465
2.150	20.952	21.541	19.372	18.136	25.561	16.353	14.889	8.276	26.648	20.553	25.936	23.921	18.338	14.752	18.842	19.748	23.340	23.942	20.656	23.550	28.135	33.899	30.810	33.763
2.175	18.291	24.900	16.537	17.046	24.984	16.606	13.791	5.158	27.654	17.845	24.075	29.164	16.676	14.881	19.228	18.792	22.437	22.620	20.685	20.428	25.383	33.040	30.100	30.618
2.200	18.081	24.244	18.383	19.577	27.187	17.219	16.847	8.468	29.987	19.967	24.765	23.774	18.137	12.758	16.403	21.072	24.039	25.052	20.645	22.202	28.720	33.867	31.145	32.975
2.225	21.861	23.336	16.520	19.703	25.830	16.338	16.370	7.056	26.070	20.310	24.279	23.945	16.163	16.743	19.698	19.173	22.951	24.034	20.689	23.398	27.361	35.193	28.678	32.666
2.250	18.463	24.863	17.862	16.842	23.991	17.013	16.889	5.782	28.154	19.011	26.011	23.068	18.146	15.447	18.829	17.781	23.096	25.713	17.853	19.555	28.585	33.854	30.136	30.217
2.275	20.129	22.842	16.996	17.743	23.919	18.769	14.195	6.984	26.454	19.751	24.398	24.105	20.025	15.525	19.608	16.974	25.435	25.103	21.791	25.174	28.315	32.251	31.225	30.252
2.300	21.680	23.915	17.661	19.313	24.406	18.457	15.763	9.924	27.357	19.735	25.754	25.950	15.621	13.787	17.814	18.390	25.165	27.302	23.234	27.152	29.081	34.829	32.452	36.028
2.325	23.165	26.812	17.954	19.733	25.252	18.582	17.470	6.412	28.016	21.654	27.125	26.999	17.504	17.060	20.637	18.825	23.783	26.705	21.413	23.294	31.946	34.883	34.075	33.870
2.350	20.298	22.733	13.911	15.124	23.184	15.776	11.783	6.411	26.522	19.365	24.210	24.036	17.777	13.981	20.155	19.082	24.966	26.726	21.349	22.936	25.046	30.561	28.153	29.483
2.375	20.444	23.966	19.475	17.067	22.234	19.123	14.840	7.291	26.365	19.987	25.664	24.864	16.500	15.083	18.302	17.418	23.411	26.444	19.708	23.620	26.391	32.537	30.415	32.679
2.400	21.300	24.298	17.926	19.865	26.259	20.229	14.842	4.821	27.813	21.953	25.495	23.535	18.387	14.930	18.090	18.959	25.509	25.644	19.955	22.820	28.071	33.933	29.879	38.844
2.425	21.171	23.995	16.740	17.529	24.871	19.006	15.908	7.026	27.029	20.538	26.970	26.569	18.846	16.322	19.955	15.181	22.179	25.756	22.742	21.910	28.676	30.984	31.344	34.312
2.450	18.355	25.179	18.072	18.978	23.895	19.524	17.300	8.738	29.350	20.646	25.054	26.849	19.540	17.220	21.439	19.682	26.010	27.402	21.168	23.862	27.516	34.024	32.155	30.990
2.475	20.224	23.289	18.755	19.059	26.052	16.204	14.548	7.554	24.631	21.801	26.457	27.412	19.240	14.713	19.231	19.421	26.359	26.976	22.634	24.318	25.792	31.169	33.156	32.512
2.500	20.571	25.081	19.043	17.384	25.751	18.285	14.784	6.407	27.898	22.719	26.645	28.540	19.844	16.877	18.448	20.179	25.503	27.146	22.706	24.362	32.110	35.562	32.814	33.283
2.525	20.715	23.948	17.354	18.315	25.384	18.346	15.527	8.259	28.030	23.126	27.691	26.433	17.114	17.740	20.417	19.378	28.289	27.910	21.639	23.974	27.126	34.099	32.447	33.199
2.550	20.532	22.591	17.033	19.280	24.338	16.461	16.532	4.253	27.483	23.032	26.580	28.909	15.394	14.991	20.181	21.834	27.143	28.914	21.886	23.893	31.648	34.475	32.679	34.346
2.575	18.528	27.128	19.852	22.820	24.541	19.273	15.779	5.416	26.546	22.356	24.559	27.668	16.759	15.867	20.469	22.241	25.860	29.926	22.205	25.211	30.866	34.494	33.473	34.151
2.600	18.432	25.546	19.098	17.072	26.081	18.727	15.305	8.434	29.975	23.986	27.938	28.075	20.894	16.943	23.841	19.833	25.112	28.586	22.031	24.946	28.429	34.692	35.461	33.233
2.625	22.661	23.036	18.021	19.774	26.142	18.099	15.864	9.277	29.571	23.026	27.163	27.198	18.518	16.228	21.035	19.479	26.212	28.802	21.837	24.988	29.431	33.258	34.199	33.586
2.650	21.527	24.907	18.009	19.263	24.238	17.795	16.179	9.367	27.578	23.800	25.949	29.919	18.857	16.155	21.120	22.121	27.301	25.840	21.788	24.450	27.940	34.068	35.147	35.175
2.675	21.003	23.598	19.052	19.833	25.765	21.472	15.403	7.387	29.828	22.852	25.348	27.283	17.985	17.511	20.715	21.531	26.928	28.495	20.996	27.235	29.137	35.703	35.188	32.812
2.700	20.080	24.218	17.431	20.367	26.263	19.420	14.230	8.824	28.822	23.986	23.871	28.867	21.244	17.935	20.672	20.148	26.684	27.361	23.554	24.535	26.954	35.680	33.390	33.191
2.725	17.718	23.476	18.936	21.968	25.951	20.984	17.382	9.665	30.340	23.275	25.553	27.422	19.781	17.995	21.665	19.439	26.246	28.667	20.889	24.973	28.468	34.672	34.621	31.406
2.750	19.407	24.568	19.362	20.575	28.020	19.556	15.303	9.603	30.656	22.535	27.300	28.610	21.322	15.849	20.243	19.173	27.080	28.260	21.353	24.320	29.861	34.845	34.279	35.126
2.775	20.445	24.601	19.794	20.930	28.657	19.959	15.893	8.117	29.464	21.452	26.693	29.076	17.088	15.556	20.366	22.148	25.260	27.658	21.560	23.851	29.596	34.996	31.321	33.699
2.800	19.746	23.861	19.704	17.619	25.581	19.208	18.284	8.972	30.564	23.203	26.284	28.308	18.696	17.718	19.313	22.307	23.126	28.095	21.166	24.680	28.997	34.289	32.008	31.529
2.825	18.010	25.302	19.604	19.014	24.829	17.275	18.332	8.833	29.192	22.041	25.776	28.883	16.218	17.071	19.467	19.653	24.818	25.631	23.155	26.523	30.508	33.211	33.652	33.015
2.850	18.855	25.520	20.130	17.569	26.423	18.246	15.403	6.164	29.578	23.098	26.426	27.410	18.291	16.221	19.047	22.734	26.103	28.751	20.801	25.156	30.595	33.952	35.540	30.905
2.875	20.345	25.229	20.223	19.247	24.315	19.611	17.466	7.711	26.672	21.369	25.638	27.189	18.208	14.842	20.518	18.958	23.105	27.629	21.337	22.627	25.531	35.370	33.258	33.099
2.900	19.108	26.207	17.812	18.511	23.343	18.085	16.285	8.257	25.831	23.060	28.335	27.761	17.022	15.212	20.003	16.829	23.021	27.033	22.531	24.840	29.032	33.808	32.893	33.226
2.925	20.133	23.442	16.814	20.784	23.917	19.434	15.309	8.974	28.892	22.217	25.322	29.620	19.274	15.859	21.578	21.284	24.180	26.313	20.599	25.985	27.278	31.860	31.928	32.667
2.950	19.517	24.359	18.850	18.886	25.719	19.947	15.666	7.885	27.777	23.873	26.136	25.912	16.073	15.081	18.992	20.024	25.229	27.006	20.701	22.677	31.842	33.211	30.953	31.746
2.975	19.124	22.509	17.564	19.401	23.459	19.374	14.550	7.773	28.327	22.877	26.444	27.084	17.843	16.151	18.204	20.461	26.112	29.389	19.768	24.228	24.959	31.858	31.810	33.337
3.000	19.265	23.141	16.858	19.153	27.392	18.014	16.568	8.451	28.938	21.439	22.482	27.577	13.750	14.822	18.223	19.720	25.214	24.951	19.178	21.199	27.437	30.570	31.487	29.787
3.025	18.725	23.098	19.492	17.648	22.832	17.162	16.283	7.943	28.149	23.591	25.756	24.767	17.511	16.928	18.167	20.316	27.255	26.692	21.951	24.169	29.222	32.233	31.840	30.788
3.050	17.569	23.384	18.789	15.848	24.912	17.235	16.795	5.815	25.769	20.545	26.522	26.205	14.774	13.586	19.719	19.508	26.281	26.801	18.894	23.663	26.156	31.044	30.569	32.322
3.075	18.000	23.476	17.721	19.235	24.601	18.325	14.444	8.652	27.423	19.940	26.598	28.137	15.005	13.923	19.718	20.057	24.157	26.047	20.564	22.482	26.300	30.817	32.174	29.802
3.100	17.465	21.744	13.437	16.946	22.615	18.044	14.974	5.562	27.616	20.858	25.436	27.148	16.034	15.844	18.207	17.933	22.569	26.838	19.749	21.185	26.638	31.642	29.584	30.667
3.125	17.415	21.235	17.418	17.879	27.391	17.655	15.167	7.110	26.549	20.487	26.854	27.019	16.087	14.728	19.792	21.172	22.670	24.234	21.308	24.665	26.982	31.135	30.797	31.513
3.150	17.079	21.472	16.741	16.461	24.591	17.484	12.815	7.194	25.857	21.433	24.764	27.053	17.547	15.136	18.011	17.899	23.874	23.355	20.447	23.538	27.737	31.655	30.733	29.121
3.175	17.985	22.245	16.709	17.617	22.933	15.868	15.226	7.428	26.655	21.188	24.509	28.934	16.924	14.168	17.413	16.136	21.536	25.645	17.165	24.162	27.950	32.148	28.767	31.833
3.200	16.632	22.962	15.354	17.583	24.286	17.620	14.648	5.780	27.724	20.708	23.859	23.452	17.376	13.961	17.994	17.501	25.188	24.430	18.308	23.037	25.255	30.935	28.556	29.764
3.225	15.507	20.506	17.077	19.330	24.094	18.083	13.371	6.719	25.919	20.527	25.296	25.932	17.447	13.624	17.345	15.899	22.216	22.373	19.651	21.829	24.157	30.188	28.098	29.031
3.250	17.627	22.743	15.382	16.534	22.358	16.595	13.284	7.317	27.672	20.722	23.416	26.035	15.440	13.896	17.185	14.776	22.533	25.813	18.781	19.709	26.268	29.698	26.583	25.669
3.275	14.300	20.390	15.616	14.260	22.930	17.082	12.450	3.434	23.988	18.629	23.842	24.480	15.842	11.332	16.993	16.203	22.478	22.977	18.072	21.327	21.806	28.662	28.453	29.390
3.300	16.336	17.880	12.910	17.593	22.657	16.036	13.259	5.391	24.335	19.285	22.363	23.922	15.786	12.297	15.984	16.563	20.550	23.977	16.920	18.154	20.703	29.127	27.106	27.501
3.325	15.280	20.674	15.332	15.085	21.761	13.552	10.479	7.026	23.178	20.270	20.928	23.160	14.534	11.614	14.855	16.950	21.968	24.893	14.656	18.407	26.517	27.288	27.065	26.632
3.350	16.435	19.154	13.186	14.971	21.502	14.775	11.183	6.498	26.276	18.195	21.641	22.357	13.564	12.863	15.607	17.794	19.661	22.447	16.079	19.473	20.483	26.846	27.090	26.628
3.375	13.895	18.209	13.605	13.775	21.293	15.591	14.228	5.762	23.862	18.395	22.851	22.096	13.036	11.440	16.508	15.801	21.050	20.480	16.607	20.492	20.950	25.760	24.980	27.436
3.400	15.460	19.263	11.101	13.523	21.072	14.561	12.693	6.350	22.004	19.482	22.428	21.368	12.746	10.883	15.162	15.182	20.632	21.780	17.453	18.224	22.304	26.413	26.134	28.833
3.425	13.158	19.232	13.861	14.057	21.351	17.172	13.186	3.701	22.512	18.500	19.462	21.884	13.072	11.298	14.500	16.929	20.582	21.031	16.012	19.174	22.507	24.478	23.625	25.501
3.450	13.820	21.486	13.305	10.563	21.346	14.933	11.603	4.164	22.761	17.877	20.753	21.774	12.329	10.496	16.787	14.035	18.292	20.508	15.290	15.779	22.209	26.518	24.207	26.904
3.475	15.685	17.473	13.994	12.142	19.408	14.357	13.064	3.904	23.251	18.339	20.567	19.701	15.177	10.578	14.479	14.731	18.705	19.816	14.294	14.466	21.061	25.176	26.121	25.149
3.500	16.186	18.064	13.757	12.476	20.316	12.685	12.500	2.019	22.354	18.383	20.098	23.285	13.011	9.176	15.546	15.051	18.777	20.287	14.396	16.903	20.238	25.384	23.310	25.110
3.525	14.894	18.160	12.027	13.521	18.080	13.720	10.808	4.629	24.307	17.281	18.697	22.922	12.571	11.421	14.301	12.039	16.861	21.616	13.644	18.355	18.337	22.943	23.979	24.686
3.550	13.377	18.642	11.794	12.073	20.849	14.494	11.170	4.862	20.601	18.657	20.767	20.354	13.633	11.079	14.410	14.365	15.228	21.447	13.703	15.864	22.739	25.131	22.687	22.138
3.575	14.870	17.032	11.175	12.945	18.515	10.586	9.453	3.382	23.844	15.824	18.677	19.620	10.289	9.483	15.007	14.562	19.579	21.035	13.356	13.716	20.412	23.836	24.468	21.881
3.600	16.440	17.376	12.602	13.013	20.150	11.991	10.037	3.092	23.027	17.336	19.405	20.259	12.098	10.680	14.254	13.460	18.935	20.371	13.646	15.550	20.987	25.728	22.279	24.838
3.625	12.839	17.140	11.272	13.021	19.516	13.174	12.177	4.257	20.192	18.458	17.980	19.348	9.944	9.849	11.388	13.437	17.841	20.145	15.056	17.419	20.103	24.912	21.588	24.378
3.650	15.678	16.977	13.113	13.110	17.618	12.656	9.174	3.440	19.753	15.178	15.565	20.852	11.854	8.695	11.781	12.984	21.811	18.763	13.236	15.803	20.023	24.571	22.872	23.506
3.675	12.008	17.019	10.030	11.360	18.763	12.334	9.697	5.496	21.882	15.808	17.507	18.683	14.148	11.376	11.473	12.838	17.985	18.030	13.961	13.446	18.108	23.996	20.688	22.203
3.700	14.524	15.979	11.181	10.691	19.819	11.867	9.815	2.981	22.335	17.432	16.425	18.977	15.101	8.631	11.933	10.795	17.119	18.992	12.231	15.633	20.004	22.928	22.227	22.570
3.725	13.264	16.495	9.741	11.237	20.102	14.543	9.361	3.690	22.176	14.937	15.914	18.719	11.943	9.998	11.900	11.884	15.333	17.202	12.777	14.492	19.456	23.170	19.210	23.349
3.750	16.024	13.470	10.846	10.610	18.673	11.066	9.640	3.473	20.177	15.835	17.435	19.004	12.659	7.104	12.354	10.137	16.772	18.669	11.452	13.858	17.084	23.619	21.244	22.500
3.775	12.320	17.935	9.978	11.479	17.229	12.519	10.392	2.791	22.586	15.925	16.917	19.272	10.982	8.037	12.722	11.007	17.257	16.671	12.473	14.499	19.320	24.123	20.964	21.621
3.800	15.458	16.551	9.279	11.037	21.051	12.979	9.088	1.349	18.300	16.850	17.851	18.922	10.278	10.060	11.476	9.312	20.157	18.764	11.353	16.568	19.262	21.630	21.727	21.058
3.825	13.291	15.871	10.564	13.197	17.733	10.344	10.545	2.076	19.432	16.642	16.762	20.276	8.351	7.808	11.121	10.201	15.219	19.438	11.108	16.749	18.302	23.327	21.302	23.324
3.850	15.900	15.874	10.677	9.197	16.772	11.918	8.894	1.662	20.009	14.692	18.984	16.860	10.373	8.535	9.889	9.097	16.047	17.010	12.730	13.113	18.708	22.737	20.652	22.571
3.875	13.090	15.011	8.146	11.892	18.476	11.322	10.473	4.338	19.029	17.146	15.806	21.606	9.552	7.882	11.117	10.173	17.055	18.078	11.773	13.813	16.911	22.607	17.339	21.353
3.900	13.615	13.271	10.046	10.401	16.816	7.117	8.975	2.762	18.983	14.598	16.300	17.540	9.383	8.494	11.844	10.664	14.496	15.365	11.563	15.505	16.957	22.081	19.369	21.947
3.925	13.536	16.251	10.110	9.677	15.695	10.966	8.624	2.101	19.568	16.201	15.544	19.601	8.100	6.449	10.786	9.614	18.207	17.459	10.929	15.489	18.642	23.936	19.099	20.788
3.950	14.072	13.979	8.921	11.360	15.114	9.761	9.111	2.237	18.635	14.203	16.099	18.212	9.433	9.190	11.739	9.956	13.808	16.351	12.878	15.446	16.184	22.373	17.945	20.568
3.975	11.992	13.661	7.213	11.614	14.988	9.766	6.684	1.723	20.313	14.704	18.235	15.869	10.774	7.152	11.896	8.334	13.634	15.307	10.230	13.896	17.419	21.275	20.681	18.818
4.000	11.507	13.872	6.614	8.372	16.585	10.435	9.678	-0.237	18.374	14.608	14.446	16.750	11.288	6.679	9.360	9.964	14.539	13.804	7.799	9.225	16.163	20.054	19.429	19.293
4.025	12.872	15.415	8.456	7.533	17.071	12.384	7.554	1.691	16.862	13.804	17.469	16.740	9.531	5.688	9.680	11.435	14.544	14.963	10.604	16.216	18.811	20.925	19.985	18.909
4.050	12.773	11.865	7.550	9.514	16.600	9.227	6.789	-1.041	17.567	12.074	15.685	17.453	10.326	5.361	9.171	10.504	13.996	13.601	10.173	11.649	14.957	20.282	18.702	20.097
4.075	12.479	11.829	8.926	8.809	16.339	11.322	8.493	4.010	20.324	14.779	14.069	16.233	11.515	4.773	9.246	7.821	12.499	13.889	10.285	14.216	15.982	19.056	19.861	19.822
4.100	11.249	14.540	7.281	8.092	17.222	7.945	9.618	2.340	19.248	15.101	17.585	15.641	12.745	6.845	11.645	9.207	15.645	15.331	11.539	11.638	16.584	20.116	18.651	19.332
4.125	11.314	13.521	8.038	11.059	15.076	11.670	6.023	1.111	19.868	13.001	16.303	17.236	10.332	5.246	11.263	11.331	12.922	16.097	10.177	13.435	17.352	19.702	17.861	19.043
4.150	11.388	12.223	9.355	10.523	15.821	9.555	8.393	4.200	19.581	15.740	14.465	16.760	11.261	6.880	10.479	9.954	12.955	14.993	8.717	11.438	14.555	19.960	19.660	19.820
4.175	10.743	13.874	7.864	8.862	15.054	9.454	10.478	3.126	19.397	17.019	16.317	14.417	10.738	6.694	9.960	12.135	13.614	14.269	10.518	11.550	17.044	18.555	19.691	16.445
4.200	10.983	14.224	8.078	6.037	16.109	8.885	8.557	1.817	18.202	15.908	13.751	15.334	8.838	6.948	10.688	8.148	13.868	13.128	10.326	13.107	16.946	19.972	16.466	17.599
4.225	11.680	14.620	8.923	9.647	16.635	8.652	8.306	2.903	19.106	15.018	13.720	15.512	11.029	4.529	8.496	8.527	11.078	15.246	10.342	10.974	16.447	18.680	17.322	17.955
4.250	13.500	13.182	6.532	7.073	13.660	10.286	5.875	1.459	16.527	13.950	13.231	14.467	8.598	7.507	12.839	8.991	13.744	15.498	9.751	11.106	15.591	19.294	17.040	15.601
4.275	10.861	11.754	8.147	8.871	15.357	11.203	5.512	1.205	15.905	13.716	15.732	17.204	7.045	3.888	9.399	7.487	11.455	14.890	11.000	8.755	18.169	18.920	17.298	17.234
4.300	11.236	12.634	4.566	8.356	15.146	8.723	6.044	1.374	18.475	15.881	14.181	16.806	10.839	3.601	9.718	8.324	11.436	14.022	8.632	8.489	15.749	17.601	17.845	17.745
4.325	12.020	13.277	8.736	7.689	13.619	7.872	5.822	0.411	15.022	11.348	13.904	11.893	8.106	3.471	9.217	6.852	10.662	14.570	9.507	11.483	17.245	20.834	18.162	15.468
4.350	9.282	11.117	6.448	4.607	15.275	6.824	7.862	0.795	13.675	11.903	12.939	16.759	5.994	4.295	8.398	8.888	12.652	13.573	8.508	10.135	13.921	18.971	18.426	14.798
4.375	11.885	12.768	6.451	6.503	13.398	8.636	9.212	0.381	14.529	11.398	12.145	14.381	8.248	4.737	10.275	7.839	14.577	15.564	5.899	10.163	15.292	19.349	14.701	16.243
4.400	10.873	12.533	5.015	6.907	13.165	9.887	4.623	1.091	17.351	11.841	11.797	12.387	8.247	4.009	7.344	9.353	10.113	14.329	7.706	10.236	15.051	16.140	17.620	14.719
4.425	9.424	9.600	5.711	7.975	12.565	6.569	7.646	-1.534	15.310	12.122	13.065	11.376	9.698	3.228	9.080	7.905	11.306	13.533	7.110	10.967	11.810	18.446	13.966	15.288
4.450	9.906	12.472	7.443	8.213	15.276	8.485	5.931	-1.298	14.491	13.004	13.852	13.640	7.524	3.526	6.649	6.149	10.724	14.646	8.354	7.936	15.064	17.246	16.393	13.961
4.475	8.623	10.821	5.565	8.336	11.978	8.309	5.182	0.603	16.726	14.648	12.713	13.397	6.691	2.233	7.360	3.984	13.120	11.089	7.913	6.467	13.483	15.777	14.938	15.157
4.500	10.377	10.069	6.827	7.107	12.160	6.354	4.827	-2.760	16.309	13.315	14.057	13.214	8.004	2.447	8.684	5.414	12.090	12.863	7.405	9.828	15.563	16.796	15.266	14.211
4.525	10.580	10.392	4.555	4.979	14.659	7.293	4.534	-0.889	13.538	14.481	11.774	11.905	6.415	2.447	6.789	4.690	12.886	12.579	7.048	10.483	11.950	16.958	14.403	13.917
4.550	10.600	10.826	6.270	6.013	12.856	7.687	5.148	-2.553	14.484	12.064	12.373	13.121	7.619	3.153	6.143	8.098	9.857	11.650	7.352	8.488	11.873	16.048	14.526	15.553
4.575	11.127	12.005	4.036	6.388	11.893	8.023	6.443	-1.234	16.892	10.850	10.362	14.320	8.109	3.740	6.648	7.433	9.619	12.247	8.480	9.437	12.226	17.387	15.753	14.804
4.600	10.347	12.101	2.588	7.858	14.477	6.870	6.938	-1.229	14.396	13.105	11.213	11.309	4.679	3.951	4.908	6.871	11.718	10.889	6.388	6.315	13.149	16.217	16.204	14.849
4.625	11.946	11.525	4.769	5.612	11.684	7.296	6.323	-2.919	14.311	11.089	10.581	11.086	9.817	4.073	9.449	4.826	9.163	12.332	5.754	8.331	12.803	16.804	14.506	14.306
4.650	9.245	12.862	5.363	3.739	13.514	6.406	4.369	2.407	13.133	11.376	10.908	13.910	8.185	2.065	5.968	7.418	10.328	8.983	5.544	7.389	11.991	16.819	15.715	14.030
4.675	9.554	12.920	4.134	4.266	14.424	6.483	3.944	-1.215	12.726	10.522	10.104	13.680	6.530	0.885	7.822	5.646	10.733	10.361	6.991	7.546	13.444	15.022	14.059	14.430
4.700	8.941	9.412	4.896	3.896	12.498	6.842	5.921	-1.348	14.281	12.499	12.152	13.528	7.904	3.844	7.017	5.626	11.087	12.252	5.667	8.994	13.747	14.599	12.773	12.695
4.725	10.166	10.519	4.249	8.295	12.103	7.884	4.987	-0.163	13.354	10.498	13.234	12.879	6.447	2.044	7.398	5.613	7.904	9.643	3.964	4.869	13.251	14.872	14.704	11.847
4.750	7.988	9.454	3.436	8.095	13.238	9.233	5.727	0.578	12.980	10.530	10.247	10.928	5.463	1.370	5.631	6.451	7.974	8.832	7.894	7.114	12.997	12.932	13.401	11.560
4.775	10.889	8.261	4.553	4.450	12.588	6.312	4.535	-2.767	11.492	9.781	10.394	12.699	3.636	0.354	7.023	2.785	10.543	10.216	5.317	9.928	11.870	14.767	13.704	12.724
4.800	8.843	9.883	3.352	5.090	10.755	7.073	4.305	1.276	14.919	9.631	9.236	8.478	4.431	2.035	8.242	5.585	10.698	8.364	4.449	6.570	9.838	15.229	13.678	13.941
4.825	10.121	9.294	4.601	4.433	12.865	5.877	2.298	-2.365	12.219	10.029	11.527	10.941	3.684	1.483	4.837	3.918	7.895	11.109	7.446	6.225	9.739	15.999	12.635	14.921
4.850	8.265	9.346	4.370	4.580	9.335	6.632	7.328	-1.064	13.666	10.369	9.382	12.074	5.585	0.036	7.134	5.137	8.421	9.075	5.862	7.973	10.650	13.618	13.461	12.552
4.875	8.432	11.142	2.597	5.998	10.818	7.274	4.616	-2.539	13.228	11.061	10.604	13.027	6.758	2.070	4.640	3.277	7.142	9.283	6.265	6.732	11.725	14.973	14.143	11.720
4.900	11.263	10.021	2.341	5.168	11.454	5.774	6.541	-2.349	12.558	10.540	7.779	10.906	5.429	-0.072	6.807	3.538	7.541	7.616	5.377	4.528	11.635	12.718	12.629	11.819
4.925	8.318	9.823	4.648	2.760	9.822	4.303	4.472	0.409	14.275	9.262	6.837	12.277	5.587	-0.203	5.015	4.702	7.530	9.032	3.705	7.639	10.577	14.706	11.579	10.739
4.950	10.138	10.343	2.945	3.672	12.878	3.451	5.412	-1.589	14.244	9.813	9.748	8.943	7.936	-0.908	5.631	5.403	10.635	8.599	5.884	4.940	10.727	15.158	12.468	9.860
4.975	7.196	9.062	3.321	2.215	13.417	6.242	3.877	1.243	10.457	9.966	9.883	9.106	5.536	1.116	4.962	6.522	8.852	9.377	5.754	5.845	7.918	14.213	10.662	14.121
5.000	10.433	9.223	2.113	4.320	11.307	4.059	4.926	-5.060	11.387	8.722	11.289	7.894	7.115	1.005	5.466	5.830	10.511	9.605	4.053	8.849	10.549	12.836	12.945	11.932
5.025	7.985	9.937	2.353	2.578	10.700	3.379	3.087	-2.337	11.896	10.975	9.710	10.472	6.010	-0.281	5.402	1.957	8.283	6.865	4.585	5.490	10.141	15.741	13.450	10.304
5.050	8.825	7.960	2.860	2.500	6.309	4.551	2.951	-2.247	12.488	11.119	7.377	9.418	6.058	0.761	6.215	4.124	9.498	10.105	3.756	10.929	13.476	13.801	11.044	12.867
5.075	5.542	9.948	3.050	2.200	10.314	3.720	5.182	-0.690	13.192	12.834	9.299	8.940	5.248	0.233	5.939	5.326	7.054	9.600	4.858	7.222	11.922	13.293	11.129	14.085
5.100	8.433	7.882	5.822	3.191	11.383	5.634	4.620	-1.892	13.533	10.270	9.322	11.797	7.053	0.430	3.933	4.681	7.225	9.729	3.606	6.171	6.682	12.336	11.806	9.917
5.125	7.665	8.375	3.593	2.897	9.631	4.543	3.714	-3.363	12.546	9.503	8.378	11.871	6.313	-1.654	3.559	3.031	7.551	7.235	3.535	5.640	11.329	12.726	10.975	11.635
5.150	7.158	7.605	0.763	3.411	10.283	5.296	2.978	-3.186	12.978	8.215	8.060	7.715	4.664	1.439	3.825	2.362	8.455	9.415	3.701	5.530	11.279	13.941	11.914	9.476
5.175	6.220	9.200	3.088	0.775	11.616	3.541	3.248	-2.539	12.556	9.283	7.638	11.896	6.403	-2.234	3.375	1.562	8.231	8.036	6.794	6.738	11.174	12.101	10.539	12.829
5.200	7.274	7.911	2.041	4.316	10.712	5.096	2.907	-1.455	15.283	8.731	5.857	10.830	5.350	3.253	5.249	3.509	6.178	8.532	4.759	6.831	11.204	13.135	13.588	10.488
5.225	6.576	8.928	0.704	1.601	9.970	4.403	3.873	-5.865	13.712	11.639	9.564	10.089	5.563	0.404	5.655	0.728	5.588	5.603	4.119	3.075	8.937	13.469	13.670	10.667
5.250	5.683	6.327	1.960	3.164	8.993	3.810	2.955	-3.225	11.466	9.936	8.933	10.210	6.312	-0.334	5.547	1.270	7.113	7.617	3.216	5.729	10.266	13.371	14.486	10.866
5.275	5.270	7.161	2.813	2.095	8.884	4.949	3.104	-1.853	12.289	7.820	7.569	9.240	5.254	0.412	5.316	1.212	8.747	9.000	4.674	5.293	9.522	12.336	11.448	10.235
5.300	9.192	7.160	2.151	2.534	9.425	2.115	2.627	-3.572	11.895	9.156	6.479	11.421	2.529	-0.692	2.078	3.851	7.719	8.509	5.233	4.814	10.159	11.595	11.032	10.364
5.325	7.956	7.436	2.226	2.886	11.270	5.262	3.500	-1.674	12.385	5.025	6.152	9.281	5.085	-0.484	2.921	-0.216	8.128	8.978	3.111	4.044	8.957	11.334	10.001	9.461
5.350	5.612	9.833	0.652	1.419	10.485	3.778	3.540	-3.393	9.792	7.601	7.634	9.156	2.903	-0.078	5.575	2.061	6.695	9.103	3.510	5.473	10.244	13.634	12.326	9.066
5.375	7.888	5.287	2.652	0.724	9.362	2.814	2.975	-4.316	11.537	6.898	7.784	8.615	7.500	-1.298	2.844	2.818	6.866	7.843	0.086	4.097	8.288	11.829	9.280	9.003
5.400	7.843	6.870	0.019	3.458	9.734	4.385	1.771	-2.302	11.339	7.962	6.661	7.461	5.323	-1.161	1.366	0.964	7.463	8.754	3.094	5.361	7.405	12.598	10.428	9.676
5.425	7.895	5.524	1.243	1.364	11.308	3.176	1.272	-5.086	12.137	7.070	6.801	8.698	4.639	-0.181	5.081	3.181	6.367	5.342	4.896	3.931	7.922	10.429	12.132	10.792
5.450	6.934	5.433	0.825	1.072	10.086	3.301	3.108	-2.274	7.027	6.503	6.125	8.742	1.847	-2.204	3.481	3.020	6.657	8.145	4.182	4.248	5.655	11.611	12.639	8.214
5.475	7.045	7.003	0.388	0.808	9.145	4.054	1.644	-2.158	11.631	9.003	8.037	8.622	5.050	1.129	2.467	2.918	6.263	5.430	5.636	4.875	6.796	13.133	9.324	10.590
