# Supplementary material for: From deterministic to fuzzy decision-making in artificial cells
Source: Nat Commun. 2020 Nov 6;11:5648. doi: 10.1038/s41467-020-19395-4 (PMC7648101; doi:10.1038/s41467-020-19395-4)
Supplement: Supplementary file 4 — Source Data [file 41467_2020_19395_MOESM4_ESM.zip › source-data/expression@high-gene-densities/lambda/tau-1/GFP(nM)@-34C.txt]

0.125	0.000	0.000	0.000	0.000	0.000	0.000	0.000	0.000	0.000	0.000	0.000	0.000
0.150	0.428	2.178	1.801	0.425	2.348	0.347	0.235	2.317	-1.379	-2.074	-0.136	0.367
0.175	4.086	1.541	-0.829	0.010	4.064	2.023	-0.991	6.839	0.394	-1.669	1.880	1.735
0.200	3.200	3.175	1.337	4.107	3.220	4.671	-0.489	3.933	2.951	1.025	6.864	5.254
0.225	5.508	5.069	3.365	0.915	5.761	3.854	1.370	6.479	1.035	0.105	10.181	4.976
0.250	4.322	5.688	4.133	4.331	6.507	8.375	0.594	7.133	4.073	-0.112	9.180	5.789
0.275	7.046	9.066	2.399	2.228	4.818	5.267	3.570	7.135	5.844	2.747	8.864	4.141
0.300	7.312	6.634	5.502	1.746	7.792	9.082	2.640	10.364	4.412	0.379	10.448	5.368
0.325	7.263	7.396	4.757	1.671	9.513	5.347	3.268	12.468	3.127	-1.231	10.691	0.052
0.350	10.570	12.068	8.444	6.468	7.989	7.199	4.718	9.331	10.364	0.576	15.866	4.780
0.375	12.382	16.100	10.861	11.510	10.526	13.372	9.080	14.194	13.608	2.938	16.620	4.416
0.400	18.051	15.737	15.000	13.379	15.445	11.719	9.942	14.469	16.481	3.604	20.767	4.471
0.425	19.668	20.530	15.865	13.535	18.835	16.724	10.245	17.401	19.507	5.359	25.590	12.326
0.450	22.466	23.676	18.812	18.073	23.450	17.707	11.019	20.197	22.763	8.625	26.799	14.792
0.475	22.208	24.787	20.565	20.765	21.726	20.278	15.851	17.785	25.227	13.150	27.752	13.873
0.500	25.446	23.357	21.315	23.474	26.098	21.555	17.592	20.034	31.626	12.068	29.742	16.362
0.525	28.315	31.065	24.533	22.308	29.242	24.413	18.561	25.516	32.703	14.735	33.053	19.455
0.550	27.591	30.208	25.296	25.583	29.645	24.936	21.445	23.030	33.069	16.726	32.374	19.866
0.575	31.876	31.665	24.715	26.004	29.569	27.109	20.074	24.919	34.966	19.065	35.735	21.038
0.600	33.956	32.304	27.193	30.058	31.213	27.032	19.941	25.976	39.371	20.178	38.767	21.036
0.625	34.738	33.635	26.315	29.893	34.161	31.367	20.634	27.829	43.075	19.736	39.461	26.088
0.650	35.733	34.274	25.435	27.742	29.749	25.947	17.134	27.132	42.766	20.721	38.250	23.306
0.675	34.665	32.250	27.905	28.157	36.189	28.605	21.308	27.661	44.433	21.566	43.169	27.145
0.700	34.809	34.812	28.803	28.942	39.894	32.966	23.584	32.350	48.494	26.899	49.359	30.205
0.725	37.164	34.647	29.196	29.540	41.530	34.274	24.772	34.181	54.296	27.734	50.309	32.614
0.750	36.839	33.641	30.452	32.098	43.923	39.339	25.930	37.041	57.081	30.740	54.984	36.783
0.775	37.613	36.406	31.604	34.194	43.686	36.118	27.796	38.012	57.863	35.850	57.072	38.157
0.800	41.008	37.017	32.144	32.954	45.735	39.596	29.580	38.362	58.988	34.503	59.814	43.111
0.825	38.684	36.860	31.677	33.581	45.793	41.156	30.176	40.784	61.038	37.573	58.092	40.720
0.850	41.024	38.392	32.199	31.925	50.236	42.785	33.171	37.668	59.015	41.777	59.210	43.276
0.875	38.633	38.456	30.952	35.369	51.948	44.366	29.057	41.831	60.640	42.794	60.355	42.066
0.900	42.977	39.071	31.025	37.598	48.549	43.710	33.882	41.242	63.115	42.645	62.265	41.880
0.925	41.023	39.113	32.974	38.715	52.828	40.173	28.451	39.715	62.178	43.296	64.212	46.495
0.950	43.703	41.359	29.802	36.128	52.856	42.260	33.250	40.817	63.221	48.203	63.801	45.488
0.975	41.494	36.930	30.690	38.066	53.021	42.283	30.802	40.335	68.780	47.011	64.779	48.146
1.000	41.076	41.335	35.500	38.923	51.120	44.490	31.466	40.819	69.740	49.012	65.677	48.589
1.025	43.110	40.592	34.293	39.309	51.608	45.477	30.648	41.651	67.477	48.385	64.236	49.315
1.050	47.091	40.832	32.969	37.568	53.986	41.662	26.954	42.568	69.164	51.185	68.825	51.109
1.075	44.629	42.591	36.450	39.300	53.898	43.002	27.853	40.600	71.639	52.822	72.135	52.830
1.100	46.687	41.730	33.761	41.804	55.997	44.527	26.202	42.102	73.582	55.467	73.845	51.565
1.125	46.278	41.026	34.836	38.190	56.159	44.804	26.863	40.768	70.780	53.389	72.378	52.628
1.150	45.741	41.834	34.416	39.775	54.688	43.714	27.688	39.714	73.474	54.983	72.767	56.173
1.175	47.168	42.021	35.813	39.410	55.390	44.197	27.561	40.919	73.292	55.734	73.652	53.557
1.200	44.817	39.844	34.622	40.124	55.928	44.111	26.263	39.566	72.935	56.841	72.436	52.035
1.225	43.298	42.053	32.656	42.353	54.849	45.721	26.765	39.187	75.632	56.458	70.190	55.960
1.250	44.659	41.380	35.900	40.511	56.027	43.820	23.914	38.213	73.158	58.391	70.463	52.955
1.275	44.323	39.506	36.864	40.291	53.936	45.125	25.650	35.932	74.820	56.289	73.524	53.655
1.300	43.682	41.777	34.298	39.632	56.299	43.586	24.862	37.475	71.416	55.152	71.232	52.677
1.325	41.964	40.147	34.677	41.637	56.267	41.067	22.788	33.129	72.601	55.565	68.901	52.251
1.350	42.702	41.371	35.484	40.543	53.103	43.432	21.865	32.831	75.599	54.370	69.416	55.329
1.375	41.108	39.425	38.322	41.570	53.122	42.777	23.113	34.653	77.352	52.629	67.066	54.146
1.400	42.169	44.682	36.734	42.964	54.484	41.243	20.856	34.510	75.005	55.003	70.211	51.280
1.425	40.313	39.441	37.679	42.920	54.935	40.602	23.041	34.154	77.233	52.255	68.085	50.044
1.450	40.812	43.414	38.635	47.461	56.220	41.085	23.509	32.251	80.996	54.365	66.958	48.938
1.475	40.187	44.710	40.863	46.164	54.312	41.608	22.128	34.050	81.386	51.554	67.190	51.004
1.500	41.869	44.460	41.405	46.377	54.566	41.373	20.340	33.629	82.387	53.226	64.075	49.387
1.525	40.294	40.266	43.592	49.294	58.075	41.167	22.669	32.109	83.445	53.724	62.824	46.684
1.550	39.709	43.175	42.832	53.053	57.370	39.020	24.166	30.943	86.998	53.361	66.328	45.670
1.575	39.171	44.369	44.802	51.809	56.555	41.509	20.890	32.281	88.721	56.597	64.471	47.385
1.600	40.987	45.147	44.210	51.717	58.378	41.018	21.899	34.026	90.646	54.182	64.859	45.683
1.625	39.999	43.942	47.027	55.978	57.912	42.040	21.598	31.452	93.174	54.645	62.986	45.551
1.650	38.475	46.676	47.966	55.427	55.413	40.002	21.015	31.505	95.120	56.241	61.907	47.509
1.675	40.161	46.495	49.168	56.273	59.533	42.104	26.264	34.078	96.112	54.321	65.417	45.795
1.700	44.056	45.156	48.181	57.715	56.015	40.345	21.551	33.420	95.134	57.231	64.793	45.189
1.725	40.592	44.659	47.838	57.918	58.078	42.590	22.977	32.592	99.769	55.951	66.121	46.657
1.750	40.757	45.109	52.122	61.825	57.154	41.227	23.448	30.129	100.739	56.700	66.185	46.745
1.775	41.252	44.863	49.924	61.739	58.642	43.516	23.275	33.718	100.742	56.476	65.025	45.561
1.800	40.078	47.038	47.781	58.584	58.918	41.940	23.742	32.408	99.388	56.755	65.822	46.166
1.825	39.131	45.222	50.494	61.635	60.252	44.381	24.347	34.087	101.226	57.245	71.054	45.285
1.850	40.677	45.362	51.191	62.152	56.714	45.883	24.750	34.836	101.469	58.699	69.717	47.059
1.875	36.839	45.468	49.416	65.593	57.773	44.434	24.585	33.863	102.305	59.690	67.704	46.384
1.900	39.756	45.244	50.353	66.231	61.675	43.062	26.838	34.878	104.864	58.566	71.212	49.674
1.925	43.601	46.132	49.679	60.882	62.052	45.323	26.045	37.166	102.868	60.328	71.012	51.069
1.950	40.297	45.205	51.134	62.458	59.271	46.246	25.562	35.027	107.260	61.885	70.766	50.176
1.975	38.242	46.908	50.179	65.447	61.773	47.299	27.643	37.346	105.021	64.226	70.288	52.685
2.000	43.040	46.532	52.029	63.113	62.365	47.869	28.414	35.057	105.216	66.243	75.033	51.292
2.025	41.257	46.958	51.465	64.651	63.384	49.914	26.484	37.776	101.581	65.219	73.073	53.707
2.050	41.433	42.977	51.549	65.563	63.878	45.160	28.034	40.654	103.055	64.446	75.798	53.771
2.075	39.535	45.385	49.714	66.072	65.487	46.843	29.313	42.487	105.367	67.383	73.598	54.271
2.100	42.915	45.922	50.681	63.331	63.862	45.324	27.972	38.745	107.817	66.537	72.359	52.912
2.125	43.612	47.119	49.666	63.575	67.381	46.966	29.820	39.159	104.169	67.250	77.307	57.043
2.150	44.003	47.552	51.899	66.121	66.902	51.722	30.252	40.462	105.859	69.330	77.357	57.141
2.175	46.641	46.665	50.307	64.615	67.625	49.325	29.421	39.017	105.551	68.079	77.080	55.205
2.200	45.801	46.649	50.331	62.231	63.997	49.664	29.423	41.116	106.960	68.692	77.274	55.364
2.225	46.291	46.339	48.111	61.381	64.735	48.138	28.319	40.058	104.474	71.280	76.480	60.819
2.250	44.073	45.222	51.167	64.605	65.391	50.878	31.060	40.027	107.960	71.650	79.397	61.456
2.275	46.968	47.183	50.481	62.369	68.723	51.221	29.263	43.344	107.981	71.408	78.175	59.011
2.300	43.784	47.646	50.650	61.059	67.638	49.985	30.425	39.555	102.921	69.401	82.926	57.871
2.325	44.392	50.294	47.137	60.141	67.079	50.537	30.910	42.501	108.725	70.719	80.246	59.911
2.350	46.727	47.954	50.296	62.106	68.296	52.320	30.530	38.230	107.457	73.224	84.253	59.273
2.375	47.524	47.725	50.352	58.792	72.770	52.631	31.001	41.620	108.902	72.135	82.764	59.496
2.400	46.846	48.919	48.210	61.803	71.131	52.919	32.268	42.093	107.031	75.084	83.639	57.599
2.425	46.006	50.331	49.537	63.286	72.026	54.583	31.439	43.058	110.282	77.034	81.463	61.184
2.450	47.877	47.681	53.255	60.507	69.934	52.505	35.439	43.745	110.357	74.545	84.996	62.276
2.475	45.667	50.757	50.352	65.429	72.135	54.673	31.444	42.933	112.178	76.614	81.812	61.887
2.500	48.408	49.757	51.272	62.424	73.624	55.262	33.633	41.623	112.944	75.699	84.590	59.200
2.525	49.771	51.956	53.174	65.336	70.599	58.591	34.264	45.143	111.836	79.946	86.738	63.704
2.550	47.717	50.235	53.045	63.074	76.018	54.550	33.830	42.609	113.275	79.828	87.838	64.451
2.575	46.090	50.591	51.782	64.595	72.273	54.714	32.533	41.687	114.940	80.045	87.145	65.205
2.600	47.270	52.156	52.562	64.346	74.968	57.343	35.077	43.097	117.472	78.627	89.252	63.121
2.625	50.199	48.954	52.018	65.957	75.522	55.365	33.781	42.576	115.787	80.425	85.142	63.486
2.650	48.629	52.385	55.004	66.973	76.596	55.907	33.646	43.410	115.691	80.692	89.947	63.970
2.675	49.978	52.586	53.279	63.171	73.823	57.841	32.214	44.253	116.023	82.453	89.599	64.479
2.700	45.743	52.883	53.582	64.686	74.116	58.596	33.000	45.253	117.504	80.106	87.514	62.582
2.725	48.915	51.459	52.798	66.404	73.344	56.855	36.968	40.656	118.876	82.142	88.111	64.819
2.750	49.491	53.065	54.133	67.014	74.075	55.701	34.367	43.879	118.274	83.368	89.938	64.422
2.775	49.134	53.959	53.488	63.369	75.701	58.809	35.519	44.042	114.108	80.538	88.493	61.728
2.800	48.349	53.832	55.457	63.222	76.151	54.552	36.426	43.793	115.692	83.582	90.520	65.191
2.825	50.786	53.397	53.628	67.414	75.997	57.503	34.691	40.769	117.472	81.218	89.192	65.223
2.850	50.121	52.995	54.451	66.052	77.911	56.244	35.154	42.218	121.612	81.723	90.686	62.472
2.875	49.748	50.816	53.133	65.827	76.190	60.825	30.978	44.219	119.453	80.963	88.622	61.674
2.900	49.008	51.378	54.564	68.270	73.642	54.687	34.643	40.023	120.047	81.887	92.391	61.745
2.925	49.483	53.777	53.901	66.468	76.520	55.801	38.032	39.073	119.689	83.965	92.881	60.920
2.950	48.855	54.841	54.231	66.236	78.683	58.338	34.760	43.150	120.661	83.164	91.463	67.913
2.975	49.396	50.939	54.774	69.367	77.156	59.872	34.641	44.631	120.141	83.115	90.565	65.597
3.000	49.640	53.678	55.489	69.656	77.847	58.130	33.035	43.023	124.263	84.070	92.212	62.413
3.025	48.237	52.528	53.825	66.346	76.369	59.453	34.137	40.081	120.965	83.954	91.789	64.927
3.050	49.908	53.958	56.532	70.280	78.450	56.460	34.331	44.214	122.325	82.161	93.539	62.912
3.075	49.568	54.180	55.815	68.527	76.915	59.198	36.381	41.678	122.379	84.848	93.971	62.931
3.100	49.965	53.858	53.706	66.683	77.699	61.045	35.668	45.556	121.187	83.778	92.963	65.757
3.125	49.741	53.761	56.967	68.121	78.472	59.824	35.197	43.575	124.497	81.536	93.040	63.591
3.150	51.134	53.749	56.791	67.952	77.888	56.760	34.889	42.098	125.172	85.838	92.225	64.896
3.175	48.980	55.338	57.990	68.377	79.515	58.344	34.191	42.401	119.097	82.083	91.894	64.282
3.200	50.860	55.799	57.260	67.898	75.830	58.832	32.664	40.355	125.300	84.693	91.812	64.697
3.225	48.243	52.526	55.785	68.455	78.003	57.608	34.090	43.271	121.828	81.493	91.736	64.773
3.250	46.362	53.360	56.055	67.572	77.976	57.134	33.850	41.415	123.205	83.287	93.465	62.589
3.275	51.826	52.231	56.607	68.546	76.103	58.678	33.925	44.492	121.234	81.568	90.116	63.949
3.300	47.163	54.647	56.100	70.109	77.157	56.389	36.422	43.119	123.476	80.937	91.170	62.767
3.325	49.680	51.154	56.513	67.861	75.491	57.304	31.436	40.513	123.462	83.050	88.597	61.320
3.350	47.460	52.154	58.024	69.282	79.176	59.180	33.328	40.654	122.478	83.683	91.807	62.336
3.375	50.612	50.761	55.414	68.289	79.862	57.190	30.722	41.292	123.892	81.353	91.450	62.524
3.400	48.152	51.356	54.693	65.027	78.539	55.775	30.518	39.002	123.053	80.580	90.339	61.009
3.425	48.101	56.473	54.237	67.972	75.431	57.469	32.844	40.869	122.603	83.286	89.918	64.176
3.450	47.669	53.767	54.085	66.185	77.061	59.560	34.276	38.033	124.495	81.999	89.794	64.642
3.475	47.941	53.401	57.008	68.852	78.835	60.395	32.727	39.433	126.019	80.454	91.518	62.106
3.500	47.442	52.700	56.320	67.189	77.183	58.089	34.211	39.253	124.345	85.214	92.979	61.904
3.525	50.528	55.376	57.184	70.748	78.369	59.729	36.288	42.523	128.165	81.163	91.124	61.044
3.550	48.199	54.721	56.258	68.411	79.006	57.197	29.980	40.381	126.728	81.586	92.592	60.045
3.575	49.544	55.459	56.114	69.498	78.525	57.221	32.467	40.251	127.485	81.302	91.126	60.202
3.600	48.222	53.822	54.531	70.938	81.180	58.401	34.286	40.822	128.777	84.215	92.822	60.267
3.625	48.513	54.824	54.971	70.613	77.700	57.719	34.742	38.393	126.962	81.703	87.441	60.781
3.650	48.667	53.276	58.632	69.328	76.133	58.069	35.457	39.251	123.593	81.131	87.671	62.295
3.675	47.055	55.165	56.143	71.028	76.736	57.249	31.109	36.336	126.891	80.818	91.029	57.200
3.700	48.960	50.738	55.919	70.459	78.891	58.049	31.619	39.180	125.618	79.913	87.969	59.240
3.725	49.347	53.197	57.845	69.743	76.615	58.110	32.486	39.829	125.117	81.490	91.869	59.400
3.750	51.233	53.562	56.000	71.137	76.252	58.020	30.713	39.125	128.194	80.110	91.365	60.474
3.775	46.896	52.493	56.075	70.024	76.255	57.182	30.842	39.887	125.806	81.497	89.794	56.022
3.800	48.152	53.416	56.372	68.360	77.306	58.575	31.509	38.856	125.738	79.493	88.576	57.998
3.825	44.715	54.987	53.758	72.435	77.042	57.797	30.828	35.610	125.135	78.748	87.414	59.346
3.850	47.171	54.018	57.152	71.138	78.421	55.365	30.947	38.177	125.447	76.928	87.599	54.773
3.875	47.273	51.527	58.427	71.737	75.048	55.231	29.372	37.068	126.951	79.507	90.962	54.720
3.900	49.051	53.787	53.188	71.492	77.995	54.371	30.864	37.248	124.460	77.164	87.859	55.251
3.925	48.048	50.147	55.698	72.605	74.127	55.011	30.243	37.902	128.395	79.098	88.375	54.704
3.950	46.665	52.031	55.669	69.504	75.239	55.136	28.842	39.319	127.077	76.871	88.709	58.033
3.975	49.970	54.384	54.178	72.949	76.612	55.710	29.593	37.802	124.273	78.600	88.092	57.166
4.000	47.752	52.334	55.899	71.760	76.371	55.127	30.050	38.157	123.124	78.930	87.791	57.831
4.025	49.302	54.888	53.568	71.641	77.102	56.843	30.099	37.358	125.926	76.800	88.177	56.325
4.050	47.941	55.835	57.317	73.559	77.746	57.326	30.856	38.751	126.603	79.283	86.389	56.202
4.075	47.153	52.619	57.973	71.023	73.837	58.230	31.177	37.586	124.405	78.192	88.971	56.136
4.100	47.364	55.253	58.018	71.316	78.991	55.890	31.457	35.080	128.279	81.047	86.359	56.047
4.125	48.379	51.392	57.338	71.796	77.092	57.566	29.372	35.014	126.919	79.013	88.358	57.909
4.150	48.418	53.867	58.258	73.284	79.933	54.464	29.284	38.236	128.294	77.597	86.536	55.896
4.175	47.588	54.735	58.163	68.660	72.537	55.167	27.267	36.929	127.613	73.984	87.620	55.787
4.200	46.664	52.675	58.917	71.052	79.255	56.634	28.952	36.749	128.191	78.871	85.642	56.258
4.225	51.652	54.834	57.914	71.485	76.472	56.625	29.628	36.631	125.599	78.204	88.900	54.849
4.250	47.348	52.628	55.915	72.181	78.666	54.713	30.614	33.551	121.389	77.371	84.780	55.579
4.275	46.885	55.171	56.825	73.025	74.478	53.184	27.743	34.661	125.670	75.744	83.130	56.862
4.300	46.649	54.374	58.455	72.400	78.469	54.951	26.875	34.520	124.599	75.435	86.754	56.206
4.325	47.901	52.202	56.943	70.029	74.023	56.063	28.408	34.796	124.650	75.970	84.424	56.632
4.350	47.982	52.302	58.545	69.702	77.511	54.537	28.346	37.192	123.548	75.131	84.770	54.393
4.375	45.375	55.208	56.521	71.333	75.137	56.329	28.773	36.017	123.836	74.704	84.705	52.269
4.400	44.401	52.849	58.594	69.296	76.642	51.790	28.084	35.629	120.258	74.704	83.773	55.503
4.425	47.269	51.534	57.895	72.206	76.152	55.482	30.656	34.280	126.347	74.263	82.130	52.669
4.450	46.902	52.460	59.043	70.802	76.361	52.572	27.470	35.886	124.226	73.164	82.910	53.606
4.475	48.318	52.731	57.576	72.845	75.277	52.958	27.245	34.022	121.806	74.535	83.509	53.852
4.500	48.299	52.883	53.957	73.446	75.443	52.312	24.947	35.654	126.511	74.019	82.880	52.831
4.525	44.300	53.443	57.025	71.531	75.170	53.306	27.600	34.341	123.618	76.161	81.834	55.701
4.550	47.090	52.666	56.580	71.739	78.883	52.019	27.249	36.792	125.905	74.732	80.891	51.543
4.575	47.440	54.131	54.671	69.984	76.098	52.774	29.266	38.274	122.346	71.847	82.410	51.606
4.600	47.347	54.418	58.347	75.513	76.493	53.414	27.927	33.143	124.347	74.166	80.140	52.527
4.625	49.590	52.714	56.993	69.686	77.475	54.256	27.276	33.713	117.559	71.235	82.337	50.611
4.650	47.266	53.874	58.975	69.970	77.032	54.853	26.487	32.889	121.490	73.788	81.766	54.019
4.675	45.602	52.114	59.644	69.679	75.976	52.479	30.868	34.172	124.173	74.145	83.037	52.696
4.700	47.828	52.655	60.314	68.684	71.472	52.727	30.207	34.587	121.336	71.483	82.082	55.678
4.725	44.235	54.518	57.754	71.574	74.539	53.933	28.679	36.254	119.188	71.731	80.640	53.265
4.750	45.552	53.803	58.025	70.849	74.332	51.665	27.152	36.955	120.231	71.146	79.462	51.611
4.775	45.941	52.874	58.205	71.877	74.961	53.797	27.354	32.786	117.404	71.261	80.456	54.954
4.800	46.164	53.086	57.269	73.626	71.766	54.158	26.654	31.650	121.338	71.016	81.060	50.861
4.825	44.782	53.851	58.534	69.725	74.110	52.246	29.774	34.486	118.187	72.694	79.450	54.894
4.850	47.285	52.049	56.079	74.508	74.536	51.356	27.329	35.002	118.815	69.424	79.524	52.536
4.875	48.057	52.060	57.848	70.124	74.103	50.389	28.066	34.068	122.565	68.601	79.816	55.657
4.900	47.564	53.848	56.116	72.039	73.277	51.358	25.589	35.639	118.060	72.836	78.834	49.124
4.925	48.004	52.382	58.860	67.379	76.795	50.860	27.881	32.572	117.293	66.504	78.062	49.409
4.950	45.120	52.602	56.555	71.314	73.184	49.280	26.391	34.003	117.067	68.313	80.947	54.773
4.975	46.499	55.657	57.362	72.156	72.385	50.706	27.236	33.238	119.458	70.132	79.262	51.611
5.000	47.259	54.844	56.221	71.596	73.049	49.849	29.342	34.797	116.976	68.451	76.795	51.703
5.025	42.571	55.127	57.465	72.680	75.748	51.074	26.357	33.373	117.848	70.845	77.896	55.474
5.050	42.532	51.109	57.401	71.482	72.273	50.309	27.467	34.482	116.893	67.863	77.177	52.977
5.075	46.610	52.927	58.504	72.616	72.971	52.501	27.050	33.622	120.463	67.431	78.044	49.947
5.100	45.168	54.744	58.557	71.193	71.858	50.242	26.241	33.293	118.135	71.478	77.375	51.530
5.125	45.899	52.489	57.243	73.200	71.074	50.015	25.173	33.775	118.264	67.117	76.036	51.136
5.150	48.377	52.301	57.156	69.614	74.537	50.060	27.139	32.215	116.369	66.847	75.512	51.345
5.175	47.643	55.290	57.544	71.143	72.686	49.446	25.770	33.999	115.783	70.539	76.404	51.127
5.200	45.247	53.103	58.411	69.344	75.359	51.407	26.766	31.166	118.029	66.523	74.527	52.481
5.225	46.833	54.744	59.547	70.864	69.305	49.442	27.935	33.846	116.085	70.097	75.357	49.772
5.250	44.925	53.976	58.667	70.828	74.123	50.818	25.816	33.446	114.746	67.859	76.169	48.672
5.275	45.785	54.816	60.164	70.808	71.179	50.338	28.977	31.661	113.229	68.147	76.227	50.232
5.300	46.958	53.028	58.501	70.019	72.427	50.486	25.412	34.557	115.802	68.228	74.589	52.994
5.325	45.694	53.562	58.248	72.270	71.210	50.473	29.440	34.134	113.493	67.996	76.285	51.561
5.350	46.350	54.267	55.626	74.145	69.510	48.042	29.889	32.772	116.886	68.341	74.255	48.177
5.375	42.500	53.675	58.684	70.824	72.745	49.387	25.776	34.836	114.944	67.084	73.672	50.800
5.400	47.690	54.135	57.425	71.163	73.083	49.359	25.086	33.316	111.701	66.262	76.504	52.916
5.425	42.433	54.893	59.659	68.732	70.698	50.842	25.066	34.924	112.936	65.086	73.518	50.620
5.450	44.807	55.100	58.617	69.783	70.235	49.606	23.496	33.368	115.433	68.226	75.360	47.801
5.475	48.538	53.844	58.986	71.077	72.310	50.355	26.727	32.343	114.163	66.283	73.371	50.451
