# Supplementary material for: From deterministic to fuzzy decision-making in artificial cells
Source: Nat Commun. 2020 Nov 6;11:5648. doi: 10.1038/s41467-020-19395-4 (PMC7648101; doi:10.1038/s41467-020-19395-4)
Supplement: Supplementary file 4 — Source Data [file 41467_2020_19395_MOESM4_ESM.zip › source-data/expression@high-gene-densities/lambda/tau-1/GFP(nM)@32C.txt]

0.125	0.000	0.000	0.000	0.000	0.000	0.000	0.000	0.000	0.000	0.000	0.000	0.000	0.000	0.000	0.000	0.000	0.000	0.000	0.000	0.000	0.000	0.000	0.000	0.000
0.150	0.850	-0.464	2.702	2.571	2.555	3.214	0.520	4.006	3.514	3.240	-0.491	-1.074	1.413	-0.005	-1.181	-2.104	1.058	2.044	-1.122	1.937	-0.840	5.712	-1.145	-0.048
0.175	1.517	0.123	5.645	4.876	5.474	4.214	-0.069	5.586	3.470	2.285	-1.480	0.581	1.413	4.805	0.908	-0.656	3.677	1.776	2.449	-1.748	0.905	6.502	-2.218	3.866
0.200	3.294	3.589	4.692	5.764	5.338	4.175	4.105	6.140	4.782	5.432	3.054	-0.942	3.116	1.196	3.450	1.896	4.313	4.593	4.384	1.943	2.648	5.964	0.592	0.709
0.225	1.119	6.045	4.646	2.884	10.005	7.638	3.916	7.198	1.169	5.624	2.575	1.161	8.000	6.598	5.454	5.461	8.509	4.635	3.416	3.377	2.915	7.167	0.966	3.283
0.250	2.669	5.163	6.550	7.244	9.857	7.563	5.410	11.180	5.306	4.201	2.084	1.134	7.890	8.479	6.124	6.893	8.872	6.227	7.228	2.988	3.168	5.026	3.404	2.463
0.275	8.618	7.125	9.357	10.226	10.050	6.872	7.345	12.346	4.903	4.272	2.533	1.497	8.997	9.761	9.979	8.703	8.984	8.156	6.039	1.721	4.189	3.414	2.274	4.638
0.300	9.741	6.432	11.623	13.663	13.085	7.410	8.188	15.314	5.939	5.834	3.520	3.643	12.023	11.175	10.828	8.939	11.826	9.401	8.494	2.770	4.922	9.357	4.205	6.657
0.325	12.429	8.883	12.313	11.458	13.520	9.186	9.660	17.847	9.972	5.920	4.604	4.833	11.964	12.365	14.475	11.301	15.305	9.406	10.032	6.402	3.215	9.686	4.388	6.392
0.350	14.289	13.257	12.154	13.199	15.928	11.339	12.226	16.708	9.198	7.581	5.726	3.630	15.755	13.542	16.346	14.506	14.716	10.951	11.082	10.619	7.512	13.347	6.273	5.846
0.375	13.849	12.814	13.896	15.591	17.435	10.875	11.298	19.786	9.828	9.647	4.587	1.938	16.877	15.460	16.880	16.069	15.788	13.729	10.186	9.757	9.382	12.793	3.905	7.822
0.400	15.686	12.993	14.479	16.149	19.588	12.744	11.731	20.665	10.972	7.178	6.081	4.709	17.450	17.319	17.863	17.358	17.107	12.466	10.046	8.357	10.979	13.332	7.954	5.465
0.425	16.013	16.511	16.510	16.118	17.007	12.337	12.389	20.271	12.460	7.905	5.026	3.813	20.612	17.777	18.425	18.341	16.523	14.294	11.462	10.181	11.582	12.925	7.759	8.322
0.450	18.815	16.275	15.950	17.525	16.240	14.078	14.097	22.338	12.319	10.231	6.971	5.516	21.047	18.291	18.530	18.960	17.842	14.432	10.719	12.079	11.355	12.136	6.975	11.342
0.475	15.920	16.590	19.420	15.143	18.563	13.721	13.735	24.821	12.491	8.447	5.871	6.292	21.421	18.510	20.475	17.507	19.316	17.425	11.699	11.217	12.171	14.414	9.402	9.990
0.500	17.443	17.998	16.592	18.789	17.246	12.700	13.965	25.573	15.165	9.259	7.511	6.001	22.831	19.021	18.215	19.666	18.570	16.679	12.301	14.012	11.719	14.249	8.146	12.601
0.525	17.592	16.537	18.925	18.978	18.514	12.780	13.726	26.742	11.947	10.253	6.773	7.722	23.323	19.591	17.098	15.616	17.324	14.770	12.208	13.460	10.259	13.635	8.679	12.450
0.550	15.775	16.496	17.906	15.549	18.139	13.455	13.816	24.492	11.917	11.381	6.293	9.431	20.609	16.767	17.393	18.016	19.440	15.555	10.383	11.010	12.483	13.175	7.266	12.969
0.575	17.894	15.564	17.618	16.725	17.285	12.780	12.924	24.600	12.866	9.644	8.041	2.274	21.209	20.007	16.989	15.891	17.459	15.084	11.335	10.855	8.906	13.894	8.112	11.469
0.600	14.933	16.453	16.871	16.796	14.785	12.125	10.855	22.214	12.495	11.493	7.166	5.861	17.014	18.776	16.831	16.833	18.910	14.229	10.337	10.931	10.831	12.025	7.970	13.046
0.625	12.656	14.228	17.767	16.530	14.059	10.418	11.368	22.683	13.956	10.174	6.789	5.351	16.806	17.858	15.707	16.404	18.354	13.536	8.121	9.940	10.591	15.045	9.102	12.432
0.650	12.354	15.035	16.862	16.622	16.135	10.759	10.897	25.469	12.454	9.698	6.222	6.080	17.261	14.553	16.456	14.544	16.366	13.675	12.166	11.010	10.392	14.473	10.115	8.367
0.675	11.142	13.491	14.890	12.675	14.501	10.687	11.704	23.963	9.402	10.092	6.531	5.365	18.657	16.165	13.716	14.917	17.963	12.653	9.302	10.304	9.791	12.016	9.220	10.113
0.700	14.604	13.690	14.130	14.483	14.502	9.163	10.996	22.534	11.367	8.618	5.970	4.609	17.418	14.893	13.797	13.720	16.049	12.215	9.290	6.724	8.291	12.570	7.536	9.888
0.725	9.794	11.546	15.885	14.807	14.444	8.698	7.478	21.257	9.501	9.248	8.436	4.319	15.615	13.153	12.574	14.051	15.026	11.126	11.053	12.268	9.737	12.830	8.550	12.550
0.750	11.083	12.655	13.221	14.305	11.268	5.959	7.749	19.439	12.106	8.713	6.313	4.127	14.165	12.550	11.932	14.440	14.292	13.665	9.863	7.602	11.387	13.997	7.357	11.766
0.775	9.905	11.024	13.441	14.205	14.020	8.457	6.367	20.030	9.467	9.949	5.754	3.754	13.502	13.919	8.774	10.663	16.312	13.028	9.661	8.146	9.967	13.520	6.893	11.343
0.800	8.029	13.120	14.668	15.082	12.269	7.945	7.540	17.339	7.732	8.074	4.476	4.578	12.172	12.236	10.915	11.919	14.375	12.858	7.667	7.229	7.952	13.023	5.524	9.436
0.825	11.307	10.190	13.378	11.276	8.952	7.185	7.240	19.677	11.172	9.280	6.212	4.557	11.489	9.790	8.146	9.513	12.108	10.708	7.635	6.441	5.749	11.797	7.413	9.312
0.850	5.492	9.879	12.475	12.172	9.694	4.932	5.554	17.271	12.142	6.405	5.491	3.917	14.937	10.610	7.409	8.195	11.928	11.646	5.015	9.998	6.727	13.161	8.122	10.664
0.875	7.964	11.629	10.967	11.896	12.626	6.862	4.572	18.662	9.639	7.119	6.183	4.043	13.712	10.201	6.502	9.877	11.322	9.760	8.074	5.950	5.371	15.406	7.768	9.281
0.900	9.188	11.260	11.439	13.525	11.201	5.485	4.533	16.926	10.673	5.821	6.256	3.379	11.646	12.750	5.145	10.905	9.757	10.184	7.633	8.406	5.226	10.350	5.360	9.067
0.925	4.655	10.137	12.202	9.867	11.335	5.958	2.636	17.129	7.834	8.499	3.856	4.246	10.663	9.328	7.802	8.495	10.956	11.311	3.743	5.597	7.053	11.687	4.790	9.689
0.950	7.995	8.539	11.555	10.818	9.733	6.317	4.930	13.885	11.831	5.771	5.673	3.969	10.486	9.396	5.395	4.998	10.179	9.581	5.733	7.225	9.205	11.876	7.000	7.989
0.975	6.344	11.322	9.988	10.969	8.108	3.900	4.624	16.306	9.726	7.370	4.717	2.300	10.342	8.318	5.232	5.351	9.325	9.514	4.801	7.112	7.627	14.191	5.606	10.206
1.000	7.795	6.578	12.754	9.914	6.727	6.075	4.869	13.430	11.025	6.812	2.799	6.007	11.380	8.706	5.458	7.558	9.989	9.274	4.928	5.225	8.744	12.904	5.757	10.301
1.025	8.214	6.373	10.956	12.189	9.785	4.569	3.682	12.544	8.917	4.961	4.150	1.730	8.885	8.942	6.397	6.920	8.629	7.850	3.943	4.875	5.925	11.839	2.918	9.099
1.050	5.721	6.095	8.888	9.650	5.668	3.904	0.832	11.452	8.177	2.720	3.696	-0.826	9.465	7.715	3.644	6.270	10.168	6.784	4.357	6.258	4.033	11.015	4.533	7.955
1.075	4.303	7.282	6.696	7.644	7.451	2.109	3.132	12.306	7.713	5.409	3.861	0.629	8.516	8.953	4.751	4.641	7.772	8.920	2.528	5.268	5.378	10.728	4.996	8.755
1.100	3.453	6.569	8.955	7.737	8.018	1.469	1.227	11.498	2.917	5.068	3.921	1.740	11.778	8.706	2.468	4.632	8.584	6.698	4.908	6.282	8.769	12.739	4.389	6.881
1.125	3.623	7.063	6.846	4.992	6.958	2.891	0.542	10.584	11.702	5.558	2.754	1.795	7.886	6.030	4.989	5.107	10.119	7.852	4.346	5.881	3.463	10.146	4.228	5.970
1.150	0.864	5.760	7.210	6.659	6.815	3.418	1.208	10.195	8.749	2.552	2.205	-0.001	8.106	8.910	1.492	4.185	7.699	7.116	2.592	4.540	3.040	11.097	5.524	7.917
1.175	3.247	6.939	8.250	7.393	6.180	1.735	-0.192	10.733	7.642	5.301	3.206	1.550	10.200	6.570	4.031	6.945	6.881	7.095	3.306	2.112	8.356	11.011	3.977	8.761
1.200	1.966	5.707	6.944	6.381	5.927	3.638	2.047	11.131	5.959	6.374	4.225	0.523	6.539	6.942	2.264	2.897	8.495	7.326	4.546	3.471	3.509	9.210	5.167	8.367
1.225	3.252	6.197	8.516	3.250	6.411	0.696	2.646	9.095	4.387	5.039	4.506	2.579	9.313	5.780	1.385	2.724	5.634	6.059	2.584	3.474	2.302	8.279	3.111	4.485
1.250	5.818	7.268	6.697	6.399	5.902	2.333	-0.326	8.638	4.403	4.925	2.935	1.310	6.181	4.832	3.668	4.940	6.484	8.439	3.032	1.548	4.323	10.396	4.424	7.077
1.275	4.789	7.601	8.186	7.192	4.276	1.796	1.659	8.094	4.065	3.793	2.034	1.015	5.470	5.579	2.481	3.770	6.369	5.960	1.004	1.368	6.070	9.554	3.967	4.842
1.300	1.791	5.294	6.517	5.961	3.990	2.943	0.986	6.188	7.236	4.944	2.864	-0.768	6.512	7.787	1.946	5.266	6.531	6.287	2.308	2.941	3.120	12.490	3.911	3.724
1.325	3.131	8.246	7.795	5.035	7.533	3.962	2.143	5.708	5.748	3.522	2.833	-0.092	6.290	6.448	1.356	4.244	5.159	6.328	4.467	3.577	5.149	9.889	4.863	6.757
1.350	2.631	5.073	5.116	6.521	8.558	4.334	0.801	3.805	6.323	4.468	3.449	3.443	8.596	5.921	3.598	3.997	6.329	6.280	4.919	3.338	3.595	9.766	5.576	7.208
1.375	5.122	7.629	9.541	7.490	6.464	4.349	4.732	7.481	7.256	5.262	5.483	2.484	8.958	8.050	2.063	4.057	6.573	6.250	3.116	5.662	7.761	12.668	5.505	8.231
1.400	1.315	7.201	7.599	6.710	6.352	2.791	-0.033	5.155	7.736	4.055	1.862	0.787	7.342	8.013	3.960	5.244	5.615	8.086	5.459	4.481	4.458	10.924	5.509	10.045
1.425	3.304	8.031	7.947	9.565	6.648	2.977	1.595	6.380	8.776	7.028	3.026	0.744	5.920	6.788	2.709	6.983	7.221	6.343	3.259	2.537	4.379	12.322	5.458	6.638
1.450	1.954	7.838	7.456	5.230	2.572	1.903	1.285	6.397	12.079	5.943	6.171	1.064	11.314	7.270	4.615	6.200	5.163	7.419	3.378	4.769	5.584	11.519	7.122	6.833
1.475	2.497	6.567	6.634	8.641	4.858	2.024	0.962	3.781	5.858	5.297	4.895	-0.304	9.366	6.591	2.566	1.274	8.223	7.344	3.440	4.193	4.398	10.495	4.660	6.765
1.500	1.905	7.321	7.385	4.779	8.247	2.858	3.974	4.427	7.094	7.318	4.207	3.631	9.626	8.182	5.052	3.900	7.745	10.053	3.983	2.930	1.840	10.947	6.502	9.164
1.525	2.761	5.896	7.880	8.765	4.478	1.966	2.204	5.489	8.537	5.575	5.165	3.416	8.064	6.565	3.634	5.575	7.646	7.147	3.727	5.090	8.302	12.071	5.607	7.014
1.550	5.135	7.324	7.704	9.181	5.992	3.174	1.497	5.613	7.825	6.656	3.733	2.580	5.718	6.672	2.945	4.996	8.192	8.098	1.904	2.448	4.642	9.332	8.386	6.562
1.575	1.038	7.412	7.507	6.036	6.928	1.925	2.551	4.391	8.459	6.556	6.127	5.721	9.675	4.391	2.269	5.720	7.905	7.076	2.322	3.035	4.120	12.058	6.117	5.676
1.600	4.497	7.553	6.082	5.704	7.570	2.900	1.260	4.249	10.471	4.662	6.052	3.900	9.520	5.761	5.686	3.919	7.443	6.562	2.936	5.974	5.995	11.600	5.019	6.279
1.625	2.574	6.617	6.790	4.618	5.241	4.430	1.800	4.788	8.171	5.075	4.107	3.555	6.872	6.289	4.377	6.035	8.560	8.018	3.484	3.098	4.693	10.067	4.094	6.584
1.650	1.359	6.066	8.567	6.619	4.952	3.028	3.084	3.574	8.078	7.388	4.148	6.354	8.964	6.797	4.027	6.833	8.548	5.038	4.574	5.790	4.590	10.066	5.709	6.712
1.675	2.698	6.533	7.681	6.170	5.327	1.454	0.704	4.467	6.794	5.411	4.135	3.519	7.946	5.934	2.388	5.406	6.580	7.382	3.036	4.564	3.265	11.264	6.203	6.993
1.700	4.367	6.509	8.088	7.903	5.426	2.762	1.698	5.080	8.227	5.227	4.217	1.224	9.039	5.656	1.693	3.502	7.869	7.988	2.009	3.940	1.751	10.677	3.688	7.463
1.725	3.089	6.281	6.658	8.593	8.261	1.306	1.759	5.080	7.877	7.990	2.126	1.423	6.353	5.970	1.819	4.661	6.234	7.380	2.511	4.041	5.943	9.728	2.903	7.757
1.750	5.331	6.162	7.114	5.117	5.552	3.994	2.727	4.514	10.295	5.414	4.212	4.039	7.913	7.994	3.442	7.194	5.410	5.627	2.233	4.208	5.912	11.075	4.856	8.274
1.775	2.634	7.638	8.158	8.626	6.834	1.014	4.201	2.978	8.680	5.091	3.439	0.529	6.789	6.136	0.601	4.840	4.195	7.770	2.022	4.962	1.672	11.442	4.609	9.112
1.800	4.976	4.659	8.161	7.643	4.135	0.787	2.702	2.148	7.242	4.585	2.046	2.173	7.728	5.868	2.068	4.101	8.712	5.514	3.768	4.874	4.101	11.977	1.625	3.470
1.825	4.824	5.663	6.913	6.956	3.775	1.675	1.224	2.917	6.661	4.427	4.589	-0.962	7.516	4.750	3.454	6.524	5.072	5.940	3.559	2.564	3.792	11.068	3.838	7.118
1.850	0.709	5.122	7.896	5.286	5.174	1.553	1.603	2.016	6.784	5.758	5.106	0.329	7.625	5.106	2.501	3.578	7.093	6.387	1.946	4.779	3.985	10.897	5.179	3.528
1.875	1.653	5.533	6.443	4.484	7.553	2.358	1.006	2.209	8.406	4.588	4.296	2.065	6.967	6.962	1.192	5.271	4.045	8.368	2.821	4.560	6.901	9.622	3.557	7.231
1.900	4.015	5.877	7.152	7.612	6.820	0.254	-0.760	2.946	8.187	5.462	3.171	1.911	7.891	6.094	1.187	5.991	6.656	6.384	4.112	3.264	3.322	11.810	5.010	9.210
1.925	3.172	5.202	6.931	6.034	5.998	1.237	1.775	1.257	9.104	5.006	5.306	0.514	6.047	7.547	3.272	3.606	6.273	8.648	2.878	5.318	5.181	11.656	4.370	5.365
1.950	3.557	5.131	7.354	4.326	3.387	1.216	1.147	2.682	8.622	5.849	3.450	2.625	7.089	6.487	0.994	2.898	6.213	6.953	4.724	3.065	5.653	10.758	5.324	7.798
1.975	1.427	5.615	5.717	8.117	5.059	3.519	1.838	4.890	10.946	7.713	3.894	0.825	7.979	6.934	1.669	3.476	7.308	6.767	2.899	3.884	5.598	12.074	6.717	6.228
2.000	3.194	3.675	6.634	3.734	5.151	1.307	0.684	2.092	9.293	4.695	5.517	2.753	4.629	5.792	0.817	4.936	5.115	6.817	1.450	4.441	2.059	10.672	5.921	5.688
2.025	1.021	5.522	6.441	5.134	4.545	1.559	3.170	0.285	6.513	4.124	4.801	1.785	8.349	5.899	0.878	5.958	7.406	6.675	4.344	4.204	2.912	10.853	5.162	7.138
2.050	3.877	5.005	7.352	5.981	5.004	0.549	1.095	0.727	9.320	6.525	6.141	3.179	6.195	4.752	0.348	3.805	4.687	7.200	2.897	4.321	2.491	11.768	4.289	6.205
2.075	2.205	3.773	6.044	4.715	3.770	1.896	1.951	0.901	6.143	5.375	2.053	2.845	7.510	4.878	1.658	1.190	6.463	7.202	3.693	3.800	4.768	12.445	5.374	6.218
2.100	1.523	2.729	5.651	7.710	4.264	0.326	1.187	3.498	9.970	4.124	4.285	0.173	7.633	6.151	0.397	3.805	6.917	6.488	1.397	4.342	2.130	12.935	3.664	3.294
2.125	2.242	4.146	4.154	4.675	3.010	-0.809	-0.465	2.009	7.674	5.653	3.664	1.869	6.057	4.139	3.051	2.969	5.923	6.359	2.247	3.283	4.323	10.770	5.305	4.186
2.150	0.462	4.335	6.738	3.722	1.981	-0.914	2.260	-1.938	6.835	4.407	2.763	1.550	7.244	5.117	-1.134	1.551	6.117	6.006	3.214	1.452	3.284	10.893	3.938	5.143
2.175	1.277	2.739	4.853	4.204	5.206	0.115	1.846	2.094	7.909	5.884	3.199	3.848	6.265	4.315	2.566	1.978	5.967	5.447	-0.140	4.153	2.766	9.653	2.096	4.439
2.200	1.931	2.320	1.923	5.021	4.265	-0.641	-0.597	-0.122	7.348	6.140	2.111	0.523	6.425	4.170	1.640	1.829	5.404	6.689	1.131	1.644	2.589	10.075	1.140	8.168
2.225	2.732	2.343	4.555	2.605	3.196	-0.113	-0.052	2.008	10.459	5.665	3.025	-0.371	4.914	5.547	0.235	4.889	6.056	4.231	2.313	3.930	5.236	11.224	6.342	7.586
2.250	0.635	3.064	5.422	3.834	5.167	2.943	0.083	0.006	7.038	5.800	2.511	0.214	7.056	5.123	-1.793	2.463	5.366	4.607	1.945	-0.394	1.140	8.879	4.089	4.637
2.275	-0.538	5.492	4.902	3.929	3.902	0.356	-1.441	0.593	7.252	5.642	3.459	1.733	4.137	5.391	-0.378	-0.004	3.379	4.484	1.954	2.556	4.834	11.819	3.607	6.689
2.300	0.846	3.688	4.155	3.963	2.940	-0.231	0.730	0.635	7.149	4.000	6.072	2.678	4.905	4.798	-1.636	1.280	5.806	5.560	0.450	3.359	3.433	11.422	4.989	7.440
2.325	2.400	3.525	5.672	4.499	1.814	-0.458	-1.245	-1.524	9.503	6.705	2.298	0.804	6.995	3.773	-0.493	1.099	3.973	7.412	2.818	1.625	4.053	8.697	3.320	7.245
2.350	-0.355	2.910	4.602	5.696	3.219	1.073	-1.009	1.060	4.201	5.737	2.774	1.903	6.616	3.913	-1.087	1.266	4.957	5.300	3.638	3.770	3.539	9.833	3.781	5.963
2.375	1.652	3.905	4.911	3.435	4.388	-0.868	-0.023	-1.062	4.402	6.636	3.249	3.138	6.083	5.204	0.090	3.262	6.108	5.505	0.543	1.539	1.841	7.945	2.983	7.327
2.400	0.322	4.420	3.491	3.294	5.206	0.098	0.816	1.392	7.077	8.440	4.744	4.153	6.125	4.093	-1.504	0.054	4.013	5.763	3.143	4.764	6.399	11.365	4.045	7.660
2.425	0.131	4.370	3.999	2.896	2.905	-1.783	-2.144	0.268	6.880	4.349	4.207	2.414	6.135	5.191	-2.557	1.526	5.998	3.661	1.625	0.691	3.459	9.721	4.085	6.339
2.450	0.485	3.742	5.349	6.271	4.381	1.686	-0.030	-0.096	11.031	6.230	3.202	1.623	5.960	3.935	-0.831	1.110	2.580	6.144	1.811	3.355	3.412	10.541	3.553	8.547
2.475	-0.612	3.506	6.228	3.077	4.580	0.887	1.022	1.050	7.151	5.319	4.861	1.325	4.697	2.730	-2.007	1.495	5.780	4.467	2.402	2.999	3.040	10.140	1.931	7.740
2.500	1.961	3.103	3.921	2.790	4.635	-0.935	-1.753	1.137	5.887	5.547	4.776	1.732	8.147	5.935	-0.500	2.678	6.333	6.380	1.856	1.128	4.719	10.012	4.434	4.691
2.525	0.920	4.441	4.240	0.924	3.812	-2.054	-0.848	1.245	10.276	4.135	3.682	3.806	6.291	2.541	0.773	0.842	5.456	6.059	0.895	0.955	7.001	12.600	2.761	5.779
2.550	0.549	2.992	4.410	1.596	6.729	-0.752	-0.601	-0.490	6.885	4.460	5.066	-0.259	5.547	1.335	-2.165	0.582	3.726	6.930	2.518	-0.201	4.531	10.174	5.640	6.222
2.575	-2.419	1.784	4.964	3.791	5.235	0.048	-1.104	-0.303	6.595	6.169	3.923	1.995	4.322	2.993	-1.304	-1.602	4.245	5.628	1.415	3.720	2.358	11.697	3.742	6.821
2.600	-3.281	3.855	3.622	1.223	5.062	0.930	-1.274	2.029	8.805	4.512	3.823	1.662	5.409	2.759	-0.907	-0.954	5.909	6.152	2.245	-0.156	3.813	12.606	2.610	4.713
2.625	0.525	2.516	2.913	5.126	2.716	-1.802	-1.867	-0.523	7.401	3.817	2.507	1.740	5.094	3.224	-1.775	1.753	5.676	6.783	2.875	4.507	4.245	11.204	3.751	4.679
2.650	-1.265	2.766	1.372	3.798	1.713	2.538	-0.402	-1.941	6.002	4.804	3.509	1.488	4.319	1.487	0.320	-0.603	4.775	6.289	-0.153	1.812	2.730	9.028	2.684	7.839
2.675	0.206	3.234	3.417	3.022	5.526	0.402	-0.278	-2.812	8.950	5.508	3.563	2.131	2.670	2.536	0.066	0.078	5.712	6.702	2.065	2.691	4.374	10.401	3.056	6.263
2.700	-2.312	2.371	1.548	2.070	4.652	-2.403	-2.307	-0.508	5.696	4.864	5.161	0.698	3.479	0.876	-0.707	1.282	2.222	7.213	0.882	5.292	3.434	8.609	4.859	4.079
2.725	0.936	1.714	3.256	3.018	5.298	-2.950	-1.624	0.991	5.575	6.646	3.380	3.840	3.527	1.826	-1.657	-0.428	2.323	3.880	0.236	1.727	3.149	11.410	3.431	4.664
2.750	0.312	3.061	0.618	2.081	4.651	-0.888	-0.235	0.843	8.120	4.663	5.888	-0.298	5.166	0.941	-4.630	-0.756	3.854	5.819	0.538	0.327	2.389	9.650	2.116	8.667
2.775	-0.773	0.119	1.316	1.844	2.170	1.209	-1.329	-1.650	9.097	5.301	2.856	0.543	3.017	1.849	-2.549	-1.223	2.142	4.003	3.201	1.587	0.736	10.405	2.483	7.004
2.800	-0.690	0.865	1.531	-0.513	3.595	-0.567	-2.384	-2.904	7.709	4.020	2.839	1.221	3.427	2.156	-0.575	-2.593	4.131	4.841	0.962	0.140	5.395	10.611	2.508	5.390
2.825	-4.467	-0.459	2.740	1.072	5.745	-0.720	-1.076	-0.835	5.470	4.770	2.180	2.370	1.450	-0.180	-2.732	2.017	3.947	5.022	0.111	0.685	2.403	9.821	3.927	6.717
2.850	-0.153	-0.133	-0.081	1.794	1.608	0.531	-1.573	-0.113	6.336	4.739	4.077	-0.790	4.512	2.249	-2.856	-0.273	3.961	4.599	3.206	1.749	-0.259	9.982	3.359	6.072
2.875	0.831	0.564	2.605	1.824	2.384	0.807	-0.618	-1.813	8.989	3.040	4.471	-0.581	3.828	0.693	-3.652	-2.027	3.875	4.769	1.254	1.946	3.521	7.529	3.392	6.731
2.900	-1.177	1.648	0.784	1.281	3.047	1.009	-1.752	1.455	10.146	3.859	3.532	-1.353	3.967	-0.029	-2.769	0.600	4.458	4.920	2.685	-0.274	2.176	11.504	3.333	4.746
2.925	-1.838	0.922	2.564	3.020	3.271	-0.772	-2.313	-0.982	5.932	3.032	3.239	2.929	3.138	1.426	-3.858	-1.650	6.266	6.207	1.771	2.307	4.901	7.373	3.639	6.638
2.950	-2.239	0.736	3.470	-1.076	2.343	-0.251	-0.772	-2.647	8.441	4.807	1.259	-1.268	5.342	2.066	-2.375	-0.473	6.947	4.430	1.197	4.271	3.550	9.624	2.083	3.524
2.975	-1.565	-0.618	0.784	2.598	3.362	0.608	-2.767	-0.178	6.734	5.869	4.021	1.036	3.905	2.163	-2.609	-0.212	3.787	5.334	2.864	1.063	3.469	11.419	0.998	5.236
3.000	-0.663	2.427	3.740	0.845	6.809	1.138	-0.991	0.328	8.835	4.999	3.329	0.126	3.832	2.464	-1.753	-1.598	2.728	5.400	-1.347	0.358	3.489	9.569	1.602	6.465
3.025	-2.367	2.100	1.822	-0.190	3.656	-0.584	-3.114	-2.833	8.701	6.803	2.560	0.997	5.072	1.374	-4.481	-1.589	1.902	3.173	0.301	1.887	1.768	9.525	5.013	4.140
3.050	-2.085	1.348	0.248	2.420	3.491	-0.997	-2.910	-1.680	7.505	5.505	2.151	2.794	3.437	1.677	-3.223	-0.573	3.223	4.666	-0.219	1.815	2.905	10.624	4.840	5.290
3.075	-4.225	0.187	1.360	2.348	0.397	-1.210	-2.550	0.386	5.394	5.096	3.032	0.422	3.628	1.421	-2.951	-1.190	1.633	4.941	-1.110	1.600	4.817	9.990	3.253	4.213
3.100	-2.623	1.435	2.116	2.540	5.041	-2.547	-2.805	0.981	6.259	4.281	3.281	1.302	2.861	1.387	-3.732	-0.648	1.389	6.541	2.369	2.261	1.861	9.811	2.836	2.331
3.125	0.172	-0.836	1.671	0.476	4.378	0.147	-1.867	0.117	5.987	1.165	4.179	0.694	3.227	1.934	-4.456	-1.549	3.177	4.040	-1.065	2.526	1.101	9.085	3.349	5.132
3.150	-0.499	-0.694	2.658	0.104	2.400	-1.669	-1.283	-4.346	8.136	2.600	2.598	-0.562	2.069	-0.219	-3.833	0.775	2.921	2.538	1.375	-0.407	-1.209	8.767	1.462	3.636
3.175	-2.164	1.491	1.123	-0.486	0.382	-1.493	-0.879	-4.053	4.644	4.945	2.874	-0.342	2.125	0.260	-5.147	-5.488	2.630	5.165	0.462	2.851	1.248	8.503	2.186	4.018
3.200	-1.274	-1.788	0.072	0.679	2.851	-1.861	-2.913	-1.180	6.640	3.556	2.111	-1.738	3.202	1.271	-4.045	-3.356	2.904	1.424	0.050	1.575	1.800	10.342	3.596	8.004
3.225	-2.446	-1.187	0.049	-2.437	1.429	-2.531	-3.686	-1.223	6.693	6.003	2.992	-0.862	2.148	-0.150	-4.532	-3.218	3.853	3.392	0.907	0.427	2.379	8.404	2.383	3.757
3.250	-1.821	0.886	1.648	0.602	3.127	-1.215	-0.992	-4.911	7.939	4.413	1.981	-0.638	1.326	-0.609	-4.644	-0.963	2.231	5.292	1.911	-1.469	2.525	8.016	3.604	4.485
3.275	-5.137	-1.012	-0.096	-0.086	4.279	-2.260	-2.312	-2.520	8.415	4.022	2.557	0.591	4.690	-0.359	-5.710	-5.136	5.082	3.516	1.054	-0.753	1.292	8.948	2.414	4.270
3.300	-2.078	-0.801	-1.510	-0.754	1.584	-2.083	-2.097	-3.980	6.797	2.878	0.760	-1.494	0.174	-2.406	-4.728	-1.621	1.404	4.921	0.899	-1.134	1.045	8.516	0.797	5.945
3.325	-3.584	0.329	0.635	0.458	3.895	-0.504	-1.549	-2.113	5.167	2.843	2.505	-1.246	2.094	0.922	-4.689	-2.615	3.951	4.011	-0.027	-3.949	2.740	9.955	1.413	4.989
3.350	-5.185	-0.883	2.565	-2.688	1.888	-1.839	-2.578	-3.697	5.492	4.950	1.395	1.258	2.429	0.796	-4.954	-2.789	4.241	6.465	-1.023	-0.801	3.469	10.388	0.440	7.580
3.375	-0.161	1.138	-1.056	-2.020	-0.675	-1.166	-2.303	-1.678	5.754	5.003	3.663	2.143	0.881	0.617	-5.311	-1.154	1.821	3.219	0.743	0.122	4.941	9.747	1.575	7.189
3.400	-2.225	-0.212	0.724	1.109	3.968	-3.639	-3.336	-3.092	7.874	3.895	2.685	0.704	2.955	1.140	-5.112	0.334	2.801	4.180	1.652	1.085	-0.693	8.563	2.669	3.651
3.425	-2.865	-2.043	0.052	0.095	2.448	-1.936	-1.697	-1.767	6.172	2.158	3.010	-1.450	3.263	-0.338	-3.989	-3.795	4.044	3.620	-0.295	2.543	1.202	9.399	2.189	7.499
3.450	-6.492	-1.247	-0.275	-2.475	4.276	-1.083	-2.343	-0.887	5.231	4.046	1.296	1.436	3.403	0.366	-2.793	-2.390	4.539	3.647	0.756	2.106	3.548	8.266	3.349	5.460
3.475	-1.136	-2.180	2.216	-2.446	0.151	-0.281	-1.838	-0.877	4.115	4.396	1.446	-1.170	1.965	-0.387	-3.833	-1.390	3.471	3.986	-0.624	1.135	3.713	7.167	4.702	4.235
3.500	-3.591	-0.863	-0.430	1.717	3.286	-0.997	-1.949	-5.343	6.022	4.888	1.381	-0.118	3.774	-2.407	-6.130	-1.687	3.488	2.674	0.259	1.021	0.973	7.693	1.496	2.260
3.525	-1.784	-2.562	2.540	-0.829	-0.016	-1.114	-1.999	-3.426	6.614	3.337	1.981	-0.691	2.898	-0.595	-4.310	-3.961	-0.268	4.363	2.065	-0.346	1.488	7.626	1.041	5.771
3.550	-4.289	-1.606	0.785	-1.825	1.571	-2.478	-0.976	-2.430	6.382	4.253	3.491	0.055	4.981	0.950	-6.459	-5.024	0.691	3.423	1.524	-1.195	4.616	9.458	2.232	2.976
3.575	-4.528	-0.441	-1.332	-1.725	2.007	-1.596	-1.916	-3.499	4.613	2.428	1.050	-2.402	0.390	0.082	-6.206	-1.836	2.986	2.749	1.110	1.414	2.432	7.433	1.103	3.122
3.600	-2.887	-1.793	-0.867	-1.950	5.262	-1.389	-3.105	-2.871	6.156	3.425	1.308	2.720	0.790	1.640	-4.701	-2.728	1.418	2.717	0.995	-0.114	0.039	8.774	1.028	3.186
3.625	-2.650	-0.431	-1.023	-0.275	4.365	-2.374	-4.430	-3.160	6.509	3.039	2.571	-0.506	2.943	-0.888	-4.805	-4.129	1.699	3.398	0.746	0.718	4.251	8.741	2.121	4.899
3.650	-3.713	-2.009	0.508	-0.322	1.304	-0.146	-2.795	-1.880	7.445	4.243	2.026	-1.754	1.304	-0.550	-5.261	-7.417	0.728	3.478	0.386	1.773	2.886	8.030	0.126	4.099
3.675	-1.710	-3.600	-0.377	-0.894	2.337	-4.410	-2.859	-3.439	4.966	2.148	0.277	0.198	0.643	1.309	-3.252	-2.667	4.412	2.703	-0.920	-1.879	1.322	6.317	0.123	3.700
3.700	-3.356	-0.964	-1.891	-0.357	1.550	-3.277	-1.555	-2.499	7.981	5.292	1.443	-1.756	4.134	-1.323	-5.461	-3.236	0.873	4.303	-0.464	-0.417	0.362	6.709	1.393	2.580
3.725	-3.368	-4.750	-0.434	-3.676	1.186	-1.930	-2.084	-4.307	5.884	4.673	2.321	-0.906	0.694	-1.138	-5.886	-6.590	1.835	4.209	-1.224	-1.791	-0.724	5.889	1.584	3.686
3.750	-4.213	-1.466	-1.551	-1.740	3.314	-2.455	-3.003	-2.628	6.039	3.367	2.480	-1.405	0.730	-2.325	-7.468	-5.427	3.862	2.870	-1.377	-3.059	-2.139	9.143	-1.054	2.519
3.775	-5.121	-2.579	-0.676	-4.340	3.610	-3.517	-2.856	-5.058	2.325	2.515	1.359	-1.675	2.331	-0.271	-5.523	-3.875	2.041	2.694	0.110	-2.318	-0.375	6.564	-0.497	1.945
3.800	-5.221	-0.576	-0.171	-0.598	1.261	-3.960	-3.450	-6.409	3.303	3.980	-0.201	-0.602	0.589	-1.395	-6.699	-3.411	3.491	2.246	-0.032	-0.133	2.542	8.516	-0.628	3.084
3.825	-2.957	-2.264	1.557	-2.457	3.801	-5.367	-1.566	-3.817	5.966	1.250	2.174	-3.568	-0.127	1.257	-6.430	-5.790	1.273	1.647	-0.155	-0.069	0.337	6.038	0.105	3.586
3.850	-5.004	-2.480	-1.902	-0.559	0.266	-3.341	-2.290	-3.687	3.573	1.965	2.051	-2.767	-0.943	0.875	-6.217	-4.624	0.117	2.621	-1.042	-0.341	1.979	7.373	-0.098	4.689
3.875	-1.708	-1.159	-1.973	-2.828	2.700	-2.648	-2.633	-3.923	5.131	2.256	0.154	-2.643	1.654	-1.857	-6.710	-5.782	3.672	3.679	-0.045	-2.252	-1.794	6.721	0.914	4.095
3.900	-5.165	-1.876	-2.917	-1.444	3.954	-1.660	-1.959	-3.650	5.047	3.248	1.225	-0.074	-0.485	-1.553	-6.552	-4.425	1.970	2.139	0.020	-0.753	-0.140	6.687	1.333	4.088
3.925	-4.934	-1.063	-1.256	-4.498	2.515	-2.265	-1.744	-4.448	7.426	3.665	0.012	-0.333	1.938	-1.008	-5.702	-4.856	3.167	3.753	0.341	-0.482	-2.104	8.916	1.545	4.657
3.950	-4.237	-1.103	-0.906	-3.806	1.990	-1.332	-3.668	-3.913	6.865	4.210	1.584	-3.210	1.785	-1.869	-5.034	-2.663	0.924	3.478	-1.548	-0.243	-0.199	7.025	2.152	1.877
3.975	-3.633	-2.939	-0.934	-1.217	3.965	-2.210	-3.665	-1.285	5.393	0.246	1.188	-0.379	-0.597	-0.510	-4.794	-2.350	0.824	2.932	-1.001	-2.544	-1.982	5.872	3.159	2.091
4.000	-6.236	-2.783	-0.371	-3.963	2.230	-0.393	-2.405	0.058	4.612	3.348	3.497	-3.094	1.445	0.761	-6.086	-5.017	3.282	4.120	-1.438	-1.391	0.007	7.778	1.423	2.350
4.025	-4.371	-0.889	0.109	-2.590	1.046	-3.148	-3.012	-3.247	8.000	3.811	1.011	-1.739	1.749	-1.164	-5.239	-3.824	2.628	2.816	-0.055	0.601	1.092	8.096	2.206	3.545
4.050	-4.796	-1.269	-0.280	-2.204	2.203	-3.119	-3.403	-5.328	4.484	2.732	1.619	-0.998	2.139	0.709	-5.304	-4.410	2.593	2.997	-2.085	-2.081	-1.439	6.419	2.305	4.915
4.075	-4.698	-1.810	-1.084	-1.575	2.329	-3.775	-4.192	-3.648	6.597	1.462	-0.693	-1.600	2.264	-2.361	-6.189	-3.426	1.282	2.154	-1.965	-0.988	3.215	5.228	0.919	2.791
4.100	-3.205	-3.005	-0.545	-4.153	0.929	-3.098	-5.981	-4.738	4.493	1.374	0.468	-0.942	1.051	-2.092	-5.883	-1.486	2.504	2.330	-0.567	-0.661	0.305	6.936	0.172	0.793
4.125	-4.636	-0.438	-2.132	-2.497	0.126	-4.652	-5.771	-4.330	6.855	3.335	-0.525	-2.219	1.941	-1.599	-6.982	-5.587	0.637	1.796	0.492	0.430	-1.372	7.873	0.615	0.905
4.150	-5.829	-2.492	-1.554	-1.987	-1.230	-3.787	-4.017	-4.242	5.426	0.888	0.669	-0.198	-0.331	-1.120	-7.699	-5.701	2.741	3.220	-1.400	-2.062	0.648	6.448	-0.142	5.358
4.175	-6.337	-3.346	-2.670	-3.742	-1.812	-4.330	-4.649	-4.336	9.384	2.559	-0.160	-0.232	0.625	-2.568	-7.028	-6.655	0.515	3.093	-1.403	-0.957	-0.465	6.190	0.324	1.684
4.200	-5.413	-3.200	-2.853	-2.878	-0.203	-3.966	-5.435	-7.280	3.017	3.408	-0.542	0.342	-1.473	-2.236	-5.612	-5.117	-1.530	0.110	-0.775	-1.089	-1.054	5.068	-1.776	0.686
4.225	-4.888	-3.969	-0.516	-3.156	-0.179	-2.290	-3.805	-7.312	5.886	2.635	0.799	-0.827	0.599	-4.185	-5.765	-5.969	0.496	2.004	-2.715	-1.635	-1.959	6.409	-0.858	0.511
4.250	-4.975	-2.563	-0.252	-2.672	2.811	-3.940	-5.535	-7.026	7.062	-0.051	0.285	-0.648	0.528	-3.275	-7.543	-4.352	2.229	3.837	-1.390	-0.610	4.142	5.355	-0.843	1.177
4.275	-4.493	-3.438	-2.130	-2.169	1.410	-1.825	-3.942	-4.704	6.261	2.083	-0.231	-3.739	-0.268	-1.969	-4.521	-6.927	1.281	4.582	-1.256	-0.458	1.504	3.786	-2.705	3.151
4.300	-6.222	-3.364	-2.397	-5.095	3.648	-3.433	-1.693	-4.469	3.459	1.356	2.036	-4.705	-1.220	-0.816	-5.490	-5.663	-0.346	4.082	-0.905	-0.413	0.203	7.404	-1.424	2.828
4.325	-7.232	-2.850	-1.998	-3.346	1.588	-2.778	-4.721	-4.093	3.679	1.479	1.640	-0.636	0.637	-1.649	-7.066	-3.441	2.791	2.751	-2.936	-1.271	-0.892	3.335	-1.979	2.484
4.350	-3.911	-3.477	-2.215	-3.136	2.220	-2.648	-4.474	-5.827	4.240	2.074	0.259	-3.764	-0.089	-3.712	-6.556	-6.488	3.573	2.862	-1.912	-1.728	1.252	6.486	1.291	1.774
4.375	-4.722	-2.829	-3.281	-3.631	0.762	-3.278	-4.280	-6.269	3.934	0.500	1.077	-0.585	-0.135	-1.052	-6.217	-7.159	0.632	2.632	-3.087	1.756	0.255	3.027	2.241	1.756
4.400	-1.595	-2.865	-2.440	-5.137	1.154	-3.840	-1.087	-3.944	4.495	1.689	0.992	-1.564	0.931	-2.634	-7.680	-5.545	0.447	4.136	-1.679	-1.751	-0.306	4.820	-0.906	2.939
4.425	-4.983	-3.731	-2.763	-2.823	1.517	-4.978	-5.498	-4.083	4.351	1.030	-0.318	-3.730	-2.103	-2.005	-5.256	-6.711	1.551	3.295	-0.993	-2.266	-2.234	6.625	1.544	5.777
4.450	-4.154	-2.447	-3.061	-5.383	2.710	-6.379	-2.690	-6.099	3.222	0.507	-0.831	-3.879	-1.412	-1.776	-6.340	-4.900	0.122	1.431	-1.068	-3.294	-0.763	8.901	-0.512	3.127
4.475	-5.091	-5.182	-3.038	-2.823	2.919	-3.450	-2.425	-4.840	2.995	1.592	1.738	-5.094	0.422	-1.497	-7.479	-6.770	1.874	1.959	-0.278	-3.661	1.135	6.480	-1.782	2.484
4.500	-2.396	-3.655	-2.080	-4.321	0.760	-4.312	-4.441	-2.616	5.337	-0.758	2.323	-3.568	1.828	-2.079	-4.888	-5.537	1.328	4.051	-1.012	-1.862	1.304	6.355	0.757	2.199
4.525	-7.054	-3.858	-4.103	-5.146	2.575	-3.084	-5.667	-6.753	4.085	1.210	-1.206	-2.989	-0.640	-1.473	-6.735	-4.984	2.090	0.806	-0.588	-0.986	0.910	6.261	-1.100	2.243
4.550	-5.949	-3.577	-1.917	-1.637	2.349	-3.554	-3.923	-6.413	5.021	3.649	-0.937	-1.722	0.918	-0.882	-7.473	-6.325	2.096	1.849	-4.033	-2.331	1.792	4.719	-0.432	3.531
4.575	-4.659	-4.154	-3.935	-4.270	1.314	-2.468	-2.790	-5.021	2.850	1.516	-0.751	-1.872	-1.914	-2.984	-5.143	-6.447	2.989	2.879	-1.051	-1.770	-0.393	5.292	-0.285	1.912
4.600	-6.193	-3.227	-2.063	-5.588	2.345	-4.601	-4.715	-5.570	3.517	2.214	-0.411	-4.097	0.263	-1.396	-8.639	-6.913	0.166	2.014	-4.803	-3.770	-1.300	6.624	-1.719	2.135
4.625	-4.935	-5.553	-2.617	-4.513	1.413	-4.723	-4.264	-7.056	2.842	3.025	1.522	-2.534	-0.821	-2.090	-7.938	-7.867	1.719	2.775	0.196	-3.066	1.281	4.521	-1.659	1.577
4.650	-1.361	-3.887	-1.507	-2.610	0.917	-3.400	-5.575	-4.870	2.392	0.845	-1.527	-4.584	0.992	-4.599	-5.567	-8.218	2.378	3.715	-1.778	-1.110	-0.728	5.264	-1.299	-0.622
4.675	-7.900	-2.987	-3.056	-5.069	-0.400	-4.490	-0.706	-8.022	2.295	-1.206	-1.531	-2.244	-0.339	-1.201	-6.120	-7.125	0.465	1.797	-0.422	-1.974	-0.953	4.354	-1.507	1.506
4.700	-3.260	-4.542	-4.273	-5.018	0.527	-4.217	-3.981	-7.883	2.410	1.230	-0.073	-3.297	1.859	-1.657	-7.266	-5.272	-1.725	0.499	-1.563	-1.174	1.512	4.573	-2.805	-0.445
4.725	-4.197	-3.182	-3.472	-3.458	0.817	-4.476	-4.760	-5.902	5.076	2.560	-0.437	-3.890	2.188	-2.120	-5.985	-6.681	-0.948	1.646	-1.662	-2.280	0.287	7.678	-1.502	1.832
4.750	-5.843	-6.460	-4.540	-5.887	0.224	-3.935	-4.622	-4.780	4.871	-0.272	-0.245	-5.473	-1.332	-1.682	-6.731	-7.912	-0.352	2.000	-0.975	-2.275	-2.817	5.451	-2.195	1.762
4.775	-5.792	-4.368	-3.622	-3.983	1.707	-4.352	-5.768	-4.593	6.709	2.830	-0.315	-4.298	-0.506	-2.512	-7.652	-4.473	-1.662	2.925	-1.849	-1.342	-1.089	4.852	-2.561	0.377
4.800	-6.331	-4.814	-3.638	-6.738	1.070	-3.156	-2.846	-6.821	2.158	0.998	-2.018	-5.280	0.522	-0.649	-7.774	-5.413	1.749	2.723	-3.234	-3.756	-2.152	6.363	-1.104	2.837
4.825	-5.530	-4.155	-2.718	-4.311	0.465	-6.285	-4.611	-3.635	3.905	0.540	0.591	-3.132	-1.846	-1.027	-6.121	-5.207	1.505	-0.150	-1.839	-2.220	-1.116	6.857	-2.421	2.169
4.850	-5.547	-5.951	-4.064	-3.332	-1.009	-3.876	-5.194	-4.317	5.211	0.014	0.035	-3.797	-2.636	-1.572	-7.234	-5.528	0.169	2.059	-2.119	-3.364	1.354	6.347	-0.775	1.560
4.875	-4.002	-4.204	-3.002	-4.348	0.679	-3.088	-4.252	-8.586	4.548	1.768	-1.593	-4.805	2.303	-1.242	-5.060	-7.406	-0.441	0.813	-1.829	-2.984	-1.443	5.016	1.169	5.851
4.900	-5.509	-4.452	-2.684	-3.380	4.090	-3.603	-3.611	-8.127	3.316	4.166	0.914	-5.212	-1.666	-4.295	-8.614	-4.143	-0.637	0.768	-0.651	-2.130	0.995	5.645	-3.133	0.449
4.925	-6.108	-3.223	-2.087	-4.010	0.394	-3.782	-4.481	-8.205	4.486	0.304	-1.661	-3.909	-0.748	-3.070	-7.465	-6.560	3.204	2.510	-2.318	-2.418	-1.629	5.765	-2.033	1.962
4.950	-4.374	-4.270	-2.149	-4.969	-1.063	-3.471	-5.500	-4.374	1.191	0.597	0.243	-2.552	-0.843	-3.529	-9.473	-5.104	3.016	1.930	-1.093	-2.028	-0.293	5.558	-2.490	2.467
4.975	-7.903	-5.980	-1.533	-4.081	2.755	-4.252	-4.684	-4.416	4.198	-0.347	-0.213	-0.202	-1.159	-1.270	-6.521	-5.464	0.549	-0.580	-2.562	-3.839	-2.180	4.203	-0.946	-1.047
5.000	-6.267	-3.409	-3.563	-5.012	1.258	-5.172	-4.779	-6.196	3.324	1.375	-0.957	-1.832	4.002	-2.926	-10.167	-4.438	4.636	4.453	-1.910	-3.106	-0.018	5.800	-2.229	2.946
5.025	-4.265	-2.900	-4.423	-5.719	0.020	-4.709	-2.913	-7.065	2.889	1.217	-1.832	-4.343	0.593	-3.213	-8.342	-7.135	0.611	3.065	-2.392	-1.605	-3.241	5.788	-4.686	1.798
5.050	-3.336	-4.138	-2.695	-4.320	1.799	-3.469	-5.582	-5.270	1.803	1.917	0.641	-2.969	-3.737	-2.234	-5.977	-3.788	0.688	-0.233	-2.041	-2.153	0.085	4.812	-1.091	0.822
5.075	-4.054	-6.119	-3.540	-5.171	-0.030	-5.288	-4.951	-5.846	3.108	0.369	-1.446	-2.928	-0.563	-2.341	-8.095	-5.121	-0.245	-1.083	-2.197	-2.479	0.203	4.562	-1.817	0.749
5.100	-8.459	-3.542	-5.085	-5.003	-2.552	-3.294	-3.243	-3.047	3.601	1.731	-0.669	-3.960	-1.227	-2.630	-8.755	-7.907	2.139	2.253	-0.914	-3.214	0.157	3.696	-0.910	0.943
5.125	-6.192	-6.993	-4.883	-5.861	1.898	-3.063	-3.249	-8.381	5.000	0.601	0.920	-2.669	-1.546	-2.986	-8.247	-7.178	0.591	1.349	-3.623	-2.405	0.824	3.927	-3.469	2.360
5.150	-5.970	-4.839	-3.826	-6.319	0.915	-4.174	-5.595	-7.321	5.135	0.979	-0.464	-4.289	-0.127	-3.159	-8.750	-5.845	0.621	0.767	-2.160	-1.195	-0.779	4.086	-0.522	-0.788
5.175	-6.161	-4.381	-2.431	-2.721	1.775	-3.854	-3.853	-8.339	1.102	1.935	-0.419	-3.232	1.620	-2.308	-8.673	-5.090	-1.058	2.724	-2.694	-4.395	-1.343	4.926	-2.856	2.029
5.200	-7.856	-6.941	-4.181	-7.801	-1.696	-3.402	-4.989	-7.716	5.738	-1.376	-2.244	-6.641	-1.411	-4.027	-7.913	-5.790	0.388	0.480	-1.364	-3.244	-1.839	5.677	-3.630	-1.057
5.225	-6.996	-2.301	-4.015	-4.367	-0.486	-3.774	-4.605	-7.168	2.667	0.423	2.474	-3.059	-0.262	-4.611	-7.752	-5.941	-0.879	2.669	-1.446	-3.483	1.369	3.761	-1.946	0.624
5.250	-6.353	-4.138	-6.096	-6.963	-0.135	-2.582	-3.538	-6.892	3.791	1.064	-2.068	-4.584	-0.584	-2.407	-10.041	-5.833	2.074	2.157	-0.872	-4.969	2.178	3.269	-2.084	0.439
5.275	-4.315	-3.122	-4.094	-6.464	2.920	-4.816	-5.454	-7.978	1.481	0.522	-2.047	-5.155	1.472	-0.969	-8.483	-7.596	1.891	1.160	-3.282	-2.375	2.200	6.610	-3.119	1.011
5.300	-5.819	-5.425	-3.565	-6.470	0.846	-5.222	-4.490	-6.864	3.476	1.056	-1.547	-3.685	-2.521	-3.189	-5.509	-6.865	-0.267	1.217	-3.382	-4.318	2.388	4.406	-3.556	2.102
5.325	-6.475	-6.339	-3.727	-5.714	2.671	-3.939	-3.904	-7.576	5.373	-0.857	-1.941	-3.113	0.503	-5.248	-8.470	-5.644	-0.231	2.645	-2.221	-1.012	-1.204	3.509	-2.763	2.115
5.350	-5.631	-4.528	-4.845	-4.475	-0.105	-3.647	-3.003	-8.524	3.437	1.724	0.193	-4.606	-0.301	-3.277	-8.866	-6.005	-0.607	0.640	-2.199	-1.995	-2.249	6.047	-2.185	2.854
5.375	-2.871	-4.590	-1.466	-4.211	-0.104	-2.729	-4.338	-8.314	2.174	0.637	-2.012	-4.204	-0.619	-2.934	-6.797	-8.626	1.862	2.045	-2.367	-2.094	-0.063	6.342	-2.101	1.987
5.400	-5.088	-6.071	-2.739	-3.695	1.692	-4.843	-3.820	-5.230	3.548	0.732	-1.820	-3.253	-0.442	-1.540	-7.457	-7.341	2.152	0.687	-2.253	0.114	-1.228	3.619	-2.100	1.462
5.425	-4.189	-4.826	-4.985	-6.629	0.833	-3.737	-6.581	-7.239	0.810	-0.895	-2.629	-4.823	-1.801	-4.963	-7.903	-9.460	-0.034	-0.630	-4.111	-5.388	0.634	6.843	-3.413	-0.762
5.450	-5.473	-4.993	-2.486	-3.317	1.473	-5.663	-4.120	-6.563	2.269	1.919	0.068	-2.705	-2.056	-1.207	-7.928	-5.971	-0.198	0.949	-1.157	-3.560	-1.657	4.129	-1.642	0.999
5.475	-6.720	-5.259	-2.744	-5.745	1.389	-5.288	-3.607	-5.402	4.195	-0.713	0.941	-3.454	-0.201	-2.701	-8.904	-8.003	-1.076	1.395	-2.391	-0.514	-1.890	3.997	-3.252	0.879
