# Supplementary material for: From deterministic to fuzzy decision-making in artificial cells
Source: Nat Commun. 2020 Nov 6;11:5648. doi: 10.1038/s41467-020-19395-4 (PMC7648101; doi:10.1038/s41467-020-19395-4)
Supplement: Supplementary file 4 — Source Data [file 41467_2020_19395_MOESM4_ESM.zip › source-data/expression@high-gene-densities/lambda/tau-1/GFP(nM)@-38C.txt]

0.125	0.000	0.000	0.000	0.000	0.000	0.000	0.000	0.000	0.000	0.000	0.000	0.000
0.150	3.202	1.319	-3.238	0.115	4.060	-0.254	1.475	1.764	2.516	1.183	-0.343	-2.475
0.175	4.473	1.329	1.532	2.388	2.720	-2.735	5.916	0.029	2.929	1.208	-0.527	-0.216
0.200	5.439	0.864	2.950	2.939	5.123	0.427	4.641	3.548	2.480	1.984	1.114	1.219
0.225	3.105	2.733	2.025	-5.677	5.463	-0.667	4.051	2.580	2.623	3.233	-0.947	1.420
0.250	5.875	1.268	1.357	-4.736	8.146	-0.195	3.434	-0.158	3.860	4.259	-3.414	-1.520
0.275	3.693	-0.533	0.901	-3.972	4.787	0.199	2.094	-4.515	3.164	2.188	-2.682	0.014
0.300	5.351	-2.169	0.510	-6.262	2.848	-3.226	-0.495	-6.420	1.939	1.926	-1.320	-3.852
0.325	3.227	0.040	-0.227	-2.717	2.348	-1.581	-0.931	-4.571	2.778	1.286	-1.670	-4.419
0.350	1.854	-0.369	1.859	0.605	0.874	-4.182	0.678	-2.999	2.337	2.121	0.443	-2.549
0.375	6.904	1.137	2.316	-0.008	5.128	-1.017	4.858	-2.759	1.432	2.221	1.755	-0.379
0.400	5.482	2.996	3.374	5.049	5.626	2.066	5.113	1.029	6.030	3.924	4.074	2.150
0.425	9.913	7.893	3.630	9.500	8.049	2.351	8.061	1.314	7.467	5.555	7.172	-3.937
0.450	11.980	10.061	4.653	10.367	11.987	6.238	7.508	9.726	8.326	7.249	8.003	2.914
0.475	15.987	12.479	9.827	14.476	13.900	6.582	11.034	10.710	17.816	9.177	8.636	6.378
0.500	14.560	15.918	11.427	15.007	15.343	8.392	13.864	10.641	14.633	9.496	9.363	4.988
0.525	19.419	17.420	11.953	14.439	17.538	8.718	15.422	12.328	14.086	9.420	10.116	9.086
0.550	18.340	13.139	11.110	16.775	22.607	10.713	14.522	14.289	17.827	12.342	12.186	9.268
0.575	21.534	17.597	13.446	17.944	18.557	12.275	16.617	12.904	18.959	14.844	12.220	8.168
0.600	21.769	20.200	13.814	21.340	19.854	12.352	17.845	14.677	20.564	14.777	14.131	10.672
0.625	22.120	20.500	16.570	19.272	17.901	15.568	15.286	18.161	19.817	15.800	13.790	11.413
0.650	21.804	23.993	16.068	23.365	23.088	15.090	19.663	18.435	22.339	18.448	15.649	9.060
0.675	26.242	24.035	18.143	22.598	27.710	18.500	22.685	19.658	26.112	19.429	15.696	10.941
0.700	25.936	26.130	18.906	24.336	27.911	17.680	20.463	24.760	28.449	20.875	18.314	14.169
0.725	26.283	26.853	19.998	26.320	28.536	21.135	24.133	23.100	29.243	21.830	17.810	14.988
0.750	29.538	29.554	21.912	29.277	30.215	24.244	23.987	24.573	29.409	24.241	18.229	16.513
0.775	31.306	29.204	24.369	27.549	31.019	22.744	25.080	25.702	28.152	24.555	21.974	16.173
0.800	31.664	32.999	25.757	30.294	36.332	24.961	29.599	26.170	29.248	24.881	20.541	19.682
0.825	32.387	31.788	26.847	28.460	35.967	27.630	26.157	28.581	35.642	25.640	23.413	22.621
0.850	35.077	33.891	27.889	32.431	38.442	25.279	29.207	29.918	34.903	27.655	22.705	21.418
0.875	36.393	34.707	28.020	35.308	40.017	23.253	29.986	29.874	35.712	27.913	22.982	22.008
0.900	34.650	37.276	30.126	34.996	39.783	27.066	30.332	31.569	34.616	29.873	22.354	22.179
0.925	36.436	37.962	30.328	36.962	43.640	28.306	29.258	35.652	39.010	32.471	23.820	22.146
0.950	34.667	36.036	30.375	35.176	42.841	29.982	31.792	35.861	40.928	31.773	22.544	21.029
0.975	39.745	38.910	32.019	38.491	43.090	31.164	30.813	34.718	39.875	32.593	25.912	19.952
1.000	39.080	38.157	32.345	39.205	50.528	30.952	33.159	33.600	40.566	32.358	23.364	22.138
1.025	38.340	40.450	32.838	39.406	46.694	32.895	34.270	35.846	43.442	32.760	25.398	23.777
1.050	38.142	38.227	34.404	40.432	47.010	32.355	34.172	35.514	44.224	32.294	24.147	22.792
1.075	39.953	39.721	34.425	41.946	47.065	34.435	35.531	39.512	44.727	35.366	25.324	24.760
1.100	43.678	39.652	33.358	43.789	49.261	34.904	36.867	42.872	44.981	34.414	24.890	25.223
1.125	42.229	37.816	35.722	43.946	50.251	38.317	35.717	44.676	46.135	34.264	25.058	24.032
1.150	41.264	41.334	35.768	43.488	47.958	36.002	37.692	42.505	44.466	35.176	24.179	23.981
1.175	46.926	39.717	36.689	45.283	49.473	37.449	40.397	45.032	43.381	34.798	24.256	22.692
1.200	44.147	41.523	36.474	48.398	50.927	37.857	39.811	49.610	42.960	33.200	23.802	25.548
1.225	43.660	42.129	36.359	47.941	54.009	41.195	40.130	49.864	44.961	35.029	23.709	21.213
1.250	48.185	40.707	37.791	50.175	50.374	41.930	40.453	48.941	44.049	35.200	25.226	24.637
1.275	46.810	39.603	38.263	47.898	53.996	39.515	44.489	50.979	45.025	33.999	25.606	24.015
1.300	43.823	40.616	38.705	49.945	54.565	40.616	40.583	51.697	45.541	34.312	25.502	26.416
1.325	48.580	42.191	38.839	49.504	51.069	41.439	42.896	50.365	43.960	33.208	25.295	25.921
1.350	46.560	40.127	41.755	46.491	48.595	43.040	46.088	52.943	44.716	34.184	28.749	24.749
1.375	50.437	38.614	39.455	52.179	49.593	41.965	43.632	53.329	41.934	35.821	27.469	24.266
1.400	50.921	40.480	42.279	50.102	54.535	42.509	48.377	54.345	43.809	35.116	26.203	26.221
1.425	51.531	37.430	43.044	51.554	54.324	44.722	46.857	57.574	42.782	36.213	26.254	26.477
1.450	51.846	38.866	41.860	53.741	52.078	44.583	46.146	53.793	42.473	34.106	27.175	27.601
1.475	54.258	41.014	42.183	53.349	51.857	39.861	47.428	57.965	44.103	34.078	26.141	26.480
1.500	51.852	41.185	41.482	50.478	49.676	44.293	46.259	55.457	42.772	35.783	25.040	26.860
1.525	54.184	36.466	42.061	50.183	50.616	42.703	51.146	58.651	44.309	30.910	26.074	27.047
1.550	53.981	38.747	44.407	48.215	50.430	42.999	50.083	59.571	41.673	34.916	27.312	23.652
1.575	54.252	38.006	42.361	51.358	48.645	43.674	49.384	62.649	43.037	37.088	24.802	22.967
1.600	54.223	39.945	39.685	48.485	50.823	43.084	49.676	62.193	43.426	32.853	24.238	25.770
1.625	57.186	36.281	44.313	52.692	51.357	42.862	51.947	59.274	43.663	35.166	27.820	26.831
1.650	54.703	36.700	42.418	51.337	53.469	43.738	52.137	58.801	44.075	35.317	29.169	26.969
1.675	55.776	40.772	42.104	52.872	51.889	43.448	48.611	57.597	45.636	35.091	28.781	26.195
1.700	55.087	38.442	42.721	50.148	54.678	41.899	50.267	62.744	44.351	35.865	26.717	26.800
1.725	57.593	38.569	42.527	48.741	53.007	43.957	50.396	58.406	44.918	36.655	27.241	26.848
1.750	54.983	40.002	42.454	52.505	55.423	46.751	50.790	59.424	43.817	36.874	26.241	27.004
1.775	57.805	38.328	43.705	48.122	51.527	43.469	50.822	60.421	50.338	37.163	29.087	29.036
1.800	57.814	39.559	42.982	48.682	53.652	43.447	53.476	61.648	45.640	39.417	27.390	28.339
1.825	53.177	38.056	39.775	52.707	53.248	43.990	50.555	60.236	47.087	32.443	29.582	29.818
1.850	58.652	41.495	40.298	48.105	54.068	43.470	51.944	60.919	45.643	39.084	28.815	28.771
1.875	57.945	40.952	41.714	49.752	51.521	42.083	50.814	60.911	45.850	37.349	29.508	28.685
1.900	57.231	41.774	41.582	52.903	50.570	44.849	49.186	61.348	48.270	36.635	29.831	26.415
1.925	58.925	42.112	40.503	51.409	52.421	42.109	50.276	59.654	47.198	37.390	29.090	25.417
1.950	61.181	43.222	42.584	48.823	53.135	45.290	51.537	58.813	48.488	36.656	29.073	27.115
1.975	56.645	40.670	39.294	51.154	52.368	45.795	50.575	62.097	48.045	38.550	29.375	29.953
2.000	57.628	43.119	44.288	51.329	57.197	49.513	52.613	62.085	47.722	39.667	28.875	28.668
2.025	57.527	42.148	42.162	55.712	57.394	45.176	51.043	62.997	47.708	41.164	31.425	28.687
2.050	59.655	45.085	42.414	50.082	56.116	45.378	51.217	60.553	48.240	39.026	32.418	29.483
2.075	59.009	44.590	43.891	53.145	58.653	46.920	53.043	60.944	51.922	38.478	29.505	32.249
2.100	62.201	44.917	42.118	51.228	58.834	44.352	55.339	59.590	46.977	42.602	29.647	28.965
2.125	58.385	43.338	44.675	53.281	59.321	48.706	54.701	61.495	50.348	39.722	33.570	31.939
2.150	60.581	46.836	43.039	54.439	65.064	46.288	53.115	62.612	51.724	43.149	31.227	29.736
2.175	63.013	47.083	45.806	54.818	62.680	49.660	54.667	64.322	51.628	40.331	28.586	32.337
2.200	59.516	47.501	46.657	56.790	62.846	48.408	53.516	66.884	51.567	42.548	32.554	32.360
2.225	62.086	46.300	44.845	52.802	60.855	49.610	54.229	61.693	50.442	42.223	31.594	34.895
2.250	62.951	46.509	45.379	55.354	58.174	48.088	54.126	63.377	53.470	43.275	33.520	30.404
2.275	59.391	49.822	47.991	54.733	63.754	49.394	55.224	62.779	51.215	42.229	32.306	30.545
2.300	61.313	47.120	47.606	55.442	63.852	48.996	57.079	67.186	51.064	44.154	33.997	33.414
2.325	59.201	46.601	44.175	53.769	63.015	50.555	54.934	64.185	51.613	42.429	32.028	31.002
2.350	58.969	48.771	44.387	55.802	62.636	49.959	58.195	68.242	50.972	40.974	31.651	33.517
2.375	56.105	47.550	47.624	54.118	62.013	47.840	55.418	65.341	54.103	41.097	29.873	33.279
2.400	60.099	48.611	47.026	58.020	63.764	51.000	58.201	68.495	53.788	44.095	32.684	32.566
2.425	61.933	48.449	46.970	53.933	64.555	53.925	55.311	65.934	55.317	41.542	31.919	31.927
2.450	62.700	48.710	46.573	57.637	65.290	52.232	57.320	66.643	51.415	45.165	31.872	32.815
2.475	61.039	50.971	46.747	56.373	64.432	49.946	58.111	64.747	54.816	41.242	31.470	31.625
2.500	63.745	52.660	46.313	56.783	66.842	49.726	55.680	67.865	51.821	43.331	30.257	33.036
2.525	63.048	50.004	48.269	56.779	65.999	53.697	55.926	66.210	52.591	43.313	33.113	29.779
2.550	65.971	51.855	47.666	59.088	65.795	52.425	58.676	70.315	56.484	41.167	33.787	30.545
2.575	62.543	51.345	51.104	55.627	71.193	51.559	58.857	73.719	52.139	45.593	32.331	30.124
2.600	65.317	49.548	47.416	57.286	67.547	53.152	59.988	71.851	52.203	45.164	33.288	33.388
2.625	64.459	52.886	50.133	58.770	73.178	54.894	61.910	67.443	55.133	44.997	35.559	32.088
2.650	63.365	52.154	48.909	60.604	68.927	53.863	59.518	72.692	54.021	44.949	33.851	31.600
2.675	65.361	53.323	52.478	60.141	73.350	57.484	63.197	72.846	52.073	46.232	36.035	30.656
2.700	64.516	50.613	50.472	61.480	70.062	55.399	63.364	74.035	51.538	42.646	36.314	33.360
2.725	65.570	54.438	51.436	62.986	71.456	56.339	63.299	72.651	52.045	45.688	35.225	31.979
2.750	64.920	53.849	50.015	60.249	71.264	55.288	65.236	75.713	51.917	42.954	32.707	31.392
2.775	67.133	54.078	51.594	59.564	70.369	53.202	62.484	75.793	54.027	45.131	35.207	32.272
2.800	66.645	54.758	53.552	64.597	70.811	55.671	63.558	75.045	52.928	43.588	35.731	32.763
2.825	67.904	54.654	54.418	63.115	73.829	57.264	64.436	75.797	53.844	41.935	35.187	34.770
2.850	68.577	54.880	52.289	62.765	73.367	56.624	63.154	76.784	54.655	42.364	35.362	32.855
2.875	66.299	56.452	51.627	61.280	72.469	54.020	64.679	73.020	53.619	43.851	32.957	31.074
2.900	69.104	56.581	50.356	60.696	74.670	55.456	66.992	77.119	52.498	44.042	35.312	31.777
2.925	67.360	55.795	51.344	63.697	73.959	56.871	65.159	78.213	56.409	43.564	36.278	33.170
2.950	64.986	53.671	52.337	57.120	72.373	57.794	66.308	76.133	53.691	45.439	35.255	33.464
2.975	70.648	53.115	51.000	65.205	74.264	58.681	64.569	75.868	53.274	43.348	34.624	29.998
3.000	72.089	54.956	53.210	61.462	72.180	59.279	65.872	78.354	58.263	46.673	36.716	32.587
3.025	71.527	54.069	50.452	60.841	72.982	56.818	66.522	76.673	55.815	43.750	32.852	31.823
3.050	69.866	55.590	51.928	64.137	72.759	59.216	65.448	78.716	51.150	45.296	33.539	31.392
3.075	68.933	55.902	53.294	62.096	74.106	59.544	66.597	78.295	51.476	43.332	37.353	30.130
3.100	70.373	57.023	51.425	63.601	75.162	60.518	67.599	78.390	56.868	44.603	36.283	30.497
3.125	73.047	54.944	53.037	61.387	73.728	60.739	70.293	79.872	55.560	44.649	33.389	31.012
3.150	70.184	57.063	52.023	62.384	73.138	57.654	67.818	82.102	57.131	44.758	37.268	30.953
3.175	71.971	55.378	56.411	66.717	74.478	61.510	69.842	83.874	52.089	44.637	34.467	33.095
3.200	73.034	56.998	55.878	61.496	76.682	63.152	70.920	82.180	54.806	45.303	35.499	31.315
3.225	75.979	57.709	55.785	65.856	75.732	61.417	70.260	83.237	52.991	45.369	36.004	35.727
3.250	73.827	60.991	54.399	68.719	76.483	63.154	71.613	85.649	54.991	44.334	34.381	32.655
3.275	74.716	55.469	53.357	62.832	79.212	61.403	71.709	83.895	54.166	44.481	36.513	33.077
3.300	71.973	58.828	56.739	66.311	78.644	61.363	71.144	84.412	53.639	43.965	34.651	34.709
3.325	75.039	59.505	55.712	64.506	78.629	60.647	71.948	89.758	52.387	46.128	35.554	33.601
3.350	71.236	59.143	51.993	63.667	77.146	62.901	67.351	85.067	56.152	44.937	36.676	32.587
3.375	73.725	58.537	55.644	65.485	77.484	61.713	73.204	83.773	53.019	43.061	32.434	34.362
3.400	73.731	59.693	52.515	67.117	77.069	62.754	71.306	83.507	51.643	43.734	33.948	30.650
3.425	73.732	58.244	53.946	66.418	75.881	62.801	71.405	87.227	55.699	41.878	33.352	30.940
3.450	69.061	55.188	53.213	64.076	75.078	61.808	68.983	84.691	53.098	46.650	34.085	34.248
3.475	70.645	58.175	54.383	66.607	75.133	66.148	70.067	82.839	53.995	44.958	35.364	28.724
3.500	69.565	56.366	54.508	66.998	79.280	63.612	73.366	84.092	57.076	46.315	32.401	30.784
3.525	71.943	59.438	55.079	62.279	79.399	63.352	70.580	86.564	51.727	44.735	33.211	29.907
3.550	73.201	61.258	56.273	66.279	76.077	62.634	70.373	87.881	52.928	42.531	35.536	30.851
3.575	73.767	58.675	54.013	64.562	78.124	62.525	70.867	84.318	51.192	43.566	35.595	30.309
3.600	73.918	59.299	55.320	64.807	78.069	62.869	72.511	85.267	50.973	44.514	35.828	31.021
3.625	73.104	58.279	52.605	64.765	78.586	65.254	72.882	87.023	56.063	43.818	33.106	32.479
3.650	71.596	60.017	53.119	68.891	77.429	61.851	75.773	86.219	54.906	45.404	35.888	29.529
3.675	70.760	58.513	57.519	68.565	76.513	63.587	75.550	88.700	52.314	43.929	35.917	27.982
3.700	73.400	62.913	54.758	70.057	77.977	65.731	72.811	90.596	53.049	44.770	36.293	32.132
3.725	71.479	59.599	54.579	64.985	78.896	64.295	71.815	88.347	52.719	45.922	34.526	30.307
3.750	72.047	60.558	53.750	68.955	78.796	62.883	73.799	92.423	53.807	46.417	34.518	33.587
3.775	73.802	59.882	56.162	67.181	78.753	62.614	74.683	89.800	54.706	47.715	34.904	29.703
3.800	72.731	58.899	56.501	68.470	80.479	61.339	74.676	93.331	52.667	44.070	34.313	31.408
3.825	72.501	59.520	55.099	67.176	77.700	61.109	73.803	86.152	56.416	45.018	34.603	31.012
3.850	74.422	60.891	57.172	68.028	78.642	62.956	75.504	93.635	52.658	45.020	31.482	31.406
3.875	73.556	57.844	57.065	67.417	77.677	65.099	77.855	90.615	55.442	44.484	35.500	31.284
3.900	73.344	59.025	56.048	64.390	77.870	61.970	76.795	91.237	53.778	44.246	31.912	29.912
3.925	74.612	60.723	54.956	66.934	80.814	64.277	74.334	91.325	51.865	43.600	34.720	29.075
3.950	74.332	57.687	56.349	70.274	74.448	65.681	75.061	90.699	52.712	42.928	30.334	34.402
3.975	74.348	58.723	56.239	68.446	79.859	66.283	76.931	89.613	53.976	45.356	33.245	31.912
4.000	73.340	60.458	55.749	66.888	78.911	67.051	77.210	90.297	51.718	46.397	32.767	32.254
4.025	74.160	59.434	55.145	66.637	78.562	65.437	75.413	90.807	53.912	45.296	33.506	33.373
4.050	75.860	61.199	54.852	67.274	81.661	64.219	76.934	93.945	56.039	45.742	35.497	30.796
4.075	74.220	60.591	58.136	70.769	78.648	69.236	76.735	89.471	55.797	43.492	32.847	31.089
4.100	76.643	59.667	54.499	66.270	79.040	63.328	80.138	93.631	57.956	44.748	32.389	32.700
4.125	74.429	63.104	59.057	66.533	82.844	64.714	75.186	92.638	54.166	43.600	31.182	29.580
4.150	73.781	60.829	57.083	67.025	78.941	67.155	79.447	94.257	53.453	44.799	33.626	30.785
4.175	76.143	59.344	59.674	69.113	77.816	66.139	78.948	94.083	54.523	44.906	35.213	29.312
4.200	77.561	63.158	57.137	69.261	81.136	66.182	76.150	90.416	54.523	44.959	33.334	31.190
4.225	77.707	61.160	60.436	70.247	81.103	67.571	79.210	94.505	55.140	44.379	34.894	31.110
4.250	76.428	61.297	58.044	68.966	78.180	66.011	77.807	95.607	55.046	44.762	34.005	30.963
4.275	74.603	61.616	56.895	68.275	80.934	66.352	78.634	95.184	56.615	46.163	35.058	29.255
4.300	73.659	63.377	57.795	70.728	81.917	65.569	78.231	93.912	54.300	47.121	33.031	32.047
4.325	72.344	62.037	57.541	66.891	82.076	64.026	77.655	95.245	52.897	43.860	35.367	30.498
4.350	72.169	60.238	56.538	69.261	80.672	66.654	78.797	92.433	54.576	45.160	35.029	27.955
4.375	73.805	59.540	56.137	68.210	79.899	65.465	77.749	94.474	51.381	44.646	33.225	29.160
4.400	74.920	59.947	55.503	69.206	80.130	67.824	80.026	93.918	52.297	45.582	34.767	29.719
4.425	74.675	60.665	54.985	71.423	82.052	67.548	78.816	95.729	54.326	46.643	34.996	29.915
4.450	73.310	58.979	56.751	68.460	82.133	67.209	75.128	95.855	57.591	45.377	32.883	28.979
4.475	76.351	62.224	56.993	70.087	80.254	67.330	78.456	96.111	53.538	49.134	32.686	29.336
4.500	75.627	61.009	53.932	69.899	82.748	66.065	78.733	97.032	56.347	45.852	32.197	30.675
4.525	73.026	61.595	54.256	69.467	80.524	67.909	80.655	94.098	55.382	48.994	32.940	28.397
4.550	77.565	61.271	55.434	68.647	79.291	67.320	77.588	94.154	56.460	44.917	33.473	30.223
4.575	77.849	60.654	57.851	67.566	82.660	68.012	79.592	97.221	55.359	48.272	34.410	29.336
4.600	78.043	60.553	56.265	69.175	77.559	69.108	78.907	95.394	55.655	46.612	35.593	27.713
4.625	73.506	59.828	57.105	69.014	80.918	65.425	79.102	95.073	55.776	49.716	33.066	29.723
4.650	77.613	59.524	59.255	68.427	82.175	66.316	76.532	96.701	54.600	46.450	32.346	29.953
4.675	74.777	61.368	56.344	68.202	82.230	68.834	78.107	96.188	54.924	48.361	34.075	28.953
4.700	73.709	60.653	58.516	68.089	81.175	67.483	79.551	97.407	55.881	47.016	33.450	27.933
4.725	76.685	60.763	57.762	71.775	80.045	66.484	79.470	97.133	52.132	44.741	33.245	29.458
4.750	81.322	61.132	58.627	70.014	83.265	68.390	80.194	97.367	54.643	49.422	31.517	30.355
4.775	78.049	58.843	59.951	67.739	80.753	68.086	80.221	96.337	50.738	46.190	34.172	31.078
4.800	75.116	58.742	58.609	70.502	80.206	70.004	82.731	96.075	57.391	48.550	33.721	28.305
4.825	78.174	60.172	59.882	69.587	80.436	67.611	80.092	100.085	54.374	45.896	30.895	31.297
4.850	71.818	59.192	59.328	66.265	78.695	67.830	80.056	96.631	53.991	46.582	30.428	32.830
4.875	72.754	60.061	56.215	71.805	81.139	66.359	80.551	96.462	56.178	44.181	33.901	30.370
4.900	71.895	60.585	59.793	69.934	83.165	67.484	80.370	97.561	55.662	44.308	30.942	29.976
4.925	77.639	60.355	57.226	70.848	81.421	66.235	77.598	97.580	56.939	44.863	29.793	28.367
4.950	75.616	59.906	57.422	70.258	80.171	66.130	80.332	99.835	55.930	44.665	34.467	29.528
4.975	74.072	60.047	57.506	67.007	80.523	64.961	78.667	98.539	53.807	48.963	32.386	31.866
5.000	71.394	62.196	58.053	68.750	80.314	66.514	80.598	96.034	54.527	49.094	32.172	32.965
5.025	74.261	61.554	60.355	68.897	83.366	71.138	79.288	96.360	54.872	47.718	35.008	32.204
5.050	78.447	61.425	57.479	69.514	80.181	68.689	78.885	97.350	56.941	44.790	33.252	30.343
5.075	76.907	60.369	58.022	72.381	83.900	67.998	81.324	99.547	56.987	47.203	34.561	29.102
5.100	74.819	58.743	58.623	73.105	82.940	69.285	83.043	100.104	55.178	46.637	33.420	30.526
5.125	78.935	60.754	59.345	71.366	81.760	68.531	84.195	95.435	54.169	48.569	32.015	30.267
5.150	76.730	60.963	60.270	69.514	84.153	67.647	82.955	101.177	56.149	48.681	32.469	30.055
5.175	76.614	60.371	59.043	71.918	83.860	67.710	81.587	101.668	55.352	48.057	31.126	30.324
5.200	76.567	60.080	59.107	71.219	83.946	68.506	80.890	97.798	55.785	49.727	33.679	30.486
5.225	77.585	62.720	58.170	67.483	82.039	71.052	82.047	98.259	56.892	47.457	31.615	29.057
5.250	77.090	62.877	59.334	70.650	85.688	67.392	81.196	96.646	54.629	49.142	33.020	32.524
5.275	78.315	62.199	59.901	69.686	82.465	67.253	78.696	99.161	52.783	47.646	31.858	30.774
5.300	75.874	58.994	58.528	68.866	81.408	67.955	77.330	100.052	55.331	46.162	32.635	32.830
5.325	77.286	61.739	59.055	69.525	83.123	64.979	80.396	99.364	56.799	45.892	32.182	26.428
5.350	74.447	60.015	61.481	69.676	81.411	63.918	79.138	95.742	55.585	45.244	32.841	29.304
5.375	75.721	62.956	56.703	68.755	80.333	67.479	80.994	98.721	56.187	47.323	30.025	30.836
5.400	72.099	60.416	59.736	70.367	82.116	65.338	79.020	96.893	55.219	47.017	31.110	31.501
5.425	73.983	59.484	59.878	69.873	78.784	65.584	82.137	97.798	53.608	49.406	32.464	29.629
5.450	75.379	62.030	57.148	67.247	79.501	67.332	79.335	95.705	55.071	47.657	33.032	28.928
5.475	74.868	59.909	57.381	69.267	84.224	68.539	79.220	97.170	55.053	46.014	34.246	27.904
