# Supplementary material for: From deterministic to fuzzy decision-making in artificial cells
Source: Nat Commun. 2020 Nov 6;11:5648. doi: 10.1038/s41467-020-19395-4 (PMC7648101; doi:10.1038/s41467-020-19395-4)
Supplement: Supplementary file 4 — Source Data [file 41467_2020_19395_MOESM4_ESM.zip › source-data/expression@high-gene-densities/lambda/tau-1/GFP(nM)@-36C.txt]

0.125	0.000	0.000	0.000	0.000	0.000	0.000	0.000	0.000	0.000	0.000	0.000	0.000
0.150	1.108	0.160	2.670	3.280	2.072	-1.472	1.882	0.995	-0.195	0.488	-1.027	2.878
0.175	0.617	1.630	5.998	2.813	2.096	0.700	3.000	3.827	2.942	2.368	0.744	1.565
0.200	1.911	1.741	3.538	-0.175	5.561	2.324	4.378	5.150	3.970	2.409	2.105	0.058
0.225	2.155	5.667	4.482	1.137	3.396	6.471	6.637	2.948	5.335	5.057	1.015	3.976
0.250	3.584	2.579	7.043	0.438	4.222	5.013	5.166	3.492	6.425	4.963	2.691	-0.733
0.275	4.628	1.337	6.157	2.110	6.654	3.720	7.585	2.443	2.668	5.314	3.420	-2.052
0.300	3.258	3.414	4.058	0.033	5.055	4.736	7.585	6.512	6.149	5.336	5.422	-1.736
0.325	2.748	3.280	6.058	0.653	10.214	6.573	9.097	5.779	6.536	9.826	5.464	5.221
0.350	5.253	4.131	9.535	3.782	14.295	11.339	12.505	10.045	8.815	9.177	8.320	10.011
0.375	9.555	7.816	10.699	9.092	19.776	15.215	19.745	16.747	14.209	14.302	9.270	13.778
0.400	12.462	13.804	13.946	12.700	23.333	19.131	19.999	18.492	18.747	17.475	12.380	15.155
0.425	17.833	16.464	16.474	18.112	27.349	21.229	23.588	25.488	21.681	20.219	16.880	21.482
0.450	19.838	19.373	20.131	21.410	30.543	25.132	27.466	27.556	22.393	23.868	18.009	21.131
0.475	20.856	22.093	20.543	22.470	33.742	28.947	28.836	28.701	22.400	24.085	18.447	24.830
0.500	22.476	21.750	21.863	23.668	35.015	30.227	34.189	31.927	24.892	25.979	19.608	27.796
0.525	23.409	26.400	23.302	28.488	35.977	31.444	29.555	32.764	26.589	28.520	18.072	27.273
0.550	24.563	27.592	23.473	26.125	39.147	31.763	31.530	33.209	25.061	29.326	20.511	25.480
0.575	25.324	26.170	25.371	29.650	36.598	33.171	31.084	32.679	28.132	28.688	19.021	25.170
0.600	28.543	24.309	25.604	28.676	38.714	32.559	28.254	33.931	27.701	28.649	18.657	27.622
0.625	28.054	27.742	25.834	27.924	40.425	33.077	33.265	33.940	26.318	29.441	19.266	25.888
0.650	26.428	26.760	27.082	29.490	38.837	33.472	33.146	34.951	28.038	27.672	19.888	24.150
0.675	29.987	28.940	26.803	31.215	42.794	33.132	31.445	33.391	25.471	29.226	19.854	27.194
0.700	29.252	27.755	27.040	31.010	37.223	31.056	34.666	32.222	31.487	27.511	20.603	27.919
0.725	30.643	30.163	30.663	31.066	39.738	33.509	33.616	34.707	29.948	27.184	21.620	27.431
0.750	29.891	28.072	29.161	30.939	38.461	30.655	34.612	34.717	27.789	28.303	20.911	28.151
0.775	33.832	28.630	29.375	33.115	44.259	35.224	31.504	30.124	33.517	27.034	20.069	27.324
0.800	30.201	29.257	30.045	27.760	41.764	36.422	33.500	31.827	28.039	27.175	20.708	26.777
0.825	28.035	27.966	29.780	29.087	40.149	32.112	32.419	30.326	33.181	29.311	20.129	26.811
0.850	28.226	29.388	29.937	29.623	38.865	36.349	34.945	29.236	31.225	27.647	20.134	23.900
0.875	29.900	27.568	28.882	30.300	38.894	34.377	34.927	32.858	34.180	26.746	18.970	23.539
0.900	30.106	32.603	31.825	27.558	39.391	36.956	32.948	33.930	33.558	29.089	18.626	25.627
0.925	27.595	26.352	30.820	30.102	40.280	36.301	37.353	32.062	32.134	25.393	20.838	22.791
0.950	28.804	27.633	30.782	29.575	40.113	40.009	34.731	32.577	33.893	25.453	18.730	22.004
0.975	29.622	31.303	30.980	31.450	42.570	36.114	33.790	33.802	31.984	26.548	19.064	26.528
1.000	29.387	27.393	29.266	29.898	40.032	37.684	37.003	32.326	33.984	25.989	20.789	23.630
1.025	30.081	30.132	30.682	30.344	41.508	33.258	36.146	32.872	34.738	25.097	17.902	23.185
1.050	27.750	31.848	30.013	28.020	43.166	34.757	36.332	31.829	33.668	26.725	17.464	21.522
1.075	29.762	31.940	28.289	29.960	40.482	36.369	36.548	33.025	31.847	27.046	18.795	21.922
1.100	29.109	29.962	31.078	32.229	40.688	35.991	36.999	35.976	35.754	25.887	17.636	19.136
1.125	29.712	30.349	29.211	31.156	42.713	32.388	35.830	36.775	35.022	25.367	18.815	21.426
1.150	31.941	31.229	30.811	32.573	40.970	35.988	36.563	37.110	30.855	26.335	18.686	23.006
1.175	30.217	30.149	29.693	30.530	46.432	38.037	34.142	34.959	30.300	26.378	17.312	21.757
1.200	32.101	31.645	30.364	34.364	43.462	36.028	34.110	37.232	33.727	23.251	18.979	21.633
1.225	30.035	30.816	30.207	31.785	40.170	33.636	37.799	39.009	31.082	27.410	15.875	21.941
1.250	30.045	32.965	29.877	33.655	43.167	35.207	34.970	37.002	27.123	27.414	15.751	18.034
1.275	30.565	31.588	28.750	33.218	41.013	34.315	34.363	37.099	25.131	23.208	14.903	22.082
1.300	31.448	33.009	28.019	32.694	42.398	34.521	34.734	38.127	28.268	26.057	17.108	18.152
1.325	32.219	32.009	26.723	32.644	38.764	31.365	33.397	36.266	28.207	26.635	17.775	18.401
1.350	32.609	30.803	26.635	35.368	43.012	31.572	31.368	37.782	28.350	24.914	17.805	20.963
1.375	30.981	32.101	25.609	34.852	42.553	32.639	33.990	40.976	27.475	23.239	16.744	16.097
1.400	31.789	31.024	23.762	34.145	41.810	32.673	34.886	38.865	31.512	27.137	16.283	19.316
1.425	31.651	30.894	25.281	33.547	43.045	28.666	33.568	39.999	28.474	25.672	19.227	15.811
1.450	32.835	30.846	26.092	34.123	41.583	31.871	34.965	43.792	28.822	25.972	15.683	17.300
1.475	32.964	32.227	26.193	35.074	42.416	31.740	33.602	43.920	27.157	26.497	16.150	15.221
1.500	34.705	31.929	24.456	36.219	44.532	32.569	33.168	42.388	28.873	23.555	18.883	18.542
1.525	33.937	32.451	26.352	34.696	43.552	32.562	32.085	42.221	28.065	25.442	17.174	20.826
1.550	35.552	32.975	25.502	34.892	46.112	32.099	33.778	41.945	28.376	26.768	17.503	15.957
1.575	34.141	35.833	27.239	36.341	42.652	34.297	37.152	45.425	30.213	27.096	17.058	18.048
1.600	35.346	33.827	28.067	35.560	42.470	31.885	34.159	47.679	29.026	27.560	19.812	19.769
1.625	35.395	35.732	26.207	37.001	43.826	34.252	36.372	45.722	28.898	27.515	17.917	18.653
1.650	40.410	36.190	25.715	37.301	44.278	34.487	34.533	47.102	29.057	28.248	18.741	17.312
1.675	39.115	34.286	27.794	39.890	47.266	34.071	37.606	47.817	29.487	27.776	19.015	23.474
1.700	37.759	36.044	27.790	36.724	44.335	34.070	34.162	47.881	32.234	30.058	18.662	19.874
1.725	37.502	34.987	26.719	39.371	48.722	35.550	36.482	45.721	33.676	27.407	22.359	23.122
1.750	40.305	33.946	27.111	37.047	44.922	35.866	36.063	48.027	29.666	29.855	18.989	21.139
1.775	40.259	36.010	27.900	37.825	43.467	34.162	36.643	47.632	33.893	28.785	18.031	23.073
1.800	39.885	37.006	28.407	40.638	44.464	36.006	37.706	46.386	34.289	28.756	20.292	20.598
1.825	39.676	35.264	30.034	39.136	46.408	36.513	38.654	48.240	30.762	29.530	21.145	21.183
1.850	40.546	36.088	27.345	41.385	45.871	38.927	37.480	47.627	34.286	29.575	23.008	21.457
1.875	38.177	36.203	28.905	39.537	46.236	36.117	37.977	48.610	33.572	31.879	23.010	25.774
1.900	38.629	35.996	30.784	38.716	46.206	36.209	38.322	51.827	37.110	32.598	25.295	23.928
1.925	41.614	37.855	30.334	37.287	45.241	36.031	37.502	47.219	34.256	31.005	23.045	21.833
1.950	42.206	35.590	29.989	38.369	44.481	38.901	38.302	46.655	38.968	30.681	23.670	26.155
1.975	40.705	38.638	30.494	39.562	46.466	37.430	41.297	47.542	37.278	32.295	24.218	23.647
2.000	39.908	37.062	31.080	42.196	48.550	38.084	38.956	50.281	36.177	27.520	25.946	26.182
2.025	39.550	38.360	30.740	39.143	49.504	37.920	41.915	50.309	38.537	31.144	25.053	24.596
2.050	39.965	36.964	32.630	40.713	49.009	40.882	41.496	53.007	38.862	31.314	22.921	27.227
2.075	39.395	37.512	33.387	43.828	46.500	40.490	43.903	55.081	37.890	31.075	26.351	26.542
2.100	43.697	37.048	34.018	39.566	46.649	39.047	41.063	46.845	38.360	32.447	25.311	22.038
2.125	44.166	38.011	31.085	38.704	48.678	41.209	45.479	52.653	40.284	31.464	26.372	25.739
2.150	43.122	41.249	33.957	39.899	47.565	44.622	43.547	49.466	40.651	31.584	26.577	28.675
2.175	45.978	36.452	31.824	38.816	50.300	43.508	42.399	47.370	39.057	33.173	25.423	27.005
2.200	41.168	36.778	33.248	38.028	48.148	46.816	44.030	50.130	35.663	32.370	25.725	24.296
2.225	42.406	39.479	34.031	42.289	47.465	43.512	44.136	55.841	38.285	33.883	27.243	28.868
2.250	44.289	37.168	33.227	39.800	51.375	43.170	44.871	50.990	39.711	32.301	28.965	27.721
2.275	43.724	40.004	35.433	40.121	49.765	42.879	46.060	51.711	40.708	33.615	27.406	27.809
2.300	41.977	36.829	34.478	39.867	47.970	44.094	47.104	52.511	38.973	35.864	28.024	27.617
2.325	40.567	39.395	33.974	40.913	49.459	42.688	45.818	50.988	41.041	36.465	27.007	24.884
2.350	43.260	37.842	32.215	40.256	50.100	44.147	47.417	50.635	40.215	34.540	25.501	27.371
2.375	43.996	38.683	32.996	42.164	49.210	43.926	43.558	51.579	39.699	32.710	26.326	26.252
2.400	41.106	38.490	34.973	40.035	48.207	43.372	47.485	51.442	39.623	31.555	26.447	29.722
2.425	43.386	38.879	33.479	41.422	50.287	45.937	45.612	48.606	40.458	33.509	28.122	27.137
2.450	41.661	39.372	34.184	40.578	49.577	44.841	46.826	51.825	41.647	32.769	29.016	28.275
2.475	41.686	36.915	35.200	40.302	51.348	47.234	47.521	52.949	37.586	33.584	27.501	26.601
2.500	44.035	37.469	37.410	39.821	50.153	44.872	48.078	47.564	39.642	31.877	25.665	29.201
2.525	44.684	38.128	34.386	40.194	48.454	45.946	47.398	54.307	44.422	32.473	28.257	27.323
2.550	41.559	38.356	35.260	37.414	51.322	46.833	47.898	51.432	43.733	33.818	27.765	27.970
2.575	44.328	38.303	35.178	41.675	48.877	46.219	50.075	55.736	42.634	34.440	28.663	29.603
2.600	44.882	39.175	35.466	40.673	50.092	48.163	50.448	54.411	41.909	34.597	29.257	30.128
2.625	46.629	40.145	35.950	40.385	52.432	46.886	50.799	54.506	40.946	36.185	25.879	27.371
2.650	45.749	40.166	36.965	40.786	49.727	50.284	48.358	56.202	41.306	34.871	27.622	28.400
2.675	43.674	38.071	34.670	42.632	52.001	45.636	49.983	55.086	41.978	33.463	29.744	27.404
2.700	45.686	40.905	34.177	43.389	49.578	49.464	49.295	54.641	40.991	33.497	28.295	28.175
2.725	45.120	39.525	35.881	43.473	53.675	47.690	49.068	53.311	42.030	32.607	28.065	25.952
2.750	43.171	39.986	36.074	39.580	56.248	49.700	49.043	56.349	42.006	34.740	31.076	30.369
2.775	45.265	38.825	37.311	41.065	49.936	47.259	49.871	52.033	43.512	33.364	29.507	29.212
2.800	42.016	37.830	36.254	41.829	51.855	47.068	50.396	53.940	40.268	34.486	26.623	27.072
2.825	43.286	42.430	34.461	40.750	52.136	46.346	49.899	52.990	42.625	34.171	29.114	27.421
2.850	44.031	39.147	36.515	39.999	52.498	50.541	50.515	53.941	39.151	32.099	28.768	26.077
2.875	42.337	39.870	36.744	40.977	47.084	49.068	52.258	56.047	44.024	35.661	27.627	27.709
2.900	44.378	38.760	35.297	42.913	50.510	47.889	50.158	55.585	40.211	33.300	27.283	26.459
2.925	43.088	39.863	36.174	42.703	49.345	48.786	50.099	53.654	40.812	33.479	27.197	27.640
2.950	43.872	40.528	38.699	41.121	48.983	48.388	49.346	53.531	42.977	33.557	27.211	29.382
2.975	44.992	39.307	35.635	40.263	51.609	47.771	52.469	54.700	39.078	33.340	27.728	25.310
3.000	42.898	39.938	35.804	40.087	49.926	49.922	50.148	51.756	38.597	31.941	28.972	29.631
3.025	44.407	38.286	38.319	38.844	49.410	48.951	50.351	56.441	41.715	32.911	27.814	27.848
3.050	46.346	38.803	36.150	43.584	50.089	48.566	50.183	57.310	39.624	34.504	26.626	26.717
3.075	44.984	39.654	35.135	39.753	52.089	48.501	49.564	57.353	40.607	31.298	27.056	28.060
3.100	46.689	39.383	34.925	41.026	47.738	49.950	52.659	53.448	39.542	29.150	27.757	27.441
3.125	43.671	40.042	37.296	44.120	49.373	49.304	49.611	57.168	42.748	31.647	27.341	25.834
3.150	45.750	41.983	37.398	39.644	49.047	49.352	50.701	57.130	41.461	32.980	28.123	26.350
3.175	45.484	39.120	35.752	40.409	47.729	47.958	53.619	55.846	41.791	30.061	26.444	27.446
3.200	43.921	38.209	36.083	42.428	53.586	45.414	53.733	52.133	39.396	31.366	25.835	25.731
3.225	44.150	39.963	34.901	41.064	49.498	46.419	51.046	53.459	41.426	32.130	26.207	23.866
3.250	45.312	38.908	36.493	43.674	47.368	50.126	49.447	57.426	41.269	28.122	25.124	24.513
3.275	44.952	38.777	36.320	40.248	49.333	48.398	49.121	55.703	41.035	31.704	26.831	23.584
3.300	44.561	38.216	35.325	38.351	49.397	49.696	51.709	55.605	41.930	31.817	24.592	22.926
3.325	45.110	40.300	36.681	42.151	48.537	47.427	50.939	55.759	37.347	31.071	25.744	22.177
3.350	43.695	36.768	36.002	41.827	47.272	51.082	51.798	54.397	40.847	26.850	27.261	24.539
3.375	42.163	37.565	34.800	41.545	46.555	46.587	49.392	51.685	35.957	28.309	25.492	24.013
3.400	44.133	37.885	35.325	39.661	50.644	47.674	49.204	54.767	39.071	28.394	25.892	21.714
3.425	44.524	37.165	33.848	36.761	45.947	46.659	49.235	54.162	38.919	28.229	24.071	21.976
3.450	41.848	37.495	34.816	38.153	50.314	47.332	50.693	54.464	35.371	29.736	21.836	25.981
3.475	42.485	40.089	34.844	38.046	47.844	45.423	48.682	53.446	35.359	29.859	23.276	22.345
3.500	40.114	37.399	33.172	38.951	46.157	48.405	49.072	54.366	37.524	26.120	22.277	20.775
3.525	41.785	36.605	30.911	38.824	46.515	45.170	51.314	52.754	38.087	27.930	25.762	24.913
3.550	41.503	35.577	31.742	39.960	46.032	46.024	50.662	53.610	40.275	28.224	23.611	22.506
3.575	41.731	36.490	33.443	40.553	46.430	48.582	48.330	55.958	36.436	29.907	25.360	21.899
3.600	43.579	35.447	33.582	40.513	48.025	44.979	49.451	54.355	35.671	30.829	22.490	20.119
3.625	43.574	37.805	32.661	39.320	47.651	47.784	48.336	53.981	34.772	28.151	22.323	23.331
3.650	41.953	37.580	32.432	41.199	45.520	46.950	50.140	58.118	37.253	25.686	24.514	23.807
3.675	39.698	37.385	33.642	39.269	47.392	46.677	50.414	53.374	36.950	28.022	20.775	22.649
3.700	40.761	35.726	31.013	38.331	47.714	47.129	49.621	54.867	37.523	27.958	24.329	20.243
3.725	40.052	37.210	32.909	38.662	44.997	49.277	50.197	56.362	35.021	27.340	25.110	21.301
3.750	40.322	36.118	33.515	39.069	44.773	45.773	50.555	51.835	37.836	27.205	22.435	22.473
3.775	41.511	36.906	32.106	38.620	45.292	48.817	49.974	52.996	35.773	23.137	22.430	19.570
3.800	40.935	34.460	30.598	35.064	45.517	44.553	48.915	54.325	34.544	24.858	23.883	19.101
3.825	39.875	36.908	30.002	36.533	43.162	47.262	47.743	53.270	33.388	25.329	21.997	20.224
3.850	40.406	36.637	29.635	37.094	44.368	47.024	48.787	49.502	36.002	24.191	23.930	21.691
3.875	39.390	34.500	31.283	36.859	45.369	44.018	47.510	53.152	33.747	26.726	23.063	22.988
3.900	39.832	34.971	29.618	36.310	45.466	44.645	45.362	52.923	33.218	25.819	21.517	22.848
3.925	40.389	35.744	29.424	34.744	43.773	44.276	49.211	51.942	35.876	25.174	20.679	21.064
3.950	38.813	37.167	32.232	37.801	45.240	43.758	46.758	49.206	34.358	22.601	20.864	21.865
3.975	40.413	37.116	29.651	38.160	40.585	45.224	46.671	53.128	33.619	24.051	20.600	17.834
4.000	40.061	36.019	29.865	35.284	41.781	44.742	46.154	53.138	33.083	24.016	19.622	23.093
4.025	41.572	34.805	30.347	38.082	43.002	44.829	48.243	49.295	35.089	23.957	21.119	20.823
4.050	39.042	34.478	30.264	37.670	42.204	42.742	46.370	52.892	32.997	24.647	21.078	18.723
4.075	38.798	35.504	28.441	35.854	41.723	43.982	47.966	54.801	32.625	23.439	19.643	19.994
4.100	39.643	31.025	29.923	36.579	41.747	42.064	48.880	54.220	33.638	24.766	20.535	22.845
4.125	38.686	34.194	30.680	37.401	43.724	44.917	47.632	53.524	35.373	23.840	21.485	20.375
4.150	36.933	35.712	30.626	33.555	41.361	43.435	48.183	50.980	32.548	24.537	18.063	19.519
4.175	37.919	35.034	29.119	36.941	41.417	42.711	48.934	52.066	34.510	24.184	22.070	19.161
4.200	38.223	34.265	31.104	37.736	42.148	42.062	48.246	50.043	34.452	22.649	21.892	19.088
4.225	38.682	35.763	27.888	34.699	42.745	42.226	48.914	51.679	33.139	26.094	22.221	16.774
4.250	38.923	33.168	27.288	34.165	43.845	42.643	47.773	56.430	34.152	25.278	18.301	16.970
4.275	41.229	36.534	29.117	33.641	42.172	43.283	47.731	52.475	34.383	22.196	18.036	19.076
4.300	38.912	35.084	28.419	35.110	40.641	42.146	46.330	52.055	32.925	23.429	20.799	18.323
4.325	40.430	32.720	29.689	32.680	41.341	40.898	47.572	53.153	35.591	22.488	21.853	21.312
4.350	36.317	32.264	29.521	37.080	42.622	43.287	46.140	52.965	31.444	19.081	19.943	16.256
4.375	37.866	32.802	30.006	33.121	39.416	41.505	47.380	48.896	30.675	23.252	20.223	19.241
4.400	37.941	31.508	29.965	35.159	39.840	43.498	46.047	54.842	33.018	23.722	19.376	16.117
4.425	37.843	33.472	27.537	36.429	43.267	40.240	45.526	54.164	34.060	22.867	21.185	19.036
4.450	41.369	31.299	27.207	34.823	39.305	40.212	44.341	49.603	31.047	23.476	18.902	18.051
4.475	38.835	32.112	27.559	33.087	42.653	41.053	48.516	53.385	33.375	22.776	15.736	18.856
4.500	36.228	33.729	29.471	33.894	40.224	42.695	44.642	52.817	31.825	22.541	17.075	19.126
4.525	38.102	31.979	28.668	32.787	37.375	42.543	44.443	51.137	31.005	23.355	19.517	17.526
4.550	37.855	34.136	28.163	32.284	37.813	36.243	45.919	51.734	30.198	20.557	18.608	18.862
4.575	34.187	35.218	30.941	33.742	38.931	39.334	44.319	54.628	33.213	22.962	15.770	18.189
4.600	34.685	33.660	28.780	33.561	41.434	41.211	46.977	50.579	29.993	21.720	17.426	16.612
4.625	37.230	31.841	27.952	33.900	37.261	39.089	42.384	51.283	31.106	22.305	17.353	16.542
4.650	36.747	30.732	27.947	34.415	41.287	41.139	44.421	52.953	29.816	21.349	17.164	16.803
4.675	35.468	32.970	29.222	32.346	37.333	40.020	43.782	51.037	31.822	23.013	17.344	18.054
4.700	37.542	32.468	27.360	34.461	39.198	39.481	44.311	49.855	29.039	20.191	17.381	17.454
4.725	35.565	31.943	26.114	30.529	39.666	38.323	43.883	49.387	27.328	22.923	19.076	17.958
4.750	35.704	31.006	27.071	32.887	42.831	39.079	43.004	51.372	32.618	22.810	16.280	17.662
4.775	36.383	31.016	29.257	31.465	37.733	40.891	41.085	47.284	28.280	22.025	16.846	19.798
4.800	36.603	31.101	29.749	34.264	43.025	39.462	43.139	51.191	29.135	20.720	16.942	17.577
4.825	35.670	28.775	28.541	35.684	39.330	39.236	41.268	51.208	29.498	23.160	19.685	15.541
4.850	35.818	29.434	25.551	34.208	37.977	37.992	42.907	49.672	28.457	25.047	18.535	17.424
4.875	36.521	32.147	26.892	32.403	39.333	37.532	45.366	49.680	29.871	23.198	15.976	18.152
4.900	37.346	29.526	27.638	33.003	38.407	39.445	43.481	51.660	32.184	20.981	13.880	15.267
4.925	38.592	31.552	26.804	30.585	34.789	39.260	42.395	49.229	29.776	21.993	15.364	17.731
4.950	37.671	31.396	26.686	34.855	41.269	36.246	44.275	50.330	29.221	21.590	18.399	16.185
4.975	38.099	29.232	27.105	34.086	38.615	38.199	42.612	48.498	28.061	19.765	16.843	15.650
5.000	35.624	29.578	27.953	34.295	40.248	38.549	43.133	49.722	30.749	21.619	15.027	16.261
5.025	33.206	31.032	24.955	33.111	41.032	38.757	41.671	52.991	33.218	22.086	13.476	17.584
5.050	35.111	31.622	28.752	29.345	38.827	37.400	40.328	48.834	27.193	20.923	15.351	16.593
5.075	36.172	30.632	25.228	34.808	37.700	40.188	43.998	50.169	30.526	21.916	17.173	18.367
5.100	32.661	29.157	26.460	30.292	35.375	37.134	39.293	50.815	29.773	22.399	16.181	20.024
5.125	31.339	30.205	26.939	34.201	36.388	38.427	41.311	50.209	29.848	19.879	15.087	14.721
5.150	35.724	27.219	27.206	32.805	37.883	35.814	40.556	47.330	30.193	21.266	18.955	17.013
5.175	34.946	29.589	25.308	34.489	37.795	35.540	38.647	48.377	26.639	19.420	18.035	16.694
5.200	35.596	29.210	25.854	31.628	37.069	38.880	41.320	49.275	25.385	23.095	17.913	18.178
5.225	35.819	28.722	25.701	34.614	37.501	37.332	41.727	50.154	29.845	23.433	14.500	17.819
5.250	34.099	28.646	25.287	31.301	41.564	35.303	43.679	47.522	27.244	19.827	17.893	16.008
5.275	34.510	29.519	24.497	29.282	35.538	37.283	43.514	45.945	28.680	20.796	16.526	18.601
5.300	34.425	29.956	23.983	32.045	37.617	35.626	42.998	47.417	28.212	20.351	15.126	15.544
5.325	34.490	30.980	25.452	32.988	39.762	39.052	42.708	49.599	28.305	22.329	13.803	18.388
5.350	30.429	30.098	25.397	30.926	40.495	39.456	41.674	46.340	28.606	21.854	16.326	20.656
5.375	35.341	26.925	22.935	30.660	37.086	37.136	41.539	49.848	29.866	20.927	18.480	15.869
5.400	36.476	32.203	27.057	32.338	39.834	36.749	38.664	53.296	27.284	19.674	13.400	18.107
5.425	34.893	30.170	25.907	30.406	38.845	37.697	40.931	50.945	29.699	20.287	15.885	19.244
5.450	32.815	29.672	24.842	33.736	39.592	38.266	41.935	45.946	30.673	22.623	15.405	18.800
5.475	34.100	29.675	23.840	31.990	37.835	38.572	42.344	46.489	27.428	21.479	14.953	18.827
