# Supplementary material for: From deterministic to fuzzy decision-making in artificial cells
Source: Nat Commun. 2020 Nov 6;11:5648. doi: 10.1038/s41467-020-19395-4 (PMC7648101; doi:10.1038/s41467-020-19395-4)
Supplement: Supplementary file 4 — Source Data [file 41467_2020_19395_MOESM4_ESM.zip › source-data/expression@high-gene-densities/lambda/tau-1/GFP(nM)@40C.txt]

0.125	0.000	0.000	0.000	0.000	0.000	0.000	0.000	0.000	0.000	0.000	0.000	0.000	0.000	0.000	0.000	0.000	0.000	0.000	0.000	0.000	0.000	0.000	0.000	0.000	0.000	0.000	0.000	0.000	0.000	0.000	0.000	0.000	0.000	0.000	0.000	0.000	0.000	0.000	0.000	0.000	0.000	0.000	0.000	0.000	0.000	0.000	0.000	0.000
0.150	2.428	2.020	1.466	4.611	2.313	-0.308	3.448	2.041	1.431	1.288	-0.240	1.721	2.865	2.319	0.244	2.779	3.507	0.535	2.415	2.264	1.657	1.746	0.394	0.257	2.428	2.020	1.466	4.611	2.313	-0.308	3.448	2.041	1.431	1.288	-0.240	1.721	2.865	2.319	0.244	2.779	3.507	0.535	2.415	2.264	1.657	1.746	0.394	0.257
0.175	3.886	1.544	6.526	4.473	4.096	3.236	4.956	5.387	1.127	2.314	0.350	5.006	7.511	4.398	2.649	4.733	3.978	1.732	4.385	4.472	0.925	2.856	0.483	-0.359	3.886	1.544	6.526	4.473	4.096	3.236	4.956	5.387	1.127	2.314	0.350	5.006	7.511	4.398	2.649	4.733	3.978	1.732	4.385	4.472	0.925	2.856	0.483	-0.359
0.200	1.828	4.536	5.069	6.830	4.066	3.686	5.219	5.845	4.569	4.635	2.491	5.158	7.773	4.611	4.117	6.291	6.965	1.887	3.775	5.355	3.783	5.689	3.831	3.745	1.828	4.536	5.069	6.830	4.066	3.686	5.219	5.845	4.569	4.635	2.491	5.158	7.773	4.611	4.117	6.291	6.965	1.887	3.775	5.355	3.783	5.689	3.831	3.745
0.225	7.195	6.052	9.314	5.234	9.859	4.023	7.245	4.339	5.387	5.919	5.182	3.693	9.989	7.338	6.585	9.085	5.679	4.317	3.786	3.253	2.865	6.812	4.203	1.824	7.195	6.052	9.314	5.234	9.859	4.023	7.245	4.339	5.387	5.919	5.182	3.693	9.989	7.338	6.585	9.085	5.679	4.317	3.786	3.253	2.865	6.812	4.203	1.824
0.250	4.574	9.069	13.384	6.959	9.985	5.957	10.065	8.509	8.960	9.993	6.733	5.712	13.080	8.087	9.806	10.955	9.664	7.665	-0.243	10.863	10.630	8.702	6.775	5.511	4.574	9.069	13.384	6.959	9.985	5.957	10.065	8.509	8.960	9.993	6.733	5.712	13.080	8.087	9.806	10.955	9.664	7.665	-0.243	10.863	10.630	8.702	6.775	5.511
0.275	13.731	13.045	17.587	7.620	15.906	7.963	12.184	10.602	11.439	11.775	11.506	8.529	20.752	12.530	12.085	13.753	9.491	11.757	-0.650	13.409	14.222	11.821	7.643	11.033	13.731	13.045	17.587	7.620	15.906	7.963	12.184	10.602	11.439	11.775	11.506	8.529	20.752	12.530	12.085	13.753	9.491	11.757	-0.650	13.409	14.222	11.821	7.643	11.033
0.300	15.508	16.309	25.229	7.687	17.779	12.057	13.862	14.680	14.448	18.341	14.847	8.627	26.048	20.172	20.122	21.978	16.166	15.808	-4.220	14.318	19.560	15.425	13.919	15.523	15.508	16.309	25.229	7.687	17.779	12.057	13.862	14.680	14.448	18.341	14.847	8.627	26.048	20.172	20.122	21.978	16.166	15.808	-4.220	14.318	19.560	15.425	13.919	15.523
0.325	23.038	24.480	35.678	11.575	21.293	18.806	19.033	20.416	23.017	23.027	20.869	13.823	36.606	26.288	23.181	27.645	21.444	20.233	-7.060	23.513	24.765	16.107	21.032	18.991	23.038	24.480	35.678	11.575	21.293	18.806	19.033	20.416	23.017	23.027	20.869	13.823	36.606	26.288	23.181	27.645	21.444	20.233	-7.060	23.513	24.765	16.107	21.032	18.991
0.350	29.411	33.101	44.519	16.995	27.673	23.929	22.152	25.656	28.827	27.089	25.410	16.115	48.076	32.480	34.861	36.591	31.714	28.756	-6.570	28.302	32.007	20.641	23.241	29.139	29.411	33.101	44.519	16.995	27.673	23.929	22.152	25.656	28.827	27.089	25.410	16.115	48.076	32.480	34.861	36.591	31.714	28.756	-6.570	28.302	32.007	20.641	23.241	29.139
0.375	35.283	42.853	55.034	23.874	32.251	32.254	30.314	30.316	34.027	34.614	30.003	14.896	55.728	42.164	43.129	45.756	36.823	35.502	-8.563	35.647	39.012	22.328	28.896	35.383	35.283	42.853	55.034	23.874	32.251	32.254	30.314	30.316	34.027	34.614	30.003	14.896	55.728	42.164	43.129	45.756	36.823	35.502	-8.563	35.647	39.012	22.328	28.896	35.383
0.400	45.972	48.180	68.351	29.111	39.236	37.348	34.363	39.093	40.238	38.426	35.360	22.578	67.951	53.970	51.475	56.941	46.072	42.875	-9.328	41.968	43.144	26.961	35.744	39.527	45.972	48.180	68.351	29.111	39.236	37.348	34.363	39.093	40.238	38.426	35.360	22.578	67.951	53.970	51.475	56.941	46.072	42.875	-9.328	41.968	43.144	26.961	35.744	39.527
0.425	53.561	55.094	79.846	33.165	48.193	43.643	43.829	46.578	44.911	44.492	40.157	22.623	77.137	61.814	59.728	64.233	52.330	48.369	-7.210	50.353	54.846	31.519	42.218	48.891	53.561	55.094	79.846	33.165	48.193	43.643	43.829	46.578	44.911	44.492	40.157	22.623	77.137	61.814	59.728	64.233	52.330	48.369	-7.210	50.353	54.846	31.519	42.218	48.891
0.450	58.206	61.870	87.753	41.159	49.874	48.104	47.352	53.743	52.925	50.483	43.800	25.277	87.388	68.128	67.592	72.403	61.596	54.355	-11.326	59.006	58.810	33.192	48.184	49.095	58.206	61.870	87.753	41.159	49.874	48.104	47.352	53.743	52.925	50.483	43.800	25.277	87.388	68.128	67.592	72.403	61.596	54.355	-11.326	59.006	58.810	33.192	48.184	49.095
0.475	67.391	67.974	99.414	47.096	55.420	51.939	51.015	57.574	57.379	53.892	47.056	26.304	95.081	76.503	75.959	81.902	69.785	62.966	-9.079	63.469	68.238	36.847	49.990	54.876	67.391	67.974	99.414	47.096	55.420	51.939	51.015	57.574	57.379	53.892	47.056	26.304	95.081	76.503	75.959	81.902	69.785	62.966	-9.079	63.469	68.238	36.847	49.990	54.876
0.500	72.141	74.266	107.629	50.432	59.968	56.326	55.436	60.615	62.999	59.757	49.571	27.446	98.257	84.251	83.120	90.777	72.737	67.572	-8.710	68.598	75.807	37.499	55.416	62.732	72.141	74.266	107.629	50.432	59.968	56.326	55.436	60.615	62.999	59.757	49.571	27.446	98.257	84.251	83.120	90.777	72.737	67.572	-8.710	68.598	75.807	37.499	55.416	62.732
0.525	77.900	82.203	113.647	54.630	67.288	63.658	58.007	67.003	70.242	62.854	53.667	31.315	110.825	91.689	86.700	96.218	80.576	72.762	-10.306	76.387	79.313	39.518	62.968	65.522	77.900	82.203	113.647	54.630	67.288	63.658	58.007	67.003	70.242	62.854	53.667	31.315	110.825	91.689	86.700	96.218	80.576	72.762	-10.306	76.387	79.313	39.518	62.968	65.522
0.550	81.570	89.307	118.555	58.789	70.505	66.120	65.074	71.004	68.160	64.789	56.411	33.625	115.293	96.170	95.471	106.408	86.701	78.976	-10.435	80.387	87.098	37.377	66.781	74.734	81.570	89.307	118.555	58.789	70.505	66.120	65.074	71.004	68.160	64.789	56.411	33.625	115.293	96.170	95.471	106.408	86.701	78.976	-10.435	80.387	87.098	37.377	66.781	74.734
0.575	86.352	92.581	125.510	62.220	72.080	69.863	66.522	75.465	75.542	68.578	60.271	34.707	122.864	104.768	101.214	110.289	89.900	84.808	-9.303	86.164	91.504	41.153	67.086	76.093	86.352	92.581	125.510	62.220	72.080	69.863	66.522	75.465	75.542	68.578	60.271	34.707	122.864	104.768	101.214	110.289	89.900	84.808	-9.303	86.164	91.504	41.153	67.086	76.093
0.600	91.615	97.813	129.403	66.166	76.883	75.332	71.960	79.234	77.475	73.927	63.454	35.709	132.406	108.072	106.795	118.545	97.710	85.884	-8.003	88.979	94.507	42.478	73.333	81.679	91.615	97.813	129.403	66.166	76.883	75.332	71.960	79.234	77.475	73.927	63.454	35.709	132.406	108.072	106.795	118.545	97.710	85.884	-8.003	88.979	94.507	42.478	73.333	81.679
0.625	97.011	104.452	133.721	71.935	81.378	75.806	74.324	81.421	80.395	74.971	64.166	38.337	134.809	116.573	112.497	125.711	101.342	94.012	-8.561	92.285	97.427	42.412	74.914	83.110	97.011	104.452	133.721	71.935	81.378	75.806	74.324	81.421	80.395	74.971	64.166	38.337	134.809	116.573	112.497	125.711	101.342	94.012	-8.561	92.285	97.427	42.412	74.914	83.110
0.650	104.523	105.410	137.075	73.983	84.308	81.340	78.339	85.325	85.175	77.375	66.339	41.151	138.890	120.793	117.519	129.928	105.046	95.233	-6.293	97.049	105.464	45.224	80.547	82.762	104.523	105.410	137.075	73.983	84.308	81.340	78.339	85.325	85.175	77.375	66.339	41.151	138.890	120.793	117.519	129.928	105.046	95.233	-6.293	97.049	105.464	45.224	80.547	82.762
0.675	104.234	110.862	140.920	76.176	84.722	82.123	79.060	89.329	85.415	77.718	69.957	41.666	145.393	126.581	122.184	135.373	111.259	100.877	-7.443	101.993	108.073	44.942	81.198	88.068	104.234	110.862	140.920	76.176	84.722	82.123	79.060	89.329	85.415	77.718	69.957	41.666	145.393	126.581	122.184	135.373	111.259	100.877	-7.443	101.993	108.073	44.942	81.198	88.068
0.700	107.065	115.522	143.571	79.273	91.236	82.213	81.171	91.046	88.846	84.328	70.989	45.246	151.351	129.818	125.071	140.644	116.449	104.975	-5.580	106.429	110.387	47.433	87.222	89.873	107.065	115.522	143.571	79.273	91.236	82.213	81.171	91.046	88.846	84.328	70.989	45.246	151.351	129.818	125.071	140.644	116.449	104.975	-5.580	106.429	110.387	47.433	87.222	89.873
0.725	110.479	117.347	150.230	82.737	92.982	85.433	84.517	93.826	96.040	86.499	73.084	46.717	156.806	135.157	133.061	147.984	118.414	107.195	-6.001	112.375	110.919	51.635	89.004	92.825	110.479	117.347	150.230	82.737	92.982	85.433	84.517	93.826	96.040	86.499	73.084	46.717	156.806	135.157	133.061	147.984	118.414	107.195	-6.001	112.375	110.919	51.635	89.004	92.825
0.750	116.543	122.604	156.170	90.117	100.429	89.499	88.656	99.470	97.954	88.087	78.342	47.797	162.361	143.554	137.495	153.241	124.476	113.599	-4.518	111.010	119.003	53.952	92.341	96.542	116.543	122.604	156.170	90.117	100.429	89.499	88.656	99.470	97.954	88.087	78.342	47.797	162.361	143.554	137.495	153.241	124.476	113.599	-4.518	111.010	119.003	53.952	92.341	96.542
0.775	123.915	128.443	162.651	99.416	103.896	94.481	90.688	102.290	99.718	90.171	82.707	50.372	169.680	148.666	143.442	163.537	127.677	116.062	-5.010	121.220	117.404	56.707	93.492	101.561	123.915	128.443	162.651	99.416	103.896	94.481	90.688	102.290	99.718	90.171	82.707	50.372	169.680	148.666	143.442	163.537	127.677	116.062	-5.010	121.220	117.404	56.707	93.492	101.561
0.800	126.735	132.853	164.909	104.419	108.626	97.176	97.246	106.701	104.251	93.379	79.085	50.536	177.674	156.103	149.145	167.728	132.676	120.580	-3.326	123.284	123.896	60.148	96.902	106.217	126.735	132.853	164.909	104.419	108.626	97.176	97.246	106.701	104.251	93.379	79.085	50.536	177.674	156.103	149.145	167.728	132.676	120.580	-3.326	123.284	123.896	60.148	96.902	106.217
0.825	135.082	138.933	171.381	111.401	114.631	100.910	98.531	109.364	104.442	95.568	83.986	50.618	184.913	161.132	155.713	174.974	134.633	124.918	1.359	125.308	124.928	61.765	103.890	108.276	135.082	138.933	171.381	111.401	114.631	100.910	98.531	109.364	104.442	95.568	83.986	50.618	184.913	161.132	155.713	174.974	134.633	124.918	1.359	125.308	124.928	61.765	103.890	108.276
0.850	138.057	139.796	177.256	118.043	119.233	105.454	101.606	115.233	105.729	98.432	85.828	54.181	189.385	165.204	159.728	181.143	142.027	128.196	-1.860	127.324	127.812	64.363	102.414	109.481	138.057	139.796	177.256	118.043	119.233	105.454	101.606	115.233	105.729	98.432	85.828	54.181	189.385	165.204	159.728	181.143	142.027	128.196	-1.860	127.324	127.812	64.363	102.414	109.481
0.875	140.252	145.239	178.581	124.561	123.410	109.768	106.468	118.881	108.672	97.743	87.169	57.563	192.293	166.593	163.900	184.902	146.732	131.646	-0.651	132.587	127.321	67.640	103.162	110.585	140.252	145.239	178.581	124.561	123.410	109.768	106.468	118.881	108.672	97.743	87.169	57.563	192.293	166.593	163.900	184.902	146.732	131.646	-0.651	132.587	127.321	67.640	103.162	110.585
0.900	145.359	145.391	181.697	128.987	125.863	111.346	108.348	121.642	110.962	101.631	89.000	57.105	195.615	173.136	168.897	189.159	148.913	134.731	0.687	137.529	132.889	71.734	106.562	116.250	145.359	145.391	181.697	128.987	125.863	111.346	108.348	121.642	110.962	101.631	89.000	57.105	195.615	173.136	168.897	189.159	148.913	134.731	0.687	137.529	132.889	71.734	106.562	116.250
0.925	147.098	148.693	182.286	132.767	128.082	113.858	111.804	126.155	112.716	99.822	91.250	58.616	198.773	174.805	171.587	190.337	152.430	135.944	1.297	134.674	132.508	73.735	108.500	113.607	147.098	148.693	182.286	132.767	128.082	113.858	111.804	126.155	112.716	99.822	91.250	58.616	198.773	174.805	171.587	190.337	152.430	135.944	1.297	134.674	132.508	73.735	108.500	113.607
0.950	150.458	146.542	183.568	135.960	129.914	115.332	108.505	127.353	112.060	101.682	88.692	58.937	203.830	178.827	175.150	193.187	154.729	137.219	5.208	138.021	132.462	75.140	108.568	118.059	150.458	146.542	183.568	135.960	129.914	115.332	108.505	127.353	112.060	101.682	88.692	58.937	203.830	178.827	175.150	193.187	154.729	137.219	5.208	138.021	132.462	75.140	108.568	118.059
0.975	153.165	147.347	184.053	140.098	130.177	117.445	111.901	125.015	113.491	102.499	89.541	57.528	200.364	177.236	174.207	196.263	157.170	137.690	6.073	141.118	133.994	76.134	112.032	114.574	153.165	147.347	184.053	140.098	130.177	117.445	111.901	125.015	113.491	102.499	89.541	57.528	200.364	177.236	174.207	196.263	157.170	137.690	6.073	141.118	133.994	76.134	112.032	114.574
1.000	150.432	148.543	185.453	143.602	133.415	118.666	113.264	126.884	115.049	100.553	94.937	58.704	204.546	179.439	176.103	194.854	157.540	139.632	7.683	139.990	135.127	76.196	114.076	120.302	150.432	148.543	185.453	143.602	133.415	118.666	113.264	126.884	115.049	100.553	94.937	58.704	204.546	179.439	176.103	194.854	157.540	139.632	7.683	139.990	135.127	76.196	114.076	120.302
1.025	155.331	149.391	183.569	146.922	135.427	119.550	115.825	127.818	117.281	102.582	92.167	61.104	206.726	180.242	178.466	196.720	159.158	136.815	8.542	141.748	137.338	80.224	114.913	119.340	155.331	149.391	183.569	146.922	135.427	119.550	115.825	127.818	117.281	102.582	92.167	61.104	206.726	180.242	178.466	196.720	159.158	136.815	8.542	141.748	137.338	80.224	114.913	119.340
1.050	153.936	148.998	184.498	148.480	133.708	120.607	115.066	126.941	117.697	104.021	93.043	62.832	204.099	179.034	177.628	196.929	160.245	139.649	10.444	141.952	134.228	82.556	116.062	115.922	153.936	148.998	184.498	148.480	133.708	120.607	115.066	126.941	117.697	104.021	93.043	62.832	204.099	179.034	177.628	196.929	160.245	139.649	10.444	141.952	134.228	82.556	116.062	115.922
1.075	156.077	149.319	184.102	151.297	137.324	121.593	113.728	130.364	118.372	105.393	92.872	63.618	206.652	181.566	177.249	196.848	160.291	139.775	9.107	142.675	138.030	83.031	113.006	118.671	156.077	149.319	184.102	151.297	137.324	121.593	113.728	130.364	118.372	105.393	92.872	63.618	206.652	181.566	177.249	196.848	160.291	139.775	9.107	142.675	138.030	83.031	113.006	118.671
1.100	155.775	146.540	182.086	152.230	137.041	122.360	117.963	130.851	116.645	104.512	94.251	63.442	207.476	181.240	176.288	195.985	159.001	140.346	13.303	144.364	138.041	84.575	115.697	121.005	155.775	146.540	182.086	152.230	137.041	122.360	117.963	130.851	116.645	104.512	94.251	63.442	207.476	181.240	176.288	195.985	159.001	140.346	13.303	144.364	138.041	84.575	115.697	121.005
1.125	155.657	148.570	185.808	153.624	142.874	124.655	119.119	132.899	123.697	105.082	95.729	66.035	204.834	180.211	176.498	198.959	161.941	142.321	12.727	146.911	141.402	87.795	120.608	123.862	155.657	148.570	185.808	153.624	142.874	124.655	119.119	132.899	123.697	105.082	95.729	66.035	204.834	180.211	176.498	198.959	161.941	142.321	12.727	146.911	141.402	87.795	120.608	123.862
1.150	163.169	151.054	187.560	157.232	143.771	127.439	121.650	133.616	122.487	105.516	98.408	68.227	209.533	183.897	179.780	197.363	165.504	146.210	13.967	148.931	139.992	89.829	122.507	126.631	163.169	151.054	187.560	157.232	143.771	127.439	121.650	133.616	122.487	105.516	98.408	68.227	209.533	183.897	179.780	197.363	165.504	146.210	13.967	148.931	139.992	89.829	122.507	126.631
1.175	161.434	151.088	186.029	162.566	147.946	127.564	123.038	137.178	124.477	110.451	98.703	67.473	210.403	183.530	181.986	201.163	163.770	147.235	16.282	151.037	144.694	90.539	124.969	128.676	161.434	151.088	186.029	162.566	147.946	127.564	123.038	137.178	124.477	110.451	98.703	67.473	210.403	183.530	181.986	201.163	163.770	147.235	16.282	151.037	144.694	90.539	124.969	128.676
1.200	164.905	152.491	189.028	164.673	149.776	130.117	125.180	139.201	127.852	113.151	101.994	70.173	213.598	185.661	183.091	204.665	168.291	149.557	18.358	152.534	147.328	92.974	126.550	130.173	164.905	152.491	189.028	164.673	149.776	130.117	125.180	139.201	127.852	113.151	101.994	70.173	213.598	185.661	183.091	204.665	168.291	149.557	18.358	152.534	147.328	92.974	126.550	130.173
1.225	163.358	154.440	189.322	164.703	149.440	133.172	128.618	139.075	129.528	113.972	102.941	68.476	213.325	185.746	183.742	206.931	171.249	149.406	21.505	155.511	149.068	94.301	126.528	131.340	163.358	154.440	189.322	164.703	149.440	133.172	128.618	139.075	129.528	113.972	102.941	68.476	213.325	185.746	183.742	206.931	171.249	149.406	21.505	155.511	149.068	94.301	126.528	131.340
1.250	163.801	155.288	188.877	169.131	156.566	134.798	127.892	140.913	127.973	112.088	105.015	71.771	215.184	188.738	184.836	203.705	170.241	153.969	21.187	156.981	149.626	99.140	130.201	132.894	163.801	155.288	188.877	169.131	156.566	134.798	127.892	140.913	127.973	112.088	105.015	71.771	215.184	188.738	184.836	203.705	170.241	153.969	21.187	156.981	149.626	99.140	130.201	132.894
1.275	165.985	157.054	192.342	169.029	153.775	135.636	129.538	141.287	132.547	116.534	105.509	74.416	214.205	188.020	182.611	205.062	170.568	155.732	22.230	157.683	155.427	101.328	133.829	135.983	165.985	157.054	192.342	169.029	153.775	135.636	129.538	141.287	132.547	116.534	105.509	74.416	214.205	188.020	182.611	205.062	170.568	155.732	22.230	157.683	155.427	101.328	133.829	135.983
1.300	165.519	158.015	191.690	171.037	159.394	138.520	130.530	145.251	130.903	115.438	104.742	73.083	216.055	189.534	183.532	204.267	171.725	154.885	24.662	157.735	152.912	103.246	133.497	139.104	165.519	158.015	191.690	171.037	159.394	138.520	130.530	145.251	130.903	115.438	104.742	73.083	216.055	189.534	183.532	204.267	171.725	154.885	24.662	157.735	152.912	103.246	133.497	139.104
1.325	163.926	157.065	190.325	171.382	157.764	137.070	132.821	141.856	131.249	118.558	106.923	72.933	217.889	186.323	185.097	203.164	173.521	158.856	28.304	161.439	156.162	104.410	134.614	135.356	163.926	157.065	190.325	171.382	157.764	137.070	132.821	141.856	131.249	118.558	106.923	72.933	217.889	186.323	185.097	203.164	173.521	158.856	28.304	161.439	156.162	104.410	134.614	135.356
1.350	165.116	158.745	189.000	175.489	158.014	137.922	130.710	143.073	133.333	116.473	107.709	73.539	215.081	187.919	184.273	203.350	172.602	156.728	28.227	160.112	156.008	103.603	134.365	135.510	165.116	158.745	189.000	175.489	158.014	137.922	130.710	143.073	133.333	116.473	107.709	73.539	215.081	187.919	184.273	203.350	172.602	156.728	28.227	160.112	156.008	103.603	134.365	135.510
1.375	162.440	155.121	188.397	174.455	159.017	135.495	129.298	143.170	132.343	117.564	105.483	75.401	213.980	189.309	179.832	200.380	171.325	153.488	28.467	157.027	157.157	105.653	135.749	139.421	162.440	155.121	188.397	174.455	159.017	135.495	129.298	143.170	132.343	117.564	105.483	75.401	213.980	189.309	179.832	200.380	171.325	153.488	28.467	157.027	157.157	105.653	135.749	139.421
1.400	163.018	154.539	187.200	168.337	155.222	135.405	130.218	144.038	132.128	116.551	104.947	74.794	213.559	187.069	180.389	198.100	174.011	155.872	28.532	160.807	154.066	107.115	136.231	138.747	163.018	154.539	187.200	168.337	155.222	135.405	130.218	144.038	132.128	116.551	104.947	74.794	213.559	187.069	180.389	198.100	174.011	155.872	28.532	160.807	154.066	107.115	136.231	138.747
1.425	160.610	153.546	185.187	170.754	155.871	137.269	128.683	141.661	133.175	117.537	105.020	78.106	211.146	184.656	178.787	195.759	169.377	155.336	30.440	162.165	156.635	108.961	137.977	136.506	160.610	153.546	185.187	170.754	155.871	137.269	128.683	141.661	133.175	117.537	105.020	78.106	211.146	184.656	178.787	195.759	169.377	155.336	30.440	162.165	156.635	108.961	137.977	136.506
1.450	159.392	153.468	182.360	169.487	158.416	135.461	129.264	141.191	133.101	116.972	107.552	76.688	210.274	184.494	175.531	196.189	168.986	154.222	30.448	161.051	154.839	111.409	138.146	140.430	159.392	153.468	182.360	169.487	158.416	135.461	129.264	141.191	133.101	116.972	107.552	76.688	210.274	184.494	175.531	196.189	168.986	154.222	30.448	161.051	154.839	111.409	138.146	140.430
1.475	155.703	152.055	182.454	168.481	154.847	135.194	125.695	139.888	133.212	120.560	106.788	76.711	203.784	183.262	176.561	191.790	170.065	155.814	30.642	159.026	159.370	111.766	137.530	137.134	155.703	152.055	182.454	168.481	154.847	135.194	125.695	139.888	133.212	120.560	106.788	76.711	203.784	183.262	176.561	191.790	170.065	155.814	30.642	159.026	159.370	111.766	137.530	137.134
1.500	155.636	151.391	180.804	169.561	155.568	134.163	127.469	141.609	133.255	117.626	106.586	79.949	207.214	177.946	173.500	192.125	168.334	154.097	33.653	154.806	157.287	114.871	138.080	139.443	155.636	151.391	180.804	169.561	155.568	134.163	127.469	141.609	133.255	117.626	106.586	79.949	207.214	177.946	173.500	192.125	168.334	154.097	33.653	154.806	157.287	114.871	138.080	139.443
1.525	154.404	153.355	183.213	171.358	157.503	136.441	129.667	141.237	134.527	121.106	109.011	79.914	209.902	182.534	175.574	191.692	170.677	156.459	33.891	161.230	158.848	115.835	140.738	142.359	154.404	153.355	183.213	171.358	157.503	136.441	129.667	141.237	134.527	121.106	109.011	79.914	209.902	182.534	175.574	191.692	170.677	156.459	33.891	161.230	158.848	115.835	140.738	142.359
1.550	158.265	156.476	184.618	172.168	157.455	138.841	130.653	144.570	135.433	125.179	110.016	81.861	206.755	184.013	178.289	192.462	172.771	157.185	34.070	160.186	162.177	119.672	143.218	141.473	158.265	156.476	184.618	172.168	157.455	138.841	130.653	144.570	135.433	125.179	110.016	81.861	206.755	184.013	178.289	192.462	172.771	157.185	34.070	160.186	162.177	119.672	143.218	141.473
1.575	158.031	155.808	185.413	173.977	162.552	138.002	131.161	145.701	139.981	126.382	111.651	83.996	210.298	184.021	176.988	193.231	174.729	161.130	37.140	161.420	167.088	121.376	144.400	146.454	158.031	155.808	185.413	173.977	162.552	138.002	131.161	145.701	139.981	126.382	111.651	83.996	210.298	184.021	176.988	193.231	174.729	161.130	37.140	161.420	167.088	121.376	144.400	146.454
1.600	158.033	156.319	186.203	177.772	163.216	137.541	131.620	144.706	141.528	127.755	112.763	86.445	211.537	186.880	178.035	192.909	178.874	160.279	36.950	167.882	167.603	121.934	147.944	145.305	158.033	156.319	186.203	177.772	163.216	137.541	131.620	144.706	141.528	127.755	112.763	86.445	211.537	186.880	178.035	192.909	178.874	160.279	36.950	167.882	167.603	121.934	147.944	145.305
1.625	158.765	157.675	189.480	176.167	163.942	141.922	131.571	146.614	142.455	127.778	115.518	88.818	212.922	186.838	179.696	191.776	179.848	161.696	39.249	168.100	169.726	123.879	146.947	149.107	158.765	157.675	189.480	176.167	163.942	141.922	131.571	146.614	142.455	127.778	115.518	88.818	212.922	186.838	179.696	191.776	179.848	161.696	39.249	168.100	169.726	123.879	146.947	149.107
1.650	160.910	158.377	189.243	177.796	165.894	141.956	135.168	144.465	147.479	131.604	117.061	86.512	213.260	189.279	182.178	191.322	181.408	161.097	42.097	169.140	169.043	124.990	149.814	150.569	160.910	158.377	189.243	177.796	165.894	141.956	135.168	144.465	147.479	131.604	117.061	86.512	213.260	189.279	182.178	191.322	181.408	161.097	42.097	169.140	169.043	124.990	149.814	150.569
1.675	159.686	158.508	189.042	181.062	166.161	141.258	135.701	145.524	149.321	131.202	119.833	89.703	214.201	189.242	181.048	192.909	180.869	164.163	41.886	170.601	170.956	123.560	148.745	150.903	159.686	158.508	189.042	181.062	166.161	141.258	135.701	145.524	149.321	131.202	119.833	89.703	214.201	189.242	181.048	192.909	180.869	164.163	41.886	170.601	170.956	123.560	148.745	150.903
1.700	161.961	161.585	192.305	182.441	166.389	145.171	136.650	148.536	148.897	133.799	118.793	91.516	215.479	188.696	180.752	195.675	181.306	165.632	40.429	171.578	169.843	122.817	151.974	153.530	161.961	161.585	192.305	182.441	166.389	145.171	136.650	148.536	148.897	133.799	118.793	91.516	215.479	188.696	180.752	195.675	181.306	165.632	40.429	171.578	169.843	122.817	151.974	153.530
1.725	161.750	163.415	193.435	182.916	168.206	146.080	134.652	151.830	148.993	134.675	121.151	93.180	215.649	190.605	180.905	192.245	180.293	165.776	42.745	173.811	172.975	127.602	150.668	153.660	161.750	163.415	193.435	182.916	168.206	146.080	134.652	151.830	148.993	134.675	121.151	93.180	215.649	190.605	180.905	192.245	180.293	165.776	42.745	173.811	172.975	127.602	150.668	153.660
1.750	162.864	162.453	193.137	184.834	168.251	146.680	136.702	152.753	152.078	134.500	122.605	93.430	216.617	190.494	182.461	191.549	185.508	166.147	45.040	171.957	174.194	129.422	154.236	154.729	162.864	162.453	193.137	184.834	168.251	146.680	136.702	152.753	152.078	134.500	122.605	93.430	216.617	190.494	182.461	191.549	185.508	166.147	45.040	171.957	174.194	129.422	154.236	154.729
1.775	162.488	161.033	191.689	184.014	167.205	145.965	135.997	149.780	152.138	137.299	124.079	92.599	215.660	188.908	181.180	193.374	183.390	166.792	44.648	175.205	174.047	129.839	154.809	153.371	162.488	161.033	191.689	184.014	167.205	145.965	135.997	149.780	152.138	137.299	124.079	92.599	215.660	188.908	181.180	193.374	183.390	166.792	44.648	175.205	174.047	129.839	154.809	153.371
1.800	161.926	164.731	190.992	184.116	167.649	146.708	136.299	147.949	154.734	136.601	124.045	97.327	213.076	189.313	180.190	190.630	183.624	167.521	42.799	171.514	172.663	130.529	152.323	156.287	161.926	164.731	190.992	184.116	167.649	146.708	136.299	147.949	154.734	136.601	124.045	97.327	213.076	189.313	180.190	190.630	183.624	167.521	42.799	171.514	172.663	130.529	152.323	156.287
1.825	161.536	159.388	191.148	183.221	168.401	144.451	137.546	149.182	152.953	135.057	122.458	96.818	211.926	188.138	178.783	190.484	180.870	168.503	45.733	171.221	173.932	128.895	152.089	153.608	161.536	159.388	191.148	183.221	168.401	144.451	137.546	149.182	152.953	135.057	122.458	96.818	211.926	188.138	178.783	190.484	180.870	168.503	45.733	171.221	173.932	128.895	152.089	153.608
1.850	159.243	157.062	190.494	181.029	167.991	144.459	137.051	151.212	152.620	133.140	122.935	94.492	208.731	185.337	175.315	185.166	180.999	165.266	45.080	170.033	173.563	128.404	152.311	153.073	159.243	157.062	190.494	181.029	167.991	144.459	137.051	151.212	152.620	133.140	122.935	94.492	208.731	185.337	175.315	185.166	180.999	165.266	45.080	170.033	173.563	128.404	152.311	153.073
1.875	157.345	158.453	189.238	180.792	166.522	147.280	136.212	147.921	152.085	134.460	121.629	97.339	207.358	183.778	174.544	187.090	180.389	163.841	44.716	172.144	170.653	130.784	152.635	154.811	157.345	158.453	189.238	180.792	166.522	147.280	136.212	147.921	152.085	134.460	121.629	97.339	207.358	183.778	174.544	187.090	180.389	163.841	44.716	172.144	170.653	130.784	152.635	154.811
1.900	156.642	154.740	188.719	181.225	169.699	145.688	133.639	147.792	154.174	133.274	121.821	97.317	206.975	183.357	172.889	184.382	178.676	163.952	47.648	169.786	170.273	130.129	152.340	153.884	156.642	154.740	188.719	181.225	169.699	145.688	133.639	147.792	154.174	133.274	121.821	97.317	206.975	183.357	172.889	184.382	178.676	163.952	47.648	169.786	170.273	130.129	152.340	153.884
1.925	155.959	153.724	185.390	181.259	166.600	144.499	134.540	147.531	151.959	133.666	123.413	99.254	206.235	180.015	171.654	182.117	176.210	162.639	47.310	167.344	169.829	129.243	150.884	152.550	155.959	153.724	185.390	181.259	166.600	144.499	134.540	147.531	151.959	133.666	123.413	99.254	206.235	180.015	171.654	182.117	176.210	162.639	47.310	167.344	169.829	129.243	150.884	152.550
1.950	155.808	151.309	184.103	177.331	166.840	144.389	133.340	147.152	151.901	134.585	122.273	100.337	204.719	180.193	169.435	178.958	175.176	158.299	44.748	168.262	171.483	129.723	151.596	154.271	155.808	151.309	184.103	177.331	166.840	144.389	133.340	147.152	151.901	134.585	122.273	100.337	204.719	180.193	169.435	178.958	175.176	158.299	44.748	168.262	171.483	129.723	151.596	154.271
1.975	154.336	152.156	185.472	178.183	167.349	145.172	135.147	145.464	152.994	138.158	124.561	103.746	203.056	180.365	168.219	180.088	174.919	161.056	48.425	167.035	172.148	133.675	152.175	156.567	154.336	152.156	185.472	178.183	167.349	145.172	135.147	145.464	152.994	138.158	124.561	103.746	203.056	180.365	168.219	180.088	174.919	161.056	48.425	167.035	172.148	133.675	152.175	156.567
2.000	157.116	156.137	184.526	177.756	168.643	146.249	135.661	149.711	154.305	135.090	124.714	103.767	204.976	180.802	170.166	178.241	176.361	163.088	46.936	171.769	175.984	134.611	155.074	157.574	157.116	156.137	184.526	177.756	168.643	146.249	135.661	149.711	154.305	135.090	124.714	103.767	204.976	180.802	170.166	178.241	176.361	163.088	46.936	171.769	175.984	134.611	155.074	157.574
2.025	159.257	155.906	184.133	179.887	168.380	146.118	137.035	150.059	154.517	138.601	126.528	104.414	200.314	179.127	171.434	176.808	175.974	164.177	47.136	174.178	176.312	135.848	154.537	156.081	159.257	155.906	184.133	179.887	168.380	146.118	137.035	150.059	154.517	138.601	126.528	104.414	200.314	179.127	171.434	176.808	175.974	164.177	47.136	174.178	176.312	135.848	154.537	156.081
2.050	157.453	151.994	184.688	180.632	168.707	146.013	136.614	148.841	159.220	139.491	127.245	108.425	200.652	179.134	168.652	176.948	175.712	161.913	48.642	170.336	175.779	135.768	156.609	161.116	157.453	151.994	184.688	180.632	168.707	146.013	136.614	148.841	159.220	139.491	127.245	108.425	200.652	179.134	168.652	176.948	175.712	161.913	48.642	170.336	175.779	135.768	156.609	161.116
2.075	155.752	153.273	182.147	177.286	169.810	146.613	136.057	149.414	156.654	140.995	125.893	108.648	198.925	180.498	166.541	175.500	174.305	160.892	49.909	169.571	178.492	138.076	155.595	157.644	155.752	153.273	182.147	177.286	169.810	146.613	136.057	149.414	156.654	140.995	125.893	108.648	198.925	180.498	166.541	175.500	174.305	160.892	49.909	169.571	178.492	138.076	155.595	157.644
2.100	154.514	152.178	182.516	179.625	169.438	147.233	136.925	144.960	156.963	139.777	127.729	108.876	197.029	176.866	166.252	174.438	172.773	161.212	49.718	170.221	181.055	137.948	152.771	159.494	154.514	152.178	182.516	179.625	169.438	147.233	136.925	144.960	156.963	139.777	127.729	108.876	197.029	176.866	166.252	174.438	172.773	161.212	49.718	170.221	181.055	137.948	152.771	159.494
2.125	155.385	151.987	180.000	176.655	168.195	145.429	135.647	147.382	157.064	141.822	128.998	109.318	199.068	175.476	165.301	172.925	173.300	162.656	47.733	169.319	178.032	136.778	154.375	161.718	155.385	151.987	180.000	176.655	168.195	145.429	135.647	147.382	157.064	141.822	128.998	109.318	199.068	175.476	165.301	172.925	173.300	162.656	47.733	169.319	178.032	136.778	154.375	161.718
2.150	153.326	150.763	179.599	174.101	167.077	143.714	134.280	147.282	155.792	139.188	128.869	112.524	194.687	172.475	163.063	170.167	170.627	158.798	49.676	167.664	176.025	137.003	155.507	160.930	153.326	150.763	179.599	174.101	167.077	143.714	134.280	147.282	155.792	139.188	128.869	112.524	194.687	172.475	163.063	170.167	170.627	158.798	49.676	167.664	176.025	137.003	155.507	160.930
2.175	152.410	148.214	175.536	174.689	161.492	141.406	131.726	143.444	155.173	138.467	125.276	110.352	193.723	173.104	162.181	170.226	168.835	158.622	50.300	165.765	176.437	134.023	150.795	158.213	152.410	148.214	175.536	174.689	161.492	141.406	131.726	143.444	155.173	138.467	125.276	110.352	193.723	173.104	162.181	170.226	168.835	158.622	50.300	165.765	176.437	134.023	150.795	158.213
2.200	151.175	145.535	173.618	172.730	161.360	140.415	132.077	142.394	152.038	138.183	126.535	112.582	191.600	170.852	159.395	166.341	164.416	156.020	49.735	165.081	173.892	135.701	150.052	156.152	151.175	145.535	173.618	172.730	161.360	140.415	132.077	142.394	152.038	138.183	126.535	112.582	191.600	170.852	159.395	166.341	164.416	156.020	49.735	165.081	173.892	135.701	150.052	156.152
2.225	148.929	142.257	172.051	168.085	161.454	140.178	131.425	140.142	152.236	134.432	127.316	110.934	185.552	165.951	157.298	165.878	162.479	156.750	49.562	160.550	171.176	133.786	148.495	155.647	148.929	142.257	172.051	168.085	161.454	140.178	131.425	140.142	152.236	134.432	127.316	110.934	185.552	165.951	157.298	165.878	162.479	156.750	49.562	160.550	171.176	133.786	148.495	155.647
2.250	149.562	141.234	168.613	166.007	159.524	138.214	127.407	141.310	150.039	135.043	125.479	111.974	182.316	162.555	156.285	162.574	158.616	151.053	49.882	160.390	169.594	131.966	147.082	151.951	149.562	141.234	168.613	166.007	159.524	138.214	127.407	141.310	150.039	135.043	125.479	111.974	182.316	162.555	156.285	162.574	158.616	151.053	49.882	160.390	169.594	131.966	147.082	151.951
2.275	146.452	139.990	167.410	165.679	154.209	138.043	127.955	138.980	151.505	134.606	125.782	112.432	184.038	160.320	154.178	161.680	161.160	151.772	48.542	160.122	171.858	132.708	148.561	153.480	146.452	139.990	167.410	165.679	154.209	138.043	127.955	138.980	151.505	134.606	125.782	112.432	184.038	160.320	154.178	161.680	161.160	151.772	48.542	160.122	171.858	132.708	148.561	153.480
2.300	144.218	137.648	166.487	163.148	155.426	134.959	128.064	136.079	151.830	132.407	122.274	111.486	183.263	158.170	153.327	157.274	160.182	150.031	48.148	159.661	171.608	132.824	145.302	154.766	144.218	137.648	166.487	163.148	155.426	134.959	128.064	136.079	151.830	132.407	122.274	111.486	183.263	158.170	153.327	157.274	160.182	150.031	48.148	159.661	171.608	132.824	145.302	154.766
2.325	141.062	137.653	163.565	161.827	155.418	137.577	124.659	138.912	150.456	133.577	124.906	114.594	181.545	159.408	149.561	158.412	158.659	151.340	48.243	159.154	167.670	134.738	145.027	153.606	141.062	137.653	163.565	161.827	155.418	137.577	124.659	138.912	150.456	133.577	124.906	114.594	181.545	159.408	149.561	158.412	158.659	151.340	48.243	159.154	167.670	134.738	145.027	153.606
2.350	140.962	137.263	162.926	162.565	154.741	134.447	126.203	139.426	151.070	133.674	124.960	116.602	179.500	158.225	153.161	158.781	159.045	148.933	49.855	158.142	170.934	132.234	145.769	152.685	140.962	137.263	162.926	162.565	154.741	134.447	126.203	139.426	151.070	133.674	124.960	116.602	179.500	158.225	153.161	158.781	159.045	148.933	49.855	158.142	170.934	132.234	145.769	152.685
2.375	141.283	136.469	164.567	163.774	154.959	133.083	127.827	136.914	150.397	135.342	126.360	114.478	176.248	157.623	150.430	156.888	158.351	150.918	51.420	159.543	170.125	135.009	145.861	150.789	141.283	136.469	164.567	163.774	154.959	133.083	127.827	136.914	150.397	135.342	126.360	114.478	176.248	157.623	150.430	156.888	158.351	150.918	51.420	159.543	170.125	135.009	145.861	150.789
2.400	144.492	135.410	160.784	161.696	152.872	133.777	125.178	136.843	150.878	135.668	126.212	115.250	179.046	154.718	148.993	153.014	153.747	149.642	48.789	159.074	172.611	137.291	147.082	153.511	144.492	135.410	160.784	161.696	152.872	133.777	125.178	136.843	150.878	135.668	126.212	115.250	179.046	154.718	148.993	153.014	153.747	149.642	48.789	159.074	172.611	137.291	147.082	153.511
2.425	142.557	132.616	160.480	158.604	153.259	134.951	125.633	136.655	150.237	133.599	125.652	113.060	177.195	156.499	148.220	152.708	153.333	145.801	50.404	156.834	169.578	133.453	146.812	155.242	142.557	132.616	160.480	158.604	153.259	134.951	125.633	136.655	150.237	133.599	125.652	113.060	177.195	156.499	148.220	152.708	153.333	145.801	50.404	156.834	169.578	133.453	146.812	155.242
2.450	141.113	134.654	158.970	158.853	151.597	133.138	126.286	136.520	145.003	133.288	124.040	116.185	176.164	154.229	145.682	148.448	152.666	144.955	49.183	153.702	172.913	132.778	144.173	152.801	141.113	134.654	158.970	158.853	151.597	133.138	126.286	136.520	145.003	133.288	124.040	116.185	176.164	154.229	145.682	148.448	152.666	144.955	49.183	153.702	172.913	132.778	144.173	152.801
2.475	138.550	131.402	157.293	155.614	149.346	132.073	121.348	133.541	145.928	132.323	124.674	116.875	176.544	152.990	143.258	149.673	149.492	144.828	48.701	153.652	166.939	133.433	143.416	151.634	138.550	131.402	157.293	155.614	149.346	132.073	121.348	133.541	145.928	132.323	124.674	116.875	176.544	152.990	143.258	149.673	149.492	144.828	48.701	153.652	166.939	133.433	143.416	151.634
2.500	138.706	130.062	153.829	152.377	147.141	130.966	122.381	131.863	145.013	132.021	121.462	117.539	171.595	149.761	141.719	146.884	150.735	142.717	47.851	154.743	167.430	132.812	143.764	150.219	138.706	130.062	153.829	152.377	147.141	130.966	122.381	131.863	145.013	132.021	121.462	117.539	171.595	149.761	141.719	146.884	150.735	142.717	47.851	154.743	167.430	132.812	143.764	150.219
2.525	136.526	128.367	153.258	151.584	146.735	125.812	117.697	129.188	141.738	130.016	122.836	116.810	168.772	145.821	138.095	145.645	149.079	140.697	48.100	149.926	165.921	133.990	141.567	151.222	136.526	128.367	153.258	151.584	146.735	125.812	117.697	129.188	141.738	130.016	122.836	116.810	168.772	145.821	138.095	145.645	149.079	140.697	48.100	149.926	165.921	133.990	141.567	151.222
2.550	133.967	126.722	153.160	150.747	143.319	126.825	116.169	124.363	141.080	129.905	122.094	116.275	168.579	146.515	134.931	144.286	144.289	136.321	48.672	148.013	161.428	129.403	139.249	146.236	133.967	126.722	153.160	150.747	143.319	126.825	116.169	124.363	141.080	129.905	122.094	116.275	168.579	146.515	134.931	144.286	144.289	136.321	48.672	148.013	161.428	129.403	139.249	146.236
2.575	130.778	124.787	149.830	149.315	141.722	124.947	118.652	123.384	140.654	129.370	118.928	114.825	161.889	142.509	134.663	140.153	141.237	136.039	46.449	145.565	161.442	126.274	136.018	146.253	130.778	124.787	149.830	149.315	141.722	124.947	118.652	123.384	140.654	129.370	118.928	114.825	161.889	142.509	134.663	140.153	141.237	136.039	46.449	145.565	161.442	126.274	136.018	146.253
2.600	130.225	119.902	146.113	146.740	141.847	124.290	113.341	125.078	138.367	127.426	117.493	115.317	161.447	139.888	131.256	136.342	137.793	133.099	44.777	143.573	161.523	129.087	136.027	142.916	130.225	119.902	146.113	146.740	141.847	124.290	113.341	125.078	138.367	127.426	117.493	115.317	161.447	139.888	131.256	136.342	137.793	133.099	44.777	143.573	161.523	129.087	136.027	142.916
2.625	127.462	116.533	143.771	141.551	134.730	119.003	114.240	121.273	136.945	124.466	116.538	113.415	157.848	136.994	128.063	134.817	137.190	127.841	45.717	138.594	154.753	126.408	131.793	141.932	127.462	116.533	143.771	141.551	134.730	119.003	114.240	121.273	136.945	124.466	116.538	113.415	157.848	136.994	128.063	134.817	137.190	127.841	45.717	138.594	154.753	126.408	131.793	141.932
2.650	127.042	115.434	140.336	137.592	135.460	119.320	110.106	120.120	133.893	122.324	116.581	111.327	156.394	134.855	123.954	133.091	134.385	128.424	44.112	138.862	152.106	124.248	130.547	141.818	127.042	115.434	140.336	137.592	135.460	119.320	110.106	120.120	133.893	122.324	116.581	111.327	156.394	134.855	123.954	133.091	134.385	128.424	44.112	138.862	152.106	124.248	130.547	141.818
2.675	121.238	111.754	137.281	139.853	130.672	115.752	108.569	115.697	130.107	120.851	113.588	110.375	150.506	131.261	124.069	127.845	133.356	122.875	43.615	134.257	150.849	124.851	127.074	136.177	121.238	111.754	137.281	139.853	130.672	115.752	108.569	115.697	130.107	120.851	113.588	110.375	150.506	131.261	124.069	127.845	133.356	122.875	43.615	134.257	150.849	124.851	127.074	136.177
2.700	121.449	110.639	134.196	136.781	130.868	110.235	106.774	113.833	128.820	118.041	111.790	107.717	150.167	127.830	120.427	127.348	125.224	120.232	43.278	130.674	149.322	120.127	128.218	135.994	121.449	110.639	134.196	136.781	130.868	110.235	106.774	113.833	128.820	118.041	111.790	107.717	150.167	127.830	120.427	127.348	125.224	120.232	43.278	130.674	149.322	120.127	128.218	135.994
2.725	115.377	108.204	132.312	131.412	126.610	109.817	106.427	111.627	127.594	117.898	109.973	102.860	142.399	126.764	119.625	123.347	128.652	120.583	42.396	129.803	147.560	119.544	122.980	134.300	115.377	108.204	132.312	131.412	126.610	109.817	106.427	111.627	127.594	117.898	109.973	102.860	142.399	126.764	119.625	123.347	128.652	120.583	42.396	129.803	147.560	119.544	122.980	134.300
2.750	117.147	105.056	129.646	128.036	122.346	107.963	103.246	109.240	124.025	116.293	108.841	103.871	143.733	124.952	117.219	124.799	124.398	116.537	41.420	126.270	141.749	117.748	122.940	132.195	117.147	105.056	129.646	128.036	122.346	107.963	103.246	109.240	124.025	116.293	108.841	103.871	143.733	124.952	117.219	124.799	124.398	116.537	41.420	126.270	141.749	117.748	122.940	132.195
2.775	113.828	104.142	128.319	130.118	123.662	106.554	102.175	105.680	124.491	111.696	107.380	103.101	138.355	121.304	111.436	122.959	121.237	116.481	42.715	123.405	141.156	115.206	121.829	129.269	113.828	104.142	128.319	130.118	123.662	106.554	102.175	105.680	124.491	111.696	107.380	103.101	138.355	121.304	111.436	122.959	121.237	116.481	42.715	123.405	141.156	115.206	121.829	129.269
2.800	112.798	101.862	125.441	127.971	119.763	105.590	101.312	107.971	125.879	113.276	107.517	102.881	138.910	120.177	115.764	120.372	118.570	113.519	40.887	121.036	142.562	116.750	121.895	129.408	112.798	101.862	125.441	127.971	119.763	105.590	101.312	107.971	125.879	113.276	107.517	102.881	138.910	120.177	115.764	120.372	118.570	113.519	40.887	121.036	142.562	116.750	121.895	129.408
2.825	111.374	100.318	125.130	125.453	121.566	103.848	101.362	104.849	120.665	112.925	105.622	105.340	140.729	120.006	111.904	119.953	120.098	112.548	41.452	122.749	139.126	114.089	119.932	129.199	111.374	100.318	125.130	125.453	121.566	103.848	101.362	104.849	120.665	112.925	105.622	105.340	140.729	120.006	111.904	119.953	120.098	112.548	41.452	122.749	139.126	114.089	119.932	129.199
2.850	111.631	100.145	123.122	122.864	120.469	104.959	100.136	102.062	117.790	113.032	107.087	102.725	135.801	116.862	111.286	118.651	117.324	110.200	38.973	123.531	140.476	113.858	119.999	127.445	111.631	100.145	123.122	122.864	120.469	104.959	100.136	102.062	117.790	113.032	107.087	102.725	135.801	116.862	111.286	118.651	117.324	110.200	38.973	123.531	140.476	113.858	119.999	127.445
2.875	110.061	95.813	120.816	121.231	116.767	99.503	97.676	102.603	119.667	110.933	103.929	100.231	135.428	115.956	109.420	118.587	116.478	108.291	39.359	121.213	137.555	111.623	115.670	126.221	110.061	95.813	120.816	121.231	116.767	99.503	97.676	102.603	119.667	110.933	103.929	100.231	135.428	115.956	109.420	118.587	116.478	108.291	39.359	121.213	137.555	111.623	115.670	126.221
2.900	107.063	98.007	120.187	121.066	116.622	100.801	95.316	101.082	118.086	109.045	103.105	100.353	130.419	115.006	107.310	115.836	115.612	109.236	38.704	116.577	133.717	114.326	114.798	124.922	107.063	98.007	120.187	121.066	116.622	100.801	95.316	101.082	118.086	109.045	103.105	100.353	130.419	115.006	107.310	115.836	115.612	109.236	38.704	116.577	133.717	114.326	114.798	124.922
2.925	104.410	95.094	117.676	118.793	115.778	98.424	97.142	101.739	118.348	108.923	100.430	98.114	132.468	114.063	106.645	113.879	114.537	107.277	39.619	117.072	131.441	111.137	115.130	122.505	104.410	95.094	117.676	118.793	115.778	98.424	97.142	101.739	118.348	108.923	100.430	98.114	132.468	114.063	106.645	113.879	114.537	107.277	39.619	117.072	131.441	111.137	115.130	122.505
2.950	102.854	94.102	113.405	120.357	113.396	97.319	95.443	98.233	116.235	107.465	102.114	100.129	127.680	110.491	106.256	109.503	109.996	104.926	36.476	113.375	131.475	108.745	111.027	124.074	102.854	94.102	113.405	120.357	113.396	97.319	95.443	98.233	116.235	107.465	102.114	100.129	127.680	110.491	106.256	109.503	109.996	104.926	36.476	113.375	131.475	108.745	111.027	124.074
2.975	102.692	91.980	114.165	115.402	111.900	96.748	93.339	98.985	111.783	108.682	98.683	97.991	130.215	108.960	106.171	112.310	109.865	102.197	36.055	111.870	131.822	108.504	112.151	120.453	102.692	91.980	114.165	115.402	111.900	96.748	93.339	98.985	111.783	108.682	98.683	97.991	130.215	108.960	106.171	112.310	109.865	102.197	36.055	111.870	131.822	108.504	112.151	120.453
3.000	100.335	92.552	112.337	114.745	109.191	97.533	91.510	95.489	111.021	104.060	99.874	94.027	124.773	107.633	103.858	111.827	110.000	101.189	37.061	111.689	127.342	109.600	110.047	120.191	100.335	92.552	112.337	114.745	109.191	97.533	91.510	95.489	111.021	104.060	99.874	94.027	124.773	107.633	103.858	111.827	110.000	101.189	37.061	111.689	127.342	109.600	110.047	120.191
3.025	100.231	90.732	107.658	113.361	106.222	92.478	88.084	95.373	110.427	105.242	97.159	94.082	125.082	106.139	102.346	105.326	107.239	98.937	34.804	109.711	127.397	106.692	109.498	116.411	100.231	90.732	107.658	113.361	106.222	92.478	88.084	95.373	110.427	105.242	97.159	94.082	125.082	106.139	102.346	105.326	107.239	98.937	34.804	109.711	127.397	106.692	109.498	116.411
3.050	96.443	89.007	107.801	110.329	105.448	92.390	87.762	92.589	108.437	99.088	92.709	92.158	122.605	103.004	99.715	102.425	104.238	98.391	35.870	107.812	123.583	104.547	109.119	115.701	96.443	89.007	107.801	110.329	105.448	92.390	87.762	92.589	108.437	99.088	92.709	92.158	122.605	103.004	99.715	102.425	104.238	98.391	35.870	107.812	123.583	104.547	109.119	115.701
3.075	96.749	86.300	106.010	110.139	104.536	89.695	86.333	89.889	105.147	99.721	95.116	92.409	119.970	100.384	97.109	104.712	101.211	94.802	34.414	102.661	121.263	101.380	106.843	114.650	96.749	86.300	106.010	110.139	104.536	89.695	86.333	89.889	105.147	99.721	95.116	92.409	119.970	100.384	97.109	104.712	101.211	94.802	34.414	102.661	121.263	101.380	106.843	114.650
3.100	92.217	85.311	102.992	107.040	99.653	90.260	85.401	87.742	102.431	99.584	91.167	88.768	116.788	98.425	95.030	101.648	101.224	95.464	33.872	104.382	117.226	100.259	102.892	110.172	92.217	85.311	102.992	107.040	99.653	90.260	85.401	87.742	102.431	99.584	91.167	88.768	116.788	98.425	95.030	101.648	101.224	95.464	33.872	104.382	117.226	100.259	102.892	110.172
3.125	91.668	83.088	102.361	109.139	100.394	87.946	83.781	87.908	101.768	95.929	90.040	88.012	114.555	96.372	94.655	100.405	99.017	92.761	34.965	101.524	115.663	97.588	101.262	110.280	91.668	83.088	102.361	109.139	100.394	87.946	83.781	87.908	101.768	95.929	90.040	88.012	114.555	96.372	94.655	100.405	99.017	92.761	34.965	101.524	115.663	97.588	101.262	110.280
3.150	89.507	82.337	99.441	102.894	97.424	86.386	81.146	86.141	97.671	94.904	89.779	87.558	112.894	95.699	91.784	96.323	99.025	90.096	32.669	99.425	113.269	99.596	100.569	105.980	89.507	82.337	99.441	102.894	97.424	86.386	81.146	86.141	97.671	94.904	89.779	87.558	112.894	95.699	91.784	96.323	99.025	90.096	32.669	99.425	113.269	99.596	100.569	105.980
3.175	86.589	80.117	101.609	100.991	93.960	83.954	80.979	85.395	92.911	93.411	86.569	87.790	112.389	91.009	90.840	96.204	94.917	88.207	31.492	98.230	112.069	95.303	96.876	102.701	86.589	80.117	101.609	100.991	93.960	83.954	80.979	85.395	92.911	93.411	86.569	87.790	112.389	91.009	90.840	96.204	94.917	88.207	31.492	98.230	112.069	95.303	96.876	102.701
3.200	85.226	78.511	95.144	99.240	97.073	81.063	79.034	81.429	96.676	92.079	85.386	86.852	110.312	91.934	87.014	96.897	95.549	88.668	31.078	96.460	109.716	94.567	97.066	100.079	85.226	78.511	95.144	99.240	97.073	81.063	79.034	81.429	96.676	92.079	85.386	86.852	110.312	91.934	87.014	96.897	95.549	88.668	31.078	96.460	109.716	94.567	97.066	100.079
3.225	84.084	77.025	94.522	99.055	94.301	81.667	79.093	80.468	97.200	92.602	87.186	87.087	108.160	90.112	85.846	93.525	93.574	87.568	32.904	96.577	110.659	94.173	97.550	104.206	84.084	77.025	94.522	99.055	94.301	81.667	79.093	80.468	97.200	92.602	87.186	87.087	108.160	90.112	85.846	93.525	93.574	87.568	32.904	96.577	110.659	94.173	97.550	104.206
3.250	82.945	75.153	94.341	96.464	90.636	79.272	77.549	79.606	94.037	92.812	83.891	85.288	106.190	92.660	85.641	91.969	93.339	86.519	31.836	92.784	106.547	90.564	94.885	102.823	82.945	75.153	94.341	96.464	90.636	79.272	77.549	79.606	94.037	92.812	83.891	85.288	106.190	92.660	85.641	91.969	93.339	86.519	31.836	92.784	106.547	90.564	94.885	102.823
3.275	84.353	74.430	92.793	95.402	90.691	77.491	77.690	79.934	93.561	90.630	82.774	81.321	103.836	87.478	87.443	91.836	92.703	85.715	32.433	93.643	108.087	91.804	95.820	100.368	84.353	74.430	92.793	95.402	90.691	77.491	77.690	79.934	93.561	90.630	82.774	81.321	103.836	87.478	87.443	91.836	92.703	85.715	32.433	93.643	108.087	91.804	95.820	100.368
3.300	81.897	73.681	91.508	96.561	89.825	76.890	77.387	79.468	92.029	89.969	81.159	81.730	102.573	88.784	83.109	90.287	89.893	82.860	30.567	93.027	107.124	89.922	92.914	102.534	81.897	73.681	91.508	96.561	89.825	76.890	77.387	79.468	92.029	89.969	81.159	81.730	102.573	88.784	83.109	90.287	89.893	82.860	30.567	93.027	107.124	89.922	92.914	102.534
3.325	81.120	72.381	87.994	94.039	87.655	76.774	73.990	78.137	90.322	89.166	80.010	81.775	101.041	85.635	83.241	86.806	90.000	83.591	29.621	90.429	103.894	89.805	90.211	100.360	81.120	72.381	87.994	94.039	87.655	76.774	73.990	78.137	90.322	89.166	80.010	81.775	101.041	85.635	83.241	86.806	90.000	83.591	29.621	90.429	103.894	89.805	90.211	100.360
3.350	79.483	71.577	87.339	94.291	88.322	76.029	72.944	76.801	86.342	86.814	81.021	79.254	101.601	83.786	81.451	86.945	90.644	82.505	28.063	89.202	100.151	89.459	88.664	95.463	79.483	71.577	87.339	94.291	88.322	76.029	72.944	76.801	86.342	86.814	81.021	79.254	101.601	83.786	81.451	86.945	90.644	82.505	28.063	89.202	100.151	89.459	88.664	95.463
3.375	77.485	70.175	87.833	88.815	85.327	75.909	72.123	76.098	88.450	84.936	79.950	77.911	100.971	84.347	81.034	87.126	87.307	81.606	29.693	90.802	100.856	87.313	90.678	94.831	77.485	70.175	87.833	88.815	85.327	75.909	72.123	76.098	88.450	84.936	79.950	77.911	100.971	84.347	81.034	87.126	87.307	81.606	29.693	90.802	100.856	87.313	90.678	94.831
3.400	76.495	69.265	83.115	88.580	86.893	72.809	72.580	73.515	84.394	84.566	77.639	79.171	98.449	83.089	77.801	86.161	85.267	78.699	29.718	88.837	98.307	87.138	88.864	93.460	76.495	69.265	83.115	88.580	86.893	72.809	72.580	73.515	84.394	84.566	77.639	79.171	98.449	83.089	77.801	86.161	85.267	78.699	29.718	88.837	98.307	87.138	88.864	93.460
3.425	76.724	68.892	84.375	88.500	83.516	71.233	70.894	72.184	84.186	83.139	78.027	75.022	96.152	80.734	78.232	83.018	81.921	78.253	30.746	86.780	97.998	84.749	88.416	91.462	76.724	68.892	84.375	88.500	83.516	71.233	70.894	72.184	84.186	83.139	78.027	75.022	96.152	80.734	78.232	83.018	81.921	78.253	30.746	86.780	97.998	84.749	88.416	91.462
3.450	73.262	66.250	84.495	87.084	82.529	69.676	70.334	73.458	83.185	81.849	75.906	76.011	96.072	80.359	77.643	80.685	82.097	76.883	29.266	83.475	96.751	85.170	82.672	87.968	73.262	66.250	84.495	87.084	82.529	69.676	70.334	73.458	83.185	81.849	75.906	76.011	96.072	80.359	77.643	80.685	82.097	76.883	29.266	83.475	96.751	85.170	82.672	87.968
3.475	72.962	66.237	80.912	84.413	81.229	67.266	67.350	70.093	82.757	82.078	74.616	74.909	93.262	79.538	75.008	81.903	80.995	73.722	31.015	85.397	94.625	79.678	83.368	87.859	72.962	66.237	80.912	84.413	81.229	67.266	67.350	70.093	82.757	82.078	74.616	74.909	93.262	79.538	75.008	81.903	80.995	73.722	31.015	85.397	94.625	79.678	83.368	87.859
3.500	71.643	62.583	78.816	83.731	78.239	69.038	69.842	66.979	79.399	80.819	72.543	73.056	88.861	75.752	73.151	79.409	79.130	74.583	27.327	82.135	90.809	80.653	81.682	88.847	71.643	62.583	78.816	83.731	78.239	69.038	69.842	66.979	79.399	80.819	72.543	73.056	88.861	75.752	73.151	79.409	79.130	74.583	27.327	82.135	90.809	80.653	81.682	88.847
3.525	68.708	62.693	76.372	82.496	77.609	67.330	66.118	65.424	78.985	78.975	71.152	72.278	87.124	77.412	74.341	80.577	79.511	72.945	30.137	81.159	90.036	82.771	81.731	84.357	68.708	62.693	76.372	82.496	77.609	67.330	66.118	65.424	78.985	78.975	71.152	72.278	87.124	77.412	74.341	80.577	79.511	72.945	30.137	81.159	90.036	82.771	81.731	84.357
3.550	67.542	62.821	78.597	80.234	77.968	65.944	64.646	66.397	75.043	77.310	70.281	69.800	87.468	73.145	72.358	76.471	79.333	71.123	29.389	76.328	90.220	77.896	79.747	86.697	67.542	62.821	78.597	80.234	77.968	65.944	64.646	66.397	75.043	77.310	70.281	69.800	87.468	73.145	72.358	76.471	79.333	71.123	29.389	76.328	90.220	77.896	79.747	86.697
3.575	68.816	59.539	75.781	77.557	75.301	65.052	63.992	64.672	75.452	75.213	68.524	70.330	86.016	72.626	72.014	76.149	76.048	70.073	29.843	78.903	87.958	78.418	78.087	86.586	68.816	59.539	75.781	77.557	75.301	65.052	63.992	64.672	75.452	75.213	68.524	70.330	86.016	72.626	72.014	76.149	76.048	70.073	29.843	78.903	87.958	78.418	78.087	86.586
3.600	66.184	60.831	76.163	81.609	75.538	66.121	64.068	64.594	75.580	75.042	69.421	70.874	87.069	72.295	70.938	76.158	75.897	73.602	28.334	78.631	88.236	77.829	77.739	85.769	66.184	60.831	76.163	81.609	75.538	66.121	64.068	64.594	75.580	75.042	69.421	70.874	87.069	72.295	70.938	76.158	75.897	73.602	28.334	78.631	88.236	77.829	77.739	85.769
3.625	63.782	61.534	74.204	78.710	74.279	65.354	62.187	65.810	73.373	73.938	68.913	68.826	86.718	72.739	69.532	71.121	76.356	70.491	29.294	76.979	87.555	76.536	77.196	83.861	63.782	61.534	74.204	78.710	74.279	65.354	62.187	65.810	73.373	73.938	68.913	68.826	86.718	72.739	69.532	71.121	76.356	70.491	29.294	76.979	87.555	76.536	77.196	83.861
3.650	65.193	60.971	75.109	79.104	74.684	64.124	63.134	62.924	75.782	74.133	67.269	66.613	84.119	72.580	68.895	74.132	73.207	71.912	27.787	76.707	86.256	76.174	76.657	80.998	65.193	60.971	75.109	79.104	74.684	64.124	63.134	62.924	75.782	74.133	67.269	66.613	84.119	72.580	68.895	74.132	73.207	71.912	27.787	76.707	86.256	76.174	76.657	80.998
3.675	63.589	59.169	74.649	78.874	73.051	63.042	61.114	60.905	73.767	71.051	67.639	69.234	82.332	70.719	69.110	74.653	74.478	70.625	27.609	76.811	90.796	71.996	78.983	78.489	63.589	59.169	74.649	78.874	73.051	63.042	61.114	60.905	73.767	71.051	67.639	69.234	82.332	70.719	69.110	74.653	74.478	70.625	27.609	76.811	90.796	71.996	78.983	78.489
3.700	61.079	58.328	72.234	76.096	74.228	62.771	59.305	62.059	73.954	72.276	67.645	65.789	83.478	70.190	67.845	74.323	74.342	71.259	26.192	76.233	84.986	74.080	75.571	78.645	61.079	58.328	72.234	76.096	74.228	62.771	59.305	62.059	73.954	72.276	67.645	65.789	83.478	70.190	67.845	74.323	74.342	71.259	26.192	76.233	84.986	74.080	75.571	78.645
3.725	61.947	56.288	70.995	76.095	72.014	61.176	59.687	59.844	69.685	72.617	66.419	67.806	82.945	70.678	65.846	73.716	72.757	68.904	27.549	73.008	84.304	73.391	72.653	80.220	61.947	56.288	70.995	76.095	72.014	61.176	59.687	59.844	69.685	72.617	66.419	67.806	82.945	70.678	65.846	73.716	72.757	68.904	27.549	73.008	84.304	73.391	72.653	80.220
3.750	61.722	57.410	69.520	74.470	71.581	60.629	57.907	60.658	72.276	71.820	66.449	63.243	79.686	69.233	65.437	71.816	72.499	68.844	27.062	73.481	82.613	73.362	73.513	80.877	61.722	57.410	69.520	74.470	71.581	60.629	57.907	60.658	72.276	71.820	66.449	63.243	79.686	69.233	65.437	71.816	72.499	68.844	27.062	73.481	82.613	73.362	73.513	80.877
3.775	62.000	57.578	71.299	74.888	70.589	59.931	59.362	60.472	71.303	74.462	63.616	62.822	80.760	67.194	65.883	72.869	72.708	67.176	27.006	75.005	84.859	71.597	72.554	78.190	62.000	57.578	71.299	74.888	70.589	59.931	59.362	60.472	71.303	74.462	63.616	62.822	80.760	67.194	65.883	72.869	72.708	67.176	27.006	75.005	84.859	71.597	72.554	78.190
3.800	60.421	54.358	68.534	74.061	68.117	61.571	58.070	57.736	68.315	71.079	64.009	62.424	80.716	65.736	65.189	71.000	73.149	65.572	27.080	70.555	84.694	70.144	72.302	77.676	60.421	54.358	68.534	74.061	68.117	61.571	58.070	57.736	68.315	71.079	64.009	62.424	80.716	65.736	65.189	71.000	73.149	65.572	27.080	70.555	84.694	70.144	72.302	77.676
3.825	60.114	54.596	70.584	72.773	69.472	59.339	58.883	60.751	68.713	69.085	64.505	64.557	77.555	65.847	63.369	71.389	70.375	68.512	25.592	72.564	83.876	72.259	70.965	77.484	60.114	54.596	70.584	72.773	69.472	59.339	58.883	60.751	68.713	69.085	64.505	64.557	77.555	65.847	63.369	71.389	70.375	68.512	25.592	72.564	83.876	72.259	70.965	77.484
3.850	59.770	53.137	67.718	72.693	67.546	59.521	56.925	57.300	66.841	70.428	61.661	63.540	78.053	66.909	62.756	68.484	70.439	65.070	25.186	71.548	77.636	69.007	69.935	75.257	59.770	53.137	67.718	72.693	67.546	59.521	56.925	57.300	66.841	70.428	61.661	63.540	78.053	66.909	62.756	68.484	70.439	65.070	25.186	71.548	77.636	69.007	69.935	75.257
3.875	58.592	54.514	68.142	70.568	69.657	56.889	56.103	55.537	68.538	70.303	61.350	60.745	77.787	65.867	61.954	67.669	65.507	64.661	24.990	71.535	78.701	71.772	68.442	74.925	58.592	54.514	68.142	70.568	69.657	56.889	56.103	55.537	68.538	70.303	61.350	60.745	77.787	65.867	61.954	67.669	65.507	64.661	24.990	71.535	78.701	71.772	68.442	74.925
3.900	57.896	52.630	64.668	68.685	66.090	58.636	54.705	59.217	64.860	66.534	61.143	61.088	75.795	65.814	59.616	68.014	67.625	62.062	26.726	67.442	76.178	65.977	68.810	73.122	57.896	52.630	64.668	68.685	66.090	58.636	54.705	59.217	64.860	66.534	61.143	61.088	75.795	65.814	59.616	68.014	67.625	62.062	26.726	67.442	76.178	65.977	68.810	73.122
3.925	55.989	52.025	65.676	67.133	67.051	56.705	52.187	59.262	66.236	66.777	59.726	59.079	74.224	63.030	61.722	68.148	67.373	63.815	26.096	67.570	77.571	66.088	68.302	74.702	55.989	52.025	65.676	67.133	67.051	56.705	52.187	59.262	66.236	66.777	59.726	59.079	74.224	63.030	61.722	68.148	67.373	63.815	26.096	67.570	77.571	66.088	68.302	74.702
3.950	53.369	51.304	61.893	66.122	64.830	56.510	53.700	56.072	64.059	64.781	61.422	60.869	74.921	60.201	59.505	64.947	65.091	62.539	25.527	66.000	76.444	66.095	64.702	71.565	53.369	51.304	61.893	66.122	64.830	56.510	53.700	56.072	64.059	64.781	61.422	60.869	74.921	60.201	59.505	64.947	65.091	62.539	25.527	66.000	76.444	66.095	64.702	71.565
3.975	52.634	49.309	62.451	65.079	63.450	54.361	52.036	55.464	64.102	65.146	56.452	59.398	69.142	61.168	58.552	63.838	65.075	60.152	24.762	67.660	76.802	67.937	66.355	70.444	52.634	49.309	62.451	65.079	63.450	54.361	52.036	55.464	64.102	65.146	56.452	59.398	69.142	61.168	58.552	63.838	65.075	60.152	24.762	67.660	76.802	67.937	66.355	70.444
4.000	52.715	47.608	62.506	64.771	63.312	54.264	51.053	53.788	63.765	63.498	56.992	58.141	68.712	59.092	57.406	63.066	64.432	60.904	25.195	64.964	74.717	65.395	64.982	70.078	52.715	47.608	62.506	64.771	63.312	54.264	51.053	53.788	63.765	63.498	56.992	58.141	68.712	59.092	57.406	63.066	64.432	60.904	25.195	64.964	74.717	65.395	64.982	70.078
4.025	53.477	47.017	60.575	64.118	63.570	52.197	51.063	53.279	60.401	62.734	55.440	58.656	70.443	58.303	57.265	61.601	64.264	59.363	24.220	63.243	72.038	62.785	62.665	68.698	53.477	47.017	60.575	64.118	63.570	52.197	51.063	53.279	60.401	62.734	55.440	58.656	70.443	58.303	57.265	61.601	64.264	59.363	24.220	63.243	72.038	62.785	62.665	68.698
4.050	51.119	46.928	61.963	64.857	59.474	50.826	49.187	48.437	58.800	63.500	55.303	57.964	69.007	57.146	54.729	62.807	63.212	56.487	25.207	62.458	72.509	64.208	63.095	67.439	51.119	46.928	61.963	64.857	59.474	50.826	49.187	48.437	58.800	63.500	55.303	57.964	69.007	57.146	54.729	62.807	63.212	56.487	25.207	62.458	72.509	64.208	63.095	67.439
4.075	50.413	45.844	58.408	62.902	62.812	51.506	50.758	50.996	59.672	60.403	54.027	58.202	68.522	57.578	56.709	63.527	63.288	58.380	25.730	62.523	75.220	62.425	61.891	67.292	50.413	45.844	58.408	62.902	62.812	51.506	50.758	50.996	59.672	60.403	54.027	58.202	68.522	57.578	56.709	63.527	63.288	58.380	25.730	62.523	75.220	62.425	61.891	67.292
4.100	49.531	47.527	59.920	63.535	62.557	50.849	50.333	50.989	60.776	62.983	52.804	57.310	70.947	57.314	56.659	62.424	64.105	58.002	23.761	62.921	72.194	62.792	64.054	69.642	49.531	47.527	59.920	63.535	62.557	50.849	50.333	50.989	60.776	62.983	52.804	57.310	70.947	57.314	56.659	62.424	64.105	58.002	23.761	62.921	72.194	62.792	64.054	69.642
4.125	51.577	47.515	59.429	65.077	60.554	50.375	48.952	49.964	61.012	61.084	54.391	58.038	66.826	58.835	56.979	61.042	62.768	61.180	23.253	62.083	72.016	61.511	62.417	68.455	51.577	47.515	59.429	65.077	60.554	50.375	48.952	49.964	61.012	61.084	54.391	58.038	66.826	58.835	56.979	61.042	62.768	61.180	23.253	62.083	72.016	61.511	62.417	68.455
4.150	50.837	47.312	60.304	61.443	61.199	51.359	49.234	49.848	58.704	59.689	53.001	56.550	67.180	56.910	54.573	61.043	63.023	58.002	25.784	64.438	70.187	63.380	63.754	67.387	50.837	47.312	60.304	61.443	61.199	51.359	49.234	49.848	58.704	59.689	53.001	56.550	67.180	56.910	54.573	61.043	63.023	58.002	25.784	64.438	70.187	63.380	63.754	67.387
4.175	49.740	45.646	58.285	64.191	59.763	51.259	48.408	51.279	59.342	60.415	53.621	57.360	68.723	57.026	54.197	60.293	61.897	59.226	24.107	63.809	72.514	61.503	63.721	68.833	49.740	45.646	58.285	64.191	59.763	51.259	48.408	51.279	59.342	60.415	53.621	57.360	68.723	57.026	54.197	60.293	61.897	59.226	24.107	63.809	72.514	61.503	63.721	68.833
4.200	50.751	44.565	59.995	62.772	62.492	50.741	48.610	50.584	59.348	61.338	53.491	59.339	68.320	57.757	53.711	59.018	64.741	58.915	24.185	62.993	72.186	61.349	62.629	67.839	50.751	44.565	59.995	62.772	62.492	50.741	48.610	50.584	59.348	61.338	53.491	59.339	68.320	57.757	53.711	59.018	64.741	58.915	24.185	62.993	72.186	61.349	62.629	67.839
4.225	48.861	45.850	58.182	65.472	60.095	49.448	48.550	49.342	57.998	59.910	51.041	56.684	65.410	56.751	54.305	58.945	62.661	59.398	25.900	60.438	70.663	60.960	62.223	66.704	48.861	45.850	58.182	65.472	60.095	49.448	48.550	49.342	57.998	59.910	51.041	56.684	65.410	56.751	54.305	58.945	62.661	59.398	25.900	60.438	70.663	60.960	62.223	66.704
4.250	48.502	44.739	59.004	64.611	57.613	49.801	47.704	44.717	55.912	58.655	52.591	58.166	66.469	54.832	53.398	58.872	58.653	55.847	24.215	61.379	69.241	62.816	63.414	68.802	48.502	44.739	59.004	64.611	57.613	49.801	47.704	44.717	55.912	58.655	52.591	58.166	66.469	54.832	53.398	58.872	58.653	55.847	24.215	61.379	69.241	62.816	63.414	68.802
4.275	46.451	44.370	56.860	62.399	58.231	47.925	47.431	47.369	58.018	60.122	51.605	56.382	63.957	53.886	53.610	58.967	60.522	56.841	24.553	62.361	70.250	60.929	60.141	65.380	46.451	44.370	56.860	62.399	58.231	47.925	47.431	47.369	58.018	60.122	51.605	56.382	63.957	53.886	53.610	58.967	60.522	56.841	24.553	62.361	70.250	60.929	60.141	65.380
4.300	46.608	43.148	56.266	58.281	56.603	47.129	47.561	47.411	54.557	56.604	50.745	55.584	64.846	53.874	51.772	57.627	59.871	56.833	25.452	61.899	69.807	59.350	59.807	64.520	46.608	43.148	56.266	58.281	56.603	47.129	47.561	47.411	54.557	56.604	50.745	55.584	64.846	53.874	51.772	57.627	59.871	56.833	25.452	61.899	69.807	59.350	59.807	64.520
4.325	47.709	40.805	54.904	60.409	57.812	46.031	47.056	46.013	56.034	56.874	47.874	55.197	61.935	53.160	51.805	58.765	57.451	55.553	23.977	59.999	66.218	60.020	60.180	62.673	47.709	40.805	54.904	60.409	57.812	46.031	47.056	46.013	56.034	56.874	47.874	55.197	61.935	53.160	51.805	58.765	57.451	55.553	23.977	59.999	66.218	60.020	60.180	62.673
4.350	48.176	42.992	52.445	60.344	57.296	48.815	44.431	45.361	54.350	56.327	49.866	53.579	64.468	52.354	51.894	57.383	56.263	52.966	24.304	58.850	66.338	57.989	60.421	64.045	48.176	42.992	52.445	60.344	57.296	48.815	44.431	45.361	54.350	56.327	49.866	53.579	64.468	52.354	51.894	57.383	56.263	52.966	24.304	58.850	66.338	57.989	60.421	64.045
4.375	45.246	41.166	52.954	60.609	55.399	47.214	45.908	45.565	54.603	54.595	48.845	53.339	62.268	51.679	50.247	57.024	56.906	52.548	23.776	53.628	63.840	55.449	57.895	63.052	45.246	41.166	52.954	60.609	55.399	47.214	45.908	45.565	54.603	54.595	48.845	53.339	62.268	51.679	50.247	57.024	56.906	52.548	23.776	53.628	63.840	55.449	57.895	63.052
4.400	46.762	40.877	50.562	58.201	53.614	46.496	43.027	44.464	53.180	53.366	47.661	53.489	61.439	51.360	47.397	55.048	55.082	52.849	23.603	55.121	65.148	56.359	55.500	65.282	46.762	40.877	50.562	58.201	53.614	46.496	43.027	44.464	53.180	53.366	47.661	53.489	61.439	51.360	47.397	55.048	55.082	52.849	23.603	55.121	65.148	56.359	55.500	65.282
4.425	44.715	41.635	50.783	55.478	54.853	47.388	42.007	41.320	51.662	53.365	46.362	53.843	60.954	47.983	47.514	52.426	55.029	52.271	22.096	59.573	64.712	55.502	56.090	62.500	44.715	41.635	50.783	55.478	54.853	47.388	42.007	41.320	51.662	53.365	46.362	53.843	60.954	47.983	47.514	52.426	55.029	52.271	22.096	59.573	64.712	55.502	56.090	62.500
4.450	43.932	40.170	52.592	56.929	56.669	45.035	42.334	42.739	50.813	54.496	48.359	53.019	60.779	51.459	48.139	55.919	53.803	50.664	21.612	56.443	66.049	54.334	57.119	62.282	43.932	40.170	52.592	56.929	56.669	45.035	42.334	42.739	50.813	54.496	48.359	53.019	60.779	51.459	48.139	55.919	53.803	50.664	21.612	56.443	66.049	54.334	57.119	62.282
4.475	43.808	40.134	50.790	56.505	57.700	44.170	44.161	45.944	51.034	54.025	47.567	51.528	60.434	52.247	46.865	54.047	53.156	49.896	23.056	56.710	62.712	54.573	56.502	61.026	43.808	40.134	50.790	56.505	57.700	44.170	44.161	45.944	51.034	54.025	47.567	51.528	60.434	52.247	46.865	54.047	53.156	49.896	23.056	56.710	62.712	54.573	56.502	61.026
4.500	43.008	38.637	51.623	57.958	53.142	44.807	45.706	40.997	53.279	53.537	48.019	54.611	56.326	51.016	46.654	54.924	55.545	50.950	24.571	56.035	64.666	57.599	58.252	61.917	43.008	38.637	51.623	57.958	53.142	44.807	45.706	40.997	53.279	53.537	48.019	54.611	56.326	51.016	46.654	54.924	55.545	50.950	24.571	56.035	64.666	57.599	58.252	61.917
4.525	44.701	40.092	53.148	55.949	53.916	43.509	43.288	39.230	52.383	53.358	47.185	50.733	59.015	50.592	48.802	54.867	57.285	51.024	24.500	56.178	64.917	57.561	56.124	60.745	44.701	40.092	53.148	55.949	53.916	43.509	43.288	39.230	52.383	53.358	47.185	50.733	59.015	50.592	48.802	54.867	57.285	51.024	24.500	56.178	64.917	57.561	56.124	60.745
4.550	43.780	39.022	51.772	56.312	56.019	45.014	42.331	42.254	50.165	54.204	47.076	56.459	58.572	48.339	46.314	54.801	57.113	51.160	23.959	56.299	61.178	56.103	57.823	60.366	43.780	39.022	51.772	56.312	56.019	45.014	42.331	42.254	50.165	54.204	47.076	56.459	58.572	48.339	46.314	54.801	57.113	51.160	23.959	56.299	61.178	56.103	57.823	60.366
4.575	42.214	40.095	52.299	56.095	54.275	43.552	44.725	42.133	50.453	53.906	47.215	55.365	58.623	50.535	45.371	52.711	53.883	51.392	23.704	54.506	63.278	56.949	55.561	59.757	42.214	40.095	52.299	56.095	54.275	43.552	44.725	42.133	50.453	53.906	47.215	55.365	58.623	50.535	45.371	52.711	53.883	51.392	23.704	54.506	63.278	56.949	55.561	59.757
4.600	42.562	39.935	50.884	57.775	51.681	44.123	42.286	41.283	51.388	53.846	47.532	55.076	56.975	49.750	46.939	53.009	53.267	52.456	22.381	56.311	58.858	54.417	53.804	59.984	42.562	39.935	50.884	57.775	51.681	44.123	42.286	41.283	51.388	53.846	47.532	55.076	56.975	49.750	46.939	53.009	53.267	52.456	22.381	56.311	58.858	54.417	53.804	59.984
4.625	43.341	38.365	50.509	54.206	56.130	42.630	41.520	43.044	49.215	54.494	45.246	51.307	57.392	49.253	45.387	54.363	54.437	52.378	24.495	54.102	60.938	57.053	57.235	61.110	43.341	38.365	50.509	54.206	56.130	42.630	41.520	43.044	49.215	54.494	45.246	51.307	57.392	49.253	45.387	54.363	54.437	52.378	24.495	54.102	60.938	57.053	57.235	61.110
4.650	40.563	38.493	50.018	53.917	51.906	41.958	41.216	41.193	49.725	52.520	45.663	53.582	56.674	47.697	47.534	52.883	53.450	50.847	23.176	52.353	57.846	55.417	52.793	61.525	40.563	38.493	50.018	53.917	51.906	41.958	41.216	41.193	49.725	52.520	45.663	53.582	56.674	47.697	47.534	52.883	53.450	50.847	23.176	52.353	57.846	55.417	52.793	61.525
4.675	40.245	37.346	50.149	52.276	50.466	41.361	43.069	41.647	50.030	51.278	43.236	53.597	56.308	48.525	44.621	53.280	54.216	49.676	22.760	53.609	61.775	54.855	54.507	60.174	40.245	37.346	50.149	52.276	50.466	41.361	43.069	41.647	50.030	51.278	43.236	53.597	56.308	48.525	44.621	53.280	54.216	49.676	22.760	53.609	61.775	54.855	54.507	60.174
4.700	42.642	37.069	49.034	51.887	48.741	40.956	42.415	41.687	48.211	49.821	43.409	52.953	59.129	47.470	45.310	50.111	51.668	49.750	22.237	52.470	57.488	54.791	54.533	59.575	42.642	37.069	49.034	51.887	48.741	40.956	42.415	41.687	48.211	49.821	43.409	52.953	59.129	47.470	45.310	50.111	51.668	49.750	22.237	52.470	57.488	54.791	54.533	59.575
4.725	41.692	35.972	47.386	51.005	51.462	40.557	37.902	40.786	47.671	50.903	44.131	50.057	55.371	46.997	44.067	50.776	53.103	45.961	22.647	50.811	59.312	53.812	53.464	58.296	41.692	35.972	47.386	51.005	51.462	40.557	37.902	40.786	47.671	50.903	44.131	50.057	55.371	46.997	44.067	50.776	53.103	45.961	22.647	50.811	59.312	53.812	53.464	58.296
4.750	39.397	36.662	46.925	50.777	48.866	41.584	38.607	38.905	45.984	49.151	41.029	49.006	55.644	46.318	43.064	47.064	51.175	48.335	22.395	52.274	57.877	55.088	51.162	58.701	39.397	36.662	46.925	50.777	48.866	41.584	38.607	38.905	45.984	49.151	41.029	49.006	55.644	46.318	43.064	47.064	51.175	48.335	22.395	52.274	57.877	55.088	51.162	58.701
4.775	38.824	35.161	44.364	51.803	50.008	40.492	38.830	38.571	44.437	49.900	41.636	50.936	54.024	44.367	42.134	50.636	50.269	46.798	22.887	50.900	59.286	54.549	52.205	58.130	38.824	35.161	44.364	51.803	50.008	40.492	38.830	38.571	44.437	49.900	41.636	50.936	54.024	44.367	42.134	50.636	50.269	46.798	22.887	50.900	59.286	54.549	52.205	58.130
4.800	40.338	34.990	47.518	49.379	48.375	39.155	40.035	35.780	46.463	48.296	41.285	49.171	53.504	44.547	44.048	50.516	49.405	47.235	21.530	49.668	57.668	54.333	52.262	58.173	40.338	34.990	47.518	49.379	48.375	39.155	40.035	35.780	46.463	48.296	41.285	49.171	53.504	44.547	44.048	50.516	49.405	47.235	21.530	49.668	57.668	54.333	52.262	58.173
4.825	38.488	34.646	47.010	52.583	47.311	40.185	40.395	38.215	47.177	49.029	42.641	50.017	51.418	44.551	43.305	50.727	50.908	45.816	22.236	50.150	58.385	50.178	50.567	56.661	38.488	34.646	47.010	52.583	47.311	40.185	40.395	38.215	47.177	49.029	42.641	50.017	51.418	44.551	43.305	50.727	50.908	45.816	22.236	50.150	58.385	50.178	50.567	56.661
4.850	39.072	34.916	45.594	50.448	48.540	38.786	39.843	39.549	48.232	48.860	40.978	50.196	52.329	46.926	43.125	47.880	49.705	46.279	23.348	51.752	55.658	52.562	50.936	56.195	39.072	34.916	45.594	50.448	48.540	38.786	39.843	39.549	48.232	48.860	40.978	50.196	52.329	46.926	43.125	47.880	49.705	46.279	23.348	51.752	55.658	52.562	50.936	56.195
4.875	38.795	35.825	45.912	52.543	49.387	38.668	40.643	40.369	45.967	47.947	41.356	50.215	54.211	45.267	41.906	47.216	50.712	47.580	23.285	52.065	57.490	52.397	51.361	55.360	38.795	35.825	45.912	52.543	49.387	38.668	40.643	40.369	45.967	47.947	41.356	50.215	54.211	45.267	41.906	47.216	50.712	47.580	23.285	52.065	57.490	52.397	51.361	55.360
4.900	37.852	34.007	46.434	50.680	47.636	38.227	38.993	39.191	45.219	47.338	43.746	50.339	53.055	44.715	42.014	51.423	49.781	46.972	23.581	49.408	58.823	54.181	49.717	60.693	37.852	34.007	46.434	50.680	47.636	38.227	38.993	39.191	45.219	47.338	43.746	50.339	53.055	44.715	42.014	51.423	49.781	46.972	23.581	49.408	58.823	54.181	49.717	60.693
4.925	38.096	33.481	47.395	49.761	47.698	39.925	40.441	39.973	44.926	48.510	42.069	50.936	52.331	44.204	42.734	47.382	50.995	46.768	22.863	51.857	56.958	52.448	52.428	54.888	38.096	33.481	47.395	49.761	47.698	39.925	40.441	39.973	44.926	48.510	42.069	50.936	52.331	44.204	42.734	47.382	50.995	46.768	22.863	51.857	56.958	52.448	52.428	54.888
4.950	37.617	36.178	46.869	50.274	47.494	38.511	39.866	35.340	45.331	48.859	42.873	49.946	53.129	45.460	41.626	49.185	51.410	48.480	23.447	52.421	58.035	51.326	52.414	58.397	37.617	36.178	46.869	50.274	47.494	38.511	39.866	35.340	45.331	48.859	42.873	49.946	53.129	45.460	41.626	49.185	51.410	48.480	23.447	52.421	58.035	51.326	52.414	58.397
4.975	36.915	34.096	46.807	49.160	50.242	39.319	38.656	39.076	45.317	47.063	40.561	49.212	52.905	45.098	41.959	48.597	49.063	47.270	24.457	50.029	56.084	52.482	51.521	54.899	36.915	34.096	46.807	49.160	50.242	39.319	38.656	39.076	45.317	47.063	40.561	49.212	52.905	45.098	41.959	48.597	49.063	47.270	24.457	50.029	56.084	52.482	51.521	54.899
5.000	39.810	34.259	44.556	50.986	48.200	37.843	38.079	38.978	45.920	50.037	40.810	51.547	53.694	43.301	40.648	47.434	51.732	48.546	22.114	51.986	60.592	52.523	52.240	55.107	39.810	34.259	44.556	50.986	48.200	37.843	38.079	38.978	45.920	50.037	40.810	51.547	53.694	43.301	40.648	47.434	51.732	48.546	22.114	51.986	60.592	52.523	52.240	55.107
5.025	36.575	34.555	46.798	52.154	44.874	39.891	37.338	37.738	46.248	49.254	40.320	48.950	51.516	45.525	41.809	49.599	50.402	45.697	23.705	50.349	58.114	53.528	51.174	58.665	36.575	34.555	46.798	52.154	44.874	39.891	37.338	37.738	46.248	49.254	40.320	48.950	51.516	45.525	41.809	49.599	50.402	45.697	23.705	50.349	58.114	53.528	51.174	58.665
5.050	33.428	34.268	43.938	50.857	48.737	38.352	38.199	38.944	46.260	44.940	39.425	50.655	50.683	42.443	41.550	48.875	49.191	47.324	24.089	51.066	61.301	50.874	49.827	57.127	33.428	34.268	43.938	50.857	48.737	38.352	38.199	38.944	46.260	44.940	39.425	50.655	50.683	42.443	41.550	48.875	49.191	47.324	24.089	51.066	61.301	50.874	49.827	57.127
5.075	37.391	34.445	45.594	51.177	47.086	37.159	37.589	36.820	47.524	47.418	39.212	48.367	55.545	42.104	41.364	47.607	52.776	46.941	23.792	50.892	57.667	53.267	54.122	53.090	37.391	34.445	45.594	51.177	47.086	37.159	37.589	36.820	47.524	47.418	39.212	48.367	55.545	42.104	41.364	47.607	52.776	46.941	23.792	50.892	57.667	53.267	54.122	53.090
5.100	35.346	32.933	46.201	51.000	46.708	36.912	39.083	36.342	45.866	47.738	38.982	49.689	49.596	43.906	39.684	51.460	50.196	45.904	24.980	51.458	58.183	51.845	50.115	52.647	35.346	32.933	46.201	51.000	46.708	36.912	39.083	36.342	45.866	47.738	38.982	49.689	49.596	43.906	39.684	51.460	50.196	45.904	24.980	51.458	58.183	51.845	50.115	52.647
5.125	35.917	31.775	43.969	48.531	49.356	38.889	38.008	37.364	45.514	47.089	39.769	48.532	52.609	43.436	39.698	46.513	53.340	46.506	24.034	50.913	57.601	52.181	50.148	56.033	35.917	31.775	43.969	48.531	49.356	38.889	38.008	37.364	45.514	47.089	39.769	48.532	52.609	43.436	39.698	46.513	53.340	46.506	24.034	50.913	57.601	52.181	50.148	56.033
5.150	35.071	33.978	44.963	47.365	46.923	35.491	37.260	36.510	45.935	45.323	38.203	48.894	49.347	42.080	39.314	46.825	46.471	46.934	23.214	48.165	54.991	51.242	50.397	53.027	35.071	33.978	44.963	47.365	46.923	35.491	37.260	36.510	45.935	45.323	38.203	48.894	49.347	42.080	39.314	46.825	46.471	46.934	23.214	48.165	54.991	51.242	50.397	53.027
5.175	35.441	33.629	42.610	45.481	44.768	36.789	37.421	36.472	44.334	45.624	38.937	48.719	48.825	44.285	37.989	45.570	49.347	47.695	24.953	50.520	54.210	50.997	51.919	56.014	35.441	33.629	42.610	45.481	44.768	36.789	37.421	36.472	44.334	45.624	38.937	48.719	48.825	44.285	37.989	45.570	49.347	47.695	24.953	50.520	54.210	50.997	51.919	56.014
5.200	34.074	32.333	43.604	46.800	44.964	36.284	36.327	36.185	44.170	44.935	38.662	46.430	48.055	43.331	37.538	45.276	48.703	46.633	23.677	46.661	56.018	50.656	50.843	53.091	34.074	32.333	43.604	46.800	44.964	36.284	36.327	36.185	44.170	44.935	38.662	46.430	48.055	43.331	37.538	45.276	48.703	46.633	23.677	46.661	56.018	50.656	50.843	53.091
5.225	33.954	30.006	42.810	45.932	44.564	36.480	37.729	35.216	42.370	45.891	38.304	44.486	46.633	39.409	39.808	45.749	47.291	45.106	22.845	47.446	55.463	50.107	48.757	52.417	33.954	30.006	42.810	45.932	44.564	36.480	37.729	35.216	42.370	45.891	38.304	44.486	46.633	39.409	39.808	45.749	47.291	45.106	22.845	47.446	55.463	50.107	48.757	52.417
5.250	35.022	29.166	41.794	48.044	42.465	34.556	36.185	33.533	43.322	43.374	37.135	47.245	49.475	41.739	37.844	46.177	46.962	45.181	22.883	47.988	54.594	48.747	47.580	53.961	35.022	29.166	41.794	48.044	42.465	34.556	36.185	33.533	43.322	43.374	37.135	47.245	49.475	41.739	37.844	46.177	46.962	45.181	22.883	47.988	54.594	48.747	47.580	53.961
5.275	35.506	30.651	42.188	47.677	43.263	37.156	34.625	33.387	42.985	45.764	36.454	46.024	48.396	41.888	38.842	44.432	47.913	44.761	23.425	47.261	53.763	49.579	50.288	52.866	35.506	30.651	42.188	47.677	43.263	37.156	34.625	33.387	42.985	45.764	36.454	46.024	48.396	41.888	38.842	44.432	47.913	44.761	23.425	47.261	53.763	49.579	50.288	52.866
5.300	32.600	29.660	42.798	44.984	43.453	35.614	35.665	36.050	41.223	41.911	35.525	44.981	47.911	39.908	36.836	44.175	47.703	42.754	24.384	48.230	54.855	49.531	47.750	51.700	32.600	29.660	42.798	44.984	43.453	35.614	35.665	36.050	41.223	41.911	35.525	44.981	47.911	39.908	36.836	44.175	47.703	42.754	24.384	48.230	54.855	49.531	47.750	51.700
5.325	35.907	31.846	43.209	46.029	43.305	33.840	34.668	34.090	41.735	44.914	37.191	47.489	47.634	38.512	38.309	42.304	46.590	43.312	24.983	46.585	56.162	49.892	47.866	51.680	35.907	31.846	43.209	46.029	43.305	33.840	34.668	34.090	41.735	44.914	37.191	47.489	47.634	38.512	38.309	42.304	46.590	43.312	24.983	46.585	56.162	49.892	47.866	51.680
5.350	32.284	29.894	41.548	48.271	45.193	34.544	34.104	33.749	44.131	44.496	37.776	48.783	46.425	40.714	36.474	42.686	44.784	42.412	21.908	46.415	53.457	50.663	49.353	50.754	32.284	29.894	41.548	48.271	45.193	34.544	34.104	33.749	44.131	44.496	37.776	48.783	46.425	40.714	36.474	42.686	44.784	42.412	21.908	46.415	53.457	50.663	49.353	50.754
5.375	32.779	28.840	41.993	46.253	43.021	34.866	33.852	34.910	43.590	44.503	36.407	48.898	45.697	41.260	36.588	43.133	43.950	42.237	21.262	49.874	55.759	46.583	47.931	49.397	32.779	28.840	41.993	46.253	43.021	34.866	33.852	34.910	43.590	44.503	36.407	48.898	45.697	41.260	36.588	43.133	43.950	42.237	21.262	49.874	55.759	46.583	47.931	49.397
5.400	34.645	31.400	42.637	45.072	43.853	33.743	33.330	34.246	42.544	44.480	37.772	47.944	49.080	40.292	36.647	45.266	45.927	43.360	22.174	46.670	52.690	47.836	47.878	54.416	34.645	31.400	42.637	45.072	43.853	33.743	33.330	34.246	42.544	44.480	37.772	47.944	49.080	40.292	36.647	45.266	45.927	43.360	22.174	46.670	52.690	47.836	47.878	54.416
5.425	33.077	30.634	40.216	47.075	43.978	36.763	33.554	34.543	43.405	43.905	35.863	44.970	47.540	41.989	35.598	41.916	47.086	41.294	22.976	49.221	55.862	50.161	49.177	51.809	33.077	30.634	40.216	47.075	43.978	36.763	33.554	34.543	43.405	43.905	35.863	44.970	47.540	41.989	35.598	41.916	47.086	41.294	22.976	49.221	55.862	50.161	49.177	51.809
5.450	32.156	31.480	42.399	47.407	45.965	35.422	34.144	33.662	40.910	45.348	36.110	46.664	46.830	41.742	34.877	42.097	46.084	42.478	22.430	44.665	54.831	48.313	49.132	55.515	32.156	31.480	42.399	47.407	45.965	35.422	34.144	33.662	40.910	45.348	36.110	46.664	46.830	41.742	34.877	42.097	46.084	42.478	22.430	44.665	54.831	48.313	49.132	55.515
5.475	33.304	31.523	42.952	45.133	43.481	34.760	35.209	34.514	44.259	46.026	36.577	47.156	46.923	40.137	35.266	42.628	43.351	42.086	23.858	47.668	49.845	48.985	49.805	54.021	33.304	31.523	42.952	45.133	43.481	34.760	35.209	34.514	44.259	46.026	36.577	47.156	46.923	40.137	35.266	42.628	43.351	42.086	23.858	47.668	49.845	48.985	49.805	54.021
