# Supplementary material for: From deterministic to fuzzy decision-making in artificial cells
Source: Nat Commun. 2020 Nov 6;11:5648. doi: 10.1038/s41467-020-19395-4 (PMC7648101; doi:10.1038/s41467-020-19395-4)
Supplement: Supplementary file 4 — Source Data [file 41467_2020_19395_MOESM4_ESM.zip › source-data/expression@high-gene-densities/lambda/tau-1/GFP(nM)@36C.txt]

0.125	0.000	0.000	0.000	0.000	0.000	0.000	0.000	0.000	0.000	0.000	0.000	0.000	0.000	0.000	0.000	0.000	0.000	0.000	0.000	0.000	0.000	0.000	0.000	0.000
0.150	1.409	-0.215	1.065	1.900	0.414	1.829	-0.290	3.398	0.027	-1.529	1.001	4.204	0.733	4.663	0.405	4.349	1.105	-1.469	1.724	0.613	3.598	1.437	1.996	1.454
0.175	3.384	-0.054	3.240	2.388	1.002	2.501	-0.965	1.976	1.539	-2.768	1.911	0.865	1.759	4.130	2.937	3.023	1.217	0.320	2.143	1.983	4.348	2.055	1.988	1.329
0.200	1.751	2.504	2.077	3.888	1.537	2.256	0.860	2.132	3.313	1.273	4.001	4.253	2.251	2.172	3.463	0.682	-0.760	-0.074	4.479	-0.716	6.480	5.350	2.522	0.582
0.225	5.482	4.476	4.173	1.135	1.114	3.809	2.240	6.175	1.033	2.567	3.684	7.388	5.126	6.706	4.128	4.914	1.954	0.808	2.989	2.978	6.314	7.121	5.233	-0.843
0.250	8.534	4.493	5.689	0.611	4.597	4.523	1.959	4.921	3.607	2.474	4.935	5.128	4.952	5.125	6.777	8.529	6.813	1.786	4.756	5.125	7.135	7.972	6.183	1.518
0.275	6.913	6.445	4.689	1.914	4.356	5.886	0.760	6.397	7.547	3.696	3.817	10.407	6.023	7.710	4.516	4.699	4.613	5.922	5.860	6.021	5.747	5.127	5.125	1.321
0.300	6.848	7.167	5.044	2.391	6.196	5.393	5.894	8.245	9.442	5.748	5.936	7.091	9.243	6.846	7.536	8.163	7.683	4.860	7.243	6.075	10.611	8.725	6.478	2.504
0.325	11.782	8.138	10.081	1.743	7.612	9.866	6.130	4.379	10.185	5.481	8.782	12.750	8.445	9.820	9.465	7.974	8.001	5.609	9.479	11.343	8.675	8.688	9.219	5.237
0.350	13.380	10.718	14.041	5.872	11.587	9.766	6.098	9.797	12.360	7.022	11.042	10.916	10.983	14.376	11.552	9.192	11.030	8.283	9.169	10.962	15.460	12.343	9.591	6.596
0.375	15.809	10.619	13.421	7.899	13.562	14.912	8.879	14.687	15.874	11.118	14.137	11.602	16.743	14.826	12.982	11.808	12.906	9.113	12.247	14.156	13.143	14.178	13.922	5.707
0.400	20.345	12.290	17.069	16.454	16.558	16.716	13.099	18.514	20.390	13.633	16.904	16.085	14.431	17.752	14.092	15.157	15.407	12.013	14.465	15.993	15.317	17.872	17.672	12.221
0.425	21.857	16.010	19.865	19.386	18.396	20.971	18.009	22.485	23.987	17.426	19.000	19.977	20.716	18.154	18.874	15.985	17.438	14.478	17.871	15.866	18.683	19.540	18.472	12.944
0.450	23.173	19.675	22.678	20.810	21.543	21.168	19.277	23.052	23.199	18.432	18.921	23.482	20.996	21.134	18.673	20.811	19.769	15.667	18.421	20.427	20.512	21.815	20.259	14.208
0.475	24.400	19.291	23.211	24.496	23.380	24.423	22.478	28.171	26.927	20.478	22.514	22.812	22.942	23.190	22.612	22.004	20.745	16.952	19.014	22.362	25.276	21.251	22.041	17.615
0.500	26.576	23.846	26.335	25.032	26.946	23.564	21.988	29.465	30.827	25.216	22.049	25.599	23.823	24.398	21.808	24.776	24.814	18.069	19.723	20.932	26.646	24.487	23.941	19.548
0.525	26.443	22.346	26.534	26.276	25.243	25.578	25.352	32.906	29.434	23.366	25.785	25.956	26.422	25.051	21.113	25.781	25.624	18.755	23.569	25.618	24.820	26.020	24.828	18.217
0.550	27.798	24.813	27.942	25.536	26.499	25.282	25.440	31.635	31.688	25.968	25.345	30.316	28.221	26.830	24.758	26.204	25.178	21.522	22.386	25.032	27.417	26.130	27.246	20.911
0.575	29.351	25.769	30.012	23.428	27.496	27.838	27.998	32.114	32.293	26.239	25.119	27.923	25.812	26.978	23.811	26.527	28.162	21.871	23.310	24.505	28.378	27.622	26.368	21.549
0.600	28.082	25.712	30.116	28.624	28.763	26.088	26.533	33.274	36.171	26.371	28.102	28.343	28.709	24.962	27.704	25.881	25.997	21.740	23.570	25.968	32.966	27.230	28.502	20.934
0.625	28.321	23.683	29.981	27.603	28.636	28.384	26.839	31.883	32.368	28.449	26.254	30.121	24.431	27.465	25.971	27.750	25.243	22.791	24.387	26.276	31.278	29.030	28.993	22.637
0.650	28.993	23.526	29.953	27.725	26.465	26.827	26.036	31.601	34.703	28.865	28.058	30.554	26.272	24.951	24.519	27.006	25.810	22.393	25.696	26.290	32.480	29.379	28.452	19.330
0.675	30.448	24.526	30.347	27.898	27.817	27.584	26.732	31.126	32.473	26.241	28.974	27.058	27.054	28.044	22.669	26.108	26.814	22.274	24.396	25.846	29.625	26.468	29.083	21.613
0.700	30.437	24.798	31.465	24.525	28.305	26.484	26.035	34.388	33.298	28.018	27.070	29.867	27.850	27.534	24.997	27.660	28.579	22.658	25.974	26.638	31.902	27.682	30.153	23.789
0.725	30.993	24.084	30.350	27.914	29.762	26.706	24.965	30.660	33.141	28.943	31.245	29.052	27.617	25.744	23.761	27.075	27.238	21.494	25.986	27.570	34.220	28.636	28.702	24.023
0.750	28.179	27.736	27.693	24.553	27.865	27.421	24.738	30.405	34.483	27.214	28.939	30.031	26.411	29.118	25.573	27.620	27.296	24.689	25.757	25.017	34.248	32.828	30.124	21.644
0.775	28.848	23.907	29.900	28.911	29.369	26.979	26.106	30.293	34.739	30.129	30.713	26.714	29.925	25.463	25.962	27.826	27.404	23.122	26.347	24.689	33.877	31.075	31.024	23.806
0.800	29.343	24.550	31.419	27.959	26.941	26.754	24.961	30.446	33.480	27.717	27.808	30.848	27.157	26.393	26.042	26.030	27.199	25.450	27.070	27.427	33.129	29.680	32.756	23.785
0.825	27.764	23.601	29.569	27.097	29.810	26.816	25.668	30.926	33.846	31.181	31.235	31.007	28.845	25.776	24.563	25.886	28.528	25.456	26.246	28.133	34.478	28.611	33.861	24.324
0.850	27.472	22.752	31.369	25.550	25.727	27.571	25.803	32.125	36.577	31.011	30.460	30.893	29.107	27.468	25.221	26.237	27.810	23.649	28.535	27.553	30.305	30.770	33.401	24.791
0.875	25.974	23.322	29.506	25.109	27.312	24.805	25.748	28.011	35.494	28.142	29.479	33.882	29.820	27.067	24.629	27.737	26.700	24.173	26.412	27.359	32.305	31.576	32.182	22.340
0.900	30.023	25.171	28.337	27.488	25.748	29.484	24.380	32.297	35.240	29.634	30.325	32.729	26.419	25.845	27.256	25.538	28.297	26.134	28.574	27.531	31.292	31.688	35.842	23.268
0.925	27.382	24.025	27.790	26.303	29.579	27.712	24.486	30.367	32.911	30.755	29.298	33.180	28.808	28.056	24.608	25.329	28.763	25.809	27.313	28.751	32.634	32.055	32.206	25.884
0.950	25.977	27.647	29.761	28.275	28.580	26.546	25.216	28.515	36.725	29.889	30.554	31.991	29.206	27.096	25.540	27.864	30.320	27.165	29.692	29.542	33.524	31.044	30.884	24.898
0.975	30.073	24.946	28.974	28.354	27.850	26.973	23.089	29.708	34.732	32.019	30.607	32.219	29.494	27.384	26.030	27.302	29.089	25.859	30.196	27.228	35.318	33.718	34.493	27.440
1.000	27.050	24.063	26.951	27.523	28.711	28.107	24.691	31.933	35.573	31.774	30.215	32.218	27.690	28.976	25.502	29.299	30.236	24.849	29.019	30.544	34.280	31.579	33.012	24.967
1.025	26.556	27.096	30.061	24.626	26.688	25.217	24.436	26.880	34.967	31.367	33.705	32.857	27.192	25.881	25.104	29.135	29.908	26.575	29.917	28.663	33.977	34.133	35.345	26.301
1.050	26.057	26.099	29.094	23.982	27.004	27.973	24.846	30.655	37.268	32.045	30.265	33.862	25.974	27.738	26.022	24.321	30.721	27.891	29.717	31.484	35.026	33.340	31.991	29.242
1.075	25.457	24.150	29.183	27.535	26.808	25.783	25.038	30.483	37.921	31.901	32.129	34.495	26.540	26.296	26.611	26.065	32.151	28.149	28.231	31.347	35.841	34.731	33.166	27.393
1.100	25.430	24.536	29.341	25.168	27.641	27.419	24.262	27.758	36.522	31.371	31.400	33.619	26.670	28.399	24.430	27.328	29.319	29.214	28.349	29.654	35.123	32.856	31.216	24.781
1.125	26.278	24.350	26.038	27.929	25.669	24.787	22.241	29.142	36.180	30.860	31.254	33.273	28.018	26.137	24.070	26.932	31.287	26.802	30.212	34.639	35.803	35.105	32.698	27.900
1.150	25.580	23.965	27.560	29.118	26.197	25.715	23.145	30.142	37.606	30.569	30.611	33.069	27.125	27.370	24.605	27.216	31.187	26.864	27.402	28.130	35.873	35.322	31.483	29.379
1.175	25.160	25.613	26.495	25.964	26.175	26.016	23.624	28.270	34.517	30.852	32.478	34.504	27.413	27.904	25.192	25.202	32.176	27.144	29.661	29.970	35.303	32.315	31.702	25.640
1.200	25.646	24.716	24.710	25.848	27.237	26.409	23.337	28.903	33.548	31.915	33.327	34.844	28.486	26.965	24.898	27.666	31.044	26.878	30.399	29.095	32.129	32.786	31.755	30.230
1.225	27.488	24.898	26.968	26.089	27.653	25.565	22.746	29.123	37.929	30.022	34.131	33.670	27.133	28.541	26.467	26.102	34.322	28.532	29.778	25.677	34.698	35.769	29.404	29.329
1.250	28.373	28.030	27.743	28.915	25.546	27.736	22.792	30.606	37.818	32.056	34.597	34.019	25.497	27.278	27.786	27.800	30.953	28.410	30.280	31.988	37.106	33.842	29.957	28.455
1.275	25.145	25.782	27.106	26.894	28.779	27.700	24.164	28.520	37.608	33.717	35.089	36.166	26.625	27.539	26.470	28.109	32.590	27.748	30.099	28.637	35.078	35.037	30.674	28.614
1.300	26.535	26.354	25.052	30.442	27.042	27.823	23.910	29.682	38.540	34.148	34.724	37.406	29.762	27.485	25.469	24.187	32.122	30.162	31.604	31.936	34.663	35.147	27.698	25.671
1.325	26.194	25.603	27.886	28.356	28.864	28.054	25.461	31.371	36.486	34.437	33.840	33.021	27.680	27.652	25.430	27.689	31.064	27.242	28.688	29.073	35.963	30.865	30.684	25.673
1.350	27.302	27.040	27.687	29.850	27.608	26.260	23.116	28.119	35.369	34.612	35.423	35.044	28.518	28.015	26.412	27.447	33.265	28.512	32.578	32.689	33.889	33.635	28.046	30.999
1.375	28.867	26.652	27.019	26.630	28.239	26.406	27.668	30.135	36.912	33.575	36.420	35.468	28.101	27.512	25.678	27.086	30.870	28.700	29.760	30.085	37.191	34.205	29.760	27.793
1.400	29.387	25.773	28.033	32.584	27.649	27.290	26.949	32.705	38.094	36.394	36.697	34.686	26.054	27.278	29.166	29.043	34.206	26.907	30.449	31.757	36.983	33.771	29.775	26.949
1.425	27.991	28.829	27.011	30.336	29.336	28.700	25.805	30.180	36.586	35.190	36.761	36.728	26.243	27.591	28.558	28.217	31.216	28.157	30.460	31.823	37.623	34.269	27.370	28.145
1.450	29.022	26.251	26.370	31.091	29.679	29.136	25.514	31.104	34.915	34.476	35.696	34.068	25.321	29.502	26.042	28.158	33.184	27.512	31.351	30.420	35.368	34.268	27.717	28.052
1.475	28.552	25.969	26.731	32.071	28.442	27.087	26.951	29.143	38.593	32.871	32.800	34.753	27.384	28.906	26.488	28.523	34.352	28.232	28.603	30.332	36.835	34.722	27.429	25.610
1.500	25.540	25.191	29.363	30.791	27.558	26.650	25.434	33.451	37.733	35.980	33.952	30.943	27.068	27.738	28.029	27.778	33.778	27.085	31.854	30.149	36.751	32.813	26.796	28.500
1.525	27.411	26.084	25.329	30.450	26.725	26.053	24.866	30.964	35.324	33.248	33.677	34.721	25.867	28.857	25.970	29.324	34.582	29.499	29.485	31.877	36.043	33.252	29.495	28.105
1.550	26.719	25.614	29.498	28.788	27.566	25.649	24.181	31.668	34.981	33.950	32.543	34.141	28.021	27.423	25.853	25.691	32.995	28.806	30.476	31.143	36.305	34.822	27.460	26.559
1.575	28.808	25.698	26.316	29.378	27.893	26.889	24.009	28.799	35.520	33.174	33.871	33.161	25.772	28.390	27.209	28.135	33.867	26.347	30.168	31.484	35.599	31.195	25.860	28.199
1.600	27.293	25.508	25.979	30.203	27.099	24.756	23.479	29.148	34.915	31.898	32.966	32.343	24.949	28.068	24.892	26.807	29.710	25.859	27.563	30.572	35.686	30.799	26.019	29.094
1.625	25.353	25.437	24.106	30.993	28.390	26.086	23.194	28.157	35.565	33.812	32.318	33.736	29.250	27.425	24.287	27.771	31.689	26.926	29.754	30.338	31.638	33.276	25.818	28.659
1.650	25.598	25.202	26.250	28.402	25.245	24.435	21.955	29.212	34.751	33.247	32.190	33.635	26.788	28.077	25.941	26.492	30.180	26.719	27.946	30.838	36.658	31.899	23.897	27.172
1.675	25.279	25.127	26.175	30.790	25.707	23.147	23.122	26.286	33.290	33.271	33.026	32.491	25.655	25.547	24.260	23.174	31.970	28.278	28.463	29.641	31.968	31.906	25.624	28.802
1.700	26.866	24.136	24.581	28.354	25.125	24.234	23.503	26.208	33.839	31.197	33.803	29.167	24.890	26.627	24.712	26.574	29.539	26.527	27.453	29.845	32.813	32.021	25.085	28.986
1.725	25.309	23.217	26.246	27.138	24.405	24.144	21.288	27.020	33.659	32.607	32.724	35.463	23.216	26.303	23.042	25.612	31.436	27.534	28.459	29.724	32.975	33.586	23.661	32.329
1.750	24.195	21.884	24.269	26.645	26.861	24.324	21.582	27.408	34.967	31.662	34.829	31.667	26.601	28.097	24.167	26.098	28.762	27.212	30.590	29.890	30.007	31.582	24.218	29.074
1.775	25.937	22.029	24.103	25.647	24.251	22.354	23.145	24.371	34.076	31.795	30.743	29.999	23.896	24.823	25.018	23.902	29.719	27.877	30.255	27.187	32.805	32.705	24.705	31.233
1.800	29.185	22.480	22.940	25.312	23.096	23.090	22.158	26.092	30.915	29.651	31.750	31.306	23.314	26.602	24.136	24.146	29.014	25.694	28.979	27.603	32.702	31.007	25.873	28.345
1.825	26.469	20.886	23.869	25.522	24.673	22.502	20.017	25.253	29.407	31.142	31.174	32.376	22.707	24.560	23.264	25.614	30.171	25.426	29.459	28.108	30.056	33.593	25.783	26.478
1.850	21.717	23.203	22.200	27.936	24.536	20.151	21.225	27.137	28.555	30.558	29.934	31.888	22.505	24.276	21.879	23.861	30.941	25.398	27.516	29.131	31.460	30.259	22.630	24.902
1.875	22.604	21.986	20.003	26.287	21.406	22.784	18.615	23.888	30.822	30.712	30.936	30.721	20.752	24.350	24.149	23.400	32.269	26.256	29.733	30.365	30.960	32.722	23.403	25.396
1.900	24.134	19.900	22.494	24.216	22.282	21.812	21.726	24.562	27.351	32.121	28.492	30.484	22.796	23.126	23.367	20.444	29.068	26.692	27.104	27.383	31.776	31.386	24.508	23.203
1.925	26.261	20.896	20.626	25.638	22.654	18.635	18.631	22.934	29.879	29.895	30.686	29.000	23.632	24.888	22.451	23.767	31.539	26.498	26.059	30.197	29.664	32.279	24.893	27.521
1.950	20.685	21.445	21.594	23.233	20.922	19.816	20.671	25.674	30.280	28.331	31.770	30.203	20.018	22.410	22.828	22.126	29.246	24.994	28.031	29.021	30.057	32.574	25.417	24.662
1.975	21.748	19.283	22.633	23.351	22.657	18.866	20.900	17.843	31.802	31.172	32.667	30.562	21.434	23.335	21.684	21.849	29.589	25.839	32.165	29.647	30.348	32.184	24.569	27.897
2.000	22.094	20.279	22.438	25.642	20.692	20.744	19.538	24.239	30.004	28.336	30.195	29.042	21.432	24.009	22.257	24.135	29.440	24.710	29.335	26.969	30.035	32.034	22.836	27.534
2.025	23.123	19.178	20.098	25.133	23.260	20.544	17.920	21.802	29.192	27.748	31.290	30.701	20.827	22.247	23.501	22.259	28.941	26.135	26.187	28.128	30.696	31.923	25.521	26.286
2.050	20.879	21.584	21.407	24.341	21.219	18.945	20.123	20.969	29.970	27.658	29.136	32.474	21.109	23.013	22.399	23.277	29.700	24.674	27.108	25.539	28.579	31.549	25.177	26.660
2.075	20.375	21.930	20.485	23.915	22.213	18.355	20.388	20.808	29.059	26.773	30.792	29.997	18.454	23.451	21.133	22.191	28.264	26.617	28.989	27.978	28.467	32.133	21.821	28.600
2.100	19.949	16.936	19.378	23.826	21.730	19.444	19.277	20.869	25.385	28.393	28.098	29.665	18.426	23.181	19.470	23.279	27.925	26.004	27.766	27.650	31.081	32.935	24.825	27.056
2.125	19.379	18.723	19.679	22.358	19.875	19.239	15.133	21.305	27.706	27.283	29.703	27.281	21.748	22.327	21.132	21.698	29.236	24.547	27.431	28.825	28.418	30.313	23.899	28.475
2.150	19.655	18.038	19.063	24.028	20.189	18.293	17.435	20.575	30.032	27.465	30.346	28.841	19.815	21.941	22.399	19.616	27.822	24.723	27.844	25.352	27.294	32.687	24.028	27.439
2.175	21.223	18.776	21.908	22.006	21.848	18.795	17.854	18.352	25.965	27.157	28.326	28.404	20.656	23.858	20.321	19.823	26.733	24.720	26.702	25.099	30.474	32.818	21.400	26.939
2.200	22.607	17.609	17.131	22.759	20.513	17.185	14.805	20.750	26.002	27.650	27.644	28.697	18.744	23.324	21.932	21.523	28.594	22.432	27.980	27.520	27.406	31.948	22.403	25.218
2.225	19.076	19.249	20.217	22.749	19.346	18.051	18.017	22.045	28.933	27.009	28.395	30.285	17.098	19.418	20.290	21.220	26.160	24.248	26.630	24.676	27.421	32.994	24.259	27.040
2.250	15.522	19.862	19.806	20.600	21.559	17.232	17.216	18.042	27.204	27.771	26.921	28.084	18.498	21.197	18.692	20.750	27.899	24.916	27.613	25.359	27.618	33.673	22.242	28.730
2.275	16.193	18.679	18.171	21.120	17.940	15.614	17.447	19.136	24.876	25.950	26.621	28.313	16.643	20.991	20.415	17.759	26.905	24.424	28.297	26.670	29.823	31.440	22.880	27.523
2.300	17.976	17.577	19.381	22.328	18.446	18.307	16.230	18.541	24.223	24.756	26.022	30.417	18.195	21.620	18.483	20.146	26.096	21.942	24.617	28.866	29.048	28.610	22.504	25.981
2.325	17.534	17.645	19.589	22.064	18.452	15.840	15.415	16.580	25.178	25.079	27.432	26.434	17.547	21.816	19.980	19.607	28.189	24.585	26.174	23.798	26.541	32.983	23.827	27.502
2.350	16.834	17.168	18.269	21.338	18.639	18.659	13.862	15.967	22.199	25.694	27.799	27.134	17.510	21.646	17.819	20.418	26.177	22.811	27.812	21.089	24.514	33.278	23.477	29.173
2.375	15.797	16.056	18.762	19.043	15.150	16.786	13.229	18.281	24.696	25.369	23.668	28.228	18.566	19.851	18.315	20.089	28.092	22.502	27.169	27.638	28.892	32.408	21.674	28.056
2.400	16.771	20.003	18.469	16.303	14.920	15.810	14.744	16.846	21.711	24.552	25.063	26.096	16.538	20.134	18.872	19.965	30.521	22.897	26.671	25.418	26.556	29.167	24.211	25.350
2.425	15.047	16.682	18.551	20.527	15.365	15.060	13.121	15.137	23.624	24.929	25.259	26.157	14.195	21.349	16.711	19.799	27.923	24.575	22.969	24.441	22.920	32.171	23.705	26.371
2.450	15.352	16.087	16.365	15.991	17.188	14.147	13.065	16.785	22.074	24.852	25.447	26.010	14.372	20.708	16.365	19.765	25.654	24.125	25.945	23.957	27.033	32.618	22.758	26.692
2.475	17.207	17.675	16.949	21.681	18.255	16.167	11.009	15.787	23.627	23.920	28.141	27.726	14.644	18.662	20.235	18.281	28.383	24.546	26.220	24.491	27.119	30.319	22.457	28.234
2.500	16.578	14.817	18.445	18.880	15.889	13.929	13.140	14.974	24.770	25.660	26.479	25.610	18.818	18.217	16.392	18.177	26.260	24.338	24.107	24.200	27.309	33.424	22.090	23.818
2.525	12.810	16.247	18.337	18.896	20.738	14.339	14.209	16.156	22.012	22.629	27.028	25.130	15.931	18.997	19.153	18.432	25.754	23.165	26.150	25.955	27.504	32.570	22.541	25.617
2.550	15.485	16.237	17.129	16.460	15.103	16.143	12.235	16.450	21.663	24.811	25.318	26.160	12.843	19.058	18.709	18.728	25.001	22.927	27.678	21.957	26.030	30.878	22.603	29.101
2.575	15.487	15.957	16.766	17.756	17.561	13.351	13.817	13.830	23.247	23.302	25.872	26.522	16.049	20.315	17.044	15.765	26.191	23.524	24.601	23.451	27.969	31.907	24.335	27.173
2.600	13.607	15.025	16.266	16.534	16.342	14.838	11.040	12.965	24.070	25.482	25.979	26.931	16.787	18.187	17.194	15.662	26.385	23.573	24.839	25.384	24.630	29.483	23.635	25.912
2.625	14.439	16.592	16.601	17.776	16.834	13.354	14.010	15.133	22.212	24.630	26.617	28.115	16.853	19.070	16.732	18.289	26.172	22.559	26.211	23.812	27.267	31.175	26.738	26.430
2.650	13.549	17.796	14.151	18.943	14.484	15.959	12.648	15.439	22.980	25.484	25.067	28.085	15.975	19.084	18.596	18.049	25.736	23.635	25.360	22.945	24.488	31.924	24.821	25.699
2.675	14.674	15.027	15.859	17.965	16.047	14.661	12.706	15.620	24.227	24.278	26.618	25.988	14.403	17.931	18.044	16.486	27.678	22.337	26.526	23.441	26.922	30.765	25.241	24.488
2.700	15.460	16.366	16.376	15.818	17.083	14.973	10.621	15.154	23.379	27.990	25.729	25.164	16.661	19.451	16.744	17.920	29.009	22.743	27.154	24.166	28.900	30.373	22.816	26.538
2.725	12.415	14.764	14.956	16.215	14.360	16.425	11.332	15.655	23.764	24.085	25.754	28.561	15.297	18.230	16.159	15.738	26.218	22.008	25.980	26.115	25.843	31.945	21.940	24.799
2.750	11.966	15.693	13.937	14.627	15.736	13.860	9.018	15.615	20.392	22.825	24.238	26.336	13.370	17.289	15.149	19.177	25.044	24.068	25.571	25.406	25.406	32.827	22.253	25.476
2.775	13.608	16.132	17.021	14.880	15.296	12.813	12.233	13.212	22.703	23.820	25.785	27.645	13.192	17.075	15.731	19.723	25.871	23.790	23.990	21.355	25.132	29.675	22.689	25.798
2.800	13.534	15.271	15.701	17.318	15.700	14.163	10.819	14.277	23.764	22.917	26.949	24.935	15.445	17.119	16.451	16.047	26.107	22.606	23.397	25.572	27.497	33.570	24.346	24.988
2.825	15.396	15.559	17.410	16.981	14.364	12.074	10.797	14.777	22.078	23.808	25.909	28.882	15.470	18.269	16.810	15.091	28.163	22.715	24.572	25.392	26.383	29.846	24.854	26.181
2.850	12.505	14.246	15.339	13.582	15.193	10.932	13.317	12.869	22.270	25.711	25.004	25.256	14.851	19.309	13.650	15.237	25.559	23.313	24.585	24.598	24.723	32.218	23.766	24.325
2.875	12.999	14.394	15.468	16.039	15.832	13.529	11.264	14.646	20.746	23.815	25.461	25.929	16.932	17.523	14.171	18.072	26.089	23.062	25.716	25.504	25.678	31.902	24.315	26.782
2.900	12.955	15.168	15.931	15.844	14.287	14.615	11.519	12.710	22.226	22.306	24.108	27.624	12.158	18.638	14.752	16.125	26.157	22.571	23.488	26.819	27.805	29.431	23.417	26.746
2.925	14.812	15.125	18.521	15.744	14.209	14.481	10.386	14.230	21.856	25.394	24.243	26.185	11.766	17.986	13.316	15.616	25.798	23.127	21.970	24.016	23.710	30.253	22.465	26.973
2.950	13.484	15.276	16.255	12.956	14.206	12.254	10.911	12.818	19.765	25.191	23.650	27.058	13.390	18.475	17.180	16.906	24.674	22.450	25.659	24.649	22.840	31.675	23.779	24.684
2.975	10.324	13.703	15.805	16.313	15.483	12.913	11.563	12.797	19.526	22.928	26.631	26.448	12.899	17.806	14.350	14.050	26.745	21.443	24.168	23.556	25.135	29.338	25.285	23.212
3.000	10.852	13.254	15.056	15.444	16.066	12.209	10.762	12.897	20.816	23.603	22.207	25.126	14.275	18.427	15.581	13.207	23.628	22.972	23.025	26.305	28.097	31.161	21.954	25.197
3.025	13.262	11.819	14.872	12.838	15.075	15.290	12.138	13.237	20.992	23.445	24.872	24.681	13.453	17.368	16.264	15.999	23.305	21.935	24.242	21.821	26.198	29.093	21.098	26.304
3.050	10.784	14.986	16.342	15.661	14.339	12.048	10.295	14.040	19.852	25.000	24.576	27.129	12.464	16.148	14.424	15.288	25.760	23.129	25.137	23.787	23.683	29.989	21.027	25.510
3.075	11.817	14.310	13.092	15.595	13.179	12.043	9.367	12.378	22.021	22.929	24.773	25.458	13.495	18.312	15.341	13.048	23.128	23.100	24.232	19.826	24.820	30.314	24.688	21.311
3.100	9.746	13.324	14.468	12.625	11.243	10.751	10.148	12.519	20.633	20.763	23.875	27.841	13.138	15.996	13.871	17.531	26.581	24.672	24.310	23.846	24.856	29.662	21.509	22.415
3.125	10.631	13.149	13.957	12.506	13.166	14.837	12.274	10.184	20.371	22.890	23.320	24.867	13.724	16.439	14.790	15.516	22.176	20.640	23.349	22.535	25.773	30.744	25.592	27.066
3.150	12.324	14.593	14.159	17.164	14.430	12.374	10.561	11.272	21.184	22.257	25.070	25.048	11.172	17.528	14.401	17.459	23.964	23.339	23.511	22.618	24.158	31.920	22.832	27.209
3.175	9.735	13.082	14.687	14.752	13.047	11.498	10.202	12.364	17.145	21.874	25.611	27.607	12.050	14.911	15.745	16.021	25.931	21.039	24.156	21.296	26.024	31.714	23.275	24.962
3.200	13.970	13.900	15.113	12.403	12.372	13.204	10.493	9.981	20.424	22.522	23.549	27.695	12.658	16.611	13.959	13.415	27.438	23.957	25.238	21.556	24.475	29.264	25.259	24.773
3.225	11.631	13.465	11.860	13.495	14.582	12.217	10.623	9.804	20.174	21.897	24.363	23.830	10.167	16.258	14.321	15.820	25.774	22.143	23.326	21.464	25.871	29.163	22.803	25.075
3.250	9.445	14.593	13.365	13.619	12.903	13.518	10.080	11.914	20.908	22.029	23.291	23.076	15.878	17.599	13.530	12.832	26.060	19.852	23.922	21.630	22.846	28.328	21.839	23.103
3.275	11.697	11.156	12.299	10.700	13.178	10.489	9.795	13.655	19.449	21.904	22.164	23.555	11.169	16.141	12.376	16.330	22.893	21.187	24.059	22.577	25.191	28.689	22.630	25.454
3.300	11.580	15.491	13.436	13.417	14.702	13.084	10.608	11.332	19.462	23.395	22.284	22.954	12.502	17.669	15.167	14.043	22.612	20.685	24.293	20.345	25.078	29.033	23.131	20.421
3.325	10.511	12.739	12.725	12.874	14.163	9.883	9.456	13.319	19.800	21.580	22.861	22.889	11.744	17.068	13.882	13.963	24.424	19.179	20.187	21.099	23.433	31.167	20.498	21.596
3.350	12.366	11.680	16.047	13.766	12.602	11.867	7.999	11.674	22.002	19.965	21.896	25.574	11.446	16.956	11.529	14.433	22.687	21.973	21.833	20.920	23.974	30.375	19.759	22.994
3.375	9.828	13.167	12.912	12.666	11.977	12.025	8.932	12.688	20.116	23.063	22.669	23.571	10.584	15.253	12.410	15.028	24.315	19.145	22.403	21.644	25.176	28.129	21.458	24.865
3.400	8.627	14.899	13.381	15.414	12.577	11.697	11.045	12.207	21.601	19.892	23.577	23.099	12.625	14.667	15.388	12.027	26.819	20.400	20.979	23.668	22.013	29.507	21.053	23.605
3.425	11.642	13.425	13.687	14.733	15.236	12.757	8.385	9.651	18.242	22.260	23.035	25.190	10.202	15.615	12.877	11.836	21.570	18.504	23.528	21.119	22.924	29.258	19.070	20.607
3.450	10.738	10.913	12.523	12.645	11.293	10.641	8.870	12.686	19.887	20.127	23.818	20.793	13.277	15.371	13.014	11.455	23.718	20.282	21.506	18.697	23.209	28.366	18.692	22.499
3.475	8.796	11.079	11.681	11.785	13.760	10.820	10.088	10.703	18.301	20.643	22.573	22.234	12.094	17.249	14.232	11.391	23.407	18.491	21.501	21.191	23.607	29.418	18.102	20.187
3.500	9.232	11.500	14.048	12.780	12.687	10.811	7.860	10.982	16.747	19.637	22.532	25.657	11.346	15.054	12.454	15.664	23.392	18.168	21.461	21.137	23.268	28.743	19.098	23.200
3.525	9.906	13.249	12.424	12.005	12.846	9.830	9.433	12.723	17.221	19.493	23.429	22.151	9.615	15.120	13.029	12.061	25.320	20.908	20.608	19.663	22.963	25.686	20.519	21.898
3.550	8.194	8.856	13.343	11.982	12.470	10.183	7.622	10.403	16.224	18.269	23.583	22.309	8.855	14.038	13.481	12.385	23.230	17.626	21.700	20.128	24.025	29.410	19.777	22.235
3.575	9.414	10.127	11.131	11.847	11.701	11.131	8.196	9.688	17.771	19.641	24.280	23.462	13.404	15.915	12.900	13.215	22.405	18.144	22.850	19.975	22.278	31.377	19.616	20.372
3.600	11.924	12.064	10.142	11.758	11.430	10.850	7.927	9.862	17.837	21.738	22.287	22.193	13.889	12.990	12.576	12.574	21.903	17.888	20.542	20.093	18.860	28.258	18.913	25.581
3.625	10.067	13.625	12.972	14.077	13.109	9.137	8.618	9.297	15.795	20.592	21.371	23.855	9.318	15.048	11.470	13.683	22.087	17.860	20.475	18.781	24.024	28.764	17.378	18.391
3.650	7.786	12.027	14.046	10.958	10.413	10.043	8.524	8.955	16.676	20.861	23.020	21.655	9.070	16.408	11.608	10.692	22.055	17.508	21.379	19.207	22.247	27.972	22.257	20.613
3.675	8.029	11.382	10.900	10.437	11.046	12.356	7.867	9.107	18.184	19.391	24.105	21.118	9.135	14.242	11.412	11.928	22.605	19.351	18.979	18.899	25.715	25.892	19.763	21.232
3.700	7.711	11.187	11.307	10.904	9.998	9.247	8.522	9.794	18.102	19.411	21.780	25.698	10.508	15.650	14.024	13.539	19.087	16.653	20.919	18.533	23.674	27.566	21.614	22.848
3.725	7.125	9.285	15.095	12.541	10.244	8.579	8.677	9.027	15.563	20.264	19.650	22.336	10.580	14.206	13.596	12.937	22.327	18.733	21.498	20.375	21.651	27.251	19.712	21.759
3.750	9.085	10.570	10.129	14.936	11.042	8.943	7.381	11.651	15.875	18.613	23.162	22.566	11.223	12.934	10.391	13.235	21.379	19.798	21.426	18.810	22.036	27.010	17.902	20.020
3.775	9.315	10.473	10.845	10.685	10.330	10.779	9.279	10.637	16.702	21.105	21.998	19.913	9.930	13.554	14.251	12.777	23.938	17.636	19.807	16.733	19.782	27.355	16.283	19.070
3.800	6.772	10.195	12.414	13.477	11.762	10.504	7.301	8.797	15.205	19.603	22.249	23.091	11.548	12.425	12.170	13.797	22.748	17.131	18.696	19.615	24.199	25.812	17.973	20.070
3.825	8.454	11.469	11.446	10.736	11.005	10.922	9.149	9.297	12.000	18.797	22.101	21.358	9.943	13.980	12.269	13.968	22.770	16.236	20.144	18.032	20.652	25.788	19.140	17.467
3.850	7.960	10.168	11.299	8.462	11.188	10.495	4.707	10.762	17.679	19.890	20.440	22.669	8.517	13.160	10.811	13.317	21.247	17.130	20.937	18.531	21.896	25.308	18.509	20.820
3.875	8.627	10.026	12.610	12.741	10.964	10.457	7.846	6.421	17.120	17.539	22.319	19.390	9.056	13.040	12.789	12.572	20.369	17.250	18.667	17.719	21.019	25.600	16.660	18.435
3.900	9.548	8.925	13.215	11.034	10.410	9.159	7.863	9.090	15.934	16.464	17.957	21.954	10.639	11.835	11.688	11.523	22.130	16.016	18.964	19.616	23.127	23.497	16.526	18.746
3.925	7.067	10.404	11.625	7.868	11.136	10.656	6.879	10.288	15.009	16.872	22.344	22.005	10.381	12.935	10.149	11.898	20.001	16.452	20.073	15.397	22.155	23.290	19.123	18.536
3.950	8.360	9.979	11.438	9.256	9.645	8.701	6.526	9.819	16.196	16.048	21.697	21.676	9.823	13.508	12.173	12.542	18.780	15.078	18.622	19.762	21.076	24.708	17.651	19.504
3.975	8.076	9.648	12.470	10.726	9.741	8.647	7.833	7.913	14.742	17.072	19.546	19.022	11.440	13.213	12.671	12.512	22.354	16.162	19.037	18.276	20.641	24.452	18.445	18.743
4.000	8.531	9.478	10.955	11.665	10.470	8.489	6.148	10.096	15.260	15.920	22.044	19.972	7.768	12.449	11.178	11.136	21.325	15.792	16.853	18.721	20.051	27.449	16.875	19.190
4.025	7.564	11.268	10.069	12.354	10.470	8.275	7.266	8.312	15.917	16.019	20.252	21.780	9.709	13.111	10.572	12.763	21.735	17.028	18.544	20.049	19.962	23.906	17.793	18.799
4.050	7.802	11.638	11.786	12.191	10.512	10.032	6.763	5.477	17.097	16.018	19.357	19.173	8.720	12.101	13.037	10.895	20.397	15.055	19.459	18.849	19.884	25.003	15.861	17.680
4.075	6.567	10.316	10.194	10.281	10.193	7.546	6.926	8.709	16.181	18.747	19.815	21.153	9.771	12.219	10.510	11.071	20.603	16.579	20.246	17.731	18.387	23.108	14.787	22.259
4.100	10.464	5.932	10.824	10.932	9.639	9.272	6.647	10.415	15.350	17.795	19.827	18.257	8.749	12.920	10.362	12.370	20.811	16.532	17.616	19.246	20.432	25.515	16.988	17.607
4.125	7.826	8.718	8.829	10.752	10.081	7.297	6.283	7.960	18.385	16.727	21.594	19.272	8.698	11.066	10.845	11.539	18.729	13.801	20.604	16.751	19.811	26.186	17.154	17.897
4.150	8.743	8.963	10.482	12.993	12.412	7.994	7.852	9.970	16.227	16.224	20.571	19.448	7.900	12.041	9.553	13.875	20.592	15.062	16.655	17.450	18.794	25.802	15.707	17.607
4.175	6.541	7.501	11.259	9.925	11.163	8.100	8.612	9.032	15.259	18.946	21.172	18.950	8.891	11.391	10.220	10.004	20.106	16.351	20.101	15.558	19.071	24.829	16.588	19.621
4.200	9.352	10.821	8.512	8.817	7.428	8.022	7.960	10.000	15.182	18.857	18.378	19.289	9.940	13.388	11.027	10.730	19.558	14.557	19.368	16.857	20.863	23.841	14.872	15.882
4.225	7.186	11.640	8.592	8.716	9.218	8.031	6.733	11.270	15.485	16.434	19.958	18.577	8.346	12.182	9.776	11.329	20.018	15.668	17.362	17.968	21.597	26.156	15.371	16.997
4.250	9.046	9.225	10.060	9.907	10.658	7.026	5.942	9.723	14.009	16.527	16.520	20.605	9.899	9.721	11.497	10.467	19.336	13.875	16.799	17.325	20.108	23.146	15.418	16.700
4.275	7.312	9.968	8.671	12.203	8.866	7.203	5.619	6.568	17.278	15.159	19.214	18.496	5.864	11.079	8.824	10.031	18.900	16.555	19.615	16.288	19.895	22.458	14.730	16.281
4.300	6.708	9.523	9.908	9.061	8.967	6.118	5.709	10.935	14.009	14.813	22.448	17.455	8.171	10.927	11.236	12.793	18.349	13.513	18.745	15.789	18.978	22.962	17.309	16.987
4.325	6.590	7.573	9.470	10.655	8.390	7.796	6.863	8.488	12.842	17.742	18.157	17.679	9.425	12.645	10.460	8.797	19.735	13.981	15.911	17.249	20.775	21.541	14.589	16.740
4.350	6.912	8.083	9.074	10.714	9.393	8.242	6.963	8.553	13.441	15.943	19.153	15.954	9.283	10.903	8.261	10.948	20.665	14.106	16.916	16.311	19.094	24.092	14.732	17.559
4.375	5.399	7.225	9.322	9.217	6.680	8.249	4.413	7.065	14.480	14.214	19.159	18.577	4.883	12.400	9.731	13.331	18.608	12.045	17.648	14.292	20.705	25.357	14.016	17.178
4.400	8.432	8.871	10.470	10.567	9.510	7.237	5.444	7.839	14.902	15.797	19.912	16.315	7.356	11.301	10.323	14.251	17.875	14.033	17.168	13.729	18.813	23.503	13.107	16.171
4.425	7.145	8.785	9.455	10.126	7.594	7.002	8.598	9.312	14.815	16.243	17.560	15.555	7.680	11.857	9.178	8.628	18.935	14.533	18.706	13.583	16.207	19.873	13.527	15.326
4.450	7.757	8.394	8.892	10.835	9.333	6.397	5.108	8.747	16.581	14.191	16.434	17.716	11.029	12.838	9.807	9.644	19.400	16.135	17.520	14.166	20.291	21.131	14.507	17.862
4.475	5.851	9.178	9.703	10.808	7.570	6.560	4.584	5.094	12.250	13.342	18.065	15.463	6.984	11.188	8.859	8.883	17.265	14.181	15.048	17.059	17.943	22.037	13.285	16.415
4.500	3.542	7.850	10.400	10.128	7.621	7.474	5.365	6.044	12.754	14.869	17.099	16.175	5.922	11.189	9.624	8.112	13.000	14.382	16.676	14.475	18.350	23.372	11.272	12.135
4.525	7.827	7.665	9.339	9.697	9.447	8.922	6.477	8.895	15.222	15.938	17.141	13.542	7.790	9.759	11.070	9.618	16.079	13.691	15.356	15.906	17.373	20.983	13.104	17.488
4.550	5.577	6.489	9.570	9.910	6.789	6.831	5.270	8.152	13.913	14.604	17.448	17.194	6.969	11.144	9.716	7.424	16.993	13.269	17.284	15.296	18.311	22.324	12.707	12.203
4.575	7.128	9.079	7.802	9.425	8.951	7.040	8.031	7.283	12.909	14.324	17.531	16.015	9.952	10.319	8.299	9.327	17.436	13.611	16.532	14.509	17.317	21.458	11.881	14.897
4.600	7.479	9.054	9.756	10.640	9.360	6.595	6.893	7.982	13.450	13.840	18.436	17.697	8.544	11.778	9.560	11.247	17.842	13.947	15.623	14.806	17.638	21.348	13.944	15.103
4.625	6.159	7.822	8.065	11.111	6.781	5.331	5.153	5.846	11.285	15.751	16.861	16.725	7.524	11.858	7.689	9.934	18.611	11.767	15.316	13.322	21.365	19.500	12.543	16.064
4.650	6.375	5.931	6.107	9.437	7.814	5.601	4.457	7.548	12.487	14.114	16.591	16.609	4.689	10.511	8.048	6.382	15.888	13.246	15.415	14.297	18.493	22.642	13.491	16.235
4.675	6.916	8.245	10.796	9.431	8.286	7.654	6.614	8.548	12.293	13.778	16.697	14.277	8.334	11.712	8.333	8.074	14.914	13.359	15.571	15.425	16.929	21.546	13.739	14.024
4.700	5.403	7.304	9.843	9.607	7.825	4.846	6.486	6.308	13.024	12.826	19.123	16.380	7.629	11.595	8.707	8.176	17.838	11.914	15.990	13.791	19.260	20.750	10.883	13.130
4.725	5.402	8.134	8.173	7.779	7.474	5.895	5.492	4.051	13.452	12.167	18.068	16.555	6.323	11.263	9.101	7.868	18.160	12.636	16.629	13.634	18.987	22.914	11.694	13.579
4.750	5.802	7.256	8.700	8.785	8.376	5.601	6.312	7.535	13.879	15.217	19.105	15.275	7.861	11.207	6.520	8.616	17.376	13.868	13.123	12.146	17.915	21.295	12.611	15.141
4.775	3.165	5.311	9.008	5.444	10.089	5.462	7.136	8.106	15.103	14.187	16.186	15.255	9.868	11.318	7.733	7.288	14.374	12.268	14.869	13.662	17.277	20.100	10.067	14.236
4.800	8.035	8.681	8.479	11.918	10.983	4.945	4.162	7.210	12.715	14.006	16.988	14.161	5.278	11.371	8.015	7.126	17.659	10.407	14.898	13.689	18.558	20.502	9.823	13.611
4.825	6.546	7.680	7.651	11.017	9.405	5.926	5.782	6.142	12.966	13.394	16.568	15.730	5.135	9.489	5.812	7.926	16.342	11.544	17.427	11.578	16.332	17.035	11.066	12.471
4.850	7.592	7.512	8.786	6.030	9.321	3.634	7.574	8.088	10.726	12.648	16.462	14.555	7.154	7.895	7.351	7.397	16.371	12.651	14.405	12.410	17.504	21.274	10.471	12.054
4.875	5.262	3.861	5.693	7.827	4.444	5.348	5.010	8.306	12.657	13.901	14.483	14.064	6.378	9.525	8.108	6.570	14.032	12.109	12.973	10.857	15.474	18.226	11.902	13.086
4.900	3.960	6.224	8.169	6.230	7.067	6.078	4.189	6.355	12.670	11.898	13.755	14.414	9.274	8.571	8.715	5.983	18.552	10.523	13.812	13.135	16.931	19.324	10.049	10.087
4.925	2.097	5.522	7.524	7.746	6.053	4.613	3.216	4.207	12.167	13.587	16.102	16.147	6.764	9.956	7.065	8.507	16.207	11.553	15.062	11.139	15.357	18.037	10.289	13.756
4.950	2.973	4.716	6.839	6.404	7.195	6.655	5.033	4.330	11.431	13.959	16.354	14.201	6.073	9.951	7.752	8.030	14.749	13.696	13.155	14.343	14.345	19.908	11.209	13.418
4.975	7.473	6.743	9.039	6.710	5.590	5.327	2.598	6.238	15.456	11.647	15.078	14.900	6.423	8.780	6.837	3.722	15.493	11.336	12.818	13.685	15.268	19.442	10.664	11.798
5.000	2.292	7.572	5.703	8.257	5.547	4.131	3.997	8.524	12.809	11.646	14.940	16.493	6.734	8.920	7.037	7.708	14.917	13.026	12.943	12.052	14.420	20.161	9.138	10.989
5.025	4.452	2.950	8.044	8.587	8.144	6.180	3.975	5.354	11.677	11.574	15.506	12.020	4.331	8.421	8.599	7.599	16.136	11.376	12.964	13.105	14.618	19.237	8.037	10.544
5.050	4.862	5.464	6.497	6.793	5.505	3.903	4.525	5.525	14.494	8.663	13.259	12.923	6.066	10.049	8.547	4.159	17.398	11.428	14.470	11.860	12.984	17.952	8.898	12.933
5.075	3.185	3.162	5.679	6.451	7.360	5.262	2.108	6.226	11.672	12.141	12.683	12.817	5.304	9.203	8.362	6.747	14.140	14.161	13.816	11.147	15.610	19.214	6.658	10.895
5.100	4.993	4.650	5.100	6.611	4.712	4.439	3.001	6.476	12.013	12.517	16.490	16.007	4.059	7.644	5.926	7.985	16.229	10.861	13.583	9.719	16.250	19.367	9.007	9.828
5.125	6.247	6.115	7.665	7.151	7.953	3.850	4.776	3.885	13.711	11.479	15.476	14.674	4.483	7.531	6.578	5.989	12.816	11.645	10.547	11.921	16.808	18.814	8.807	12.837
5.150	2.620	6.173	9.220	9.636	5.372	3.431	1.073	7.676	11.086	9.902	14.285	12.165	2.972	8.670	7.291	7.740	12.864	11.338	11.432	9.643	15.808	17.918	10.051	10.797
5.175	5.351	6.222	6.059	6.547	8.458	2.846	5.182	8.658	8.242	11.240	12.921	15.000	5.879	6.328	7.511	7.909	12.549	10.586	12.570	10.044	16.671	16.304	7.572	10.599
5.200	4.773	4.563	8.118	8.443	7.810	2.336	3.544	6.054	10.371	11.099	13.934	12.868	5.395	7.132	6.586	7.029	13.224	10.278	12.555	10.800	15.235	15.424	6.582	10.060
5.225	3.414	4.660	5.206	7.750	5.813	3.173	3.425	5.018	9.280	10.722	13.745	12.385	7.680	8.106	5.540	7.343	11.976	8.709	13.715	9.423	18.732	19.297	9.051	9.344
5.250	4.901	3.468	6.148	6.599	8.656	4.692	4.273	7.668	11.313	10.983	13.793	13.744	6.182	7.974	6.245	7.442	13.335	10.832	12.026	11.754	13.638	17.324	6.840	9.498
5.275	6.731	3.094	5.312	6.032	8.718	4.153	3.357	7.097	11.793	11.114	12.399	13.854	3.031	7.920	7.125	9.895	13.573	10.663	11.211	11.998	14.278	18.437	9.556	8.283
5.300	4.807	3.157	5.483	9.182	7.709	4.566	3.968	5.774	10.067	10.309	14.324	13.948	2.746	8.032	4.791	5.006	13.728	8.517	11.730	11.215	15.729	17.585	6.532	10.819
5.325	3.418	5.887	7.282	4.983	4.816	4.479	1.428	5.727	11.406	11.006	12.424	12.375	6.788	7.738	5.408	6.791	14.943	10.755	12.997	9.945	14.983	15.777	8.317	10.584
5.350	4.594	5.091	5.223	5.042	5.445	3.566	1.889	7.821	9.476	8.934	11.068	11.716	4.851	4.763	7.029	1.491	13.100	10.700	12.342	8.583	14.450	17.928	7.823	10.555
5.375	8.044	3.838	4.141	4.887	6.827	4.487	2.943	7.190	11.484	7.426	10.830	10.755	5.459	5.710	5.118	4.500	13.254	7.873	12.742	10.783	13.706	16.694	6.646	9.240
5.400	2.096	5.150	5.247	6.239	4.153	4.575	2.490	4.894	9.282	11.135	14.449	12.523	4.400	6.852	5.793	3.438	13.126	9.481	12.112	7.283	15.733	14.344	6.891	7.573
5.425	1.769	3.907	5.250	6.648	6.499	4.720	1.800	5.751	10.708	9.909	12.410	13.771	5.778	6.227	7.142	2.421	12.774	6.984	10.374	8.224	14.116	14.795	7.606	9.940
5.450	5.384	6.712	3.864	5.896	4.968	3.638	1.348	2.946	7.512	9.292	11.382	12.153	-1.807	5.955	3.967	7.483	10.725	7.369	11.622	9.812	12.522	16.416	4.379	9.934
5.475	3.259	3.115	4.016	1.398	4.585	2.285	1.623	4.282	7.902	8.709	11.428	10.106	5.246	5.940	5.135	3.408	12.129	8.436	9.051	8.321	14.266	14.739	7.076	9.891
