# Supplementary material for: From deterministic to fuzzy decision-making in artificial cells
Source: Nat Commun. 2020 Nov 6;11:5648. doi: 10.1038/s41467-020-19395-4 (PMC7648101; doi:10.1038/s41467-020-19395-4)
Supplement: Supplementary file 4 — Source Data [file 41467_2020_19395_MOESM4_ESM.zip › source-data/expression@high-gene-densities/lambda/tau-2/GFP(nM)@39C.txt]

0.125	0.000	0.000	0.000	0.000	0.000	0.000	0.000	0.000	0.000	0.000	0.000	0.000	0.000	0.000	0.000	0.000	0.000	0.000	0.000	0.000	0.000	0.000	0.000	0.000
0.150	0.846	0.773	3.830	1.792	0.138	-0.594	4.667	-0.278	3.481	4.055	-0.191	3.739	-0.450	-4.621	4.162	0.542	1.241	3.742	-1.659	4.298	0.232	-8.246	2.441	-0.183
0.175	3.565	2.034	3.202	-0.697	-0.544	2.095	4.576	-0.721	5.832	3.811	-1.150	6.204	2.789	-2.816	4.746	0.855	4.313	1.600	2.841	5.500	-0.060	-3.367	-1.347	1.051
0.200	4.087	4.394	2.985	3.343	3.465	1.936	1.105	-0.893	3.156	2.617	-0.021	8.068	2.712	-0.154	3.212	1.827	4.058	3.303	1.295	3.616	1.822	-2.264	2.911	1.370
0.225	5.687	2.315	5.660	2.726	2.429	2.089	5.051	0.723	5.958	6.803	1.267	5.406	1.024	0.415	5.510	2.495	5.024	1.854	2.182	4.714	0.789	-1.683	2.005	5.095
0.250	5.069	4.953	3.304	4.458	3.339	0.014	6.487	1.346	5.751	6.840	1.000	5.830	1.892	1.384	6.102	-0.161	5.665	0.483	1.304	7.224	1.435	0.691	4.423	5.073
0.275	5.506	5.211	3.090	3.991	5.579	2.168	3.371	0.653	4.631	5.732	-0.483	10.747	4.297	-0.798	3.656	2.530	5.301	2.434	1.849	4.164	1.759	0.274	2.494	6.294
0.300	6.726	5.481	4.858	1.506	5.038	-0.144	6.283	3.513	4.328	2.897	2.319	7.729	2.472	-1.315	3.117	1.052	4.939	1.402	0.226	0.289	-0.114	-1.185	1.484	2.926
0.325	5.275	5.007	5.043	2.332	7.124	3.073	6.677	0.349	6.686	5.373	1.014	5.922	2.132	0.888	4.559	0.679	4.595	0.708	0.096	4.166	0.819	-1.684	2.240	3.913
0.350	5.272	3.629	5.284	2.744	4.775	0.593	5.979	1.613	4.322	5.803	-1.893	8.637	4.661	-2.589	2.724	0.168	5.015	4.561	2.084	3.459	3.569	1.592	2.490	1.786
0.375	6.654	3.721	2.440	0.841	4.686	1.389	3.829	-0.395	7.773	6.233	2.348	8.668	3.286	0.581	3.566	-4.920	4.392	3.119	0.968	2.419	2.284	-3.099	0.906	2.343
0.400	4.642	4.473	6.787	5.146	3.952	0.552	5.287	-0.709	6.710	3.566	2.986	7.493	4.734	0.238	6.149	0.393	2.503	0.743	0.781	5.001	3.751	-2.456	2.624	0.643
0.425	5.552	4.837	1.993	2.333	4.707	4.106	6.426	2.428	6.906	4.623	0.372	8.656	1.024	-1.284	2.607	-0.733	7.329	2.562	-1.487	4.245	3.320	-1.076	3.610	4.473
0.450	8.462	1.897	5.041	3.247	4.549	3.150	5.037	1.990	6.160	6.826	2.141	8.273	-0.405	-0.086	5.383	1.602	4.330	3.379	2.243	2.308	3.805	-1.539	5.005	5.261
0.475	9.262	5.636	6.381	5.851	4.942	2.033	5.484	3.210	10.025	5.754	1.920	5.514	0.328	-0.098	5.133	-1.887	5.247	3.255	0.632	5.686	0.895	0.573	2.791	0.596
0.500	10.775	6.729	7.097	5.521	8.812	3.343	4.914	4.395	6.723	3.334	3.489	7.472	3.314	-1.341	8.395	0.766	2.976	0.653	1.555	3.576	2.363	-1.091	3.042	4.405
0.525	13.830	7.635	9.866	3.903	8.187	-0.609	8.656	8.140	8.713	6.627	1.894	11.453	3.393	0.941	3.137	-0.131	4.159	-0.365	2.248	4.085	3.605	0.513	2.249	3.629
0.550	9.812	7.739	9.086	4.457	11.849	5.929	11.894	5.929	6.923	5.887	5.214	8.043	2.575	-2.385	6.098	-1.185	5.065	4.631	3.029	4.846	1.938	-1.107	4.963	5.908
0.575	12.787	8.227	8.706	8.554	12.360	7.211	9.756	8.517	8.289	6.552	3.950	7.778	4.340	1.535	7.216	0.548	6.077	2.914	2.737	5.292	4.324	0.797	4.165	5.728
0.600	15.425	10.045	13.175	7.754	9.954	4.594	8.931	9.558	10.982	4.879	5.662	6.530	3.803	1.879	9.217	3.345	3.426	3.825	-1.086	4.787	7.405	-2.625	1.266	4.100
0.625	18.037	11.755	13.930	12.783	16.004	9.100	11.266	9.898	11.051	11.301	5.901	8.600	4.437	1.053	10.662	2.455	5.974	5.165	2.102	3.946	3.545	-1.562	5.384	5.531
0.650	16.417	12.356	14.437	11.546	13.782	7.608	11.803	12.463	11.294	9.192	5.441	8.732	5.266	4.596	10.315	4.407	8.331	4.316	1.488	4.882	4.980	-3.010	3.191	2.687
0.675	19.452	12.977	16.424	11.854	13.929	10.174	14.979	14.201	13.716	9.960	8.353	5.976	4.768	0.905	14.244	3.002	6.365	3.845	1.870	5.626	9.259	1.681	2.941	1.619
0.700	22.205	12.984	13.820	14.785	13.396	8.055	12.783	13.806	10.533	9.198	6.481	11.084	8.701	6.170	12.954	6.407	5.634	1.822	4.305	4.032	7.257	-0.786	-0.272	5.279
0.725	19.759	14.618	17.576	18.297	14.999	11.582	17.079	13.542	11.546	8.799	6.862	12.497	7.968	2.293	11.947	0.991	6.923	4.152	3.579	5.182	5.995	4.163	6.450	8.875
0.750	22.867	13.688	17.061	17.314	16.958	11.195	15.145	14.533	12.184	8.428	5.527	10.626	7.982	3.555	13.076	4.154	6.175	1.703	6.234	7.542	6.766	4.413	4.756	6.065
0.775	24.261	16.183	17.324	16.191	18.593	14.840	17.254	15.786	14.317	10.089	5.708	13.148	7.333	3.349	11.287	4.459	8.123	4.208	3.193	4.304	6.012	5.272	6.442	5.984
0.800	24.361	16.094	20.220	18.319	18.087	15.697	19.449	18.734	14.901	13.238	8.849	10.694	8.197	1.986	14.238	3.499	9.040	7.350	3.547	7.491	8.629	4.088	7.993	9.510
0.825	23.767	16.610	21.175	20.021	18.899	14.473	19.410	20.034	12.962	8.423	6.534	13.698	6.922	4.913	17.810	7.865	9.930	7.989	6.509	8.609	9.218	2.663	5.019	12.068
0.850	31.315	19.613	22.366	22.084	19.076	16.417	19.049	24.723	16.604	13.903	10.191	13.513	10.546	5.504	17.664	7.730	11.320	6.022	5.754	8.708	11.001	2.841	5.540	7.784
0.875	28.152	18.447	21.715	21.185	23.303	17.197	21.919	24.695	15.078	14.154	8.487	14.689	12.021	6.340	16.134	8.124	10.132	5.726	7.735	9.731	9.459	4.825	9.022	9.988
0.900	32.479	18.973	24.173	23.395	22.599	17.275	20.649	25.116	16.019	12.721	9.117	13.545	10.570	5.559	16.504	9.035	10.929	6.465	6.619	10.498	11.942	4.710	11.824	13.035
0.925	31.100	18.140	26.655	24.920	23.430	20.837	21.406	26.608	19.520	13.553	12.348	17.898	10.633	4.621	18.013	7.845	10.943	8.355	6.217	9.565	14.611	7.098	10.926	7.522
0.950	32.509	17.523	28.701	23.143	24.127	17.792	22.016	27.727	19.262	14.206	10.682	13.145	12.787	5.836	17.005	10.390	12.686	7.425	7.193	12.255	10.839	6.956	9.702	11.520
0.975	30.791	18.203	25.546	24.466	25.686	17.174	24.411	29.156	19.243	15.260	12.286	13.385	12.450	5.339	19.160	11.150	13.122	7.705	7.143	9.915	14.124	5.235	13.056	14.540
1.000	31.881	20.962	24.809	23.911	25.872	21.120	21.401	29.418	18.516	17.910	10.036	14.869	12.897	5.535	20.430	9.393	12.143	9.093	8.223	7.246	11.221	7.388	10.341	12.212
1.025	31.982	17.106	27.372	23.633	27.796	20.670	23.173	27.133	18.009	14.974	12.310	16.114	15.125	10.187	22.285	8.087	11.403	6.883	8.722	11.960	15.174	5.525	12.109	10.016
1.050	32.713	15.995	27.630	24.772	28.194	22.274	25.131	28.997	17.784	13.852	12.434	17.160	15.860	8.380	20.339	9.849	15.925	8.869	7.405	10.797	16.352	8.342	11.602	10.927
1.075	31.568	18.484	28.132	27.962	27.539	20.883	26.002	29.405	21.417	14.811	13.264	17.482	13.978	7.121	19.250	10.168	11.692	10.117	7.262	9.771	17.188	6.640	9.225	15.001
1.100	32.355	17.874	25.517	24.812	26.523	19.743	26.227	31.025	20.345	15.009	12.639	17.838	15.212	7.178	20.519	10.605	13.097	7.528	8.586	9.754	15.584	6.169	10.557	11.180
1.125	32.855	16.432	28.516	24.941	23.832	21.532	29.233	30.249	20.130	15.383	14.638	15.384	14.927	7.745	21.500	10.688	13.826	7.511	8.099	10.329	14.905	7.440	9.378	11.946
1.150	31.041	14.320	26.791	26.272	27.158	23.025	30.416	30.021	17.908	18.090	13.422	14.226	15.172	9.253	19.710	10.423	12.580	7.319	5.089	12.053	18.006	6.981	11.021	11.450
1.175	32.695	15.547	26.014	29.974	28.749	23.588	23.380	28.919	18.142	15.732	9.696	18.059	14.420	10.037	24.135	9.613	12.262	7.939	10.813	11.528	14.818	4.516	8.570	14.464
1.200	33.223	15.842	29.097	26.426	28.414	21.931	24.572	29.702	19.316	15.955	13.495	16.414	14.594	7.601	23.014	9.299	10.863	6.845	4.232	11.846	14.615	5.261	11.165	11.453
1.225	34.326	14.599	25.717	24.714	25.098	22.361	24.940	25.884	18.305	16.262	12.694	16.271	16.301	8.344	24.767	12.111	15.036	7.408	8.514	12.143	15.530	7.376	11.214	15.191
1.250	32.078	17.680	28.621	24.477	26.718	19.965	23.771	29.011	17.316	14.991	10.451	15.624	17.395	7.517	22.806	9.111	14.059	6.758	9.305	12.130	15.069	5.551	13.346	12.524
1.275	36.784	16.150	26.410	25.642	27.873	20.387	24.073	30.686	18.188	19.054	11.276	18.990	16.884	7.267	24.791	11.796	12.609	10.273	8.979	11.830	15.875	8.111	11.765	13.224
1.300	33.027	14.467	25.534	23.863	28.309	21.344	24.157	32.003	20.302	17.777	12.346	17.298	16.476	8.880	26.317	11.973	16.098	8.603	9.676	12.996	15.452	8.543	12.254	11.949
1.325	33.465	19.131	26.771	24.740	26.479	21.562	25.557	30.725	20.011	16.829	15.655	18.370	16.785	8.715	25.199	13.995	13.380	10.679	8.215	13.840	17.393	7.531	12.768	12.757
1.350	33.012	13.474	23.983	22.465	29.300	22.266	25.730	30.076	18.929	18.817	10.331	18.210	15.793	8.513	26.335	13.325	14.103	9.899	10.511	16.054	18.394	7.321	11.820	11.720
1.375	34.917	15.840	24.933	23.924	26.022	18.011	25.693	29.129	18.228	17.669	14.006	19.474	18.470	9.486	27.881	13.040	16.274	10.510	6.205	14.055	20.746	8.719	12.466	17.062
1.400	36.044	14.051	26.585	27.770	25.257	22.831	25.597	31.406	18.947	16.050	15.340	18.647	17.589	9.952	24.830	14.005	14.502	9.086	8.321	13.746	16.488	7.683	14.423	15.678
1.425	34.951	14.560	24.377	25.529	26.734	20.105	24.145	27.856	18.897	15.692	11.762	18.370	18.183	9.277	26.513	13.517	16.381	8.737	12.057	15.475	17.543	9.776	15.854	13.916
1.450	37.757	13.904	24.384	22.958	28.399	20.034	24.596	29.650	19.137	18.603	13.117	19.845	18.664	8.371	24.790	14.202	17.820	7.441	8.334	13.131	19.132	6.387	13.267	10.253
1.475	36.214	12.268	24.272	25.161	25.819	19.655	22.720	27.387	21.178	16.432	15.245	19.742	15.356	11.480	28.276	14.009	16.792	8.354	9.110	14.527	17.306	10.023	13.144	14.221
1.500	35.440	15.409	27.039	24.079	26.462	18.274	24.611	26.253	20.531	17.581	12.766	14.977	18.226	10.045	28.338	10.197	16.040	9.111	9.863	13.968	17.062	7.673	13.997	14.177
1.525	37.327	13.948	27.082	22.898	26.055	21.456	28.165	27.721	20.696	19.861	14.932	19.838	18.801	9.875	27.225	10.725	16.141	6.155	11.393	15.246	18.014	10.438	15.621	14.207
1.550	39.115	14.664	24.875	21.786	23.391	21.059	22.299	27.522	17.222	16.935	11.141	16.892	17.371	8.972	24.455	10.180	16.137	5.921	10.044	14.256	17.081	7.979	13.632	17.130
1.575	38.053	14.685	25.739	29.324	24.891	18.818	21.633	25.508	20.251	16.623	12.335	16.991	16.579	10.469	28.562	14.163	15.662	8.710	10.941	14.136	17.186	8.525	11.655	10.368
1.600	37.861	13.596	25.065	24.727	26.161	20.238	23.965	27.750	17.105	19.909	13.191	15.450	16.526	9.704	28.296	14.236	16.929	8.672	10.961	10.059	16.432	8.080	13.576	13.008
1.625	36.190	13.878	24.386	22.283	27.165	18.557	23.305	25.183	17.449	16.301	14.098	17.328	18.829	10.434	29.533	11.385	14.711	4.988	10.731	12.625	18.670	11.070	13.576	12.374
1.650	35.662	11.953	25.046	22.044	26.392	18.734	25.262	24.762	17.244	17.941	12.471	15.156	18.610	8.575	30.022	12.670	15.489	9.023	12.431	13.966	18.197	7.552	12.467	13.067
1.675	35.828	13.545	25.749	22.211	22.369	20.620	24.484	24.201	21.184	17.389	10.345	16.085	17.946	8.581	25.120	11.369	17.781	7.624	10.135	13.146	18.205	4.380	12.603	13.047
1.700	40.477	13.403	24.947	20.676	25.653	18.650	23.565	28.573	17.149	18.369	11.820	16.367	19.061	7.556	27.861	12.422	14.696	6.123	9.215	14.386	13.299	8.600	13.134	11.160
1.725	35.559	13.042	25.750	22.997	23.304	19.537	25.449	27.784	18.703	18.818	12.690	17.000	16.129	9.241	26.793	10.774	15.194	5.182	9.634	12.257	17.143	5.664	9.926	13.860
1.750	35.870	13.198	25.228	22.543	25.474	18.119	22.362	26.577	19.901	15.794	10.657	17.039	17.151	8.759	26.109	9.763	14.697	9.257	10.239	12.010	12.842	3.953	11.525	12.297
1.775	36.726	11.771	23.459	20.885	25.516	19.763	24.756	26.148	17.983	18.244	12.730	13.415	16.191	7.863	28.866	10.070	16.180	6.539	10.289	9.872	17.941	5.240	11.413	13.747
1.800	37.285	12.155	23.435	23.505	26.886	21.223	24.809	24.750	16.599	18.208	12.308	18.965	18.752	8.687	25.514	11.496	15.787	6.697	11.029	13.650	12.709	7.070	12.343	13.992
1.825	37.498	11.696	23.084	21.368	26.789	22.080	24.712	25.227	16.332	17.049	13.012	16.294	18.134	7.892	27.030	14.332	14.825	6.136	9.340	11.856	16.653	5.663	10.894	11.797
1.850	35.547	10.778	22.581	19.198	25.796	18.822	25.938	26.402	16.503	16.835	14.950	13.846	15.505	7.032	26.460	13.626	16.375	6.052	11.306	12.434	11.924	3.789	8.082	14.519
1.875	35.288	9.070	21.174	20.956	24.725	18.409	25.311	24.839	18.276	14.424	9.632	14.055	17.842	8.253	26.569	11.665	13.497	5.198	9.135	11.015	17.137	3.560	10.707	10.827
1.900	40.226	10.340	24.052	21.575	26.874	18.306	24.081	28.578	14.746	17.612	8.018	16.443	17.330	5.793	26.326	12.493	15.722	6.813	9.703	13.178	14.459	2.830	11.844	12.923
1.925	35.851	10.279	22.601	22.994	25.125	18.798	25.464	23.272	14.862	15.110	11.050	14.405	16.581	10.044	27.726	12.460	16.719	5.535	9.658	15.196	13.919	4.906	8.831	15.384
1.950	33.365	9.853	22.921	23.120	29.909	20.248	24.368	23.709	18.236	16.041	7.284	17.845	18.392	8.468	25.927	8.079	14.927	4.962	10.013	10.590	14.679	7.651	11.912	13.073
1.975	39.053	8.348	22.733	23.885	24.951	17.842	25.302	27.269	17.253	15.946	11.583	13.072	17.545	7.690	28.027	12.535	14.977	5.556	10.367	11.643	13.291	4.461	10.842	10.987
2.000	33.266	11.043	21.560	21.702	26.491	18.614	25.422	27.064	17.535	18.297	9.003	13.794	15.845	7.034	24.283	10.964	13.466	4.224	10.836	13.760	12.098	6.516	10.644	8.963
2.025	33.358	10.875	19.195	21.574	24.605	18.053	27.746	25.069	14.677	15.818	8.914	16.547	16.695	7.127	25.974	9.735	15.330	3.592	8.365	12.631	11.043	3.554	10.058	11.545
2.050	31.692	10.886	22.293	22.153	26.595	19.316	24.020	27.887	14.832	15.307	10.049	14.108	18.177	7.597	25.039	11.125	15.237	2.476	6.964	8.384	15.904	4.101	9.439	9.544
2.075	34.057	7.620	21.272	19.602	26.066	17.939	23.168	23.138	13.352	13.894	8.704	12.738	14.939	8.082	25.462	6.870	11.642	3.836	8.348	10.191	12.484	4.601	10.540	12.039
2.100	30.048	7.856	20.750	16.657	22.578	17.907	25.848	24.629	16.010	14.751	9.684	14.197	15.412	8.673	23.619	13.594	13.288	4.045	8.166	12.335	11.760	3.096	10.841	10.004
2.125	35.315	8.076	22.701	20.843	23.998	20.309	22.355	24.608	17.679	15.155	6.863	14.048	15.855	6.483	25.402	8.592	12.686	5.459	10.426	12.175	12.726	2.275	8.228	8.540
2.150	31.305	8.147	19.948	20.757	23.040	17.277	23.429	26.490	14.075	15.118	8.694	14.622	14.920	6.794	24.398	7.644	11.867	3.535	6.252	12.225	11.647	4.459	8.555	11.276
2.175	31.513	7.024	17.059	18.825	24.271	17.256	24.683	28.258	13.402	15.004	9.207	14.655	15.803	7.671	23.734	13.238	15.579	5.603	10.754	11.364	12.768	2.589	8.031	12.159
2.200	34.435	8.567	18.541	20.664	23.432	17.572	24.635	27.421	15.134	14.633	9.086	13.705	14.210	7.835	25.547	8.233	15.511	3.461	5.939	11.077	12.454	7.445	8.106	11.097
2.225	32.674	6.141	15.753	21.422	23.029	18.049	21.090	26.823	15.315	14.710	7.517	14.664	13.736	4.308	25.054	3.321	12.950	5.034	6.993	7.330	14.362	4.593	7.654	14.476
2.250	30.250	9.255	18.646	19.827	24.767	18.203	24.082	25.764	16.100	13.827	9.942	15.347	16.720	7.290	24.581	7.677	13.405	4.613	7.586	10.183	14.949	5.099	11.218	8.195
2.275	29.937	7.872	19.288	18.440	26.130	19.752	23.282	27.421	15.281	13.054	5.962	13.132	15.577	3.973	24.600	5.989	14.714	1.530	10.213	8.274	14.697	4.710	7.381	9.530
2.300	32.381	6.645	17.646	18.638	21.416	16.108	24.767	27.368	12.991	13.888	9.509	14.716	13.783	6.046	24.533	10.591	12.230	4.752	8.169	11.516	9.114	3.020	7.376	8.812
2.325	28.428	8.657	16.811	19.436	23.539	18.405	23.548	25.266	13.986	14.060	5.982	10.539	13.311	7.084	21.601	9.032	14.403	3.118	7.095	9.054	11.372	1.722	11.503	11.098
2.350	29.185	7.877	14.254	19.713	24.740	17.472	22.300	27.512	15.284	14.780	7.511	14.744	15.216	5.354	23.035	5.346	13.035	3.963	7.703	11.651	13.622	4.051	7.837	12.051
2.375	27.639	7.201	18.627	17.770	21.040	16.574	22.629	27.922	14.726	11.632	6.711	15.636	12.662	2.354	21.520	7.343	13.120	3.609	7.786	9.997	14.878	4.169	8.715	11.798
2.400	30.370	9.984	20.389	18.444	25.112	17.583	23.564	23.918	12.293	15.048	7.571	9.642	14.363	5.279	21.223	7.445	12.664	2.684	7.145	11.877	13.562	1.527	7.419	6.323
2.425	27.341	7.665	16.659	17.586	22.018	16.807	22.860	23.979	12.019	14.185	7.411	11.166	14.700	5.093	22.656	8.300	13.245	5.225	9.311	7.889	11.498	4.269	5.841	10.746
2.450	27.728	6.681	16.131	15.492	21.314	16.555	21.988	27.036	13.972	11.619	6.303	10.710	16.438	5.950	19.495	6.520	10.712	3.971	8.388	9.455	8.998	3.417	7.276	9.209
2.475	27.595	8.307	15.976	16.228	21.344	16.888	23.106	25.917	12.994	13.516	6.828	11.611	14.874	2.785	20.467	8.087	11.404	3.442	7.095	9.634	11.140	0.717	8.898	6.590
2.500	26.035	6.424	17.076	18.151	22.796	16.993	21.260	23.478	11.408	13.635	6.592	14.573	10.191	4.759	20.279	7.997	11.864	1.492	8.287	7.779	10.580	3.779	8.942	6.831
2.525	24.328	7.828	16.406	16.902	19.530	16.438	20.816	23.685	11.235	11.301	5.423	9.519	14.962	2.530	22.510	6.805	9.635	2.860	6.811	8.975	10.522	2.569	5.977	9.441
2.550	24.378	5.835	14.737	16.564	18.195	13.229	20.175	25.235	12.443	10.488	5.797	9.626	14.166	2.096	21.319	3.207	11.283	2.164	8.709	6.730	14.486	2.754	6.983	9.681
2.575	24.762	7.770	14.523	15.869	18.516	12.920	21.757	21.322	11.386	11.388	2.958	7.315	12.273	1.726	16.143	7.129	12.292	3.376	8.333	7.099	11.409	2.270	7.987	11.338
2.600	23.729	6.419	15.847	13.290	20.238	14.275	22.142	22.921	12.868	12.499	9.834	10.692	11.557	4.839	17.466	4.004	13.168	4.082	7.510	7.223	8.261	3.950	7.732	6.272
2.625	24.940	5.293	15.283	11.404	21.262	14.355	22.323	20.902	13.534	12.387	5.084	9.527	12.505	3.794	18.088	6.122	10.193	3.164	7.885	7.679	10.819	2.339	9.745	12.004
2.650	23.595	6.457	14.744	15.937	18.414	15.614	21.641	22.560	10.552	11.679	6.999	10.752	12.874	3.235	16.841	5.097	12.271	4.779	7.493	9.716	13.554	5.838	7.843	8.920
2.675	25.335	7.639	12.608	15.302	21.172	14.124	20.959	23.806	13.186	13.462	5.942	9.979	11.974	4.921	18.093	8.027	10.393	4.397	8.773	8.663	11.091	4.723	7.770	9.552
2.700	23.600	6.469	15.775	17.789	18.839	13.244	23.676	22.357	11.180	13.592	6.690	11.153	13.761	3.636	18.191	6.350	12.997	4.976	8.370	8.175	10.593	5.474	8.986	6.996
2.725	23.355	4.821	15.557	16.794	21.313	14.786	19.435	25.650	13.156	12.080	6.774	9.242	9.944	3.062	18.803	7.804	13.350	3.623	6.249	10.250	14.062	3.398	5.424	6.997
2.750	23.517	4.179	14.113	13.007	19.866	15.116	19.399	23.111	10.000	10.768	5.570	8.000	11.292	3.785	17.601	6.991	12.439	4.491	5.008	8.160	13.099	3.620	8.561	14.179
2.775	23.364	4.756	13.483	14.363	18.197	13.733	21.052	22.166	12.225	9.113	5.812	11.246	12.372	5.576	13.790	5.254	11.877	1.736	6.920	8.437	13.300	1.399	9.413	13.950
2.800	20.903	3.866	15.905	13.438	19.265	14.969	19.706	20.977	12.842	12.583	5.306	10.392	12.047	0.050	16.694	3.949	14.230	4.043	8.194	9.039	11.945	4.364	11.591	9.756
2.825	23.165	5.585	11.142	13.851	18.861	15.978	19.519	23.227	14.157	13.238	3.675	9.900	12.954	4.420	16.788	9.295	13.157	3.164	6.925	8.775	11.076	0.462	10.549	11.045
2.850	21.981	7.941	10.669	10.865	17.427	13.195	20.611	23.561	12.978	13.291	5.253	9.902	12.028	3.539	15.453	7.858	10.469	2.769	8.792	10.234	11.607	1.041	6.522	10.104
2.875	21.726	5.124	12.722	13.498	17.172	13.252	20.076	17.487	13.261	11.392	6.539	10.452	12.455	1.766	16.683	4.766	11.657	2.703	7.381	10.900	11.106	3.432	9.118	10.227
2.900	21.639	5.292	14.458	10.456	18.819	14.611	21.950	25.515	14.126	12.601	4.790	11.809	12.385	0.904	14.256	8.117	11.602	3.775	7.996	7.633	11.935	0.895	6.811	8.511
2.925	21.388	5.516	11.988	12.407	16.093	13.042	18.412	23.955	13.006	12.023	7.961	14.199	11.233	3.520	16.820	2.620	11.896	3.674	7.840	11.029	9.744	3.533	5.551	12.177
2.950	22.774	5.404	11.923	15.697	19.123	15.131	21.120	19.978	13.938	12.057	5.956	7.396	11.908	2.600	15.119	3.761	9.561	4.197	6.961	8.290	13.417	-1.719	8.146	10.180
2.975	19.187	5.674	12.562	16.116	18.701	14.649	16.463	21.844	11.294	11.323	7.377	8.849	13.316	4.490	14.088	4.027	12.837	5.049	6.417	10.636	14.137	1.934	6.265	9.273
3.000	21.721	5.497	12.571	11.208	18.198	14.230	21.451	19.633	10.630	9.194	6.819	8.999	13.344	3.166	15.535	5.437	10.493	6.069	8.214	8.919	8.947	3.262	10.466	9.367
3.025	21.761	3.541	13.293	11.692	15.858	13.529	20.739	23.041	13.289	11.024	8.894	14.505	10.755	2.569	15.320	4.538	9.642	4.494	6.776	5.695	10.541	3.548	9.468	9.943
3.050	21.380	4.087	13.782	10.640	16.882	10.720	18.954	20.935	13.966	13.593	3.656	11.908	13.370	2.715	16.709	5.732	11.130	3.648	7.048	8.599	11.807	3.527	10.727	12.645
3.075	18.584	4.486	13.130	11.533	15.089	14.810	16.546	22.080	12.853	14.467	6.333	8.128	11.625	3.361	15.907	1.104	12.423	5.731	7.479	5.830	10.498	6.369	9.230	10.842
3.100	17.655	5.490	14.068	10.320	16.616	12.771	20.318	19.237	11.259	9.474	7.765	11.962	7.954	1.924	12.163	6.639	13.936	5.018	7.189	11.023	14.152	1.690	10.505	9.337
3.125	17.431	5.322	11.451	14.189	17.439	10.247	18.936	19.272	12.911	14.337	7.117	12.198	10.928	5.131	14.120	5.167	11.602	3.180	7.001	9.941	13.214	0.511	9.704	9.625
3.150	18.170	5.102	13.257	12.564	17.591	14.030	17.498	18.434	12.076	13.267	5.026	11.358	9.152	2.029	16.369	3.584	11.938	5.751	9.340	8.559	13.218	2.611	11.711	7.417
3.175	18.214	5.606	12.705	12.389	17.755	13.909	15.817	19.960	12.668	11.916	5.812	9.037	13.542	4.417	15.156	6.476	13.128	5.595	10.672	9.267	13.974	4.416	11.036	12.066
3.200	19.810	7.421	10.451	12.499	17.221	12.876	19.399	20.757	13.894	11.911	6.056	10.568	12.756	2.442	15.228	4.847	11.036	3.456	7.101	12.359	16.067	2.908	7.941	14.992
3.225	18.955	4.422	10.762	10.249	17.159	14.368	16.902	18.202	12.760	11.565	5.035	10.101	11.468	3.936	13.336	1.930	14.191	4.106	6.769	10.008	15.372	3.303	7.972	11.518
3.250	19.075	4.316	13.354	14.989	18.344	14.199	19.310	21.996	14.119	12.568	7.956	9.506	10.491	1.465	12.967	5.736	13.743	3.985	8.196	13.002	13.437	3.731	8.883	11.556
3.275	17.715	7.258	12.445	9.874	15.120	13.299	18.612	19.253	15.863	10.511	6.990	10.553	11.831	3.940	16.230	3.495	11.674	4.024	7.992	11.133	12.951	4.758	8.907	10.762
3.300	19.051	6.472	15.462	11.400	15.304	13.953	19.980	21.622	15.324	12.158	6.359	7.576	11.449	-1.406	16.522	4.409	11.078	3.908	8.188	6.931	16.808	3.925	11.533	9.629
3.325	18.570	6.288	12.720	13.906	17.319	13.212	16.343	21.546	14.743	11.922	4.491	12.327	12.832	1.625	12.859	3.061	14.012	4.179	8.229	7.560	12.682	5.591	10.080	14.483
3.350	16.464	5.664	13.200	12.244	17.339	12.344	18.460	18.563	14.335	14.579	9.648	10.187	12.893	2.246	14.275	4.428	10.410	3.548	10.945	13.592	15.186	4.782	6.956	10.840
3.375	18.985	6.071	12.825	15.873	15.168	14.617	18.930	18.831	12.577	10.478	7.868	9.781	10.379	4.926	15.595	3.614	15.063	3.045	9.990	12.115	14.300	3.135	10.758	13.045
3.400	16.185	5.171	11.984	15.245	16.898	12.529	17.708	19.144	13.095	12.895	8.993	11.642	12.981	1.709	15.091	3.774	13.007	4.067	9.781	8.352	12.005	5.853	13.040	12.574
3.425	15.635	8.483	13.054	11.997	17.124	13.095	19.211	18.346	12.200	9.604	7.462	10.543	11.720	1.585	12.971	2.881	13.531	2.648	9.459	11.677	11.993	5.304	11.539	13.374
3.450	16.876	6.067	12.555	11.593	16.172	15.675	15.381	20.271	13.513	11.630	7.515	8.696	11.416	2.375	12.836	5.604	13.125	5.408	12.065	14.312	15.524	5.742	9.719	14.866
3.475	15.860	5.166	13.897	12.126	17.209	14.365	15.558	19.799	14.192	14.458	7.855	10.389	12.843	2.505	13.740	5.828	10.771	3.432	9.085	12.971	15.322	4.800	10.940	14.297
3.500	17.556	6.666	12.859	8.451	16.386	11.294	15.753	18.802	14.099	12.065	7.432	11.302	11.875	1.677	14.145	5.041	15.341	4.074	8.161	14.824	13.455	5.698	11.449	11.932
3.525	15.223	5.264	13.788	11.733	17.302	14.649	16.648	21.060	12.742	11.226	9.095	13.917	12.010	3.428	16.190	3.114	15.659	1.201	10.862	12.088	12.689	4.831	10.100	13.881
3.550	17.146	5.701	12.881	11.564	17.084	12.851	17.193	18.206	13.588	10.413	4.703	13.585	12.923	3.004	10.637	8.220	15.345	2.556	8.115	10.269	14.834	2.140	11.472	11.388
3.575	16.497	6.941	13.050	11.207	15.614	13.404	17.117	19.736	13.707	14.556	6.807	10.127	12.975	6.475	13.938	4.416	12.207	3.522	9.726	13.136	17.168	7.241	11.016	13.397
3.600	18.006	5.370	11.313	10.524	16.635	13.372	17.621	18.030	14.078	15.237	9.110	11.839	14.433	3.555	13.952	5.769	13.842	4.173	9.408	11.662	12.480	7.232	13.699	12.412
3.625	17.374	6.260	13.020	11.330	18.603	12.337	17.157	18.346	14.224	14.300	11.291	9.104	11.966	3.995	13.596	6.969	13.794	5.285	11.720	12.401	14.906	6.316	11.805	12.355
3.650	20.082	7.384	13.049	12.934	17.971	15.957	17.607	21.915	14.601	15.726	6.769	10.642	14.549	3.148	12.744	3.565	13.936	5.334	10.831	14.263	14.753	3.933	10.047	16.784
3.675	17.636	7.829	12.001	12.225	17.250	13.438	18.393	21.175	15.814	14.391	7.235	14.566	13.233	4.702	14.964	5.090	14.091	5.076	10.121	12.612	14.056	5.158	9.275	8.497
3.700	17.590	4.651	12.452	10.869	16.101	14.095	18.790	18.269	16.719	13.746	6.467	14.221	14.357	5.560	12.539	4.486	15.248	3.684	9.729	10.837	17.198	6.688	10.497	13.336
3.725	15.009	6.145	10.632	9.442	18.137	13.152	16.348	18.324	12.485	13.625	7.404	12.711	14.765	3.872	14.132	5.480	15.538	4.022	11.219	15.084	17.918	6.615	10.464	14.363
3.750	14.495	5.464	11.562	11.460	14.765	13.847	16.949	19.277	14.875	12.227	7.950	9.513	14.639	2.004	14.143	3.543	15.598	4.469	11.673	13.302	16.885	6.300	8.967	10.257
3.775	14.990	6.776	11.026	9.343	15.262	14.045	19.288	20.456	15.959	15.362	7.403	10.915	11.507	3.647	14.972	4.636	12.020	7.187	11.858	12.800	16.430	3.034	10.186	12.793
3.800	16.380	3.714	13.849	10.409	15.099	9.321	15.722	18.315	15.529	13.388	8.193	11.089	15.241	4.541	14.707	3.733	16.643	6.726	10.928	13.040	16.425	6.036	10.438	15.397
3.825	15.376	4.849	13.110	13.051	16.335	12.559	15.969	16.990	13.332	13.374	8.485	12.225	16.380	2.689	14.528	4.669	13.469	3.933	9.952	14.590	14.912	8.254	14.079	11.867
3.850	16.655	5.072	14.106	7.429	17.358	13.418	18.301	20.987	14.921	14.881	7.837	12.615	14.228	3.562	13.758	4.753	15.252	5.720	11.893	12.529	16.387	8.195	15.242	13.369
3.875	14.893	4.791	14.037	11.167	17.908	14.245	19.952	20.117	17.135	14.530	9.170	15.141	15.705	4.177	14.523	6.037	16.044	4.896	12.495	12.564	15.266	7.952	16.218	14.571
3.900	19.275	2.639	11.255	11.106	19.121	10.949	17.066	19.075	14.750	15.472	9.166	11.938	12.121	2.960	15.212	6.342	14.324	6.553	9.991	13.147	15.677	7.391	13.547	14.037
3.925	17.894	3.713	11.744	13.277	18.143	14.507	18.785	18.183	15.744	13.740	9.359	13.809	15.801	3.847	16.753	8.176	14.584	7.422	12.402	12.876	15.146	7.625	16.491	15.719
3.950	17.924	5.703	16.454	11.374	18.167	11.478	18.371	19.364	17.194	17.423	10.336	14.613	15.899	4.184	12.682	5.325	15.589	6.068	12.553	16.629	18.472	8.420	14.247	14.120
3.975	16.826	7.524	12.309	13.525	17.152	13.963	16.944	20.096	18.562	15.832	10.093	13.239	14.895	1.136	14.001	7.404	16.137	6.588	10.701	12.855	16.933	4.822	13.467	12.727
4.000	16.893	10.124	11.685	11.402	19.931	14.017	19.480	20.564	16.851	13.758	10.615	16.335	13.258	5.183	12.795	5.725	16.859	4.694	10.814	15.751	14.652	6.519	13.246	17.136
4.025	19.306	6.148	13.748	11.866	18.949	12.433	17.839	19.135	16.405	18.201	10.928	14.497	14.314	4.270	12.659	6.372	17.376	6.976	12.510	13.834	16.539	7.678	13.696	17.321
4.050	16.437	7.546	14.692	9.844	21.084	12.182	17.934	20.258	17.463	15.090	10.034	11.065	15.547	4.508	15.716	7.131	18.272	8.228	12.676	16.320	16.414	2.933	13.759	16.475
4.075	18.193	6.811	14.402	10.859	18.526	13.394	19.181	19.585	17.951	17.603	9.132	11.891	16.185	6.320	12.200	9.231	16.337	7.071	14.292	14.672	18.838	6.986	13.860	16.154
4.100	15.955	6.266	14.028	10.264	19.020	13.347	18.740	20.594	16.307	17.205	13.105	11.911	14.978	4.819	13.688	5.668	16.156	8.165	13.066	16.086	18.444	9.495	14.370	16.029
4.125	13.486	5.802	13.979	10.120	17.847	12.769	15.275	19.694	18.232	15.213	10.736	17.304	14.819	5.254	13.041	8.055	17.198	5.645	13.149	14.031	15.550	4.611	12.985	16.527
4.150	16.334	5.655	12.617	12.624	16.863	11.407	16.823	16.960	14.906	12.768	11.036	16.135	13.597	6.746	13.855	6.576	15.179	7.198	9.287	14.424	18.540	9.552	13.104	13.445
4.175	16.952	7.705	12.755	11.473	17.655	14.909	16.117	20.352	16.913	15.285	10.884	12.928	16.216	6.937	14.377	8.167	17.634	7.311	11.614	14.012	18.459	7.308	13.590	14.633
4.200	17.014	5.705	11.667	14.190	17.977	13.152	15.507	17.335	16.564	14.734	7.424	14.690	17.320	4.877	13.861	6.974	17.272	7.124	10.654	15.454	18.482	10.763	10.905	15.694
4.225	15.320	7.282	11.158	11.713	18.921	14.989	16.854	19.189	15.673	17.167	10.377	15.608	16.357	5.763	15.096	4.915	16.883	7.502	14.333	11.607	15.132	8.635	11.975	15.110
4.250	17.920	5.876	13.425	11.369	17.333	14.937	18.004	17.785	16.142	17.609	11.764	12.530	17.518	5.728	15.416	4.347	15.080	5.983	14.597	17.466	15.710	9.780	14.379	18.801
4.275	17.280	4.840	15.016	14.761	18.021	15.217	17.652	18.325	14.883	15.837	9.913	16.425	18.428	7.059	14.913	5.609	16.934	6.244	13.074	15.681	18.095	7.604	16.634	16.586
4.300	16.665	8.955	14.029	14.338	17.072	13.092	19.145	15.644	18.493	16.855	12.039	17.017	19.887	8.264	15.049	10.239	16.863	6.997	14.887	16.418	19.046	8.935	12.962	20.713
4.325	17.942	4.744	13.737	11.360	19.599	11.877	20.190	18.489	17.570	15.817	9.349	14.102	15.681	6.989	13.538	6.524	19.643	8.058	13.027	16.594	20.771	9.273	15.469	22.163
4.350	17.758	4.782	12.218	11.265	20.062	15.523	17.625	19.040	19.158	18.793	13.342	16.301	17.334	5.926	15.064	5.914	21.915	9.220	12.110	16.164	20.545	6.570	16.121	14.531
4.375	17.396	7.710	14.472	12.776	19.648	13.850	18.955	19.154	17.831	15.464	11.059	15.508	16.311	7.828	15.269	6.501	14.740	6.697	16.659	16.548	20.315	8.703	14.991	16.914
4.400	15.027	8.134	14.379	14.502	20.966	13.864	18.787	17.696	20.243	19.527	12.102	18.399	19.197	5.353	15.036	7.191	21.862	8.466	12.649	17.289	21.036	9.538	14.225	18.023
4.425	17.843	7.285	16.015	13.164	20.754	13.473	17.862	17.977	19.586	18.571	14.301	15.287	18.172	6.213	14.331	7.167	17.115	9.623	14.257	19.617	20.628	11.561	15.473	18.600
4.450	17.040	8.148	12.185	12.018	17.212	12.388	17.191	18.767	16.311	15.110	12.405	17.557	18.879	5.869	14.702	7.047	20.762	9.484	15.776	19.228	19.855	10.231	16.555	15.125
4.475	16.924	7.281	14.523	12.718	18.525	15.469	21.084	21.966	21.037	22.658	16.691	15.794	16.251	7.024	16.490	9.830	19.631	7.776	15.630	18.311	20.155	11.508	15.443	19.620
4.500	16.594	9.015	14.730	14.570	19.933	14.690	19.707	21.067	19.418	19.582	15.669	15.649	16.461	7.773	15.583	6.350	20.540	5.422	15.763	17.918	19.726	9.218	12.959	19.951
4.525	16.504	7.566	14.262	13.777	21.931	14.443	19.876	18.567	23.294	20.248	11.808	14.449	19.114	7.041	16.033	9.422	20.883	5.528	15.618	17.411	21.574	11.697	16.421	18.673
4.550	17.212	7.517	13.875	10.377	19.862	17.089	19.841	21.396	21.356	18.103	13.835	17.345	17.469	10.756	16.560	9.709	18.094	7.723	14.708	16.055	20.931	11.630	15.875	19.403
4.575	14.787	8.070	13.393	13.658	20.410	15.913	19.435	19.554	20.284	20.831	13.639	19.139	21.282	6.587	16.545	9.591	20.812	7.177	16.380	16.518	20.294	12.834	14.548	17.640
4.600	16.967	7.525	15.798	15.905	22.325	17.656	20.563	21.051	20.100	21.613	12.391	20.324	17.520	9.091	18.737	8.199	17.424	8.652	15.537	16.427	24.181	11.618	16.231	22.319
4.625	16.973	7.581	15.094	11.457	21.915	17.132	19.099	19.770	23.277	19.833	15.328	19.614	16.438	7.906	17.565	9.425	19.554	8.524	15.434	19.434	23.754	10.591	15.693	18.568
4.650	14.448	7.647	12.632	11.644	19.274	14.186	22.337	23.870	19.241	19.223	15.699	18.550	18.098	5.943	16.660	7.190	19.896	8.328	18.309	18.955	22.619	12.567	19.206	18.227
4.675	14.934	10.133	12.916	12.921	21.685	14.921	17.572	18.585	20.928	21.095	12.061	15.260	19.400	8.981	15.731	8.570	19.576	9.715	12.619	18.384	18.612	9.734	15.403	18.421
4.700	18.408	8.007	13.450	12.086	19.887	18.379	21.176	20.999	20.912	19.364	16.369	17.653	22.564	10.277	18.764	10.458	17.835	6.553	17.167	19.195	23.498	10.246	16.717	21.854
4.725	15.348	7.707	14.869	13.152	22.832	16.908	22.138	22.265	21.264	20.510	16.181	15.771	21.601	9.303	18.419	11.726	22.425	9.445	14.821	17.929	27.115	13.020	16.696	18.259
4.750	16.321	6.728	16.738	13.804	22.059	16.731	19.785	20.335	21.561	21.629	13.548	19.375	17.481	9.362	16.099	10.279	21.776	7.529	15.841	19.835	24.088	14.716	18.341	21.903
4.775	19.341	11.814	15.022	14.134	18.755	18.268	19.909	21.217	20.060	20.873	16.497	17.914	18.970	11.633	14.713	8.046	20.717	9.294	16.219	19.047	24.517	11.894	18.322	17.779
4.800	18.382	9.646	14.239	15.741	22.832	19.121	17.981	21.779	23.556	20.759	14.909	18.950	21.633	9.002	17.783	9.797	19.535	7.740	17.827	20.493	25.399	10.351	16.353	17.497
4.825	17.586	7.805	16.537	15.953	20.526	17.146	19.935	21.308	22.066	19.786	15.119	18.602	20.845	10.721	17.405	7.311	22.009	9.232	16.420	22.243	25.764	11.362	14.209	21.540
4.850	18.091	7.401	15.801	15.805	22.844	17.183	20.482	23.218	20.858	24.477	16.164	18.422	21.265	10.205	17.056	9.337	18.880	9.768	18.973	22.311	25.045	12.943	17.434	18.800
4.875	19.348	8.581	13.692	16.140	22.062	18.911	22.002	22.087	22.818	22.597	17.579	21.765	21.274	8.817	16.154	9.539	22.957	9.124	16.291	23.186	25.705	14.863	16.313	21.178
4.900	16.965	9.825	15.731	15.081	21.756	17.456	22.027	21.891	23.491	19.031	17.367	22.241	19.290	11.644	17.309	10.521	23.506	8.920	17.254	19.968	23.395	12.297	19.303	21.554
4.925	18.815	9.565	15.321	17.473	22.624	19.216	20.427	21.379	25.449	21.101	16.419	22.752	22.967	9.782	14.858	10.011	22.919	8.383	16.724	21.551	23.586	11.395	15.343	19.405
4.950	18.328	7.763	15.601	16.120	20.360	17.433	22.562	20.261	25.202	22.406	15.285	19.563	21.803	11.390	16.458	8.752	22.921	10.968	15.741	24.084	26.382	11.096	21.216	23.203
4.975	19.853	11.046	17.550	18.116	22.983	20.158	23.951	24.271	24.316	22.256	19.107	19.980	24.901	11.465	18.836	15.442	20.643	10.248	17.631	20.600	26.542	11.077	18.287	22.131
5.000	19.240	10.458	17.856	16.452	20.331	17.893	22.933	22.294	25.111	22.634	16.913	22.306	18.539	13.348	17.617	11.660	21.283	10.251	18.913	24.695	25.480	11.812	18.026	20.303
5.025	17.839	9.806	17.316	17.853	25.475	18.972	22.042	22.108	24.751	23.944	16.823	19.825	23.375	10.890	19.515	13.479	24.235	10.366	19.765	20.317	27.660	14.459	18.805	17.456
5.050	19.189	9.230	19.592	14.414	23.877	18.738	21.823	22.407	25.385	25.012	16.382	23.324	23.294	10.524	18.968	9.347	25.481	8.031	19.809	22.477	25.106	12.976	19.660	23.366
5.075	18.325	9.299	18.645	15.839	24.755	19.784	20.211	23.517	26.170	24.071	20.274	21.888	22.575	11.709	18.625	11.297	22.131	13.505	17.989	22.590	26.135	14.468	19.216	20.780
5.100	20.227	10.130	16.335	17.381	25.147	20.302	22.292	22.941	26.311	22.525	17.965	20.526	26.315	12.324	21.803	10.286	23.755	9.652	20.296	22.993	25.985	12.440	14.847	20.740
5.125	17.418	9.897	16.210	15.257	23.140	22.135	19.812	24.401	24.965	23.828	20.726	21.357	24.675	11.249	17.590	12.107	22.317	9.311	18.880	22.391	24.551	11.911	18.706	22.977
5.150	15.558	9.489	16.495	15.838	25.521	18.626	23.212	24.510	26.318	25.044	18.510	23.575	24.123	11.500	17.782	14.566	23.176	10.027	17.455	23.356	25.184	13.838	17.449	21.650
5.175	18.948	9.944	18.792	17.454	23.872	23.154	20.747	22.875	27.136	25.219	16.530	22.217	23.720	11.723	21.079	11.714	25.142	8.697	19.938	22.107	27.666	13.567	19.931	21.044
5.200	17.447	10.605	16.478	19.309	25.179	21.295	23.630	23.118	24.940	24.492	18.571	22.612	25.571	12.304	18.309	12.688	21.604	9.552	18.525	21.913	26.551	13.581	17.068	19.611
5.225	18.614	10.270	17.093	17.752	27.343	19.838	23.325	23.925	27.296	26.255	19.579	21.314	26.144	13.695	20.377	12.829	23.660	11.260	20.960	24.016	28.713	13.000	19.941	21.424
5.250	17.664	10.052	18.652	17.042	26.271	22.318	21.480	22.863	26.695	25.145	19.480	23.007	22.613	10.727	21.322	12.956	24.018	12.509	19.465	22.956	28.915	15.617	20.505	22.394
5.275	20.932	12.246	20.399	17.327	25.782	19.906	22.155	21.588	26.830	26.224	20.837	22.089	24.397	10.921	17.694	13.067	22.473	10.635	17.480	25.029	27.751	13.847	20.914	22.237
5.300	21.362	10.583	20.840	17.710	27.985	19.566	23.289	25.835	28.710	25.711	19.472	25.398	27.750	12.895	21.030	13.328	24.465	12.646	19.845	21.278	29.355	18.913	17.815	23.470
5.325	18.065	11.463	19.375	18.240	27.370	20.529	24.049	24.168	28.898	28.658	20.297	24.934	27.602	16.609	20.849	14.523	26.500	12.435	20.887	25.428	26.817	15.289	20.968	20.191
5.350	18.099	11.039	20.471	17.710	25.370	22.442	22.248	25.841	26.956	28.091	17.911	27.639	24.503	14.356	20.179	13.777	24.229	10.689	20.262	21.556	27.422	15.211	19.615	23.199
5.375	17.310	11.005	18.514	16.467	23.431	21.076	23.753	25.875	23.855	26.818	17.581	25.168	25.882	14.693	21.575	13.179	25.363	10.158	21.114	22.182	27.221	14.018	18.985	22.684
5.400	20.906	13.474	20.932	18.780	25.425	19.740	23.724	24.619	28.702	28.367	18.779	23.925	28.235	13.948	20.337	12.851	27.213	11.915	18.766	23.502	27.235	15.459	20.403	25.868
5.425	21.449	11.460	17.054	18.563	25.890	22.622	25.167	25.055	26.319	26.533	21.150	23.645	26.420	13.799	19.689	15.545	25.767	11.231	21.124	23.602	27.146	18.272	18.590	23.072
5.450	20.352	12.741	19.914	16.348	27.750	24.136	22.121	24.563	27.598	28.402	18.155	26.437	25.780	14.998	20.533	13.040	27.432	9.928	24.295	21.005	31.480	14.078	18.554	21.400
5.475	21.126	10.953	19.362	19.748	25.925	23.789	23.371	22.556	30.220	26.292	20.668	25.296	26.740	13.509	22.284	15.381	25.020	9.658	19.393	21.930	29.330	14.869	20.739	22.036
