# Supplementary material for: From deterministic to fuzzy decision-making in artificial cells
Source: Nat Commun. 2020 Nov 6;11:5648. doi: 10.1038/s41467-020-19395-4 (PMC7648101; doi:10.1038/s41467-020-19395-4)
Supplement: Supplementary file 4 — Source Data [file 41467_2020_19395_MOESM4_ESM.zip › source-data/expression@high-gene-densities/lambda/tau-2/GFP(nM)@38C.txt]

0.125	0.000	0.000	0.000	0.000	0.000	0.000	0.000	0.000	0.000	0.000	0.000	0.000	0.000	0.000	0.000	0.000	0.000	0.000	0.000	0.000	0.000	0.000	0.000	0.000
0.150	1.945	-0.507	1.689	0.076	1.462	1.659	-3.243	-0.690	6.943	1.621	5.005	2.653	3.082	6.187	0.268	3.348	4.623	-0.858	4.295	0.561	-4.648	0.824	1.031	4.911
0.175	4.115	-1.129	-0.475	1.155	2.226	2.771	0.344	0.678	4.255	-0.665	-1.201	0.465	-0.890	2.156	1.540	7.584	1.288	-3.540	1.425	-0.682	-2.911	5.728	0.860	2.035
0.200	6.654	-0.643	-1.626	3.960	3.332	6.475	0.545	1.857	3.133	2.333	5.381	1.411	4.802	7.357	2.771	5.607	-0.063	1.099	4.896	0.103	-2.276	2.195	4.690	1.699
0.225	1.519	0.683	-0.580	4.312	4.961	4.533	-0.781	1.362	4.749	1.372	1.751	-0.865	0.922	7.158	0.184	7.339	5.726	2.610	5.752	-3.606	-0.621	5.702	1.600	5.359
0.250	4.794	0.202	3.569	2.816	6.427	6.177	3.015	1.404	5.610	1.609	2.615	2.388	2.053	4.682	-0.655	3.694	2.219	2.640	3.953	2.875	0.756	5.277	3.896	6.383
0.275	3.347	-2.698	0.409	5.206	4.489	5.127	3.654	3.551	5.146	2.185	5.662	0.644	5.575	4.781	1.296	10.575	2.123	2.760	4.668	-0.836	0.340	5.741	2.111	1.364
0.300	6.672	-0.052	2.276	6.856	3.313	5.739	3.840	2.600	7.116	3.800	7.469	2.485	5.216	5.556	-0.472	5.572	0.649	1.677	4.810	1.602	5.787	5.930	6.146	4.069
0.325	6.837	2.041	1.987	3.821	6.991	8.880	3.990	4.648	6.648	0.864	8.786	1.873	-0.219	6.536	0.966	6.829	6.321	3.065	5.512	0.279	3.099	2.507	4.106	8.624
0.350	8.930	1.522	0.691	5.236	7.396	6.671	4.340	5.394	8.477	6.799	8.700	3.246	3.041	7.763	2.346	2.447	5.959	-1.957	5.976	2.124	1.216	5.717	5.445	6.276
0.375	7.313	-0.088	4.387	1.335	3.989	7.481	5.516	4.421	6.316	5.660	5.255	6.053	4.460	5.425	0.665	9.365	0.334	0.970	5.412	0.967	4.484	6.045	1.453	4.728
0.400	3.450	-1.267	4.785	4.668	8.575	7.631	0.972	5.764	5.145	4.928	4.792	2.581	6.102	4.604	2.412	6.346	-0.951	0.469	3.510	4.003	1.576	3.176	3.835	5.194
0.425	4.691	-0.724	4.622	5.815	7.488	9.969	5.680	2.442	7.589	-2.045	6.282	3.072	4.759	3.930	1.185	9.281	4.375	-0.733	3.922	5.298	9.572	5.611	2.074	6.316
0.450	5.990	0.554	0.158	5.396	4.624	5.899	4.919	5.527	8.252	6.085	6.617	7.570	2.833	3.895	-1.742	7.148	6.102	0.967	4.033	-2.353	2.282	6.802	7.397	1.963
0.475	5.794	-2.675	2.273	5.494	6.698	8.210	2.886	4.846	6.442	4.809	5.721	4.135	8.597	5.955	-0.748	5.059	6.728	2.138	2.232	2.988	5.191	5.699	3.562	6.673
0.500	7.075	-0.729	2.787	3.777	7.225	7.648	3.909	2.834	6.431	2.534	6.193	6.128	6.049	8.743	-0.402	5.157	2.939	1.199	3.885	4.998	-2.544	5.892	2.549	4.674
0.525	7.347	-0.004	1.398	7.412	6.348	6.939	6.000	6.453	8.662	4.586	5.300	4.968	6.204	5.672	0.504	6.034	3.483	0.466	3.667	1.435	4.285	7.518	3.380	7.697
0.550	8.172	-0.643	1.874	10.790	5.457	8.494	1.492	3.139	7.282	4.165	8.273	4.854	7.152	3.431	-1.148	8.626	4.045	2.450	6.692	1.083	3.386	7.273	5.086	9.202
0.575	7.834	-4.953	2.614	5.794	6.896	7.895	6.761	2.389	8.191	7.321	6.754	2.809	5.681	5.210	-2.255	9.016	3.110	1.313	0.101	1.769	3.833	7.115	1.665	3.364
0.600	8.871	-0.132	3.985	10.827	9.502	8.121	4.474	5.163	5.402	2.811	7.405	2.995	5.227	6.319	-0.319	9.384	2.092	-1.941	3.980	1.240	4.018	2.390	3.929	5.611
0.625	9.344	-0.378	2.125	9.342	8.659	8.198	6.841	-0.378	10.517	6.075	6.003	8.812	6.430	7.104	-0.246	6.167	-2.231	1.395	3.883	-2.529	4.489	8.045	0.704	2.260
0.650	6.420	-0.705	1.829	7.344	8.536	6.376	5.505	2.704	6.339	8.249	3.406	5.604	5.407	5.054	-3.160	1.371	2.443	3.103	4.573	1.266	7.355	4.208	6.543	4.541
0.675	7.401	-4.341	3.770	11.089	8.032	8.586	6.570	3.519	10.062	1.708	7.519	2.677	4.600	5.075	-1.384	5.347	1.023	0.575	4.977	1.949	3.468	8.932	1.267	5.275
0.700	10.236	-4.371	3.852	4.588	6.221	10.132	6.253	1.878	8.133	4.699	7.516	2.262	5.619	5.239	-1.586	7.033	0.486	-0.904	4.433	2.688	2.870	7.160	2.923	5.299
0.725	7.538	-0.028	3.837	10.212	7.916	6.468	4.098	4.718	4.679	3.181	8.996	3.891	1.779	8.057	-1.189	4.708	2.978	1.936	-0.268	4.103	3.627	8.846	1.784	9.844
0.750	8.830	-3.618	5.623	9.661	7.639	8.442	6.015	5.662	9.206	4.420	7.421	4.407	5.512	6.320	1.513	6.190	3.188	-1.569	4.225	3.901	1.510	8.713	1.678	7.693
0.775	5.368	-4.126	3.812	11.055	9.699	6.581	6.223	4.624	8.816	7.983	9.062	2.173	11.333	5.011	-0.185	6.444	0.569	-1.602	3.025	1.081	4.112	8.515	-0.244	5.617
0.800	8.570	-3.968	3.837	8.726	8.142	6.152	7.909	3.427	8.910	2.898	6.712	6.809	7.002	3.260	-0.560	7.052	4.691	4.654	5.359	1.425	5.641	8.978	0.355	3.056
0.825	9.853	-1.789	5.408	9.487	8.639	7.126	6.871	5.909	8.070	4.632	4.172	6.765	4.051	8.977	0.918	7.434	2.653	5.509	0.837	4.697	8.864	8.629	-0.693	11.244
0.850	8.549	0.725	5.903	9.908	10.248	8.533	6.536	5.822	7.834	6.180	5.971	5.004	4.425	8.978	0.748	6.435	1.793	2.300	6.267	3.440	7.877	7.859	0.867	8.862
0.875	9.428	-1.810	4.679	12.109	11.903	8.324	6.795	4.931	15.794	5.203	6.035	5.633	6.960	10.679	-1.575	9.256	1.413	1.141	6.873	-0.617	6.839	6.299	-0.261	9.386
0.900	10.917	0.278	4.649	8.835	10.584	9.062	7.671	7.519	11.075	4.410	10.678	8.790	6.279	5.601	2.030	8.552	2.971	0.146	3.896	0.347	4.482	9.201	0.227	8.061
0.925	7.676	-0.409	6.397	10.076	9.669	10.584	8.353	7.835	12.633	5.029	4.613	5.739	5.729	5.735	-1.948	8.195	-0.522	2.604	5.728	-1.914	2.181	10.976	4.731	7.459
0.950	8.354	-0.204	2.900	8.063	7.199	10.853	6.097	9.211	10.272	7.307	7.235	6.203	6.197	7.656	1.194	5.154	2.984	3.836	4.537	-0.325	6.244	9.492	1.656	5.736
0.975	9.473	-4.226	4.795	12.517	11.380	6.325	7.929	4.027	8.104	10.107	8.954	5.465	5.394	5.623	-4.244	3.421	2.484	3.924	5.030	3.016	7.559	7.175	2.275	8.257
1.000	11.133	-4.379	7.523	8.101	5.850	6.779	5.964	8.693	13.508	5.889	7.612	3.705	6.589	9.149	-4.616	10.761	5.817	1.409	4.910	3.391	4.330	7.026	2.273	3.147
1.025	12.414	-2.948	4.046	11.241	10.580	8.902	7.319	5.333	10.477	4.893	8.998	5.775	6.149	5.201	2.068	8.541	3.700	1.291	2.369	3.087	7.089	12.369	0.436	5.156
1.050	8.215	-2.290	1.888	13.085	10.072	8.275	6.353	5.249	12.894	3.083	6.736	3.325	7.007	3.182	0.448	5.109	1.818	1.681	3.037	0.261	4.706	8.581	1.656	9.359
1.075	12.446	-3.083	4.729	8.818	8.983	10.394	7.035	7.775	13.085	8.101	7.746	6.999	5.130	4.329	-1.194	8.683	1.085	1.689	3.960	3.733	4.984	5.213	2.788	9.922
1.100	9.739	-1.033	4.489	12.925	10.997	11.651	9.769	6.869	12.067	5.050	4.781	1.202	6.974	8.710	-0.368	11.586	1.421	2.942	4.818	3.932	5.786	11.953	1.226	5.539
1.125	8.543	-3.265	5.331	8.498	8.604	8.542	4.955	3.869	13.226	3.175	8.054	9.328	8.458	6.995	0.712	9.398	1.064	2.905	3.261	5.583	2.739	13.876	4.379	10.547
1.150	10.814	-3.466	6.841	9.862	11.202	8.365	5.641	7.494	11.608	5.016	11.591	7.204	5.827	4.440	-3.933	6.221	2.500	0.327	4.712	1.473	4.783	10.703	2.053	6.303
1.175	9.183	-2.864	5.979	9.756	11.087	8.966	4.534	5.017	10.974	8.432	10.179	5.446	4.633	7.536	-0.672	9.032	0.388	-0.844	5.465	2.125	10.228	14.202	2.420	11.380
1.200	10.278	-2.574	4.407	13.592	12.084	9.730	4.600	8.059	14.882	3.595	7.646	7.376	4.570	7.957	-0.805	9.779	2.345	3.524	3.380	0.677	7.932	9.098	6.599	9.611
1.225	10.139	-2.087	3.709	9.412	9.238	8.059	6.059	5.471	13.068	3.229	8.815	6.028	4.705	9.136	-4.326	7.926	1.012	4.267	5.406	-0.337	3.687	9.905	4.050	9.841
1.250	10.116	-2.232	4.515	11.218	7.549	7.863	5.531	6.042	14.044	5.395	10.255	6.099	6.801	5.635	1.265	7.211	0.175	2.638	2.888	3.470	8.448	8.790	2.411	7.770
1.275	10.064	0.936	5.363	9.514	9.320	7.666	5.051	4.977	15.448	3.185	7.057	9.536	4.899	9.875	-1.151	8.929	3.512	2.630	7.178	-0.367	6.225	12.032	4.357	12.445
1.300	10.700	-5.251	4.812	10.947	10.993	8.350	7.002	8.017	10.033	5.817	7.112	7.098	6.704	5.475	-4.097	5.829	6.451	-0.250	7.057	4.086	6.076	9.187	5.465	8.955
1.325	9.546	-4.957	5.038	11.726	11.120	5.386	7.167	3.642	10.904	3.011	10.111	8.305	8.509	6.808	-6.639	5.715	3.118	4.571	7.181	2.084	5.986	10.983	2.911	12.776
1.350	8.486	-1.654	7.532	8.746	9.565	7.917	7.641	8.084	13.958	-0.113	6.613	4.421	6.661	6.837	-2.209	7.914	4.381	4.994	5.069	-1.396	7.863	12.682	0.145	5.456
1.375	12.625	-4.290	5.869	10.514	11.965	4.749	6.072	7.891	11.364	2.820	8.479	7.309	3.595	6.673	0.095	4.906	2.672	-1.237	1.776	3.154	9.702	8.542	0.791	11.484
1.400	6.659	-3.916	5.409	9.720	11.471	9.409	4.052	9.425	11.451	5.492	8.059	6.939	4.824	8.953	0.387	9.789	-0.068	0.293	5.805	0.213	6.895	10.989	4.737	7.762
1.425	9.131	-3.719	3.502	6.602	9.682	6.862	6.228	2.343	13.304	7.628	7.618	5.760	3.473	4.879	-1.115	7.744	3.776	1.320	4.988	3.443	8.687	10.396	-0.221	9.689
1.450	6.725	-5.742	4.254	7.331	12.656	6.354	4.825	2.890	10.417	6.153	8.683	7.506	4.544	6.693	-1.872	12.217	-1.315	-0.605	3.585	1.123	1.848	13.244	1.776	5.803
1.475	8.214	-8.079	1.372	8.935	7.876	4.895	3.114	3.390	12.719	2.134	7.974	5.869	4.536	6.475	-1.034	6.868	3.525	-0.317	6.852	2.493	8.563	10.310	3.155	8.129
1.500	8.291	-6.535	5.772	8.883	10.297	7.905	2.751	5.053	14.229	5.380	7.305	7.414	5.034	4.160	2.467	8.856	1.884	0.492	3.163	2.004	4.502	14.773	1.487	10.686
1.525	6.541	-6.498	4.408	6.757	8.293	6.706	2.766	7.208	12.849	-0.421	10.228	6.211	5.821	6.137	0.401	10.496	-1.103	1.033	3.296	2.102	4.894	8.320	-0.218	10.300
1.550	7.281	-5.849	1.281	5.047	8.127	5.903	5.374	2.001	11.516	3.759	8.068	6.194	5.852	7.896	-3.525	5.570	3.334	4.469	4.078	3.540	4.847	10.362	2.659	7.837
1.575	6.483	-8.392	-0.380	9.373	10.135	6.490	6.299	2.864	9.747	4.142	7.198	5.212	7.399	5.797	-1.882	8.392	1.589	-0.407	6.513	-1.540	5.493	9.834	1.317	8.981
1.600	8.565	-6.508	3.062	6.787	6.482	5.776	2.923	2.190	9.382	1.991	5.721	3.885	4.463	6.816	1.457	7.159	-0.137	3.544	5.019	0.471	4.969	13.789	1.181	5.887
1.625	7.994	-4.039	3.388	7.561	5.204	7.158	1.866	4.544	11.782	2.767	4.756	9.224	4.175	6.379	0.425	8.377	1.032	0.586	2.551	-1.432	5.340	13.740	-1.031	10.344
1.650	6.539	-5.740	3.853	10.561	10.124	4.670	4.160	2.623	10.820	1.552	7.143	6.403	7.280	7.344	-0.133	4.289	0.461	-1.783	3.448	2.707	3.388	13.243	3.551	8.811
1.675	7.257	-4.786	3.103	4.956	9.150	5.552	4.128	1.301	11.238	4.235	7.623	5.304	5.282	6.004	-1.776	8.810	-1.474	3.278	4.286	-2.505	2.630	11.192	4.020	14.394
1.700	6.310	-8.226	1.888	7.685	6.941	4.485	-0.201	0.695	6.961	-0.210	6.810	0.520	3.419	9.944	-2.727	6.177	1.619	-2.152	3.555	1.906	5.901	9.098	4.255	8.417
1.725	8.935	-6.822	2.649	5.701	7.997	1.848	1.938	3.662	9.449	0.887	8.022	5.350	6.037	6.607	-0.506	6.840	2.470	-4.457	4.493	2.073	3.300	11.769	3.674	10.600
1.750	8.701	-7.234	2.714	4.325	5.827	3.959	1.521	3.111	9.032	2.586	5.932	7.832	4.855	7.128	-3.650	4.679	2.415	0.428	2.295	-0.503	0.403	6.473	1.584	5.777
1.775	6.714	-6.467	1.738	5.071	7.674	3.457	1.135	-0.642	5.463	0.308	7.263	4.468	5.115	4.121	-2.119	4.749	3.724	-2.783	4.078	-0.408	3.010	13.064	2.555	5.673
1.800	12.703	-8.516	1.645	9.935	7.067	3.211	3.410	-0.309	6.562	0.040	5.468	2.858	3.964	3.839	-4.044	5.238	-0.943	-0.562	2.890	-3.590	2.866	12.850	1.353	7.519
1.825	5.919	-7.574	1.067	6.607	7.153	3.759	-0.499	2.278	11.264	-1.189	5.756	4.071	1.913	7.510	-1.205	5.214	2.292	-2.164	5.136	-5.854	2.978	6.736	-0.742	8.305
1.850	5.660	-7.247	2.374	5.950	6.228	1.016	2.229	4.620	12.659	-1.959	5.325	2.010	5.914	8.718	-2.770	5.458	0.974	-0.749	1.411	3.462	1.113	10.968	0.864	3.985
1.875	7.077	-6.388	2.594	4.004	4.808	3.504	1.523	1.043	8.375	-0.600	3.918	3.266	4.716	6.132	-1.025	9.376	-0.261	-0.461	2.736	-3.039	1.344	10.433	2.252	6.904
1.900	5.616	-7.774	-0.655	2.847	5.982	2.395	1.478	-0.586	9.488	-1.855	5.912	1.269	5.303	5.024	-4.708	4.750	-2.446	-1.137	0.643	-0.858	-1.400	8.814	1.317	5.569
1.925	6.154	-9.571	-2.487	8.461	4.720	1.529	3.553	-0.375	6.634	-1.720	-0.394	3.260	4.940	3.736	-0.900	5.488	1.160	-1.904	-2.111	-0.198	2.125	11.273	1.466	1.489
1.950	4.835	-9.634	1.911	3.669	5.796	2.742	0.735	0.725	8.633	-1.039	4.925	6.793	2.723	7.257	-3.238	6.493	-0.770	-1.416	1.035	-1.531	1.800	6.771	2.840	9.224
1.975	4.416	-10.475	-1.319	7.070	6.853	0.744	-0.370	1.308	7.090	-0.235	4.237	2.728	3.655	6.752	-4.888	4.069	-3.655	-2.698	-0.531	-1.715	-1.585	7.095	-1.928	8.929
2.000	4.287	-11.288	0.016	5.671	4.417	3.838	0.704	2.690	7.180	-1.164	1.454	3.419	2.605	4.388	-5.406	6.677	-0.246	-0.357	-0.290	-1.081	1.050	11.401	3.121	5.947
2.025	7.558	-10.932	1.409	4.659	5.344	2.014	-1.425	0.100	8.248	0.135	6.731	1.735	4.854	3.210	-2.801	2.438	-2.061	-2.571	3.086	-3.472	-1.633	12.683	-0.424	6.693
2.050	6.117	-10.618	-4.076	3.511	5.923	1.403	0.981	1.705	8.523	-1.229	4.951	1.239	8.925	3.835	-0.901	5.416	2.048	-1.475	4.734	-2.734	1.280	7.527	-0.696	1.551
2.075	6.380	-10.139	-0.717	3.554	5.656	1.425	0.399	-0.788	6.837	-3.278	6.021	1.985	0.993	6.035	-4.327	8.794	-2.136	-2.267	-0.124	-4.384	-0.512	11.672	0.375	6.727
2.100	7.325	-12.751	-1.268	3.816	4.509	0.377	-0.384	-2.096	9.314	1.297	8.482	5.292	2.242	4.076	-6.220	4.755	-3.102	-2.071	0.485	-6.878	1.629	8.569	1.259	2.740
2.125	6.771	-10.552	-1.717	2.817	5.876	2.918	0.781	0.804	6.738	-2.245	0.469	4.888	2.129	2.133	-2.618	4.361	1.953	-2.166	4.298	-2.040	3.234	6.582	-0.355	4.269
2.150	6.464	-9.404	-1.688	5.393	7.114	1.794	-1.781	0.407	6.804	-2.605	2.825	3.116	1.297	4.771	-3.456	8.070	1.201	-4.465	-0.760	2.063	-1.461	10.937	-1.217	5.324
2.175	7.725	-7.819	-1.291	4.079	5.161	-0.441	-0.455	-1.153	5.657	1.588	1.287	1.525	3.139	5.576	-8.553	8.731	-0.054	-3.086	0.918	-1.961	5.168	7.892	0.757	3.316
2.200	6.472	-8.827	-3.892	3.630	6.569	-1.577	-0.529	-2.076	8.049	-2.307	3.575	2.353	1.536	6.131	-6.156	6.158	-1.719	-4.623	1.591	-1.940	4.395	5.107	1.396	7.453
2.225	3.158	-11.239	0.312	2.388	5.346	-0.436	-1.095	-1.937	8.520	1.562	3.209	4.472	-0.014	6.417	-4.964	3.507	0.978	-3.081	-1.438	-2.141	3.783	6.247	-0.088	5.899
2.250	5.312	-10.050	1.409	1.968	1.270	0.441	-1.174	-1.542	9.338	-5.295	4.822	3.517	3.344	4.630	-7.362	5.595	1.439	-4.592	4.032	0.022	-0.755	7.112	-0.599	2.744
2.275	6.379	-10.208	0.220	2.637	2.940	0.412	1.714	-0.920	6.278	-0.136	3.010	2.179	2.431	3.554	-4.047	2.182	0.208	-3.633	3.430	-1.363	-4.391	7.822	-1.181	7.480
2.300	6.673	-11.078	-0.283	3.115	5.060	2.494	1.777	-1.469	7.698	2.609	2.453	1.867	4.419	0.932	-2.811	3.255	-1.191	0.664	-0.419	-2.240	-0.192	7.882	2.212	2.547
2.325	6.666	-12.622	-2.556	4.302	4.778	1.519	-2.653	-2.409	9.634	-1.857	6.230	2.386	4.420	4.637	-7.043	5.249	-2.274	-2.588	-0.938	-3.148	-0.587	8.068	-2.343	5.194
2.350	3.565	-12.197	-3.125	2.630	1.384	-1.425	-1.174	0.353	9.545	-1.447	4.975	0.935	2.404	3.384	-3.865	3.803	-0.200	-2.560	0.952	-2.736	2.855	9.090	1.089	10.459
2.375	2.680	-10.955	-1.174	1.735	7.409	1.253	-0.737	0.562	6.564	-0.362	1.306	-0.376	1.380	1.970	-5.413	5.465	-2.018	-2.029	-1.200	-2.919	0.525	6.924	-2.059	9.284
2.400	2.896	-15.965	-3.910	2.717	6.811	0.901	-0.712	-3.432	7.402	-4.361	3.638	4.167	-0.365	2.132	-5.020	4.636	-0.988	-4.166	1.852	-2.846	1.674	8.027	-1.459	4.731
2.425	4.148	-13.989	-1.846	4.612	7.161	0.474	0.266	-1.828	6.829	-1.975	4.079	2.546	1.527	2.825	-4.075	3.872	-3.493	-3.690	-3.183	-1.864	-1.123	8.834	-1.176	2.872
2.450	5.106	-9.577	-1.132	0.950	3.991	1.448	-3.239	-3.267	7.115	-1.707	5.577	0.672	4.142	1.641	-4.379	2.128	-4.272	-2.241	-2.016	-1.307	-0.476	10.187	0.036	3.661
2.475	3.627	-14.339	-0.398	3.432	0.944	0.127	-1.535	-1.522	7.096	-0.662	2.634	0.180	0.078	2.888	-3.147	2.996	-0.254	-5.537	-3.748	-3.947	4.217	8.207	-0.430	1.682
2.500	3.506	-11.113	-3.031	2.437	5.087	1.682	0.413	-2.100	7.476	0.028	0.630	2.257	2.916	5.456	-4.103	3.450	-3.792	0.141	5.199	-4.757	-2.932	7.036	4.019	6.761
2.525	4.345	-14.939	-2.213	2.193	3.096	-0.700	-0.666	-2.232	6.201	0.081	4.044	2.446	1.978	2.755	-2.760	5.329	-2.816	-2.251	0.551	-2.375	4.575	7.953	-0.827	2.172
2.550	3.689	-12.291	-1.003	3.763	1.888	-0.844	-2.382	-3.066	5.748	-4.617	6.937	1.379	2.283	2.441	-5.198	6.221	-2.828	-2.990	1.654	-5.428	0.822	6.425	2.443	8.077
2.575	5.860	-14.707	0.506	2.377	4.610	0.934	-1.667	-1.599	7.964	-1.168	3.349	4.891	3.921	1.977	-4.192	0.675	-0.838	-4.759	-1.780	-4.901	-1.088	6.470	-1.929	4.519
2.600	1.593	-10.926	-2.954	5.331	5.079	-2.074	-3.602	-0.510	10.281	-2.442	2.909	1.043	5.726	-0.243	-1.550	2.096	-1.054	-2.917	0.649	-5.658	1.470	7.128	1.341	8.991
2.625	5.372	-16.846	-3.861	-1.333	3.548	-0.270	-2.163	-0.697	8.358	-2.005	3.514	0.158	4.991	2.600	-7.259	2.121	-1.157	-1.279	-1.359	-0.656	0.712	10.200	-2.191	4.222
2.650	2.058	-11.413	-1.445	0.632	1.844	-0.970	-4.410	-3.726	10.076	-2.305	3.030	2.139	2.074	0.218	-7.427	-0.822	-2.099	0.582	1.834	-5.836	3.000	7.553	4.686	4.715
2.675	3.863	-14.583	-1.177	0.357	4.027	-1.198	-2.293	-4.691	7.674	-1.666	4.192	-5.574	-0.579	0.852	-4.119	2.262	-1.602	-2.515	-2.852	-3.339	1.360	5.462	-2.049	6.604
2.700	3.040	-12.903	1.059	0.476	1.510	-2.745	-1.314	-3.284	5.660	-0.060	4.765	3.574	-1.226	0.897	-2.934	1.402	-1.603	-1.097	0.585	-3.763	5.532	8.557	-0.159	8.970
2.725	-0.498	-15.309	-1.543	0.039	4.948	-2.079	-0.493	-5.972	9.866	-1.461	3.727	2.333	2.105	0.142	-4.974	1.397	-4.994	-2.270	1.622	-1.153	0.080	9.217	3.141	7.468
2.750	0.914	-12.412	0.367	5.042	4.909	0.252	-3.752	-1.509	7.331	-3.786	3.328	-0.840	2.028	0.529	-6.129	1.685	-1.137	-1.223	-1.416	-3.239	2.377	10.139	3.428	6.959
2.775	3.831	-13.575	-2.205	-1.761	1.620	-1.428	-1.886	-2.237	7.087	-2.879	7.450	2.235	3.721	-1.429	-5.644	4.171	-4.012	-2.738	-1.021	-4.509	2.661	7.755	-0.343	1.765
2.800	4.058	-12.261	-3.982	2.797	1.134	-4.415	-3.385	-0.664	8.124	-3.791	3.025	-2.775	1.949	-1.704	-7.128	1.880	-0.143	-3.286	3.155	-3.960	0.360	4.873	1.929	5.558
2.825	2.539	-15.643	-0.744	-0.628	2.224	-1.758	-0.640	-4.461	4.801	-2.322	6.452	0.630	2.635	-3.952	-7.072	2.293	0.774	-0.765	-2.301	-0.165	0.794	6.576	0.593	8.706
2.850	0.772	-15.989	-2.010	1.620	2.985	-1.239	-2.126	-3.374	7.557	-3.895	1.970	-2.763	0.920	-0.992	-5.395	2.087	-5.525	-3.108	-3.826	-3.941	3.739	8.045	-1.065	7.836
2.875	1.172	-11.610	-1.510	3.425	3.399	0.704	-5.171	-3.019	8.668	-3.109	1.647	1.198	1.143	-2.120	-8.604	1.693	-0.962	-6.336	1.231	-0.081	3.903	6.997	1.651	4.933
2.900	2.488	-14.638	-0.949	0.619	1.594	-0.345	-4.676	-1.388	7.838	-1.922	5.726	3.577	1.592	-0.771	-5.271	2.934	-0.702	-3.828	-3.260	-4.655	-2.999	9.701	1.082	5.634
2.925	-0.951	-14.965	-1.402	0.016	1.583	0.186	-2.164	-3.919	5.800	-0.976	3.067	3.358	2.972	-1.480	-4.655	-0.269	-4.615	0.330	-0.624	-2.569	1.594	6.674	0.674	5.912
2.950	1.633	-14.710	-4.242	-0.090	3.327	1.598	-4.615	-3.034	6.856	1.058	1.550	0.799	2.156	-1.227	-4.450	6.277	-3.741	-5.141	-0.222	-3.863	0.667	5.301	-2.095	5.033
2.975	1.540	-14.264	-2.891	1.442	0.392	-0.324	-1.022	-3.377	7.635	-2.715	1.900	-0.401	-0.391	-0.796	-5.677	-3.140	1.967	-2.442	0.166	-3.370	0.272	10.553	-0.099	8.400
3.000	2.943	-12.574	-5.092	1.204	4.467	1.825	-4.017	-0.608	4.009	-2.804	3.369	-2.321	4.238	-1.710	-5.935	3.801	-3.165	-3.993	-2.750	-4.437	0.830	7.806	-2.937	5.140
3.025	1.743	-14.301	-1.539	0.251	3.991	1.597	-3.697	-0.328	7.595	-3.664	1.669	-0.094	0.608	0.012	-6.014	-1.184	-6.967	1.264	0.355	-4.232	4.419	9.100	4.570	4.613
3.050	2.867	-15.431	-2.014	-0.030	2.781	-2.426	-4.333	-1.533	7.413	-1.444	3.316	3.414	1.440	0.541	-6.194	-0.755	-2.689	-1.260	1.969	-3.692	0.606	12.429	-0.435	6.663
3.075	2.510	-14.219	-2.663	1.990	1.844	0.834	-2.219	-4.463	7.228	-4.941	4.607	1.877	2.714	-1.094	-4.131	0.405	-4.635	-1.616	-1.062	-5.300	3.946	7.394	2.819	3.545
3.100	3.305	-11.550	-3.427	-0.731	2.320	-1.342	-2.362	-3.640	9.946	0.913	5.379	2.991	0.516	-0.209	-5.246	1.910	-0.416	-1.055	1.465	0.125	1.885	9.938	0.939	4.590
3.125	2.314	-11.533	-2.035	0.328	6.213	-1.998	-2.976	-3.927	8.015	-1.728	4.087	0.327	1.042	0.901	-5.529	-0.352	-1.771	-5.400	1.325	-5.666	2.362	7.293	3.233	4.506
3.150	2.918	-13.651	-4.255	1.928	3.627	0.411	-5.005	-6.026	7.692	-2.028	2.516	1.147	1.947	-2.616	-3.963	3.468	-2.709	-4.152	-1.460	-2.757	3.503	11.657	0.169	6.386
3.175	3.288	-14.712	-2.802	2.178	2.462	-1.583	-2.778	1.457	7.776	-2.197	3.085	-0.854	1.334	2.123	-4.743	1.597	-0.378	-2.860	-2.662	2.146	3.273	7.982	3.384	7.142
3.200	5.214	-16.652	-2.282	-0.280	5.002	-0.197	-4.135	-2.423	5.014	-0.416	1.935	-0.589	2.623	-2.491	-5.625	0.279	-1.420	-2.514	-1.780	-5.617	1.096	7.352	1.291	1.034
3.225	3.540	-14.993	-4.506	0.386	1.370	-2.321	-3.691	-5.153	8.273	-1.572	4.885	-2.534	-0.029	-0.589	-7.029	4.785	-0.700	-1.464	0.008	-7.379	2.294	9.986	3.638	8.167
3.250	4.822	-15.000	-5.159	0.663	4.694	1.558	-3.339	-3.102	9.754	-2.259	4.876	3.598	-1.013	1.369	-7.346	2.885	1.758	-0.374	1.085	-3.228	1.503	5.994	-0.584	7.323
3.275	1.646	-16.617	-1.619	-1.179	1.500	-0.096	-0.788	-2.548	8.918	-4.334	4.117	0.114	1.775	-4.908	-6.356	3.834	-0.121	-2.659	0.182	-1.589	1.043	6.502	3.271	3.541
3.300	1.771	-11.809	-0.800	-5.736	5.096	1.161	-0.220	-6.682	5.600	-3.273	3.294	0.098	1.684	-1.717	-7.883	2.769	-1.079	-4.368	-1.021	-3.238	5.865	7.572	0.592	4.442
3.325	3.037	-13.950	-3.053	2.083	4.042	1.071	-2.770	-4.544	6.175	0.311	4.626	3.919	5.352	-2.485	-4.877	0.134	-3.141	-0.813	1.193	-2.180	4.737	8.507	4.730	3.420
3.350	3.001	-15.035	-0.580	1.512	2.311	-0.935	-0.950	-0.364	7.370	-0.141	0.511	3.536	2.573	1.783	-6.375	1.321	0.969	-2.647	1.468	-0.035	2.051	9.551	1.565	4.842
3.375	2.768	-15.488	-3.280	2.862	5.098	0.395	-1.275	-5.432	11.609	0.733	4.891	2.457	2.740	-0.908	-5.059	0.728	-2.568	-2.884	1.835	-1.453	-0.511	11.904	2.367	7.139
3.400	-0.023	-11.451	-2.408	0.280	1.675	-1.073	-3.067	-6.379	6.826	-2.654	5.400	0.245	-0.868	-1.838	-5.280	3.300	-2.727	-1.370	1.563	-0.818	0.518	9.863	1.550	8.193
3.425	3.938	-16.669	-1.159	1.151	3.342	-1.873	-3.502	-1.677	6.083	-1.911	3.139	2.856	1.891	1.040	-6.294	5.130	-3.693	-3.252	-1.084	-2.790	2.787	9.321	2.579	6.475
3.450	4.573	-14.530	-1.540	2.027	2.198	-0.887	-1.655	-5.382	8.898	1.144	3.363	1.211	2.017	1.489	-7.811	3.738	0.902	-3.365	-1.980	-2.798	4.654	9.605	0.163	5.941
3.475	2.505	-11.431	-2.017	2.553	1.748	-0.408	-3.398	-5.173	9.259	-2.286	5.969	-1.100	3.669	0.523	-6.694	-2.674	1.991	-3.156	0.187	-0.721	0.477	9.677	3.363	8.504
3.500	2.165	-17.552	-1.742	4.060	1.505	-0.746	-0.593	-0.301	6.238	-1.181	3.466	3.705	0.581	-2.226	-8.747	-4.412	-2.301	-4.783	2.537	-0.996	5.146	9.002	4.018	5.638
3.525	3.580	-13.273	-2.468	0.404	2.287	2.206	-0.003	-3.303	9.829	-0.679	5.079	3.664	-0.223	-0.283	-2.835	-1.579	-2.704	-2.507	-1.675	-3.558	3.432	9.614	0.356	1.947
3.550	2.692	-17.644	-2.183	-1.393	1.100	-2.208	-3.932	-5.551	10.568	-2.613	5.803	-0.781	3.143	-2.484	-1.269	1.829	-3.353	0.891	-1.053	-1.770	2.128	11.765	1.309	6.726
3.575	3.628	-15.355	0.516	1.439	5.242	0.126	-1.605	-1.508	10.386	-0.429	4.994	-0.123	1.461	0.925	-4.467	3.294	-1.003	-0.064	0.127	2.146	5.869	8.574	2.032	8.706
3.600	2.107	-14.272	-3.013	1.060	3.781	-0.568	-2.123	-2.398	7.179	-2.715	3.555	0.256	3.036	-1.589	-5.871	6.557	-0.836	-2.640	-2.101	-1.553	5.666	6.538	1.036	9.090
3.625	5.263	-13.485	0.911	1.179	2.392	0.990	-4.192	-3.728	6.185	-0.105	3.387	-2.296	1.396	-0.249	-0.146	4.819	-2.804	-1.186	0.677	-3.249	3.642	9.071	1.383	8.212
3.650	3.052	-15.285	-0.205	-2.098	5.693	-0.236	-0.751	-3.896	6.817	-0.621	5.833	3.322	2.351	-1.892	-7.514	3.384	-1.076	-2.100	1.504	2.212	3.922	8.886	4.338	2.444
3.675	1.352	-14.096	-2.968	0.972	4.891	1.196	-2.941	-4.397	7.574	2.702	4.021	2.249	0.107	0.384	-5.204	0.867	-2.398	-0.568	-2.197	-2.923	2.082	9.566	6.072	6.137
3.700	3.289	-15.993	-1.891	0.551	3.312	1.140	-1.747	-3.776	9.184	-1.451	3.618	1.072	0.436	-0.303	-5.612	3.357	0.303	-1.995	0.624	-0.506	7.444	10.578	2.211	5.612
3.725	0.959	-14.690	0.108	0.105	2.359	-0.204	-2.919	-1.941	7.866	-1.050	4.025	5.291	3.564	-3.680	-3.584	-0.746	-4.923	-2.669	1.636	0.317	2.539	6.417	2.055	3.222
3.750	3.806	-12.925	-0.107	-0.170	5.575	-1.134	-0.673	-2.601	5.387	-0.750	2.822	3.816	4.572	1.836	-3.979	2.166	1.719	0.244	-1.894	-0.664	5.025	11.313	3.022	6.087
3.775	3.168	-11.872	-3.259	1.029	7.151	-0.576	-2.300	-1.832	9.780	-2.577	4.567	0.595	0.526	-1.836	-4.391	2.480	-0.141	-3.588	-2.164	-1.073	2.294	8.116	2.480	5.314
3.800	2.186	-14.038	-0.328	0.051	2.801	0.775	-2.721	-6.291	7.790	-0.559	2.979	-2.258	-1.678	1.699	-4.865	1.914	-0.927	-5.801	-0.235	-0.176	2.760	9.666	-2.870	10.492
3.825	6.066	-14.586	-4.181	1.041	3.317	1.223	-4.661	-2.220	8.159	-1.884	2.247	1.748	1.686	1.292	-3.800	0.073	-1.907	-3.688	-0.546	-1.950	5.793	6.844	2.635	8.712
3.850	4.191	-14.191	-4.683	2.698	2.753	-0.162	-2.955	-5.869	8.869	-1.552	3.135	3.704	0.287	-0.350	-2.564	5.575	-1.286	0.253	-0.463	0.636	2.734	6.100	1.755	9.434
3.875	2.403	-15.902	-4.357	-0.874	6.985	3.298	0.105	-5.621	13.100	1.833	3.955	0.419	3.825	2.307	-3.979	-0.170	-1.738	-1.169	4.241	-0.910	1.198	9.646	1.014	11.522
3.900	3.232	-13.214	-2.811	2.030	3.516	0.226	-0.939	-2.949	9.899	-3.417	4.648	0.475	4.001	1.604	-1.719	2.041	-1.315	-2.583	-0.403	0.111	6.069	9.234	3.408	5.930
3.925	3.297	-14.814	-3.640	0.180	2.948	1.954	-2.854	-3.484	10.529	1.192	7.145	1.025	3.121	-1.697	-5.288	0.227	-0.640	-3.034	2.782	-2.905	7.294	9.846	1.993	5.100
3.950	5.403	-14.050	-3.064	1.639	3.205	-0.922	-2.574	-6.916	7.408	-1.730	9.476	4.348	1.486	-3.169	-5.368	-0.589	0.388	2.847	-0.766	1.124	2.957	9.445	0.547	10.159
3.975	4.008	-15.208	-2.777	1.880	2.319	-3.103	-1.003	-3.992	6.115	-4.481	4.134	3.289	0.458	-2.095	-2.599	0.175	-4.049	-1.274	0.975	-1.179	5.664	9.548	2.165	8.988
4.000	3.217	-15.882	-2.853	0.626	3.426	-0.059	-2.008	-6.198	7.807	-3.041	3.709	3.477	3.331	-1.591	-4.850	-0.205	2.175	-1.483	-0.495	-1.093	1.311	11.428	4.148	5.086
4.025	4.195	-15.550	-2.556	2.085	3.573	2.780	-4.214	-3.297	8.639	-5.122	5.936	0.360	2.370	2.338	-4.991	1.695	0.410	-0.998	1.535	-0.349	5.264	5.544	0.943	5.599
4.050	5.075	-14.064	-3.019	0.751	3.109	-3.470	-4.289	-6.560	10.297	-2.055	4.589	-2.393	1.182	-2.811	-4.963	1.299	-0.040	-4.239	0.185	-1.410	4.498	9.365	2.950	6.361
4.075	4.309	-14.138	-1.137	2.032	2.852	0.510	-3.674	-0.684	8.391	-1.034	4.981	1.593	0.372	4.665	-4.967	-0.292	2.504	-4.791	1.816	2.105	5.914	8.927	4.614	5.142
4.100	3.672	-15.861	-3.017	-0.421	1.143	-2.100	-2.578	0.099	11.574	-3.298	4.388	2.937	2.473	0.985	-7.086	-0.207	-1.140	-2.234	1.497	0.049	1.392	9.806	4.025	7.313
4.125	5.332	-14.649	-1.420	0.783	3.733	-1.128	-4.434	-4.187	9.568	-2.925	4.984	2.679	0.465	-0.640	-3.435	2.438	2.758	-3.791	0.790	-1.615	1.954	11.713	0.440	5.929
4.150	2.959	-13.539	-3.267	0.195	4.989	-1.427	-2.410	-1.374	6.834	-2.349	6.695	0.629	1.919	0.685	-2.033	3.382	-1.232	0.069	-2.217	-2.418	0.929	8.183	2.557	9.527
4.175	3.744	-14.321	-1.006	-0.031	2.956	1.521	-4.419	-2.710	10.636	-0.592	4.702	1.927	0.783	-0.492	-8.075	2.899	-2.501	-3.222	-0.277	-1.534	4.570	12.606	2.849	4.151
4.200	3.336	-13.111	-3.302	0.653	3.192	0.681	-3.157	-3.347	7.330	-1.117	5.093	4.231	1.730	-2.067	-6.014	2.177	-3.014	-2.998	2.045	-5.968	3.997	12.000	1.814	11.211
4.225	4.363	-12.422	-3.992	-0.174	3.328	1.958	-3.370	-4.784	7.078	2.084	7.003	0.280	1.099	-5.248	-5.582	6.622	-0.586	-1.714	2.209	-0.788	4.112	8.401	2.522	5.233
4.250	4.821	-15.790	-0.182	3.915	4.496	1.101	-4.041	-1.897	9.626	-4.384	5.289	3.488	0.793	-1.060	-5.457	3.513	-1.113	-1.839	0.275	0.045	4.415	9.057	2.428	5.274
4.275	6.354	-17.439	-2.782	-0.364	4.558	1.928	-1.507	-4.475	8.066	-0.918	4.907	2.460	0.795	-1.164	-4.296	1.586	-2.416	-1.718	0.269	-2.967	0.038	7.287	1.887	8.129
4.300	4.776	-15.222	-3.779	0.535	3.759	-1.291	-3.111	-5.603	7.987	-2.504	4.100	3.350	2.482	-2.896	-5.203	1.468	-1.475	-5.009	2.796	-3.342	1.578	10.180	-1.182	7.366
4.325	3.244	-17.722	-2.015	2.582	2.703	-1.184	-6.126	-7.879	6.833	0.164	5.179	3.649	1.852	-4.587	-4.653	1.705	-0.594	-2.633	-0.311	-0.543	3.727	8.624	5.459	9.418
4.350	3.802	-14.033	-2.991	3.503	5.925	0.762	-2.714	-1.383	3.697	-3.947	5.826	-0.026	4.582	1.007	-4.702	1.762	1.848	-3.710	0.649	-2.798	3.545	11.498	1.280	12.097
4.375	-0.327	-13.679	-3.699	-1.183	4.010	-1.159	-2.410	-3.500	4.760	-3.034	5.221	4.894	1.001	-3.090	-6.564	-3.274	1.862	-4.342	2.979	-2.091	-0.201	13.274	0.673	8.547
4.400	3.412	-12.563	-4.102	-1.143	2.808	-0.371	-2.767	-5.167	9.505	-2.543	2.327	2.651	3.501	-1.717	-2.760	-0.179	-0.692	-2.795	2.288	1.361	2.192	9.077	1.421	13.164
4.425	4.749	-14.189	-2.678	1.777	4.705	-1.333	-2.759	-5.270	8.040	0.590	2.085	0.132	2.733	-0.144	-6.954	-2.726	-0.200	-2.196	2.731	-3.731	1.235	11.202	1.713	13.004
4.450	4.678	-15.243	-1.376	2.712	3.064	2.150	-1.835	-4.450	8.906	-1.953	5.249	1.696	1.649	1.315	-8.446	1.394	-2.064	-1.594	-1.510	0.330	2.738	11.528	2.117	4.578
4.475	1.804	-14.158	-2.210	1.679	3.302	0.117	-2.419	-1.593	12.055	-1.805	4.782	2.956	2.106	0.039	-2.664	0.602	0.079	1.282	-1.255	0.995	2.173	9.520	3.238	10.947
4.500	1.502	-14.684	-2.341	-2.131	0.516	-0.600	-6.048	-4.607	10.479	-0.348	2.472	1.729	3.576	-1.581	-1.741	0.274	-0.241	-2.516	3.056	-2.287	4.943	7.065	2.774	5.644
4.525	2.570	-16.124	-3.034	1.574	3.730	-1.310	-2.282	-1.204	9.914	-4.097	1.632	-0.643	0.041	-0.049	-9.076	0.230	0.595	-2.428	-1.427	-0.074	3.631	6.857	3.295	4.213
4.550	3.978	-14.440	-4.514	2.255	0.933	-2.386	-2.042	-3.226	6.703	-2.976	5.437	1.228	0.399	-0.636	-4.733	-0.268	0.153	-2.910	0.075	-1.384	-0.766	9.841	2.695	7.895
4.575	3.725	-13.590	-5.000	2.645	2.229	-3.251	-2.733	-1.867	8.317	0.193	3.995	6.007	-1.547	-2.917	-6.093	1.132	0.785	-0.765	2.017	0.592	5.537	10.125	3.312	5.924
4.600	1.476	-14.314	-1.277	-3.290	6.478	0.270	-2.009	-4.592	10.234	-4.315	5.010	0.784	0.656	-3.797	-9.025	0.088	0.525	-3.620	-0.947	-3.243	4.644	7.064	-0.139	3.707
4.625	2.541	-16.658	-4.601	-0.406	3.428	-3.264	-4.722	-6.035	8.663	-2.059	-0.120	2.004	5.233	-3.083	-5.194	2.393	-1.288	-4.372	3.693	-2.281	2.420	9.814	0.968	8.940
4.650	3.010	-15.345	-2.309	1.019	2.632	-2.454	-4.585	-4.287	5.868	-0.631	6.467	-0.758	3.452	-2.831	-7.466	-1.110	0.763	-2.254	2.018	-2.004	4.406	13.147	2.217	6.730
4.675	2.821	-14.600	-1.435	2.003	3.476	0.741	-1.583	-4.098	8.648	-1.582	3.761	1.815	1.366	-3.460	-4.477	1.602	-1.774	-2.206	-0.368	-1.634	3.646	8.148	0.972	3.458
4.700	4.181	-14.079	-0.483	2.034	2.497	-3.198	-4.524	-5.892	8.106	-1.710	4.074	0.270	1.342	-1.322	-4.948	-0.465	0.671	-2.803	0.921	-1.854	2.800	8.410	2.899	6.589
4.725	3.930	-15.078	-4.086	1.246	4.705	-0.609	-3.219	-0.788	9.879	-0.573	6.063	-0.294	-1.746	-4.154	-4.717	3.725	-1.293	-4.274	-1.614	-2.058	1.074	8.925	2.509	10.045
4.750	4.638	-15.455	-2.206	0.157	4.333	-2.082	-5.221	-4.662	6.871	-0.796	4.235	2.629	3.930	-1.184	-2.525	0.165	0.182	-2.052	-2.143	0.250	5.514	8.754	-1.002	11.242
4.775	3.615	-15.925	-1.826	0.029	4.383	0.114	-2.390	-5.437	7.768	-1.444	4.556	2.975	5.360	1.430	-2.492	1.092	-1.318	-5.043	0.082	-2.006	2.941	12.294	1.646	6.797
4.800	6.782	-11.560	0.607	-0.362	3.759	0.679	-1.036	-3.812	10.767	-1.919	1.271	1.000	0.580	-1.983	-5.970	-0.360	-1.361	-2.702	-1.118	-1.084	3.794	8.294	3.473	6.951
4.825	1.354	-13.910	-2.042	-0.216	2.891	-2.578	-2.399	-3.738	8.029	1.194	5.980	-2.178	1.467	4.216	-3.844	0.343	-0.394	-1.952	0.207	-3.083	4.688	8.610	1.891	6.020
4.850	5.273	-13.902	-1.805	0.802	0.779	-0.847	-5.257	-1.983	7.435	-2.876	1.454	-0.900	3.318	-3.489	-4.774	3.673	-2.810	-0.709	-2.674	-0.972	0.020	7.648	4.423	7.351
4.875	3.429	-16.593	-1.505	3.465	5.885	-1.322	-2.032	-5.386	8.674	-1.784	5.854	2.406	3.968	-2.302	-5.098	2.462	1.252	-1.973	-1.988	-5.075	1.295	12.098	0.131	6.084
4.900	3.340	-15.018	-2.773	0.468	2.147	-2.309	-5.253	-5.302	9.957	-1.396	5.210	2.750	-3.311	1.123	-7.614	2.908	-2.017	-1.448	-1.907	-1.737	4.259	10.305	2.407	6.525
4.925	6.869	-15.540	-3.393	-0.468	2.547	-2.143	-4.612	-6.271	7.566	-1.572	4.127	0.808	0.608	-2.583	-7.601	-1.474	-0.557	-3.081	0.575	-4.585	-0.938	10.825	-0.106	6.664
4.950	2.127	-15.326	-4.314	-0.484	3.892	-0.602	1.124	-6.358	7.230	-2.929	0.939	-0.801	1.900	-2.428	-5.246	2.127	-1.552	-0.669	-1.671	-4.376	1.838	11.259	2.443	10.735
4.975	1.646	-15.551	-4.990	-1.313	2.325	-0.220	-1.432	-3.865	7.294	-3.439	2.678	-0.807	0.056	-2.196	-3.898	-2.902	1.548	-2.612	3.147	-1.099	-1.223	10.483	0.525	4.663
5.000	5.294	-13.779	-4.551	-0.624	2.993	-1.728	-2.646	-3.338	6.689	-3.037	3.601	-0.718	4.490	2.021	-4.959	-2.039	-1.271	-3.193	1.160	-5.670	-0.976	8.273	2.260	4.037
5.025	5.193	-15.592	-1.364	-1.456	1.600	-2.232	-3.052	-6.052	5.740	-1.795	4.060	1.794	0.961	-1.507	-8.687	0.342	-1.156	-1.675	0.804	1.555	0.776	8.430	2.909	7.348
5.050	2.097	-14.422	-4.271	0.443	4.390	-2.342	-1.210	-3.346	7.739	-0.078	6.144	0.478	1.635	-1.358	-4.844	-0.005	0.722	-3.094	-0.823	-4.407	3.230	9.250	-1.024	5.519
5.075	3.712	-17.083	-4.108	-2.932	3.881	-1.226	-3.354	-5.887	8.299	-6.811	2.721	3.517	0.378	-1.284	-3.801	2.415	-2.971	-5.343	2.858	-4.427	1.733	12.861	2.431	4.615
5.100	2.741	-14.980	-2.254	0.038	2.649	-1.912	-2.520	-5.077	8.763	0.405	3.821	2.932	1.610	-2.224	-6.937	-1.996	-2.099	-1.766	-1.739	-1.036	1.406	10.639	5.668	9.870
5.125	5.091	-17.543	-2.805	0.188	1.934	-4.466	-4.586	-6.971	9.146	-0.678	3.491	0.759	0.097	-5.367	-6.991	2.828	-1.128	-1.298	-0.497	1.416	-0.713	7.521	1.605	3.231
5.150	3.470	-13.944	-4.342	0.588	3.265	-0.686	-4.585	-6.626	10.181	-0.296	0.373	3.366	0.320	-3.178	-3.152	2.803	-1.529	-0.301	-2.499	-0.227	-0.198	9.787	1.497	7.073
5.175	6.367	-16.401	-5.060	-1.035	3.747	-1.966	-3.713	-2.476	7.913	-3.654	2.303	0.282	4.283	-2.448	-5.550	-1.397	-1.226	-2.732	-1.249	-4.394	0.901	7.705	1.628	7.763
5.200	5.244	-15.690	-4.612	-0.326	2.205	-3.357	-4.093	-6.132	7.526	-1.262	3.676	0.916	1.460	-3.913	-4.599	1.660	1.241	-6.263	0.018	-2.321	2.454	9.645	0.853	8.499
5.225	1.312	-18.250	-4.585	-2.741	4.143	-0.133	-4.184	-5.526	8.988	1.602	3.633	4.366	1.685	-7.464	-5.668	0.752	1.268	-6.010	0.279	-3.034	0.085	6.424	-1.500	11.935
5.250	4.855	-16.785	-5.072	0.272	3.476	-1.192	-5.317	-5.066	6.726	-0.619	4.116	-2.248	2.159	-2.368	-7.217	1.138	-4.018	-4.290	1.781	-3.232	1.051	7.518	1.074	2.696
5.275	2.023	-18.109	-2.356	0.848	2.251	-2.723	-2.250	-3.517	6.501	-1.219	2.066	4.105	1.443	-3.931	-6.529	-1.381	-2.693	-4.305	-0.481	-1.859	1.470	5.101	2.472	7.168
5.300	4.677	-16.723	-0.765	2.740	3.056	-6.055	-6.677	-4.965	9.957	-2.667	4.255	-2.186	-3.085	-1.843	-5.253	1.115	-2.840	-0.114	-1.702	-4.374	2.889	9.721	2.961	4.905
5.325	5.079	-15.931	-4.641	-1.447	0.855	-2.739	-2.908	-3.871	9.698	-6.903	2.287	2.047	5.434	0.813	-7.413	0.845	-0.336	-2.464	1.191	-0.247	1.165	6.127	1.084	5.229
5.350	4.949	-17.428	-3.446	-2.612	2.654	-1.496	-1.098	-2.046	7.703	-2.946	1.027	1.824	3.957	-2.676	-3.595	-2.261	-3.633	-3.393	-1.711	-1.891	4.872	9.039	1.436	5.482
5.375	5.290	-14.930	-4.735	-2.669	4.824	-2.576	-5.386	-2.621	8.599	-2.486	3.080	-0.421	1.058	-4.112	-6.329	1.590	-1.624	-1.314	1.169	-0.983	2.670	6.115	-0.753	3.362
5.400	6.601	-17.247	-3.138	-3.331	0.951	-3.773	-5.277	-5.284	7.502	-3.764	-1.128	-0.499	0.387	-5.287	-3.698	-2.188	-4.239	-2.115	-1.265	-3.885	-0.972	8.509	-1.238	12.301
5.425	2.083	-20.430	-3.368	-1.318	2.809	-4.485	-6.520	-2.527	7.391	-2.856	3.795	-1.289	0.223	-0.154	-3.789	-3.329	-2.174	-5.140	-1.133	-0.678	-1.497	5.814	5.733	4.404
5.450	4.183	-16.076	-4.559	0.602	0.736	-2.290	-3.829	-8.479	8.774	-3.231	2.708	-3.437	1.735	-3.583	-5.933	-3.472	-4.116	-4.982	0.914	-1.971	1.174	7.603	-1.131	7.382
5.475	3.775	-16.836	-4.536	-2.508	4.691	0.303	-8.015	-6.102	6.146	-1.940	0.427	1.612	-0.004	-5.164	-5.576	0.685	0.787	1.589	-1.958	-6.982	1.502	9.912	-2.920	4.238
