# Supplementary material for: From deterministic to fuzzy decision-making in artificial cells
Source: Nat Commun. 2020 Nov 6;11:5648. doi: 10.1038/s41467-020-19395-4 (PMC7648101; doi:10.1038/s41467-020-19395-4)
Supplement: Supplementary file 4 — Source Data [file 41467_2020_19395_MOESM4_ESM.zip › source-data/expression@high-gene-densities/lambda/tau-2/GFP(nM)@-32C.txt]

0.125	0.000	0.000	0.000	0.000	0.000	0.000	0.000	0.000	0.000	0.000	0.000	0.000	0.000	0.000	0.000	0.000	0.000	0.000	0.000	0.000	0.000	0.000	0.000	0.000
0.150	1.332	3.040	-6.442	2.440	8.417	2.488	5.516	2.736	-0.037	2.637	0.309	3.605	2.546	1.248	0.783	-2.590	2.471	3.328	-3.936	1.617	6.323	2.530	1.117	2.099
0.175	0.014	2.446	0.741	4.128	8.377	2.877	1.866	1.411	4.523	2.382	0.971	2.743	3.931	0.263	3.045	0.271	1.601	3.093	1.571	3.024	4.927	1.850	-0.994	4.164
0.200	0.544	4.710	-2.568	1.224	4.180	3.602	2.855	4.363	5.676	2.075	3.904	3.569	3.102	1.755	1.702	-2.736	3.141	3.346	1.235	3.799	10.521	2.904	1.108	5.479
0.225	4.376	4.990	-2.830	5.408	10.428	2.540	5.006	-0.510	4.852	3.932	2.752	3.009	2.420	4.384	3.681	-1.589	4.388	1.031	2.941	5.670	7.074	4.613	1.215	4.533
0.250	-1.677	7.152	-1.125	5.339	13.729	5.129	9.348	-1.426	3.914	0.834	2.464	4.903	5.387	6.394	1.208	-3.601	2.737	2.615	2.331	7.960	13.572	2.033	4.087	6.300
0.275	0.508	6.457	2.618	8.787	12.984	7.126	5.506	7.349	4.141	3.865	7.450	1.387	6.164	4.794	1.431	0.486	4.004	3.285	5.402	4.046	11.339	1.309	2.706	5.726
0.300	4.453	5.988	-0.247	6.502	10.726	6.874	5.673	0.377	4.156	3.482	2.997	6.363	8.010	5.313	4.922	0.442	6.627	4.355	3.703	2.817	16.262	1.156	4.366	6.412
0.325	2.054	8.800	0.872	9.148	11.677	7.755	10.505	1.179	9.633	7.410	8.721	8.668	9.038	8.815	6.614	4.071	9.998	10.208	5.912	3.228	19.177	3.853	10.489	5.113
0.350	9.434	11.043	4.978	15.380	11.978	6.588	7.556	4.370	16.256	9.619	10.468	13.767	15.859	12.025	12.460	14.220	10.893	10.800	10.385	9.353	25.470	6.247	11.404	10.032
0.375	11.715	11.866	6.347	17.137	16.478	7.844	11.462	7.680	16.112	14.602	16.416	23.607	23.490	17.227	18.949	23.750	15.856	15.263	12.685	10.904	25.563	9.411	11.781	7.878
0.400	14.060	23.848	12.597	22.302	18.361	13.022	12.454	6.548	26.459	21.555	26.616	31.902	30.518	26.281	27.334	31.001	21.543	12.219	17.242	13.096	30.664	10.337	15.441	16.117
0.425	21.638	23.505	16.904	24.023	20.200	11.215	17.634	8.092	34.767	34.151	33.451	40.341	40.135	36.417	41.159	45.214	23.328	22.586	18.678	23.760	39.278	16.079	25.725	17.872
0.450	22.971	29.069	22.599	32.939	21.993	14.356	22.084	13.555	40.906	37.285	43.813	49.166	48.359	44.192	52.146	55.062	33.018	27.145	24.181	25.201	43.087	18.521	25.616	19.595
0.475	28.868	28.278	28.602	40.759	29.224	20.517	25.577	16.930	47.075	48.126	52.861	61.216	60.957	58.450	58.621	70.107	38.342	32.599	32.615	32.663	49.919	23.872	26.211	26.584
0.500	37.019	36.177	30.678	43.601	29.639	22.898	29.697	17.023	55.732	57.645	62.792	69.535	67.808	67.180	69.745	83.760	46.359	39.508	34.636	37.596	54.940	27.433	32.513	31.524
0.525	37.267	43.365	35.850	51.613	31.519	24.305	27.415	21.796	64.293	60.911	71.539	85.024	79.485	73.939	79.411	86.771	51.582	44.104	42.944	42.821	60.371	33.098	38.499	34.162
0.550	41.933	46.349	34.816	56.393	39.825	28.891	25.221	22.177	70.924	72.412	76.442	85.749	83.554	83.200	83.812	99.613	59.185	49.452	43.115	44.785	61.108	35.590	43.250	41.764
0.575	42.503	45.760	43.874	57.698	40.918	31.125	30.137	28.575	72.744	75.261	80.577	90.140	89.728	91.062	91.548	106.972	61.895	54.644	51.093	47.332	67.978	37.943	44.027	43.736
0.600	43.655	46.937	42.947	60.494	42.614	30.880	34.265	30.917	73.901	80.455	88.428	96.704	97.909	92.927	96.779	112.845	64.288	55.067	49.940	51.871	69.309	43.951	45.756	48.170
0.625	42.765	49.806	46.763	62.773	41.636	32.911	33.959	30.337	80.921	82.432	90.487	98.941	96.951	95.217	101.278	118.189	69.306	57.473	53.705	56.495	70.882	44.852	49.427	49.481
0.650	37.737	49.975	45.222	59.878	43.567	32.054	36.540	33.350	84.768	86.436	90.912	105.805	100.505	100.013	103.332	119.019	69.859	59.428	54.551	58.459	79.708	52.907	49.983	49.597
0.675	47.363	50.698	46.552	59.521	45.655	33.925	38.226	37.678	84.635	90.846	96.461	105.262	103.824	101.939	105.401	125.102	70.842	62.391	56.823	57.283	76.532	50.323	54.970	48.865
0.700	46.828	49.108	50.288	57.852	45.813	37.723	36.824	35.499	83.753	89.640	96.467	106.981	102.956	100.960	111.693	125.752	75.458	64.790	59.225	60.330	77.879	50.943	53.846	56.199
0.725	50.245	48.455	48.894	63.339	45.330	37.720	41.415	34.601	84.243	89.928	94.096	111.891	102.589	104.906	107.957	129.631	78.048	64.174	58.438	59.984	81.248	54.179	56.472	51.353
0.750	46.712	50.317	45.355	58.668	49.569	36.174	37.019	36.335	85.013	89.579	96.460	109.388	105.671	101.375	108.983	125.914	79.672	64.458	60.632	63.313	78.311	54.846	58.753	55.692
0.775	46.206	47.876	46.797	57.458	50.460	38.651	40.551	36.140	82.034	84.741	96.042	106.932	102.006	103.381	111.644	131.613	75.617	59.702	64.014	61.052	82.532	55.299	56.004	50.651
0.800	47.206	47.391	46.501	58.855	51.948	36.154	41.607	37.431	83.262	88.074	89.030	106.256	100.058	100.021	108.403	125.176	71.002	63.557	60.189	62.550	80.590	53.708	55.411	54.594
0.825	49.238	51.779	44.820	59.517	52.133	35.843	40.335	36.843	82.185	84.022	92.560	107.069	97.224	95.961	104.894	119.529	72.828	61.791	56.596	62.374	77.675	54.478	57.844	51.880
0.850	41.493	51.171	42.982	57.443	47.535	38.784	42.820	35.975	77.523	83.036	89.971	105.566	96.577	97.614	104.321	122.721	75.988	58.562	58.470	59.982	79.646	52.845	54.360	53.580
0.875	43.629	41.960	47.427	59.103	50.345	36.298	38.861	30.814	78.518	83.095	88.587	102.619	95.652	91.541	96.790	114.218	71.279	60.850	57.034	57.218	75.123	52.313	52.735	55.616
0.900	45.628	46.589	43.528	55.512	49.712	38.269	40.424	37.456	77.590	82.597	88.157	97.981	91.885	91.097	97.133	112.341	70.252	56.890	54.410	61.394	78.387	54.644	53.968	52.822
0.925	46.256	42.414	45.125	58.065	46.760	37.991	34.709	35.440	76.002	77.432	85.217	96.874	89.692	88.481	95.904	114.772	67.398	56.546	52.495	56.974	78.961	53.981	52.922	52.231
0.950	45.419	46.896	40.403	55.053	48.305	37.042	37.406	34.861	70.628	79.049	81.202	93.380	88.714	81.541	89.466	106.224	65.195	55.646	53.164	55.920	76.044	54.678	55.924	50.624
0.975	43.313	45.510	43.702	52.483	46.935	34.266	42.264	39.320	71.739	78.969	76.143	92.743	85.703	81.227	87.447	104.083	66.741	54.810	52.806	56.985	73.448	53.120	55.732	50.988
1.000	45.670	45.176	37.570	55.397	44.425	36.920	38.997	33.255	70.366	73.786	80.016	86.250	82.022	77.401	86.005	97.437	63.480	53.114	50.611	52.896	74.135	52.541	53.406	50.471
1.025	43.304	44.948	40.431	57.037	49.860	36.932	36.136	36.892	66.715	68.596	77.276	87.933	79.140	74.894	86.526	96.878	61.362	54.542	47.845	53.778	74.367	52.686	48.569	47.927
1.050	45.369	42.260	39.032	51.600	46.863	35.721	40.581	33.466	68.902	73.814	78.382	87.054	79.173	74.916	79.589	94.987	62.812	51.589	47.849	54.289	69.396	49.304	50.588	45.305
1.075	41.564	43.467	38.197	57.325	47.620	34.475	36.033	32.088	69.758	71.543	74.190	86.660	77.348	75.151	81.472	93.728	60.932	55.366	49.765	52.501	70.039	50.494	53.503	49.392
1.100	44.017	45.807	38.932	53.431	46.610	34.395	35.894	35.682	69.227	72.668	72.249	82.318	75.166	74.340	77.363	91.959	59.778	51.795	49.761	52.204	73.321	51.184	51.753	48.590
1.125	44.099	45.226	39.262	54.404	48.330	35.877	39.764	34.149	68.606	73.645	74.823	83.764	79.366	74.635	80.784	90.356	63.938	54.345	49.978	55.825	73.147	54.025	53.487	47.895
1.150	46.341	48.110	39.821	54.771	48.729	35.293	42.309	30.739	72.728	73.531	76.255	82.688	80.119	75.992	81.360	91.596	63.757	55.405	50.689	55.342	74.934	55.755	59.133	49.294
1.175	42.354	46.213	39.943	59.289	48.709	40.136	36.059	38.242	75.701	73.512	77.965	90.311	81.100	76.535	82.199	96.528	63.656	55.438	51.120	58.194	79.077	57.380	56.712	50.853
1.200	50.284	45.581	42.969	57.468	50.643	36.897	40.458	35.149	76.879	71.841	78.166	89.823	83.001	76.822	86.397	92.544	68.674	59.268	52.105	60.337	77.444	58.077	56.366	54.988
1.225	53.916	50.069	44.166	58.572	53.695	43.508	41.345	38.796	74.495	78.079	78.987	89.541	83.220	80.968	86.975	92.814	71.164	59.410	53.369	60.481	77.450	58.790	58.659	58.398
1.250	53.406	51.853	46.340	58.949	55.627	40.554	39.624	38.884	77.940	83.460	81.451	90.314	84.439	82.563	89.191	100.077	71.306	59.933	56.874	61.592	82.340	60.989	59.249	62.092
1.275	49.098	54.036	52.228	66.059	55.277	38.503	41.548	41.907	79.441	80.527	88.373	93.036	86.614	84.461	90.414	98.207	71.545	63.407	54.793	66.033	84.751	61.432	60.143	58.708
1.300	53.721	55.593	46.713	61.213	52.083	43.832	43.385	43.776	80.506	78.763	87.851	95.179	90.123	85.198	89.988	101.252	74.347	63.225	54.963	62.942	83.120	63.600	61.498	64.897
1.325	52.319	52.673	50.145	62.008	59.942	43.425	49.960	45.128	82.018	84.934	84.539	99.274	91.451	86.401	89.309	101.204	76.784	65.324	60.724	67.216	85.074	62.609	60.226	61.690
1.350	53.585	54.699	50.258	64.213	58.984	44.833	46.830	48.133	82.237	84.405	91.211	98.343	90.203	88.891	96.065	98.001	76.102	64.942	56.250	66.294	84.454	65.237	67.341	64.760
1.375	54.015	56.305	53.203	68.209	58.322	50.481	46.014	43.651	82.098	83.754	88.693	95.152	90.619	89.607	90.914	99.996	77.108	67.559	58.801	68.862	88.304	68.211	65.930	66.241
1.400	54.910	59.719	53.905	71.836	57.598	46.273	45.789	48.613	85.674	86.553	89.421	100.722	92.438	87.250	92.508	101.715	75.514	67.413	60.352	68.705	87.388	70.179	64.792	65.502
1.425	56.857	56.192	51.024	69.077	60.697	48.506	46.261	44.065	83.211	84.206	90.193	97.858	93.303	90.735	95.243	100.788	73.909	66.566	61.998	69.879	84.626	65.931	67.309	65.135
1.450	55.435	54.526	53.955	70.158	56.934	45.082	48.287	49.918	85.923	83.601	89.347	101.167	94.249	89.108	93.588	103.462	77.639	64.996	61.147	70.178	87.519	65.852	67.033	67.424
1.475	56.919	55.617	52.008	68.473	59.250	47.919	51.929	49.238	81.943	87.346	91.286	97.771	92.739	88.910	94.322	103.580	76.099	66.912	61.131	70.247	89.096	66.579	69.244	67.780
1.500	55.836	58.374	51.698	62.904	63.659	46.593	47.924	51.232	84.280	86.556	91.393	99.493	93.905	90.989	95.868	107.187	77.080	68.498	62.594	70.696	89.332	67.478	67.687	63.324
1.525	56.739	57.225	54.278	72.027	61.744	47.252	52.292	52.600	85.744	87.990	89.591	99.797	96.375	91.528	94.626	103.698	77.301	68.104	64.987	68.833	88.958	68.816	64.254	65.363
1.550	57.095	57.005	54.952	72.177	60.607	48.138	50.249	48.872	81.890	85.798	94.877	100.369	96.528	93.116	98.691	106.721	77.431	70.135	63.626	71.786	92.770	68.970	67.439	69.048
1.575	56.387	57.106	54.419	73.325	59.204	49.867	48.890	50.164	90.326	90.978	92.647	106.493	97.408	95.475	97.774	107.846	78.572	68.015	65.571	76.690	91.595	68.469	72.996	66.725
1.600	55.386	59.131	52.228	72.583	60.978	47.151	47.998	51.183	84.571	92.733	92.140	104.474	99.937	95.944	95.650	110.567	82.153	73.072	63.730	76.380	94.428	73.049	72.280	65.784
1.625	57.966	58.537	56.268	67.560	60.709	52.051	53.767	53.846	91.098	92.215	94.923	109.300	98.271	97.067	101.231	112.952	82.475	74.465	66.067	78.919	96.413	72.706	73.484	70.799
1.650	57.318	61.128	54.305	69.734	64.664	52.447	54.781	50.395	87.837	90.742	97.900	110.082	101.910	98.643	101.953	109.987	86.112	74.282	68.704	78.397	96.221	74.453	74.184	72.623
1.675	60.614	62.205	53.813	72.377	63.174	51.911	50.971	50.389	91.550	90.887	101.030	107.140	100.635	97.573	102.780	111.907	82.464	70.537	69.256	77.904	96.748	73.578	74.969	70.651
1.700	59.710	59.880	55.774	79.207	65.834	55.116	52.631	50.607	93.441	90.714	98.807	109.536	101.080	100.079	103.380	114.967	85.326	72.546	69.674	78.571	94.898	71.583	73.097	73.714
1.725	62.045	61.280	58.440	71.869	66.865	51.022	57.040	53.571	89.461	98.992	95.384	110.637	101.934	99.650	101.690	112.508	83.147	73.498	69.375	77.591	99.589	77.778	72.028	74.087
1.750	59.854	62.645	56.886	76.442	63.451	53.853	55.929	55.449	90.790	97.311	96.263	108.425	102.670	96.584	103.652	116.343	86.302	75.499	67.035	80.470	97.941	75.962	71.978	74.532
1.775	60.511	58.605	56.012	69.240	69.897	56.652	54.335	49.608	88.920	93.370	101.642	107.571	101.489	98.619	102.139	115.220	82.197	77.078	69.475	82.125	95.417	76.606	72.732	74.786
1.800	55.675	65.057	54.303	72.176	63.857	52.402	52.357	57.241	88.341	93.872	100.062	110.585	100.066	98.890	103.819	112.374	85.535	77.600	68.240	76.511	98.175	76.000	74.261	73.967
1.825	56.919	64.334	55.853	68.142	63.806	60.078	52.157	55.910	89.556	94.103	99.225	109.829	102.078	99.244	100.272	113.648	83.429	72.982	67.521	76.488	98.525	79.206	78.832	75.100
1.850	61.181	60.986	56.314	72.692	67.365	48.518	54.535	54.060	88.264	95.963	97.291	107.804	102.866	100.604	103.338	114.908	81.078	76.291	70.663	74.855	97.214	79.934	73.665	73.071
1.875	58.213	58.323	54.655	72.480	64.969	53.291	54.008	54.258	90.549	91.619	96.527	111.965	97.794	96.816	104.463	113.300	83.112	74.910	66.147	82.129	97.539	77.967	75.892	75.324
1.900	60.081	57.835	55.868	69.668	63.665	52.799	57.619	54.254	88.769	94.347	95.763	106.663	99.323	98.206	103.055	110.276	81.303	71.961	66.697	78.194	97.278	78.994	73.226	76.368
1.925	62.528	58.278	53.316	71.489	65.438	55.852	52.620	54.946	85.761	90.312	97.413	106.420	98.637	96.872	99.156	111.323	80.642	74.609	71.056	80.621	95.958	79.114	72.546	75.749
1.950	59.167	59.824	50.887	69.538	65.250	52.854	53.792	55.367	86.197	94.531	94.063	100.861	97.527	94.801	102.575	108.172	80.068	69.766	66.164	76.263	95.352	75.416	74.613	72.865
1.975	60.465	62.220	52.646	68.936	65.070	54.497	53.589	57.834	85.935	88.177	91.881	105.301	95.261	95.195	98.595	109.385	78.297	69.351	67.073	74.649	98.594	77.518	72.628	69.815
2.000	59.164	55.119	50.716	65.113	67.121	51.548	53.791	53.626	83.833	90.284	91.236	104.120	93.711	93.681	99.267	106.630	78.866	72.813	65.957	72.584	92.124	76.533	72.769	72.379
2.025	62.493	58.509	53.056	64.075	63.062	51.120	53.009	54.935	81.804	86.409	92.795	99.340	92.986	91.704	99.431	106.210	79.648	69.557	66.000	75.513	94.427	76.969	72.245	69.257
2.050	58.195	59.148	51.108	66.678	68.137	51.978	53.979	49.605	84.962	88.956	90.606	101.392	93.756	91.477	97.663	106.747	78.342	67.610	64.519	74.473	94.256	71.874	69.671	67.640
2.075	57.048	55.200	54.243	65.517	65.643	54.559	51.720	51.247	81.535	89.178	90.380	103.336	93.910	93.434	97.116	104.950	76.511	69.215	63.307	72.496	93.545	73.944	72.061	69.950
2.100	58.297	57.555	56.203	65.455	64.836	54.908	52.824	54.157	82.330	87.832	91.812	101.970	93.147	93.436	94.067	108.221	78.518	72.359	60.901	75.020	93.722	74.882	72.971	71.761
2.125	56.938	58.394	52.838	72.049	66.140	51.824	55.818	55.913	79.179	90.538	92.032	100.824	92.858	89.575	96.313	105.671	78.216	68.755	64.481	70.460	93.178	77.234	73.623	71.513
2.150	54.193	59.629	52.809	64.562	63.503	53.775	55.573	55.163	81.073	87.154	86.643	99.725	91.761	90.823	94.626	107.501	76.411	66.295	64.458	72.829	94.253	72.637	72.791	74.596
2.175	58.108	55.171	47.944	62.095	67.823	54.555	55.940	59.284	80.112	86.942	87.477	100.969	90.621	90.139	95.743	103.889	78.469	71.332	64.790	71.408	95.265	74.054	74.924	66.942
2.200	58.050	56.120	52.532	66.662	67.219	51.446	52.398	54.134	80.945	88.155	87.681	101.927	91.116	88.700	98.341	104.312	78.551	68.005	64.240	75.213	91.928	75.334	72.469	69.180
2.225	59.191	57.621	53.344	65.855	66.673	49.959	52.640	57.758	82.309	83.599	85.529	100.080	90.384	92.755	94.745	104.898	77.007	69.741	64.235	71.812	95.088	75.960	68.784	70.902
2.250	55.055	57.979	49.460	65.024	66.205	52.315	51.064	53.542	79.652	85.609	87.170	93.552	90.026	90.009	94.894	104.772	78.503	67.193	64.696	71.012	91.455	75.031	75.038	71.160
2.275	58.815	60.897	47.383	68.061	64.249	54.941	55.570	57.212	78.361	82.073	86.360	95.412	90.622	87.915	95.774	111.990	73.268	70.085	61.578	71.769	92.878	73.105	71.707	69.441
2.300	58.656	62.967	45.876	66.253	64.257	52.922	53.221	58.443	76.647	84.139	83.730	92.709	89.643	87.719	94.009	104.430	74.524	66.000	60.742	72.421	91.942	73.948	74.386	73.754
2.325	58.099	55.387	48.311	62.633	66.274	50.286	56.549	52.555	74.475	81.706	84.253	97.242	85.768	87.410	91.075	105.443	74.815	66.374	60.507	70.896	90.706	73.828	71.993	75.417
2.350	54.053	56.945	48.851	62.878	63.444	51.476	54.176	55.533	75.988	81.822	82.592	97.141	85.039	81.844	91.543	101.250	72.168	65.320	63.522	73.923	93.717	71.393	70.740	73.565
2.375	54.963	53.925	46.641	60.935	65.950	52.180	54.448	49.877	75.349	79.915	84.892	91.872	84.741	82.696	85.898	104.081	74.497	63.826	58.961	70.796	89.853	71.141	72.016	70.183
2.400	50.561	53.461	47.611	60.084	62.994	50.661	54.581	50.844	73.341	77.410	79.338	88.945	80.772	83.981	87.745	101.451	66.130	65.306	61.372	70.414	89.828	73.389	70.280	71.605
2.425	52.557	52.168	46.070	59.753	64.637	51.702	50.077	50.832	73.236	78.414	78.569	89.811	79.711	79.831	89.127	101.865	68.294	59.805	60.004	66.680	90.159	70.175	70.946	69.146
2.450	54.662	52.584	47.585	59.963	62.801	52.540	51.694	51.844	69.562	74.051	76.267	89.237	84.365	78.728	83.666	98.299	68.234	61.068	59.160	69.006	82.624	70.654	67.492	66.298
2.475	51.026	50.503	48.162	56.513	64.313	48.492	51.701	53.967	71.207	74.590	77.092	84.772	78.016	77.868	82.409	92.771	71.168	59.278	54.407	65.706	83.484	71.664	69.271	68.177
2.500	49.558	49.535	45.869	53.613	62.058	52.745	50.998	53.065	67.862	73.931	73.103	83.755	74.386	75.096	81.702	91.757	65.035	58.932	57.913	65.114	86.346	70.544	65.793	62.162
2.525	51.092	46.630	42.938	60.493	61.830	48.156	51.690	48.767	67.477	71.204	70.916	81.302	75.291	73.338	79.612	89.152	66.628	55.854	55.732	65.392	82.017	69.764	68.551	65.450
2.550	50.322	48.208	42.485	56.513	61.154	48.514	44.767	48.009	65.149	70.402	69.803	79.862	72.820	72.124	79.887	86.306	62.034	55.000	54.905	64.814	81.715	65.934	63.486	60.072
2.575	49.057	42.773	36.740	53.147	55.036	48.972	46.926	49.330	63.994	68.347	71.101	80.134	71.249	70.250	76.508	89.024	60.885	56.219	53.400	61.694	80.908	66.465	63.267	58.077
2.600	48.885	46.355	41.252	55.677	58.369	46.447	50.439	46.237	63.298	65.198	72.738	80.679	71.180	71.331	79.227	89.728	63.782	56.499	54.919	63.150	80.503	67.928	65.863	60.754
2.625	48.737	47.303	39.223	53.549	56.960	48.619	49.216	50.847	65.728	66.464	69.966	84.630	69.698	72.657	73.432	85.176	64.269	57.251	51.341	61.960	79.199	66.793	62.989	63.500
2.650	47.113	48.256	42.258	53.947	58.281	46.325	52.730	48.941	64.067	70.983	72.253	78.865	70.413	69.792	74.308	90.827	63.286	55.007	50.892	61.981	79.881	67.979	62.806	61.492
2.675	45.965	48.295	41.063	50.666	55.680	48.456	48.366	50.352	65.863	64.121	70.353	80.636	70.188	65.272	73.459	84.625	64.111	55.829	52.627	63.834	80.152	67.732	63.254	62.787
2.700	44.554	48.591	41.437	53.936	57.224	50.697	50.068	46.812	65.571	68.533	70.800	76.178	67.335	66.844	75.149	85.294	57.755	54.699	51.720	62.262	77.781	70.664	64.497	63.864
2.725	47.899	48.438	38.399	51.282	56.505	42.943	51.051	48.782	61.832	65.547	70.249	76.934	65.804	67.624	72.215	84.792	59.357	52.907	50.429	58.407	76.188	70.010	63.204	60.910
2.750	46.303	44.295	38.560	52.022	56.761	48.473	51.594	49.314	61.525	64.824	64.376	77.066	66.735	67.221	71.758	86.186	60.958	55.718	51.471	59.702	78.492	66.517	62.717	60.204
2.775	44.705	50.195	36.061	49.444	57.545	49.179	43.515	47.979	59.052	62.408	64.168	76.430	68.577	67.264	70.930	84.470	61.387	53.409	51.247	63.499	76.963	65.926	61.529	61.796
2.800	49.467	47.358	39.347	51.187	57.883	42.630	46.642	48.659	60.368	62.043	69.441	76.024	67.505	64.002	71.197	82.895	58.819	51.405	51.204	58.038	75.055	67.999	63.161	60.246
2.825	41.675	45.565	36.837	51.335	52.622	46.942	46.782	47.014	60.509	60.281	63.385	75.214	65.275	62.920	67.249	80.112	60.206	51.403	48.652	57.986	79.929	66.545	62.254	63.052
2.850	41.812	47.290	36.420	51.501	56.795	46.822	47.448	44.615	60.395	62.829	63.818	74.890	64.731	63.834	67.532	80.381	59.727	52.234	51.420	60.006	74.219	63.827	58.222	58.217
2.875	45.680	44.019	32.837	52.907	59.066	47.133	51.894	46.183	55.213	61.762	59.990	74.947	64.617	61.061	67.288	75.183	57.677	51.973	48.213	56.510	74.681	65.130	59.659	61.396
2.900	47.410	47.913	33.790	48.588	57.322	47.924	45.056	45.766	57.068	60.073	61.509	71.117	63.399	64.335	68.335	77.388	54.899	52.206	46.651	59.920	70.264	65.585	59.641	61.394
2.925	40.382	42.566	40.607	47.071	57.584	45.524	45.245	46.556	58.543	57.998	60.780	70.030	60.034	61.581	67.184	73.751	51.728	48.094	49.602	56.319	74.841	64.653	59.597	57.628
2.950	41.563	42.837	35.775	46.084	56.078	42.681	48.744	47.136	53.563	56.963	57.366	67.727	58.647	57.979	61.243	73.571	55.439	48.655	42.976	57.201	71.911	62.229	55.835	56.346
2.975	41.468	44.981	35.170	44.107	52.598	43.263	43.005	43.724	52.882	55.468	56.141	68.807	57.377	57.488	62.323	71.859	55.884	47.894	47.009	52.901	71.179	63.804	55.414	54.954
3.000	43.543	38.549	32.166	43.523	50.407	38.697	45.951	43.826	53.837	52.894	51.146	61.875	54.671	54.510	60.335	71.670	49.031	43.863	46.488	54.503	70.728	63.022	58.374	53.319
3.025	39.820	38.588	34.320	39.884	55.480	43.319	43.860	44.865	54.192	52.881	55.441	58.265	55.953	54.691	58.097	66.138	49.584	45.928	45.441	55.292	70.563	61.194	54.327	49.307
3.050	39.781	39.961	33.782	46.270	49.267	39.097	43.506	42.955	48.480	52.163	59.434	62.085	53.767	53.977	56.686	72.387	48.896	45.910	42.336	53.992	66.921	58.329	57.425	53.285
3.075	41.364	38.848	30.471	45.391	53.670	41.595	46.016	45.797	47.585	53.473	54.276	64.571	56.051	54.069	59.507	65.439	48.411	46.441	42.763	53.482	71.316	62.405	57.227	53.328
3.100	40.462	37.287	29.662	42.125	50.844	43.741	44.221	42.409	51.223	56.041	53.362	62.530	53.782	54.594	55.261	65.774	52.305	45.429	41.961	52.916	66.448	58.513	51.860	51.185
3.125	38.612	40.748	34.292	39.127	50.058	40.621	46.194	46.332	46.549	52.367	54.373	56.986	53.190	51.309	56.191	68.395	48.165	44.664	41.789	52.768	67.949	58.832	54.970	48.110
3.150	36.631	34.906	32.313	40.187	51.424	36.660	45.531	42.928	49.248	55.224	49.195	60.894	51.581	49.376	57.769	62.537	50.867	45.259	42.021	50.286	65.302	63.256	53.046	49.620
3.175	40.061	38.364	32.209	40.613	52.823	37.414	42.912	44.039	48.730	52.747	52.169	57.213	53.334	50.718	58.146	66.208	45.765	43.049	43.922	52.517	65.148	58.637	54.566	52.701
3.200	40.560	38.683	35.549	38.527	53.886	40.358	43.358	42.301	45.893	51.997	49.016	57.141	49.743	51.489	54.062	63.591	49.046	44.088	39.904	51.768	67.009	59.675	54.966	53.711
3.225	43.155	40.673	34.705	42.303	51.953	44.129	41.362	44.212	47.812	48.518	49.919	58.360	50.705	50.464	56.036	63.386	48.018	44.284	40.650	49.785	66.376	57.459	56.196	50.389
3.250	40.454	36.702	31.246	41.418	47.790	39.655	39.426	42.466	46.260	48.381	50.008	55.811	52.860	50.582	54.309	63.855	44.851	42.553	42.767	52.842	65.572	61.712	53.982	54.371
3.275	33.791	40.991	31.642	42.047	49.063	39.012	45.616	40.923	45.715	50.816	49.468	55.526	49.868	48.077	53.545	65.283	47.148	43.692	41.625	49.310	62.268	60.012	54.208	49.077
3.300	38.767	40.692	31.837	43.857	50.790	38.529	42.995	43.907	46.079	48.603	47.712	52.082	44.993	47.833	53.841	62.721	49.681	41.863	41.207	52.661	62.531	57.381	54.833	51.426
3.325	37.643	37.332	34.718	36.658	49.927	40.986	42.688	44.624	46.466	48.711	45.743	54.909	50.440	48.454	49.101	63.594	45.103	39.844	39.557	49.277	63.961	57.043	52.608	47.120
3.350	38.002	36.127	34.039	46.202	51.596	36.287	40.456	41.899	44.318	43.089	46.060	53.420	46.346	44.857	51.654	60.530	46.269	43.040	37.107	50.934	64.370	58.122	52.974	54.685
3.375	36.352	37.644	28.665	37.824	49.702	41.830	41.600	44.086	46.348	45.064	46.549	53.187	47.908	46.035	48.343	61.163	46.076	39.413	41.865	51.473	62.317	55.154	48.874	49.356
3.400	42.886	36.430	31.187	36.845	51.358	37.946	41.031	39.843	43.320	41.654	47.236	50.819	46.419	44.448	50.122	54.799	45.176	39.796	35.760	47.855	62.343	57.755	50.070	48.899
3.425	37.960	32.372	31.425	39.221	51.714	39.103	40.535	37.271	43.761	44.946	43.510	53.344	46.938	44.318	49.685	54.334	43.769	42.645	38.891	47.630	62.386	58.415	54.702	48.461
3.450	41.796	35.597	28.779	39.064	46.174	37.295	43.200	40.220	46.963	46.707	43.623	46.958	43.697	42.053	46.605	55.859	43.260	38.797	37.466	46.549	61.410	56.526	47.732	51.774
3.475	35.018	33.965	30.971	40.872	46.999	37.951	43.370	39.045	40.108	41.416	43.746	55.429	42.946	43.611	43.640	54.509	45.463	38.903	37.727	45.559	61.520	54.824	49.568	50.420
3.500	37.967	35.951	24.140	37.587	44.178	34.264	40.329	35.864	40.603	45.521	44.202	47.225	44.219	40.677	45.859	54.468	40.875	37.694	37.121	48.531	58.826	52.705	50.576	46.383
3.525	34.239	39.048	28.042	40.103	44.066	35.248	40.218	39.205	40.554	42.084	40.428	45.761	42.550	40.868	44.101	47.243	40.955	38.148	37.558	43.094	58.945	53.531	50.357	44.568
3.550	36.235	35.022	24.095	33.085	51.180	34.547	38.481	37.800	36.670	39.368	40.133	50.001	41.651	39.950	44.963	53.294	40.853	37.658	36.173	45.207	57.870	51.176	46.714	42.676
3.575	33.540	31.429	28.988	35.295	52.600	34.946	39.903	36.695	39.613	44.271	40.945	44.714	42.178	40.350	43.051	50.592	41.187	39.601	37.176	43.085	57.622	54.975	48.683	46.325
3.600	37.178	33.537	26.933	34.268	44.970	31.186	44.151	44.915	41.276	39.282	41.126	45.426	44.202	38.150	42.347	50.117	41.928	38.090	35.022	46.681	61.238	53.900	52.143	41.314
3.625	30.998	33.808	29.572	34.197	48.604	36.651	40.010	39.410	39.962	39.868	41.172	47.932	39.470	41.258	40.013	49.061	40.463	39.284	35.287	42.068	57.666	54.287	48.728	47.065
3.650	31.112	35.596	29.384	38.181	43.336	37.394	38.319	38.648	40.242	39.469	41.776	46.448	40.223	35.625	42.946	48.387	41.833	35.365	39.081	46.789	55.932	53.947	49.689	49.138
3.675	35.326	36.146	26.145	36.117	44.122	36.260	33.560	43.125	42.370	40.844	39.408	43.766	41.253	38.335	41.218	46.518	42.840	38.628	34.746	46.432	56.645	51.748	48.675	48.267
3.700	33.897	33.380	26.616	36.095	46.926	35.353	38.058	39.061	38.612	39.433	41.478	44.219	39.929	37.447	39.181	46.571	42.645	39.425	36.852	45.215	53.665	57.106	47.968	45.202
3.725	33.207	32.616	27.192	37.035	49.569	36.561	39.572	39.307	37.101	39.052	38.107	43.246	38.126	35.778	40.892	47.110	40.948	36.647	35.381	46.413	56.908	53.161	50.227	44.936
3.750	37.838	33.160	24.510	36.591	46.581	35.739	42.443	38.566	37.166	41.153	37.803	48.937	39.340	37.265	39.589	44.780	42.081	36.976	32.261	45.765	53.246	55.125	51.769	45.631
3.775	35.571	32.275	25.572	31.111	46.092	37.875	40.061	36.530	39.071	36.282	39.205	40.517	37.703	38.575	40.693	45.428	39.737	37.607	33.749	43.981	55.808	50.859	50.143	45.679
3.800	33.719	31.749	26.494	36.897	45.767	33.970	34.818	38.519	39.576	38.938	41.009	45.855	39.261	34.935	40.171	48.084	38.621	35.413	34.683	43.591	55.966	52.343	48.861	48.921
3.825	31.593	32.738	29.225	31.927	48.635	34.144	36.604	33.389	37.947	39.674	40.058	42.479	34.970	33.508	38.209	46.556	37.647	37.810	33.268	42.125	57.585	53.049	46.089	46.173
3.850	33.420	30.656	26.425	33.528	46.988	30.691	38.350	36.761	37.073	39.838	38.193	45.020	38.800	33.065	35.907	41.883	37.432	35.568	33.503	43.377	54.128	51.993	46.241	46.999
3.875	32.003	31.359	24.184	32.753	46.635	34.264	34.855	34.699	33.158	36.198	35.736	36.864	37.785	34.850	32.963	43.242	39.621	33.070	35.977	37.727	53.860	50.258	44.263	44.587
3.900	36.673	29.701	20.753	27.173	44.268	35.950	37.169	40.080	34.215	32.773	35.793	42.097	37.821	33.009	33.998	40.653	38.994	32.993	29.994	42.956	53.168	53.307	44.031	44.985
3.925	34.501	31.149	26.810	33.702	46.317	34.178	37.107	36.309	34.772	38.530	36.223	38.853	34.311	32.715	35.181	42.044	35.538	33.888	31.962	42.043	53.208	47.952	49.298	41.880
3.950	32.667	32.552	24.643	27.002	39.628	33.020	38.373	34.334	32.261	35.604	34.425	35.561	34.363	29.417	34.336	38.885	36.640	35.159	32.059	38.780	49.291	50.354	44.817	42.639
3.975	28.976	33.615	24.394	30.032	43.287	31.032	33.284	37.221	31.752	34.806	34.225	38.400	34.329	31.229	32.132	37.848	35.474	32.236	28.857	40.040	52.663	50.686	48.214	40.453
4.000	33.082	28.404	22.763	29.709	44.000	31.536	35.700	33.576	33.047	35.029	32.826	37.945	32.967	30.980	32.398	36.794	34.660	31.601	29.294	39.532	49.425	49.721	44.749	43.732
4.025	28.506	29.212	22.076	31.004	42.339	29.454	37.717	32.633	32.713	32.578	34.027	37.944	33.585	31.417	30.925	34.411	35.135	34.479	31.187	38.136	49.729	48.050	42.306	42.586
4.050	32.373	29.398	24.917	31.511	42.208	36.061	39.171	34.217	33.415	32.418	36.603	36.370	32.907	31.835	33.152	36.876	35.390	31.099	28.619	40.912	52.228	50.425	44.270	38.724
4.075	29.232	27.659	19.994	31.654	43.371	31.474	32.965	36.757	33.464	31.411	31.603	39.682	31.828	30.947	30.584	37.479	35.394	30.842	29.949	38.733	54.426	51.404	42.901	45.964
4.100	33.845	29.362	20.371	31.846	44.231	34.983	37.802	32.531	30.660	35.617	32.964	36.524	35.485	29.102	31.608	37.935	35.754	30.546	29.875	41.005	52.514	51.864	47.700	43.308
4.125	29.956	33.748	23.608	37.470	39.277	30.342	35.010	35.709	35.534	35.465	35.114	31.878	33.490	30.851	31.088	36.801	36.978	32.593	26.340	40.611	51.820	52.001	46.204	47.768
4.150	34.657	33.218	24.366	31.098	41.184	31.699	36.953	33.504	34.382	30.730	32.994	35.161	32.528	30.175	32.875	36.090	34.903	32.086	31.176	38.439	51.523	50.147	43.860	45.886
4.175	28.551	29.340	22.090	28.323	42.971	30.408	35.859	35.027	31.837	32.633	34.401	36.591	31.228	26.988	31.137	36.647	34.271	29.752	28.448	41.984	55.120	51.921	41.065	42.695
4.200	29.140	30.249	21.812	28.107	42.290	33.366	35.325	34.336	33.561	29.065	33.829	32.515	32.173	28.503	28.972	31.931	35.418	31.498	26.724	41.548	51.545	54.427	46.338	42.551
4.225	33.051	28.419	19.779	32.744	46.035	28.595	32.973	35.592	30.971	30.569	31.303	35.268	30.554	28.078	30.379	30.414	34.122	32.579	26.667	38.301	50.562	51.106	44.125	45.054
4.250	31.566	24.997	20.340	27.896	39.772	28.422	32.236	34.434	32.374	33.844	31.184	33.620	31.582	28.898	30.943	31.393	35.017	32.526	31.966	38.228	50.553	49.637	43.866	40.515
4.275	29.553	29.682	19.334	29.574	43.078	33.492	36.594	32.299	31.319	30.478	32.204	36.321	30.199	28.980	33.418	34.465	34.404	29.835	30.613	40.881	48.527	52.368	43.898	41.572
4.300	31.141	27.349	22.584	29.312	41.416	34.864	32.138	30.975	31.487	30.316	30.166	32.205	30.775	26.969	29.618	33.593	34.345	32.527	29.457	40.155	49.940	49.368	44.360	43.736
4.325	29.048	32.223	20.683	26.301	42.275	28.249	35.109	29.571	32.231	30.469	30.235	34.049	31.392	28.959	29.568	32.744	34.210	31.742	30.217	34.755	49.778	50.797	44.602	41.418
4.350	27.503	29.087	21.271	32.586	39.765	29.757	33.072	31.507	34.129	32.571	30.083	36.552	29.838	27.740	29.502	31.138	33.610	31.706	28.651	36.736	50.668	49.108	44.675	41.949
4.375	26.808	26.452	19.420	27.494	42.526	28.072	36.802	32.701	29.363	30.555	28.992	36.971	29.881	25.201	27.935	28.315	30.849	30.781	23.882	37.717	47.736	45.590	43.761	41.209
4.400	28.889	30.594	16.454	27.614	37.954	27.881	33.218	31.816	32.109	29.430	30.745	33.369	31.154	25.456	27.961	29.250	32.030	30.620	31.002	39.918	52.938	46.617	43.499	42.575
4.425	33.806	25.036	19.696	28.876	42.282	27.368	34.612	34.047	25.446	29.277	29.248	30.966	29.761	27.213	26.315	28.752	32.550	29.328	27.202	40.325	49.773	50.635	40.893	37.101
4.450	29.190	26.549	18.354	23.594	39.253	28.076	34.104	28.941	30.048	30.332	29.071	33.121	27.860	24.238	24.650	30.187	34.267	29.277	26.470	36.426	47.591	47.186	40.190	37.899
4.475	27.733	26.896	21.503	24.515	39.763	28.163	36.037	30.597	32.367	31.286	31.035	33.078	29.088	23.126	26.314	29.768	33.705	31.616	24.964	37.074	48.183	45.745	44.996	40.388
4.500	25.520	28.725	22.120	31.902	43.256	28.530	34.652	28.773	28.580	27.787	29.946	31.049	26.361	26.262	27.834	28.308	31.030	32.946	27.324	38.041	50.355	50.967	43.246	42.299
4.525	25.266	26.084	18.179	31.977	41.136	29.746	33.908	31.015	28.183	30.531	33.172	35.425	25.380	26.434	29.309	29.462	31.115	29.511	30.409	40.072	51.296	48.620	39.908	43.790
4.550	28.628	27.620	22.313	26.123	39.320	30.027	35.546	33.025	28.919	29.129	30.170	34.223	27.331	22.448	25.850	29.079	32.714	28.561	26.210	41.119	50.605	52.159	44.772	41.093
4.575	29.952	25.704	19.118	28.437	41.532	30.869	34.620	35.560	30.987	28.678	32.417	34.157	30.014	26.233	25.768	28.408	33.737	29.750	28.949	35.525	48.851	48.768	43.817	40.153
4.600	30.164	28.581	19.763	27.340	41.010	26.663	28.814	33.329	27.189	28.256	34.271	36.201	25.502	22.386	25.289	29.806	34.899	30.643	25.927	40.953	48.434	49.171	39.465	40.647
4.625	28.529	24.237	20.058	30.655	39.264	29.713	34.590	31.624	28.012	32.504	26.717	30.047	30.210	26.544	28.777	28.219	33.025	29.714	27.519	39.405	53.407	49.213	43.644	43.585
4.650	31.139	28.691	22.273	24.998	42.050	27.576	34.324	33.240	30.813	29.383	29.103	29.384	27.212	24.443	25.385	26.787	33.239	29.436	28.991	37.998	48.742	46.982	42.707	43.224
4.675	27.344	27.155	19.769	26.126	38.510	27.919	32.376	33.470	32.257	25.731	29.103	30.647	28.777	24.955	26.943	29.561	35.614	32.180	26.006	37.865	46.820	49.994	43.473	43.529
4.700	28.900	28.932	22.970	26.769	41.875	30.602	32.203	31.425	32.433	30.780	28.791	29.154	26.316	24.493	25.442	24.621	32.400	31.926	25.262	38.270	48.970	49.301	40.511	41.965
4.725	28.900	26.823	20.804	30.447	40.359	30.166	30.646	29.533	28.709	29.094	26.469	29.138	30.137	22.940	24.449	25.679	34.309	28.786	25.929	36.400	51.492	46.232	41.979	44.327
4.750	28.333	28.011	20.720	28.954	41.828	29.320	36.156	28.968	30.901	29.030	30.088	28.532	25.502	22.882	25.038	23.955	34.569	32.783	28.323	40.936	49.278	47.153	41.046	42.276
4.775	31.719	25.378	18.264	25.101	38.268	29.446	35.338	32.911	27.390	25.317	29.469	26.858	25.344	23.860	20.567	21.076	31.692	31.798	24.489	36.995	47.540	46.228	40.416	38.761
4.800	31.328	27.976	19.886	27.518	41.647	24.436	34.126	30.274	30.313	28.433	25.674	26.559	24.273	20.632	22.942	23.254	32.700	27.739	29.783	34.959	49.125	45.893	41.701	39.834
4.825	29.856	27.620	18.468	26.271	38.961	28.639	32.485	27.199	26.361	27.601	28.394	28.208	24.475	20.968	24.191	25.152	29.919	29.723	25.375	36.127	45.053	47.002	41.206	44.097
4.850	24.845	28.559	15.910	26.908	39.094	27.766	30.942	31.725	27.910	22.403	27.855	29.670	25.324	19.213	24.845	23.871	34.352	29.156	26.721	36.374	49.348	47.373	40.388	42.351
4.875	25.993	26.645	16.335	29.542	34.725	28.748	29.396	30.486	27.829	26.309	26.136	34.804	25.292	20.691	23.102	21.793	31.671	29.938	25.572	34.883	46.966	48.304	39.111	40.465
4.900	25.886	25.128	19.547	29.489	41.417	24.323	33.119	30.827	26.650	23.915	27.358	28.070	26.913	20.840	22.433	25.401	29.110	28.743	27.021	37.625	46.422	44.721	39.107	36.164
4.925	28.229	25.454	18.937	25.358	36.817	23.994	30.089	25.127	25.706	26.667	25.545	27.102	23.394	18.668	23.474	24.085	31.678	27.487	22.611	36.105	50.124	48.689	40.848	40.009
4.950	25.513	22.706	15.387	27.463	34.310	24.775	31.515	26.581	28.016	28.934	26.407	27.701	24.079	19.220	23.527	25.829	31.469	30.495	25.002	37.756	44.351	45.439	38.435	41.704
4.975	32.108	23.985	17.274	27.009	34.808	28.624	31.383	29.392	28.319	28.455	28.029	25.482	25.752	21.212	20.584	19.881	31.030	28.838	24.582	32.247	47.743	48.457	40.881	37.688
5.000	26.916	24.161	17.958	26.558	38.031	28.185	30.213	32.132	25.780	28.633	23.166	29.885	25.664	21.706	21.823	20.595	32.898	26.875	23.997	37.643	48.135	47.453	43.179	41.475
5.025	23.335	27.158	19.070	27.185	34.863	28.516	30.554	34.609	28.592	24.173	27.172	25.106	24.697	20.768	19.964	23.344	30.189	29.559	23.791	35.299	47.122	47.071	40.467	40.763
5.050	27.686	27.717	19.818	26.819	41.235	27.889	34.105	32.717	28.047	30.588	26.063	29.355	28.628	19.706	22.293	21.135	31.417	30.570	21.446	39.839	45.122	47.333	38.818	41.108
5.075	26.070	29.103	11.324	22.527	39.329	27.281	33.116	31.964	25.226	27.695	26.383	26.022	25.433	18.186	20.226	24.842	33.342	26.714	25.203	34.208	48.220	43.195	40.276	40.842
5.100	28.778	21.976	16.845	28.971	40.233	24.643	34.571	32.993	29.420	25.251	28.345	29.523	23.965	18.969	20.887	18.851	30.700	27.087	23.046	37.607	45.777	44.092	44.620	44.672
5.125	29.187	26.202	16.875	28.077	35.185	25.719	30.440	28.404	28.547	22.966	23.990	27.479	29.426	17.871	20.846	20.379	32.301	27.822	26.431	32.920	48.239	45.077	40.536	40.600
5.150	28.682	26.649	16.699	23.672	36.143	29.423	34.167	28.571	29.143	26.882	26.903	27.568	23.310	20.175	22.284	22.709	29.848	25.767	24.352	34.195	49.237	44.830	41.104	40.907
5.175	31.536	25.359	19.956	26.426	37.103	24.435	29.224	28.978	28.220	25.262	25.149	23.672	25.307	18.009	21.953	19.208	31.738	29.537	23.906	37.559	48.026	45.035	40.394	39.526
5.200	27.702	27.639	18.045	30.335	37.617	24.207	27.650	30.957	27.951	30.565	22.774	27.162	23.991	18.314	21.021	16.425	32.819	29.755	24.956	34.662	45.560	45.248	40.557	39.129
5.225	28.655	22.227	17.694	27.308	36.840	25.908	31.707	27.385	25.818	22.055	27.367	29.035	21.456	18.562	18.622	19.148	28.032	24.539	22.149	32.145	46.728	45.501	38.780	37.686
5.250	27.557	25.936	17.964	25.094	36.648	23.737	30.777	27.841	24.900	27.880	21.953	25.165	25.601	19.591	18.812	17.749	29.030	27.446	21.275	34.379	44.877	43.733	39.347	38.679
5.275	29.614	24.548	16.871	25.652	36.868	26.152	30.058	26.045	25.040	25.073	25.022	27.230	23.584	15.900	19.482	15.750	30.224	24.204	24.289	35.032	46.230	40.140	36.207	38.566
5.300	26.478	20.417	13.828	20.455	36.875	23.215	25.584	28.116	25.129	26.397	23.902	30.112	21.913	19.637	19.488	20.648	32.201	26.411	22.894	33.000	45.905	42.027	35.120	34.718
5.325	23.674	21.958	18.537	22.402	36.111	22.030	30.287	27.061	24.803	26.512	24.414	25.398	21.700	14.150	19.520	17.467	29.389	25.418	25.992	32.133	45.739	43.019	38.481	34.321
5.350	27.956	23.775	17.204	23.761	32.050	21.992	26.743	30.928	24.336	25.518	22.444	24.273	24.511	17.546	21.251	19.545	30.548	26.330	21.875	34.283	47.361	44.044	37.901	33.968
5.375	25.988	21.246	15.238	25.097	36.130	25.948	30.901	27.429	27.333	24.379	24.130	24.899	20.938	16.510	17.305	21.211	27.977	26.528	23.076	33.284	46.611	45.007	37.825	39.994
5.400	24.299	22.926	15.098	22.466	38.791	24.088	31.373	27.370	25.396	22.894	25.671	25.996	22.936	16.885	17.543	15.334	26.397	26.314	24.047	33.038	48.649	41.354	41.523	38.400
5.425	30.465	24.443	12.246	24.160	36.420	21.100	25.212	24.530	25.795	26.597	22.265	27.242	21.898	19.133	16.961	21.531	29.317	24.737	23.130	33.155	45.992	43.313	39.047	39.417
5.450	25.661	22.304	12.147	21.627	35.517	21.471	26.204	26.873	24.410	22.250	20.946	25.968	19.923	16.932	16.531	14.001	28.129	28.635	24.269	32.249	46.122	43.486	41.048	39.337
5.475	24.643	20.269	9.334	20.624	32.051	24.222	27.958	30.273	20.417	24.185	21.717	26.017	23.793	18.543	15.094	19.102	29.379	28.145	21.486	34.489	46.965	40.083	38.167	38.575
