# Supplementary material for: From deterministic to fuzzy decision-making in artificial cells
Source: Nat Commun. 2020 Nov 6;11:5648. doi: 10.1038/s41467-020-19395-4 (PMC7648101; doi:10.1038/s41467-020-19395-4)
Supplement: Supplementary file 4 — Source Data [file 41467_2020_19395_MOESM4_ESM.zip › source-data/expression@high-gene-densities/lambda/tau-2/GFP(nM)@34C.txt]

0.125	0.000	0.000	0.000	0.000	0.000	0.000	0.000	0.000	0.000	0.000	0.000	0.000	0.000	0.000	0.000	0.000	0.000	0.000	0.000	0.000	0.000	0.000	0.000	0.000
0.150	0.576	2.490	-0.469	1.637	0.159	0.687	-2.371	-2.806	4.866	3.379	3.041	2.311	-4.194	2.365	-1.433	0.602	-1.079	-1.469	-0.568	1.334	0.421	-0.710	-0.234	-0.146
0.175	0.721	3.492	0.713	-0.239	-0.278	-2.122	-0.036	-0.405	1.996	5.716	1.898	2.277	-0.154	2.793	-2.126	1.390	2.018	1.692	-2.153	-0.860	3.092	-1.666	0.247	1.416
0.200	2.306	2.252	1.676	4.609	0.997	0.518	3.192	0.478	2.752	7.465	0.750	5.796	2.492	4.773	-0.249	1.807	2.858	-0.171	-3.477	1.759	2.774	-0.750	4.769	1.907
0.225	4.672	4.426	3.932	1.226	2.710	4.578	3.658	1.851	6.654	5.220	4.284	5.595	2.951	3.629	0.810	4.557	3.490	4.760	0.430	4.675	4.300	1.536	2.282	3.720
0.250	5.340	6.319	2.511	4.186	2.833	4.030	2.937	0.198	5.203	8.482	4.529	6.842	2.473	5.636	0.956	6.302	6.073	5.341	2.277	7.082	2.490	2.974	7.254	3.516
0.275	8.129	6.830	6.273	4.270	3.217	7.154	3.971	1.425	5.410	8.626	6.026	9.435	3.312	3.686	2.521	5.128	5.085	6.790	4.929	6.799	4.931	2.199	5.098	3.390
0.300	6.456	6.919	7.546	5.393	5.401	7.007	5.805	2.879	7.676	8.514	7.402	11.880	5.541	6.054	4.570	7.215	6.061	6.672	2.727	5.068	9.248	3.563	6.679	4.680
0.325	9.100	9.690	8.488	7.160	9.712	8.193	9.254	4.363	11.369	10.267	9.102	12.207	5.776	6.060	6.397	8.203	6.916	9.113	6.525	12.141	10.453	8.248	6.759	9.015
0.350	9.908	9.515	9.783	6.114	11.034	12.228	8.201	4.364	11.811	11.294	9.289	15.723	9.770	8.720	6.100	9.988	7.136	10.156	8.019	10.354	12.126	5.433	11.109	8.205
0.375	12.948	11.518	10.471	9.365	10.952	15.027	10.047	6.418	14.377	14.666	9.923	14.468	11.250	12.795	8.645	11.449	7.607	11.655	6.980	12.307	11.393	9.585	10.946	8.776
0.400	14.156	12.424	11.438	15.103	15.017	15.554	10.113	10.231	17.448	16.795	12.695	15.769	10.524	13.469	10.646	14.219	9.225	11.117	8.575	11.258	17.223	12.098	13.872	6.658
0.425	16.321	17.949	13.851	16.733	16.316	16.077	13.948	9.730	17.920	17.334	17.799	16.791	12.440	15.461	12.934	13.637	12.635	13.803	12.448	15.427	14.022	13.199	11.878	11.978
0.450	16.346	17.593	14.889	15.958	17.147	14.752	15.787	15.134	19.538	21.170	18.556	20.247	16.968	16.760	14.465	16.729	13.976	17.998	15.150	16.439	17.194	14.539	15.214	13.066
0.475	21.390	21.553	16.233	18.096	18.294	18.750	19.372	17.712	19.548	21.000	18.697	21.412	19.195	19.768	14.945	17.915	12.541	18.748	13.613	20.993	18.354	14.678	14.887	15.834
0.500	20.573	21.697	20.235	19.281	19.041	19.937	18.081	15.773	22.872	22.902	19.947	22.599	15.913	16.907	16.294	21.513	13.918	18.403	17.129	20.904	20.807	15.154	21.186	19.411
0.525	22.575	21.368	20.635	20.672	23.903	17.753	20.522	19.272	24.949	22.179	19.074	24.162	19.207	17.997	16.802	19.737	13.615	19.244	18.227	20.870	20.101	16.749	21.858	17.705
0.550	24.575	20.825	19.323	22.630	21.107	20.982	19.525	17.663	24.549	25.999	21.421	27.254	18.249	19.806	16.202	23.471	14.428	24.304	19.974	24.561	25.275	18.895	20.581	21.528
0.575	26.017	23.635	23.772	20.687	22.943	23.157	21.783	21.375	27.396	25.461	25.560	23.465	21.509	21.874	17.423	21.336	17.633	22.186	17.603	24.904	27.191	20.717	21.062	21.672
0.600	23.336	25.998	22.334	24.031	23.301	24.527	22.660	18.019	24.871	26.248	24.293	24.295	18.958	20.658	18.899	23.063	18.282	21.501	17.918	25.607	24.545	21.255	22.242	21.555
0.625	28.366	24.143	21.484	26.604	24.430	23.560	22.827	20.159	25.491	24.498	22.708	29.176	21.808	21.853	21.202	21.756	16.063	23.831	19.922	25.444	25.761	24.939	20.821	22.347
0.650	25.773	24.707	24.090	25.299	24.882	22.483	21.170	21.205	27.769	27.360	25.864	25.906	20.890	22.097	18.606	21.908	17.719	24.647	19.271	26.348	24.363	22.075	23.119	25.542
0.675	26.720	25.643	23.201	23.027	24.516	21.217	23.612	22.654	29.762	26.258	22.989	26.005	21.426	19.701	17.436	24.138	15.716	25.395	21.345	23.772	25.410	23.968	24.638	24.422
0.700	28.123	26.140	25.286	26.021	26.495	23.336	24.174	22.548	26.785	28.267	24.368	31.089	22.534	25.555	21.237	23.148	18.469	24.796	21.236	26.413	26.404	23.704	26.161	21.523
0.725	31.162	24.162	24.099	29.086	23.808	25.677	21.732	23.778	29.309	26.984	28.761	27.144	23.760	20.714	20.027	22.313	19.227	21.967	21.969	22.416	23.969	23.106	27.069	24.216
0.750	29.045	25.776	22.067	25.027	25.668	24.262	26.625	24.879	28.868	25.544	28.560	27.577	24.685	20.262	20.467	24.429	19.158	24.998	21.309	27.800	27.716	22.259	26.310	21.204
0.775	28.505	26.089	26.366	27.399	27.014	25.667	24.053	21.011	28.202	24.095	23.409	30.216	22.538	24.288	19.762	23.780	15.939	20.682	20.764	22.233	23.946	23.893	26.205	21.294
0.800	29.873	27.465	27.611	25.444	24.220	23.235	23.940	19.894	26.216	27.453	28.383	31.696	20.141	24.880	20.245	25.500	16.795	25.554	21.659	26.025	25.642	22.821	23.832	23.782
0.825	28.346	27.961	25.686	27.094	28.340	25.818	27.151	22.177	27.601	26.960	22.271	28.303	20.334	24.091	20.036	24.999	18.347	24.899	20.986	24.816	24.859	22.467	27.675	21.916
0.850	26.996	25.956	25.362	26.824	26.461	24.893	22.972	23.205	27.955	26.620	22.546	28.435	22.829	20.746	19.680	23.116	15.708	24.766	21.113	23.521	27.908	24.878	26.519	21.134
0.875	28.286	24.512	25.600	25.947	25.454	24.140	23.627	21.411	28.832	27.282	24.363	27.467	17.995	22.057	18.846	23.844	17.991	24.785	20.600	24.862	24.950	23.470	23.814	19.737
0.900	26.515	26.831	26.496	26.628	25.142	24.398	23.248	22.111	28.780	27.499	22.584	29.470	19.507	20.976	20.902	22.918	16.767	24.389	20.943	23.659	24.917	24.194	24.574	21.350
0.925	26.634	24.843	25.480	24.906	25.805	25.213	24.629	23.045	26.136	26.298	24.108	29.164	19.523	21.966	17.878	24.082	15.784	21.985	20.351	22.788	25.125	24.297	23.207	24.246
0.950	25.590	25.751	25.366	23.653	26.994	22.159	25.078	21.810	28.599	24.827	22.533	28.029	20.066	18.388	19.173	23.296	16.703	25.329	20.331	23.119	26.873	21.763	25.741	20.635
0.975	26.154	25.282	22.312	24.396	25.010	23.589	22.909	20.062	27.624	23.864	20.970	26.660	20.074	20.207	16.558	24.342	14.202	23.810	17.846	19.472	26.733	21.745	23.664	23.645
1.000	24.803	24.764	20.671	23.973	22.990	20.814	23.242	19.195	24.276	27.771	21.749	26.021	16.172	18.606	17.576	23.298	15.153	24.663	15.727	23.275	23.144	23.960	24.790	18.919
1.025	23.729	23.900	22.261	22.796	22.037	22.463	20.520	17.405	25.779	25.861	21.670	28.204	13.981	20.194	16.485	21.189	12.962	22.873	16.680	22.650	24.129	22.940	23.489	18.131
1.050	25.021	23.494	22.993	22.567	24.870	21.544	20.696	18.130	24.847	23.054	21.773	24.246	18.824	18.189	14.506	20.944	15.832	20.438	20.710	19.400	25.311	22.059	21.271	20.007
1.075	26.364	24.740	22.469	21.214	22.467	22.138	20.256	19.744	23.615	21.873	23.111	23.641	16.406	20.703	15.279	25.042	13.294	23.710	18.601	21.493	22.315	20.179	23.510	21.541
1.100	22.163	19.939	20.939	23.028	23.775	23.042	20.738	17.304	24.614	24.654	23.118	26.170	17.980	19.660	18.852	21.658	13.947	21.776	16.685	19.882	23.556	23.181	21.920	20.908
1.125	25.749	22.794	25.012	21.782	22.539	20.570	19.537	18.006	23.413	22.201	21.992	24.238	19.007	18.396	17.592	20.731	13.140	21.773	16.963	19.507	24.819	22.458	20.631	19.826
1.150	25.383	25.262	20.724	24.120	25.537	22.285	21.524	17.268	23.038	24.056	19.811	26.251	19.981	19.227	14.743	21.238	13.648	19.604	18.663	21.765	22.846	22.802	23.097	19.949
1.175	23.105	24.431	20.888	20.088	22.367	23.250	21.647	16.831	24.645	21.672	20.167	25.672	17.193	19.272	14.317	18.066	14.309	21.109	16.711	18.385	23.862	21.447	22.441	17.885
1.200	25.411	25.516	19.952	23.313	24.333	22.455	21.566	16.451	26.076	22.224	21.906	25.483	18.307	17.109	14.879	24.784	15.351	20.665	16.800	17.182	23.234	21.397	19.717	19.204
1.225	24.447	27.735	21.363	20.438	23.134	21.711	20.310	16.194	23.077	24.560	21.413	25.077	18.968	20.124	15.131	18.547	14.604	22.645	17.089	18.952	22.528	20.594	22.615	18.386
1.250	25.952	23.037	22.215	22.839	25.224	20.316	21.351	15.648	26.813	22.799	21.554	23.414	19.486	20.341	15.479	20.083	13.875	20.066	16.415	16.655	22.169	23.037	24.382	20.366
1.275	26.311	25.898	22.813	21.405	24.375	22.665	22.110	16.098	26.782	24.671	22.745	24.575	20.047	19.110	16.527	20.067	12.142	21.620	14.843	19.210	23.774	22.698	24.511	19.301
1.300	24.383	23.696	20.290	20.170	24.725	20.185	18.372	17.599	24.902	23.907	22.761	25.011	19.630	18.854	16.813	17.693	12.077	21.617	13.388	21.075	21.179	21.565	19.874	18.269
1.325	26.067	22.007	21.415	21.294	23.886	22.796	19.166	16.847	25.335	22.600	20.990	26.887	21.515	20.027	16.819	17.824	12.057	17.546	16.536	19.615	23.230	22.167	22.184	18.946
1.350	25.887	24.216	22.318	20.826	22.798	22.723	20.907	15.846	22.011	25.291	22.085	24.786	20.203	17.112	15.904	19.577	11.921	21.462	16.967	17.330	22.260	22.719	22.484	19.946
1.375	25.038	23.891	21.676	24.462	24.161	21.559	20.969	16.195	24.112	24.455	20.663	26.545	19.025	21.009	17.668	23.211	13.979	20.925	15.078	20.508	25.688	23.240	24.720	20.539
1.400	25.131	24.635	20.338	20.876	25.005	24.395	21.520	13.991	22.886	21.710	20.597	25.072	21.909	19.351	18.186	22.377	16.813	21.650	16.432	21.065	24.563	23.347	24.614	21.509
1.425	27.446	26.844	21.176	19.222	23.695	23.065	19.306	17.267	26.660	23.314	21.215	26.501	19.379	20.656	17.209	21.901	15.082	21.088	16.581	18.685	25.977	22.768	27.267	21.011
1.450	25.753	27.867	25.285	23.973	23.040	22.446	21.595	14.777	25.304	24.841	23.533	23.004	21.717	20.588	18.400	23.662	15.287	22.000	17.885	22.138	26.172	23.159	24.461	19.127
1.475	27.112	27.461	25.160	22.315	24.502	20.270	20.314	16.198	26.427	24.998	23.980	25.847	21.886	20.769	17.167	22.455	15.422	22.175	17.188	19.214	25.064	22.771	25.005	22.559
1.500	24.591	25.158	23.390	22.637	26.319	22.059	20.614	15.975	26.585	27.062	21.901	26.779	19.007	21.279	17.399	22.615	15.187	22.861	17.706	20.345	25.379	22.750	24.296	19.214
1.525	27.207	26.263	23.341	23.577	25.038	23.739	20.978	16.964	24.068	27.764	24.269	25.520	21.568	21.231	17.577	21.719	14.836	23.753	20.899	20.546	24.144	24.523	27.293	19.608
1.550	25.602	26.643	22.601	20.906	24.636	20.617	22.450	18.828	26.495	24.002	23.078	26.730	20.005	19.545	18.500	25.358	15.286	21.959	18.334	20.528	20.088	25.070	28.261	22.680
1.575	26.301	25.418	24.415	25.097	21.665	22.684	21.474	15.551	25.350	26.577	22.600	29.865	19.336	21.899	18.410	21.170	14.283	22.399	19.281	21.782	21.494	24.312	27.892	18.686
1.600	27.467	28.036	25.088	22.278	25.705	22.120	23.880	16.722	27.966	25.510	25.481	27.411	19.010	20.937	16.658	22.469	16.139	23.008	18.269	22.071	22.855	20.748	24.512	21.704
1.625	26.209	27.099	25.730	22.620	25.633	21.952	22.842	16.958	25.710	24.394	25.079	27.807	19.373	21.455	17.035	22.659	15.810	24.447	17.673	18.859	26.265	24.721	24.633	21.615
1.650	27.234	25.327	25.256	22.809	28.293	25.447	21.077	16.353	23.487	28.779	23.016	27.079	22.959	21.102	16.860	22.783	16.071	23.433	18.950	20.061	24.922	26.543	26.039	23.289
1.675	23.244	25.472	24.100	21.176	26.614	23.133	20.406	15.025	24.269	25.718	22.758	28.872	24.282	20.723	17.174	24.366	14.251	22.600	18.999	23.078	26.265	24.993	25.753	20.692
1.700	28.711	25.407	25.195	24.763	25.446	22.994	20.986	18.648	24.927	27.951	22.338	29.309	17.335	21.925	15.234	21.886	16.298	22.166	17.243	19.652	25.416	22.861	22.647	18.396
1.725	28.057	26.056	23.345	23.441	27.411	26.783	20.670	17.416	25.971	24.256	27.313	26.702	21.486	21.501	15.908	19.727	16.996	22.045	18.004	20.482	26.901	25.670	27.195	22.284
1.750	26.392	25.169	26.285	25.714	24.431	23.187	21.786	18.312	23.944	26.040	24.375	28.272	19.228	19.389	19.106	21.012	16.968	23.081	19.627	20.426	28.277	27.218	26.841	20.408
1.775	26.734	24.626	22.434	26.431	22.878	24.116	23.164	17.668	23.290	25.393	25.642	27.035	21.032	21.060	16.507	23.653	14.541	24.446	17.921	21.596	24.156	24.743	25.999	19.292
1.800	27.230	25.682	25.142	22.415	25.947	23.354	22.241	18.275	25.312	27.175	23.262	27.577	15.182	19.094	14.810	23.194	15.972	20.875	17.190	22.781	25.175	24.496	26.428	22.314
1.825	27.592	25.875	23.709	23.106	26.069	22.588	19.268	17.921	26.409	26.365	24.077	26.856	16.910	20.252	17.004	22.331	17.660	24.265	18.593	19.355	23.840	22.396	23.793	19.178
1.850	28.921	27.328	23.427	23.211	23.890	21.568	21.605	16.283	24.638	24.674	26.760	25.823	17.887	19.702	16.627	22.075	14.837	23.174	16.846	17.945	23.457	22.836	23.891	19.659
1.875	26.876	26.564	23.276	24.096	23.809	22.013	22.409	17.402	25.549	24.177	23.408	23.780	18.008	21.727	17.042	21.282	15.500	22.824	17.060	19.620	23.632	23.848	25.630	19.780
1.900	28.819	29.943	23.099	23.912	23.031	22.595	21.125	16.309	23.781	26.319	21.934	27.269	15.314	18.697	16.571	23.396	14.838	21.280	18.731	19.654	25.032	24.900	25.094	21.119
1.925	25.520	24.258	24.562	20.402	24.014	19.739	20.597	17.816	25.513	26.944	22.852	26.531	19.982	17.252	18.307	23.182	14.530	23.934	17.435	18.468	25.657	24.247	24.695	21.716
1.950	26.559	24.494	22.782	19.806	25.581	22.439	22.331	16.552	23.240	26.132	25.117	28.140	17.577	17.955	15.318	20.744	14.518	24.340	14.050	16.746	26.880	23.539	27.230	21.318
1.975	27.607	23.192	23.145	19.121	24.823	21.621	21.152	13.676	25.685	28.164	23.169	25.615	17.464	19.259	15.397	20.811	14.212	22.215	14.335	16.229	24.625	22.455	24.545	15.580
2.000	23.323	25.323	22.976	18.709	27.638	20.369	21.304	14.103	21.989	25.285	22.997	26.540	16.568	17.772	14.225	20.926	14.691	22.896	17.124	16.339	23.802	21.175	26.052	19.188
2.025	24.925	25.060	23.646	21.155	23.437	19.773	19.234	13.760	24.603	23.643	19.876	26.721	17.970	18.883	18.840	21.973	15.296	21.004	14.460	17.543	27.215	21.822	22.878	18.540
2.050	25.713	21.597	23.227	21.053	24.087	23.812	21.423	15.421	21.297	24.937	23.730	28.100	16.652	18.476	14.876	23.952	13.634	20.153	15.403	15.938	23.198	22.429	25.444	17.728
2.075	26.744	22.650	20.946	18.663	27.567	21.941	22.255	15.595	23.565	25.207	20.182	25.986	16.366	18.668	14.337	18.804	10.850	21.360	15.140	15.422	24.610	19.505	22.575	15.043
2.100	24.626	24.920	20.344	19.386	24.795	20.354	22.633	15.949	21.879	27.147	20.021	27.587	15.545	17.925	14.855	20.201	11.911	22.853	15.530	17.499	22.806	21.422	23.007	14.164
2.125	25.614	24.785	23.880	20.563	24.451	21.205	19.146	15.460	23.504	28.853	19.067	25.798	16.055	16.703	17.117	20.132	12.586	19.814	18.109	18.195	21.818	19.713	21.296	20.534
2.150	26.303	22.970	25.974	18.525	24.027	19.090	20.545	15.872	24.345	26.745	21.439	26.452	17.442	17.949	14.977	19.736	14.488	20.129	17.095	19.886	23.690	21.653	23.221	15.900
2.175	23.819	23.492	21.864	21.610	23.960	21.404	19.997	16.964	23.321	22.311	21.884	28.383	19.251	14.523	16.343	18.333	14.571	18.931	18.216	17.197	23.347	21.702	22.414	14.728
2.200	23.110	24.838	22.433	19.470	25.500	20.849	21.992	17.684	23.111	24.216	21.961	25.343	13.494	17.922	13.690	21.634	12.055	20.783	14.547	17.504	23.802	23.150	23.997	18.349
2.225	28.175	23.048	20.393	19.700	23.968	18.905	20.420	14.579	21.953	26.951	21.779	26.358	17.576	15.400	15.389	20.138	12.274	20.151	15.307	17.367	23.735	20.928	20.702	15.501
2.250	25.800	23.021	21.986	21.006	22.657	19.835	21.032	14.551	25.314	24.394	20.482	24.744	17.329	16.247	15.454	20.058	12.460	19.920	14.475	15.107	23.236	21.550	22.515	15.169
2.275	25.353	23.897	19.790	19.458	22.735	21.244	21.727	17.088	23.279	24.314	23.006	23.425	16.254	20.110	14.096	18.861	12.727	19.650	17.260	20.688	24.868	22.306	21.624	15.583
2.300	25.742	23.693	23.209	18.343	22.759	20.245	20.673	17.982	21.588	23.498	19.822	25.874	16.019	18.070	11.414	20.134	15.229	22.216	18.295	17.773	24.209	22.248	23.141	17.189
2.325	27.793	24.859	21.456	20.659	23.069	18.535	22.137	14.852	27.143	24.898	20.876	25.828	17.555	17.391	17.750	18.602	14.128	19.764	16.417	16.222	24.647	21.159	24.148	14.661
2.350	22.961	19.259	16.132	15.442	19.729	16.191	17.838	12.506	22.672	22.459	17.834	23.033	19.895	14.260	15.305	20.173	13.999	17.013	13.697	17.080	20.746	18.739	18.127	15.904
2.375	24.933	21.317	21.799	18.308	20.761	21.113	20.049	15.630	23.466	25.515	20.701	25.208	16.864	15.743	15.620	16.759	9.991	19.826	14.617	15.405	22.371	19.677	21.147	15.449
2.400	25.740	24.163	21.828	18.988	25.962	21.009	21.651	14.733	22.519	26.096	19.717	24.549	19.054	15.584	14.362	19.126	14.669	21.368	16.615	16.235	21.934	18.415	21.460	20.410
2.425	24.465	20.353	21.535	19.798	24.476	19.791	20.582	15.596	23.507	23.347	21.405	24.233	18.937	16.254	14.963	17.460	13.251	18.778	14.813	17.747	21.790	18.067	20.556	18.861
2.450	23.884	22.580	22.697	17.048	22.856	22.385	20.589	17.247	22.458	23.965	18.929	23.729	16.683	18.458	16.484	21.682	13.257	18.277	16.593	17.840	22.310	21.151	22.279	13.941
2.475	26.190	23.843	19.821	17.424	25.670	19.600	18.387	16.356	23.253	26.111	21.628	26.088	13.959	18.848	14.159	19.776	14.160	19.448	17.010	16.964	23.317	19.251	23.537	15.068
2.500	26.478	24.618	21.897	17.313	22.769	21.386	20.304	14.051	19.751	26.209	24.116	26.415	16.707	19.223	13.798	20.581	12.740	18.822	14.601	15.851	24.620	22.853	21.527	17.013
2.525	25.289	20.398	21.690	18.883	23.181	22.122	21.360	18.791	23.628	25.013	21.937	24.257	16.878	16.938	15.914	18.095	16.882	17.366	15.712	15.359	21.264	21.908	22.452	16.719
2.550	26.632	24.758	20.142	19.383	21.497	19.449	20.409	11.368	22.134	23.091	21.243	26.114	14.668	17.970	15.909	19.851	13.487	21.450	15.431	15.046	22.924	22.421	22.444	15.753
2.575	24.139	23.134	21.260	20.746	22.656	21.544	20.923	13.622	22.668	23.132	20.412	23.310	16.942	18.965	14.267	21.696	15.279	21.914	16.437	18.130	21.043	19.231	19.143	17.910
2.600	21.925	25.964	19.285	22.053	23.550	19.674	21.000	14.154	25.169	23.487	20.566	25.593	17.449	17.974	15.980	18.616	13.725	18.999	14.492	18.755	23.542	18.454	24.104	14.854
2.625	24.525	21.758	21.193	19.249	23.616	18.955	23.958	15.571	22.642	24.102	20.691	22.026	15.864	17.034	15.396	18.259	14.442	21.102	16.939	17.760	22.221	20.113	22.803	16.307
2.650	24.641	22.177	23.306	20.105	19.802	19.908	18.830	15.007	23.427	24.943	19.514	26.514	15.447	16.410	15.478	18.514	13.149	17.006	15.286	14.685	23.293	21.938	20.795	15.273
2.675	20.649	21.489	22.191	19.388	22.376	20.594	19.715	15.446	25.164	22.807	19.120	24.297	16.263	15.875	14.120	19.217	14.888	18.500	13.581	18.463	22.937	20.803	21.223	15.322
2.700	24.448	22.575	20.358	17.831	24.769	19.957	18.762	16.603	22.597	21.493	19.308	24.212	15.783	17.622	15.230	18.247	12.736	18.016	17.743	14.925	19.903	20.724	21.015	13.732
2.725	23.359	22.420	19.314	20.140	23.430	20.520	21.384	14.248	22.945	25.598	20.975	21.890	17.170	16.682	15.608	17.432	14.421	18.753	13.227	18.613	20.210	19.123	22.756	11.662
2.750	22.135	24.011	19.804	18.399	21.560	17.918	19.282	14.772	23.809	22.808	20.025	23.084	13.870	16.549	14.671	17.381	11.924	18.503	13.426	16.835	21.991	19.802	21.280	16.313
2.775	23.296	21.123	19.266	18.554	23.494	17.590	19.968	14.901	22.289	21.670	20.365	22.317	13.857	15.719	14.438	17.928	13.073	18.414	14.812	16.406	19.600	19.073	17.645	13.938
2.800	21.304	20.842	21.849	18.291	20.600	19.404	19.572	13.999	23.737	23.272	20.109	23.348	16.258	14.344	12.605	19.219	11.101	18.163	15.221	16.670	21.927	18.605	20.546	13.805
2.825	20.638	21.245	21.076	18.385	19.028	17.360	21.273	13.573	21.414	21.562	20.604	21.649	15.420	15.762	13.002	19.214	13.310	15.986	16.756	15.768	20.440	17.004	20.232	11.980
2.850	20.004	22.530	20.138	17.479	20.454	17.825	19.392	12.910	22.017	22.799	20.198	22.791	15.627	15.852	11.747	19.814	13.013	16.554	13.812	15.931	21.361	16.803	23.054	12.677
2.875	22.293	20.402	19.983	15.769	20.233	20.474	18.931	15.452	22.083	22.465	16.580	22.366	14.799	15.085	13.036	17.214	10.627	17.553	13.423	13.638	18.117	19.302	19.362	15.883
2.900	20.358	19.776	17.823	17.394	19.204	17.818	17.386	13.591	21.649	22.834	17.453	20.141	14.169	12.984	14.037	16.578	10.707	15.381	12.942	13.721	19.996	18.274	20.588	13.625
2.925	20.624	18.787	16.940	18.566	20.740	16.876	19.375	14.209	23.887	19.645	16.827	24.088	12.976	13.716	12.610	18.760	8.782	15.136	12.373	16.846	20.441	16.460	17.280	12.311
2.950	21.503	20.248	19.588	17.284	19.100	17.267	17.406	14.176	21.385	22.828	19.151	20.277	15.470	13.014	11.244	15.867	12.480	17.750	12.749	12.093	20.024	17.057	19.234	11.648
2.975	21.875	19.591	18.217	16.726	18.218	20.991	15.988	11.514	19.258	22.404	19.468	21.489	13.228	13.957	12.220	16.723	12.403	16.696	9.734	13.866	17.216	19.170	20.160	12.861
3.000	19.940	18.375	17.720	18.777	22.920	15.763	18.943	13.364	23.426	21.054	15.106	21.565	12.329	15.363	11.147	18.101	9.188	14.635	9.905	13.662	20.472	16.969	15.020	9.959
3.025	19.650	19.246	20.076	15.928	18.238	14.453	16.675	12.774	20.109	23.416	16.960	20.280	14.127	13.871	10.904	17.805	12.505	17.905	13.226	16.131	20.070	17.098	17.838	12.628
3.050	20.582	16.184	19.125	14.338	18.929	14.901	17.696	9.211	19.208	21.086	17.854	20.649	12.085	11.771	10.164	13.273	13.978	17.956	11.786	13.252	16.893	14.003	18.339	10.453
3.075	17.973	18.254	15.918	15.632	15.265	18.021	15.573	11.473	19.827	21.060	18.428	22.043	12.640	14.579	10.039	14.278	10.121	14.548	12.269	11.723	18.969	15.749	18.419	10.358
3.100	19.807	17.650	13.129	14.465	17.218	15.320	15.732	11.018	17.837	20.881	18.176	19.864	10.881	11.626	9.921	16.875	9.967	14.674	9.730	10.253	17.632	18.105	16.366	10.690
3.125	20.163	16.574	12.889	14.757	21.750	15.006	18.658	9.911	21.674	19.973	16.679	20.168	10.442	12.154	11.029	16.632	10.662	15.032	10.412	12.519	21.233	16.872	18.779	12.149
3.150	19.669	16.065	16.284	14.039	20.986	18.271	15.581	11.331	17.637	18.168	15.813	18.571	10.904	16.013	7.480	15.511	11.311	13.016	14.776	13.520	16.586	15.424	18.487	9.254
3.175	21.582	16.807	16.854	15.822	16.211	19.438	15.811	9.945	18.270	18.947	16.603	21.755	12.346	15.277	9.393	15.562	10.467	13.165	11.971	15.660	18.166	17.374	15.928	13.275
3.200	19.998	14.667	15.568	13.853	16.624	15.442	15.590	10.632	19.691	18.886	12.500	16.148	8.803	12.021	10.875	14.776	11.094	14.714	11.117	13.403	16.462	18.073	14.515	11.344
3.225	15.558	16.342	15.724	15.996	17.092	14.877	15.402	10.475	19.099	20.408	17.319	21.287	12.541	12.557	9.675	14.039	10.348	9.223	10.518	10.756	16.537	14.000	16.036	10.772
3.250	19.105	18.720	14.940	13.846	17.816	13.651	12.935	8.470	17.481	18.234	16.141	19.153	9.978	13.187	9.661	12.294	8.523	16.145	9.233	13.108	14.869	14.133	12.725	5.488
3.275	18.264	16.770	14.461	13.118	15.574	14.344	12.682	8.392	16.980	19.060	14.598	18.536	11.110	11.728	9.779	13.490	8.673	12.374	9.269	11.646	16.685	16.325	15.123	8.754
3.300	18.688	14.946	13.662	12.706	15.510	13.298	11.372	8.098	17.694	16.899	13.042	16.600	8.990	12.424	8.273	14.591	10.575	12.909	8.310	9.612	16.254	13.585	13.424	9.554
3.325	18.500	14.257	15.061	12.524	16.608	11.965	11.735	9.226	16.572	18.863	14.813	18.919	10.539	10.559	7.675	13.424	12.396	15.182	9.233	10.567	18.390	12.217	15.508	7.028
3.350	17.432	14.528	13.212	9.907	15.683	13.584	11.237	9.899	18.096	18.118	13.975	16.167	7.115	12.665	7.028	13.573	7.631	14.098	7.300	11.691	14.105	12.711	14.852	10.459
3.375	16.161	15.400	14.360	11.026	14.030	13.677	14.616	7.862	17.816	16.382	14.535	16.471	10.286	10.839	9.033	11.862	10.440	10.723	9.623	10.110	13.385	11.392	11.926	10.285
3.400	16.409	15.637	10.927	10.691	14.565	15.218	13.555	9.645	14.415	17.049	14.699	15.104	9.794	11.222	6.853	13.956	8.018	9.719	10.559	10.819	14.754	12.323	14.175	11.914
3.425	11.916	15.052	13.367	11.693	13.025	12.691	10.949	6.066	17.552	17.104	13.584	14.658	9.522	12.518	7.217	15.011	8.634	12.284	7.331	10.268	15.199	14.788	11.930	7.788
3.450	11.993	16.590	11.207	8.437	14.485	13.760	10.563	7.971	15.994	17.014	14.584	15.800	8.642	11.223	7.971	10.226	7.713	11.033	8.477	7.761	14.048	12.993	14.115	9.718
3.475	15.806	14.203	10.066	10.770	14.924	11.140	12.497	4.819	16.064	18.525	10.867	15.039	9.013	10.850	8.195	9.259	10.007	10.889	7.367	5.866	13.749	10.774	13.437	9.174
3.500	15.507	12.863	11.224	9.448	13.770	9.332	12.996	6.757	15.933	17.156	13.778	16.707	9.267	8.865	7.560	10.539	7.046	12.553	7.313	7.565	13.313	13.118	13.857	7.650
3.525	14.148	12.817	10.462	10.347	13.787	11.148	11.526	6.607	14.961	15.183	12.422	15.478	9.747	11.263	7.038	7.461	7.486	11.588	7.801	11.495	13.494	10.647	11.153	7.739
3.550	14.336	13.733	11.129	10.397	12.464	12.201	13.045	7.775	15.950	15.656	13.256	15.761	9.259	9.484	7.347	11.802	5.299	11.503	7.714	6.364	15.421	11.564	10.717	6.820
3.575	12.453	14.345	12.933	8.514	13.170	9.229	11.785	7.596	15.299	16.660	9.313	14.893	8.338	10.332	8.167	12.516	8.293	13.949	5.688	4.807	10.479	9.773	12.205	6.116
3.600	13.718	12.678	11.606	8.546	10.560	12.800	10.801	3.596	14.860	15.466	10.046	13.034	9.063	7.733	7.721	11.454	5.952	9.154	6.080	7.830	13.995	12.507	12.064	7.260
3.625	12.824	12.815	12.745	9.947	15.001	11.902	12.259	6.580	14.802	15.965	12.081	14.761	5.741	9.339	5.254	10.421	5.166	12.240	7.902	9.016	11.895	13.351	9.860	8.133
3.650	14.254	12.535	12.002	7.479	11.627	11.537	10.008	3.920	13.518	15.069	11.610	15.802	7.281	9.174	5.532	11.895	6.449	9.403	6.235	7.040	13.117	12.095	13.128	7.005
3.675	12.331	14.029	9.310	6.730	13.828	12.760	11.993	6.861	15.739	15.634	9.869	12.624	4.221	8.788	7.678	12.989	6.552	10.242	7.920	6.551	14.365	10.459	11.767	6.556
3.700	14.721	11.623	9.345	8.424	11.822	10.798	10.607	2.854	13.614	15.210	10.597	13.133	9.183	9.797	6.567	9.319	6.683	11.047	7.091	10.399	14.863	10.255	11.864	3.934
3.725	12.712	11.825	9.360	8.142	12.575	10.091	8.749	6.512	15.674	15.539	10.690	12.893	7.650	9.419	6.857	9.421	5.359	10.342	6.853	4.777	13.129	10.380	11.750	7.353
3.750	12.682	11.699	9.087	7.727	12.373	9.864	9.392	4.266	12.333	13.105	11.311	12.314	8.139	8.723	5.055	8.085	5.295	9.959	4.181	7.056	12.671	11.477	11.862	9.425
3.775	11.534	12.709	10.321	10.616	12.351	11.564	12.293	5.431	13.368	15.671	10.231	12.416	6.756	9.320	6.195	7.924	8.244	10.644	6.068	8.037	10.899	10.733	12.624	8.887
3.800	12.473	13.837	9.244	7.232	13.067	11.076	10.399	4.705	11.886	15.184	11.274	14.573	5.759	12.002	5.928	8.343	7.421	8.403	5.622	7.851	13.098	10.148	11.346	4.504
3.825	13.999	12.292	9.719	7.844	10.991	10.697	7.256	4.393	11.413	14.339	9.073	14.709	8.277	9.579	4.488	8.527	4.989	10.149	4.755	6.042	12.883	10.573	12.117	8.989
3.850	12.607	11.854	10.282	5.241	11.153	8.880	9.148	5.693	10.537	10.880	10.440	12.311	2.143	9.213	5.348	8.968	5.281	9.724	4.979	7.791	13.798	10.433	11.603	6.280
3.875	12.818	12.629	7.577	9.365	9.456	9.602	10.009	5.963	13.920	14.378	10.127	14.073	7.199	9.088	4.986	8.204	4.806	7.779	7.050	2.636	13.671	10.241	13.070	7.031
3.900	13.253	11.079	9.015	7.316	12.974	4.581	9.395	4.437	12.837	11.155	7.558	11.763	6.743	8.146	4.321	9.181	5.340	9.407	4.369	3.147	12.672	10.504	11.218	6.413
3.925	12.777	13.782	7.895	8.801	9.784	13.089	8.851	3.404	11.543	13.052	9.702	15.143	5.099	5.771	2.258	6.334	10.380	9.099	5.355	6.563	12.683	13.584	12.234	6.147
3.950	11.238	12.102	7.238	7.909	8.429	8.549	11.108	2.588	12.165	13.797	10.654	10.770	7.756	9.379	3.677	7.545	6.758	6.599	7.944	8.236	14.086	12.062	10.329	7.562
3.975	9.309	10.790	7.862	6.434	12.153	8.165	8.030	4.322	14.798	9.140	11.653	12.731	3.717	9.971	7.143	7.061	4.343	7.819	5.247	7.191	10.728	10.899	13.492	5.366
4.000	13.185	10.519	8.024	5.658	11.086	9.948	9.254	2.118	15.693	11.508	10.119	10.431	5.693	8.111	5.288	5.958	6.406	8.462	4.251	2.798	12.482	11.009	13.332	5.738
4.025	11.612	11.680	9.104	5.382	11.318	8.884	7.529	4.467	12.003	12.155	10.694	10.398	6.101	6.947	4.839	8.724	5.057	7.903	4.764	8.525	11.833	9.775	12.979	2.623
4.050	11.931	10.052	6.599	7.459	11.617	8.129	9.421	1.143	14.340	12.542	9.659	13.997	3.020	8.847	2.549	8.194	5.606	6.751	4.000	4.736	11.705	8.844	11.412	7.146
4.075	12.667	9.899	8.779	5.838	8.933	9.898	9.836	4.103	12.572	14.523	9.823	12.053	8.014	6.252	1.055	7.028	6.291	5.840	5.662	7.807	11.460	8.696	11.839	6.460
4.100	11.105	12.038	8.035	7.217	10.528	7.095	11.650	5.100	15.056	11.981	10.901	11.987	6.254	6.013	5.068	6.438	4.058	8.437	7.220	8.820	11.050	10.812	9.991	3.405
4.125	11.769	12.205	7.297	7.829	9.275	10.985	6.292	4.191	15.952	11.910	9.263	12.027	8.130	6.891	3.519	9.276	6.145	7.111	5.862	4.720	12.568	11.121	10.440	3.122
4.150	12.388	11.017	7.934	6.050	10.615	7.272	7.283	3.468	12.473	16.168	10.140	12.477	8.209	7.346	3.813	4.858	5.323	8.658	4.898	5.544	10.483	7.843	11.731	6.022
4.175	10.004	12.012	9.205	6.894	10.684	8.666	9.566	3.690	12.909	14.425	11.330	9.914	4.931	6.167	4.707	9.460	5.091	7.984	6.858	6.847	10.369	8.836	11.743	1.480
4.200	11.333	10.316	8.059	4.962	8.211	7.713	8.186	1.746	10.274	13.047	9.178	12.016	5.439	8.331	6.595	8.925	5.150	8.692	4.450	6.809	10.435	13.593	12.050	4.099
4.225	7.858	14.283	8.514	6.518	9.311	8.197	6.252	4.361	10.418	13.599	9.721	14.021	6.925	8.242	0.720	6.407	1.574	9.181	5.052	7.103	12.591	10.306	12.063	5.297
4.250	10.789	12.147	6.595	5.219	9.780	10.563	6.004	2.535	12.394	11.367	10.522	10.842	3.752	7.086	7.133	8.628	6.287	9.402	4.945	4.638	10.629	9.156	11.267	4.905
4.275	12.220	8.605	6.955	5.009	10.770	9.100	6.517	1.929	11.518	12.887	10.353	13.043	7.334	7.231	3.051	5.841	2.072	8.839	6.039	0.935	12.002	8.243	10.588	5.741
4.300	12.792	8.396	6.745	3.680	9.358	6.708	7.644	1.640	12.925	14.248	10.323	15.466	3.619	7.849	5.294	7.197	2.708	7.359	3.608	2.997	12.263	10.154	10.529	6.040
4.325	12.285	13.475	7.934	7.568	8.789	7.859	8.574	1.471	10.515	11.861	9.591	8.800	4.932	5.712	5.682	6.426	2.816	8.741	7.091	4.617	10.835	9.481	12.012	3.971
4.350	10.918	10.931	6.204	3.973	8.824	8.361	7.289	3.909	13.622	9.454	9.308	12.686	2.345	6.518	1.875	7.342	2.353	8.538	4.664	5.790	11.351	9.064	10.084	5.005
4.375	12.087	11.660	5.375	6.329	7.680	8.547	10.909	3.076	9.493	10.723	6.567	10.814	6.603	5.018	3.798	5.446	4.448	9.561	4.663	4.282	11.776	10.979	9.681	5.561
4.400	12.538	8.817	5.912	4.822	9.740	8.085	6.085	2.693	11.216	8.740	6.374	9.435	5.485	6.302	1.979	7.303	2.241	10.683	1.341	7.764	12.165	9.681	11.028	4.145
4.425	9.790	7.897	3.870	5.252	9.239	7.441	9.003	2.890	11.100	10.037	9.041	10.252	5.294	4.823	4.934	4.453	4.572	8.748	4.260	6.379	11.877	9.761	8.012	6.595
4.450	10.005	11.498	8.191	4.697	7.823	6.866	5.830	-1.407	11.218	11.779	9.117	10.845	4.166	4.901	3.579	3.925	5.758	9.817	2.933	3.297	11.326	10.080	9.403	3.078
4.475	9.491	8.764	5.821	5.925	8.909	8.409	4.983	1.605	12.238	11.921	6.988	12.998	4.005	6.839	1.504	5.287	5.995	10.614	3.191	3.679	10.951	8.852	13.178	3.124
4.500	10.638	9.942	5.844	3.891	8.590	7.508	6.601	2.151	10.928	11.791	7.710	10.763	5.775	7.856	4.113	5.881	2.788	9.756	2.337	4.955	10.874	8.226	8.993	5.170
4.525	8.712	6.685	6.419	2.860	11.151	7.125	7.821	-0.310	9.412	13.812	10.122	11.327	4.637	5.893	3.416	5.560	6.335	7.023	2.349	5.420	8.631	7.779	10.939	3.293
4.550	8.917	9.164	4.525	5.033	8.338	5.565	6.384	-2.176	12.397	12.819	7.418	12.590	4.684	8.688	2.779	6.723	3.338	6.870	2.845	2.048	10.686	8.069	11.642	3.507
4.575	9.948	11.714	3.493	5.530	7.907	8.720	6.060	-0.389	11.442	9.423	7.636	12.241	2.014	6.163	0.833	6.859	2.604	7.414	3.697	4.543	10.121	7.822	10.591	3.664
4.600	11.168	11.872	2.486	3.585	10.071	8.081	7.668	2.086	9.726	10.280	5.401	11.020	5.190	5.431	-2.094	4.644	1.405	6.814	2.807	3.693	11.634	8.911	11.962	3.046
4.625	9.623	10.330	6.098	4.389	7.475	7.524	7.206	0.089	13.484	11.808	5.088	9.178	3.973	7.119	3.622	7.451	4.763	8.880	3.140	3.892	11.149	10.227	10.360	4.797
4.650	8.499	9.391	5.614	5.015	7.746	7.843	5.676	1.007	12.883	11.757	7.465	11.827	5.095	6.172	2.389	7.349	3.837	4.992	2.989	4.855	9.839	11.136	10.322	4.439
4.675	8.145	9.068	6.955	2.075	6.089	6.735	4.603	-0.018	9.922	11.638	10.542	10.019	1.448	4.635	2.203	5.685	2.595	6.335	3.644	4.435	11.290	8.542	10.251	4.099
4.700	10.247	8.296	3.433	3.744	7.923	6.139	7.779	1.344	8.738	11.099	7.842	11.460	5.573	7.143	0.514	5.013	5.021	7.679	3.520	5.687	9.407	6.486	12.373	3.916
4.725	12.117	9.120	6.280	5.733	7.521	8.687	6.038	2.526	10.859	11.236	9.092	10.086	3.119	5.298	3.360	5.148	2.381	6.232	1.780	3.079	13.772	10.372	10.430	2.051
4.750	6.757	7.776	4.491	5.386	8.592	7.206	5.697	2.139	7.483	8.894	8.664	7.478	4.006	6.046	0.430	4.239	1.608	8.216	3.423	4.846	12.285	6.585	9.490	3.407
4.775	8.923	8.516	4.787	3.760	5.968	6.331	6.299	-2.272	7.680	12.224	10.010	10.043	3.734	6.021	2.858	3.337	3.454	7.864	2.641	4.940	10.678	6.595	11.436	1.702
4.800	8.541	11.798	5.030	2.950	7.214	6.574	6.518	2.504	11.059	10.745	8.143	8.124	3.276	5.412	4.076	7.197	3.385	6.183	4.244	2.727	10.222	10.435	9.651	2.760
4.825	9.440	8.550	7.900	5.881	8.641	5.072	4.521	0.838	9.270	10.359	9.280	9.106	1.076	6.276	2.233	2.518	2.585	9.592	2.821	2.847	9.409	12.016	8.182	3.029
4.850	8.052	9.100	6.025	2.549	5.421	8.116	4.900	1.918	8.324	10.731	6.603	10.160	5.055	5.071	1.583	6.403	3.879	7.129	1.855	5.056	11.186	8.634	9.984	3.933
4.875	8.269	9.513	6.436	4.470	7.375	8.420	6.610	1.229	9.752	9.447	5.075	11.618	3.149	4.888	0.816	4.062	2.668	5.173	2.310	6.418	9.917	9.713	8.054	3.066
4.900	11.301	9.106	6.631	2.712	6.984	7.109	7.695	-1.563	11.105	12.416	5.508	7.849	3.188	5.175	4.379	5.335	2.798	6.234	2.834	3.983	11.057	5.626	9.812	2.126
4.925	7.324	11.267	5.217	1.288	7.646	4.812	3.923	0.720	9.096	11.844	7.069	8.227	4.618	4.401	1.148	4.104	1.470	8.084	4.123	6.517	10.056	10.809	8.832	2.325
4.950	8.396	8.374	5.294	3.845	6.653	7.017	5.708	1.630	12.833	11.748	5.524	7.544	3.903	3.264	0.822	7.148	2.773	6.620	3.810	2.163	8.044	7.744	10.109	1.778
4.975	8.179	7.664	4.903	1.200	10.389	6.148	4.721	1.124	6.809	10.616	6.117	9.262	3.678	6.245	0.554	6.148	3.301	6.068	3.983	2.821	7.688	6.075	10.001	5.256
5.000	8.762	7.804	5.171	1.661	6.950	4.136	5.071	-0.809	7.978	9.397	9.502	9.721	2.331	5.182	2.889	7.128	3.502	7.944	1.286	5.802	9.936	6.650	6.889	6.977
5.025	8.723	9.159	2.261	1.682	5.941	6.442	4.754	-1.905	11.215	11.445	8.842	9.174	2.995	3.930	3.768	3.229	3.941	7.429	4.384	1.704	10.811	8.726	10.235	1.550
5.050	10.022	8.551	5.411	3.788	6.160	6.318	5.135	-2.275	7.693	11.587	5.779	10.320	3.036	3.768	0.531	6.144	4.134	5.674	3.288	8.408	9.811	9.972	8.585	6.038
5.075	8.242	8.301	7.671	1.305	6.246	6.303	4.045	0.754	11.325	12.559	9.093	10.076	3.165	4.180	1.786	7.357	1.659	5.643	2.767	2.903	10.566	7.614	7.110	5.318
5.100	10.113	8.181	7.391	2.777	7.566	6.913	4.657	-0.138	11.392	11.167	8.097	7.793	3.622	5.012	-0.286	6.387	1.271	5.604	1.357	3.675	10.782	5.710	7.154	1.855
5.125	9.119	8.790	6.269	4.450	6.776	6.349	6.432	-0.245	7.602	11.476	6.741	8.736	3.883	4.936	0.202	4.303	2.457	6.234	2.358	3.374	8.545	7.721	9.336	2.908
5.150	9.251	8.118	2.523	4.454	7.741	6.168	3.400	0.966	9.892	11.172	9.769	8.313	2.030	5.454	1.239	3.870	1.686	5.742	2.450	4.506	8.296	7.964	9.133	2.828
5.175	9.259	8.912	3.173	3.714	7.766	4.292	4.021	0.219	9.502	11.334	8.513	11.954	3.796	4.256	-0.482	5.521	2.100	5.841	5.942	2.654	9.403	6.584	9.376	5.123
5.200	9.228	8.117	6.204	5.156	8.077	7.830	6.061	1.376	11.221	10.705	7.196	9.456	5.557	7.556	3.630	5.922	0.476	7.128	3.227	3.210	10.865	6.626	10.077	1.744
5.225	8.155	11.165	4.777	5.460	8.831	8.129	5.601	-3.180	9.989	11.265	7.342	11.152	4.252	3.676	3.639	4.217	1.597	5.536	1.462	1.349	10.882	6.755	10.558	1.786
5.250	8.766	7.273	5.592	3.296	6.933	3.927	3.519	-1.908	10.246	8.164	6.811	10.038	4.401	6.703	2.069	3.688	1.560	6.471	5.000	4.553	8.827	7.216	12.179	1.157
5.275	6.325	6.981	5.584	2.307	5.592	7.156	5.424	0.768	10.374	10.955	6.379	8.877	1.718	3.639	2.664	4.358	1.943	5.361	2.935	3.519	9.051	7.743	8.435	4.736
5.300	6.526	7.567	5.753	5.157	5.464	5.457	3.635	-1.069	10.231	10.822	4.700	11.648	3.035	4.385	-2.366	3.927	4.053	5.973	0.880	5.448	9.767	9.791	8.379	2.709
5.325	9.011	9.739	3.529	2.809	8.873	8.022	6.249	-0.416	9.322	8.057	4.451	9.462	1.120	5.622	0.303	2.782	4.311	8.439	1.272	2.833	8.456	7.447	9.231	6.526
5.350	8.683	9.126	4.301	2.066	6.014	3.558	6.546	-0.404	10.033	6.059	8.113	8.966	4.417	6.989	2.894	5.513	3.534	7.298	3.386	4.383	6.470	7.783	10.870	3.758
5.375	9.401	9.289	5.873	2.189	8.399	6.051	5.870	-0.355	8.971	11.120	7.660	8.532	4.914	7.138	0.253	4.799	2.407	3.248	0.567	1.950	8.849	7.636	8.123	2.024
5.400	7.057	8.925	2.939	3.321	7.253	6.654	4.300	-1.404	10.238	10.929	5.108	9.051	5.170	3.347	1.150	2.991	2.260	7.843	0.646	3.982	7.632	9.450	8.880	4.189
5.425	8.980	7.091	4.087	1.637	7.257	6.937	3.274	-3.019	7.988	9.799	6.475	8.500	3.026	5.235	2.744	4.462	1.904	4.287	2.556	3.300	5.946	7.611	10.131	4.640
5.450	7.523	6.907	1.586	3.370	7.505	6.017	5.753	-1.175	8.098	7.030	6.773	9.882	2.990	3.977	0.338	4.923	2.384	5.964	3.760	2.310	9.118	6.435	10.444	1.511
5.475	7.989	6.294	2.973	3.302	6.523	7.264	5.050	-1.032	10.322	11.098	8.090	9.740	1.882	8.498	-0.415	6.863	1.717	5.941	4.246	1.263	8.517	8.146	9.160	-0.423
