# Supplementary material for: From deterministic to fuzzy decision-making in artificial cells
Source: Nat Commun. 2020 Nov 6;11:5648. doi: 10.1038/s41467-020-19395-4 (PMC7648101; doi:10.1038/s41467-020-19395-4)
Supplement: Supplementary file 4 — Source Data [file 41467_2020_19395_MOESM4_ESM.zip › source-data/expression@high-gene-densities/lambda/tau-2/GFP(nM)@-34C.txt]

0.125	0.000	0.000	0.000	0.000	0.000	0.000	0.000	0.000	0.000	0.000	0.000	0.000
0.150	-2.199	4.717	2.772	-1.233	2.303	0.491	2.753	-0.747	-4.741	-3.652	5.688	-1.677
0.175	-1.558	4.225	-0.269	-1.423	2.463	6.087	0.080	5.218	-1.498	-0.447	0.997	4.553
0.200	0.611	4.349	-0.067	2.848	5.040	5.487	2.703	3.697	0.957	1.903	4.511	6.230
0.225	-0.315	8.162	1.376	0.284	3.950	5.547	0.365	1.966	-2.274	0.653	7.609	3.718
0.250	0.339	6.648	2.382	2.834	6.123	6.980	3.896	2.641	-1.178	-1.748	5.582	3.080
0.275	-0.705	4.423	0.524	0.263	0.559	4.741	1.333	4.419	2.957	-0.742	10.031	1.762
0.300	0.705	3.710	2.234	-0.334	5.205	7.994	2.765	5.344	-0.800	-2.429	5.836	5.588
0.325	-0.360	2.428	1.338	-2.813	5.997	3.658	2.908	7.429	0.860	-1.819	7.464	1.247
0.350	2.235	6.637	4.955	0.530	3.466	2.776	1.260	4.761	1.977	-0.777	9.666	3.969
0.375	3.716	11.117	4.961	4.633	3.079	5.721	5.263	7.189	6.565	0.153	13.686	4.511
0.400	7.099	11.219	11.001	7.578	8.132	6.137	7.809	9.512	7.024	1.070	16.581	0.907
0.425	10.822	12.115	12.225	5.377	9.779	8.938	5.018	10.533	12.013	1.307	21.285	10.082
0.450	10.999	18.232	11.986	10.427	12.933	11.240	5.479	14.819	14.633	3.038	23.508	15.991
0.475	16.921	19.931	18.485	15.214	13.665	16.383	10.131	13.975	18.198	8.464	21.058	12.548
0.500	18.043	20.679	18.485	16.960	14.133	16.379	11.733	14.043	20.619	8.490	24.600	14.069
0.525	17.313	21.033	23.905	18.741	18.312	20.621	14.157	17.067	24.475	10.351	23.993	20.914
0.550	19.174	26.415	22.710	18.124	18.982	18.983	13.055	18.803	25.099	13.265	23.288	21.539
0.575	21.932	27.501	22.436	20.833	19.851	20.520	13.928	17.199	26.862	14.486	28.194	24.934
0.600	24.102	26.260	22.422	25.266	23.971	19.821	17.191	18.254	28.904	17.177	28.978	24.367
0.625	25.122	30.506	28.266	28.020	23.540	26.122	16.479	20.574	29.165	17.710	30.863	29.138
0.650	22.445	30.940	25.365	24.565	20.831	21.547	15.562	20.385	32.327	17.682	29.423	27.324
0.675	23.162	30.664	30.636	27.928	24.763	22.550	18.307	19.626	35.895	21.152	32.566	30.578
0.700	24.128	29.697	28.148	30.985	27.012	27.249	19.530	21.612	40.370	24.102	36.602	32.260
0.725	24.676	30.451	29.449	28.484	28.705	25.272	17.539	24.010	41.300	24.640	38.809	34.346
0.750	23.570	27.764	30.284	29.982	31.896	28.330	19.543	24.513	42.127	27.376	40.582	36.003
0.775	20.904	32.434	28.131	32.856	29.694	27.912	21.444	23.632	37.597	28.679	42.822	38.866
0.800	23.235	27.575	28.958	34.456	29.406	29.948	19.505	24.035	40.158	25.038	41.511	37.623
0.825	20.760	30.583	27.844	31.026	29.303	28.681	20.407	24.542	40.681	28.084	38.955	36.237
0.850	20.782	31.261	27.547	31.756	28.649	32.092	20.971	23.082	39.802	28.817	42.513	34.532
0.875	20.111	30.389	26.950	31.954	33.443	27.371	18.916	22.929	39.248	26.062	41.974	34.075
0.900	19.752	30.104	25.781	28.864	27.317	26.302	19.179	22.830	38.642	24.537	41.475	33.264
0.925	20.669	30.219	25.501	31.658	30.332	21.371	14.412	22.759	35.551	23.945	40.715	34.921
0.950	19.724	28.296	22.999	29.799	26.491	25.910	13.662	18.887	39.937	27.080	39.631	34.298
0.975	20.159	22.840	25.160	30.383	26.240	22.712	14.011	19.278	38.011	26.658	43.265	35.649
1.000	18.612	27.725	29.115	26.324	24.411	23.849	15.524	21.130	36.688	24.535	42.769	34.606
1.025	19.095	26.897	23.993	27.989	25.775	22.688	12.200	23.050	36.229	26.179	44.332	34.089
1.050	19.920	26.566	21.137	24.245	23.561	25.430	10.012	22.556	38.256	29.013	45.026	33.005
1.075	16.095	24.077	21.223	26.482	24.288	21.316	11.363	19.860	38.334	27.132	47.259	34.109
1.100	16.781	25.601	22.363	25.327	25.143	25.309	7.643	19.223	37.879	31.436	47.586	36.583
1.125	17.934	22.698	19.216	24.463	21.329	21.205	12.322	19.414	37.467	26.299	45.313	32.766
1.150	18.646	24.868	18.754	21.623	25.608	19.991	9.079	15.594	37.957	29.001	47.105	39.133
1.175	14.150	25.937	19.099	22.372	24.401	18.232	6.803	20.666	36.982	30.431	46.083	38.742
1.200	17.368	21.859	20.006	23.478	21.972	19.982	11.037	19.878	32.435	28.797	46.882	33.003
1.225	15.090	23.766	20.920	22.983	24.367	21.261	8.660	19.291	38.068	26.978	44.553	35.432
1.250	14.817	23.016	20.565	22.101	22.124	22.922	5.956	20.002	34.371	26.560	41.968	35.885
1.275	16.353	21.866	17.840	21.747	24.586	23.322	8.595	14.625	34.563	24.945	43.048	39.089
1.300	15.293	21.110	18.830	19.523	22.589	20.314	9.166	14.837	32.509	29.040	43.524	35.062
1.325	14.245	23.904	18.945	22.076	23.408	21.406	5.130	16.181	32.408	27.997	42.480	34.539
1.350	14.412	22.082	19.971	22.700	22.536	19.766	5.707	15.706	34.014	25.064	42.655	39.139
1.375	11.868	19.795	20.881	21.978	22.616	20.905	7.353	18.737	28.781	24.793	41.489	38.196
1.400	12.797	22.693	19.789	21.120	23.742	19.488	5.389	17.939	30.605	29.028	43.463	36.537
1.425	10.652	22.743	17.097	20.031	22.274	19.153	8.087	17.581	31.803	28.133	40.572	36.756
1.450	12.341	24.292	18.505	23.845	24.143	21.488	7.654	17.959	31.709	27.523	41.784	34.377
1.475	14.081	20.295	17.689	22.492	21.708	21.437	6.701	16.850	32.568	26.304	42.446	36.435
1.500	12.805	24.008	21.991	21.767	22.772	18.974	5.221	19.429	32.808	28.103	38.535	36.295
1.525	14.724	20.072	20.422	23.966	24.042	20.733	8.439	19.785	30.832	27.577	38.970	36.824
1.550	14.220	22.391	19.615	22.003	25.604	20.231	9.552	17.026	34.966	29.941	41.662	35.359
1.575	13.903	22.665	21.879	24.485	25.514	19.222	8.145	17.252	36.143	30.240	40.786	38.562
1.600	11.841	23.040	20.535	23.220	24.391	18.008	6.946	17.709	34.713	30.423	40.269	37.222
1.625	14.047	22.889	22.172	24.883	25.301	22.883	11.087	19.252	34.657	30.649	40.645	39.147
1.650	15.203	23.739	23.244	23.294	23.041	23.881	7.486	16.575	39.541	32.942	42.088	38.476
1.675	16.411	24.505	22.181	25.420	27.818	22.725	10.612	19.865	36.549	33.837	44.732	40.025
1.700	16.681	22.948	25.796	26.034	23.370	21.956	7.977	19.810	38.989	33.137	46.881	35.700
1.725	14.635	24.305	20.243	24.738	29.817	25.973	10.975	17.346	39.795	36.700	43.345	39.066
1.750	18.253	26.881	25.350	28.056	24.978	23.784	11.017	16.587	40.705	34.190	45.274	43.705
1.775	15.854	25.796	23.847	28.362	29.784	24.393	11.972	22.085	42.882	36.827	44.117	41.624
1.800	17.597	25.923	27.266	24.807	27.207	24.309	12.143	16.819	39.438	36.513	43.861	42.519
1.825	17.687	25.876	23.027	30.401	27.914	24.105	13.103	23.967	41.617	35.793	48.500	40.956
1.850	17.678	27.759	24.846	26.798	30.007	27.323	11.796	19.980	43.339	35.919	46.979	40.856
1.875	15.331	26.702	23.987	31.134	28.681	24.579	11.411	17.692	39.963	36.846	46.838	41.192
1.900	14.341	24.811	25.587	29.248	29.067	27.696	13.421	21.210	42.481	36.584	45.246	46.608
1.925	17.036	30.227	27.120	26.435	29.058	28.639	14.604	22.983	42.574	36.132	47.565	44.144
1.950	15.502	27.448	28.566	30.812	31.802	25.910	11.475	22.940	44.817	39.805	47.477	44.266
1.975	16.283	27.061	27.548	30.165	30.980	31.808	12.838	23.974	45.050	39.255	49.986	44.928
2.000	18.151	26.923	29.867	32.008	29.968	25.096	13.104	20.968	44.180	39.757	49.080	41.827
2.025	17.675	30.246	30.030	28.710	30.093	28.377	12.881	22.601	44.882	42.129	48.495	45.508
2.050	17.920	28.124	28.297	33.248	30.417	26.110	12.902	24.361	42.139	38.355	49.778	44.883
2.075	16.494	27.840	27.359	33.207	31.494	28.852	14.280	27.027	44.888	43.486	48.859	42.993
2.100	15.305	26.556	27.823	30.612	31.899	27.109	12.666	21.374	43.875	39.446	47.131	40.921
2.125	18.992	29.028	29.344	29.562	34.105	27.071	13.552	18.386	44.092	41.418	52.403	44.120
2.150	17.635	27.623	28.749	35.195	30.801	29.578	13.893	19.948	43.658	41.232	49.881	43.890
2.175	16.720	28.288	27.667	33.213	31.786	30.281	11.686	17.500	42.786	39.580	49.233	42.713
2.200	17.115	24.973	28.776	34.871	33.791	25.675	11.261	24.335	43.787	39.597	47.128	45.444
2.225	17.769	30.413	26.888	30.698	31.617	26.489	11.122	20.630	42.672	42.573	46.050	44.281
2.250	16.096	28.086	29.071	34.320	30.699	28.351	14.440	22.528	44.787	43.333	49.517	47.170
2.275	18.160	29.864	29.322	34.191	30.810	28.415	8.636	24.267	43.807	43.650	47.825	45.731
2.300	14.378	28.566	28.881	32.736	30.010	27.431	15.301	21.682	42.525	40.598	49.317	45.323
2.325	14.853	29.180	26.392	29.437	33.597	28.085	15.715	20.003	47.000	41.505	48.598	44.905
2.350	13.266	24.375	26.786	34.860	34.000	27.848	15.344	18.779	45.331	40.849	46.674	45.504
2.375	19.592	28.816	27.259	27.094	34.229	27.741	12.772	19.823	44.226	43.466	50.073	43.329
2.400	16.537	30.364	26.523	32.043	32.383	27.675	15.021	21.023	41.306	42.822	50.430	40.788
2.425	16.836	29.304	29.462	33.637	31.653	28.247	14.174	23.238	43.739	41.706	48.527	46.296
2.450	16.028	27.924	27.344	31.143	32.420	29.019	14.740	24.817	48.111	41.209	46.671	47.561
2.475	16.826	28.233	27.204	35.854	34.910	29.313	13.463	22.866	46.392	40.674	48.176	45.838
2.500	17.293	29.078	27.646	31.254	33.148	28.056	14.427	19.483	43.630	40.102	46.259	41.948
2.525	15.957	28.435	28.278	30.881	30.784	27.791	13.692	22.719	49.234	45.867	50.400	42.563
2.550	15.912	26.389	28.258	31.393	31.951	28.391	14.269	22.548	45.462	43.483	47.468	50.784
2.575	16.016	28.498	26.374	32.631	32.194	28.765	9.618	22.226	43.723	42.422	49.623	47.060
2.600	15.221	29.874	28.498	32.577	33.113	29.936	14.868	23.034	45.782	42.818	49.645	46.729
2.625	19.338	24.815	28.301	30.258	31.558	29.801	12.037	20.482	44.440	42.117	48.145	47.352
2.650	16.230	32.093	30.516	34.210	33.990	29.675	9.009	21.690	47.090	40.802	47.144	50.565
2.675	17.582	28.494	27.060	30.791	32.502	29.355	11.322	22.534	43.649	41.202	46.257	45.001
2.700	16.469	30.278	28.350	28.457	32.247	28.160	12.628	20.486	43.855	41.147	47.975	46.967
2.725	16.914	28.795	25.939	34.045	29.793	28.101	13.237	18.173	43.800	42.328	48.125	46.763
2.750	15.827	28.753	25.859	29.668	29.118	27.147	10.088	22.204	45.018	42.754	48.572	44.438
2.775	14.210	30.005	25.509	28.529	31.550	30.399	12.689	21.771	41.851	37.842	49.566	42.779
2.800	16.154	25.663	28.580	28.898	30.508	27.402	12.355	20.728	41.814	43.418	46.595	44.761
2.825	16.808	26.468	25.881	31.306	30.505	28.782	12.083	18.976	43.015	36.985	46.446	44.005
2.850	15.103	26.062	25.890	29.338	31.960	27.498	11.136	19.712	44.362	38.103	47.991	42.817
2.875	15.367	26.812	27.196	29.401	31.494	30.262	8.070	21.692	41.271	39.453	43.594	42.381
2.900	15.254	25.191	27.225	34.219	31.039	28.033	10.812	19.284	40.582	40.613	47.135	41.319
2.925	13.581	26.064	28.755	31.525	32.093	29.883	15.638	18.559	45.501	40.629	48.549	40.721
2.950	14.687	26.818	24.687	26.803	31.288	24.926	11.554	21.139	40.608	37.738	46.779	47.646
2.975	18.800	25.560	26.631	31.658	33.486	26.375	12.946	21.012	43.561	40.427	48.449	45.731
3.000	14.728	27.281	24.290	31.480	32.726	28.980	10.547	21.437	42.500	39.003	50.325	41.533
3.025	16.131	28.537	25.516	27.078	28.598	27.734	9.528	18.412	38.683	39.101	47.524	44.435
3.050	14.328	27.772	24.346	32.152	31.289	26.060	11.574	21.639	43.909	37.237	48.378	43.254
3.075	16.641	26.656	24.379	32.185	31.502	25.519	11.762	20.515	43.754	39.682	47.104	43.142
3.100	14.643	25.870	22.987	25.333	31.496	26.770	12.811	20.909	41.394	37.815	47.437	45.483
3.125	15.283	27.375	25.060	27.321	28.331	26.518	11.635	21.118	42.638	32.820	45.537	43.639
3.150	16.454	23.700	25.843	26.764	30.847	24.759	11.622	23.998	44.109	38.405	48.935	44.985
3.175	14.145	26.314	23.021	29.841	29.562	28.806	8.520	19.607	38.627	36.881	45.323	41.355
3.200	15.023	25.479	27.022	27.065	29.869	26.630	7.529	17.234	43.113	38.088	47.522	44.904
3.225	14.097	23.351	23.880	28.728	29.884	26.878	9.919	19.179	42.395	39.106	48.164	43.683
3.250	13.320	24.175	24.522	25.155	30.141	25.122	10.731	18.044	41.424	36.219	46.548	41.831
3.275	14.551	24.834	23.711	27.711	30.139	27.962	11.355	19.686	39.468	36.078	43.454	43.826
3.300	14.074	26.166	23.190	29.455	29.461	24.564	9.776	20.742	40.024	34.675	44.871	42.839
3.325	14.597	22.402	24.003	26.198	28.497	24.769	9.095	18.409	39.365	37.204	45.287	44.036
3.350	11.973	23.067	25.704	28.081	28.968	24.538	7.699	18.231	36.874	38.374	43.069	41.902
3.375	12.958	25.509	21.273	24.000	28.941	24.820	5.880	20.267	40.810	38.028	45.419	42.484
3.400	14.310	24.480	24.341	25.791	27.564	23.992	6.043	15.878	36.091	34.064	40.892	40.511
3.425	13.753	25.629	22.290	26.175	30.528	25.149	7.281	19.452	38.449	35.546	43.043	42.453
3.450	14.115	24.138	23.161	27.146	28.963	25.669	9.227	17.568	43.290	38.525	45.621	45.184
3.475	16.671	23.968	25.131	27.263	31.942	26.854	7.345	19.311	40.388	35.912	45.551	43.000
3.500	11.543	22.431	24.405	26.196	30.566	24.342	6.364	16.347	39.843	35.370	44.904	43.411
3.525	14.436	27.644	23.856	26.865	28.054	27.262	11.290	19.779	41.468	39.204	44.220	40.467
3.550	12.988	23.606	21.060	27.241	29.665	24.425	5.103	16.617	39.047	34.631	45.776	40.408
3.575	16.401	23.143	20.813	25.113	28.820	24.040	9.382	18.928	40.858	34.244	44.186	42.949
3.600	13.865	23.294	18.473	29.539	29.310	24.628	8.186	20.604	42.351	38.771	44.528	42.582
3.625	15.186	25.086	22.740	27.067	27.639	25.365	8.134	15.959	40.928	33.676	42.654	43.411
3.650	13.649	21.118	22.191	26.406	27.337	25.171	7.706	18.545	40.438	36.242	42.951	44.038
3.675	14.451	23.928	22.887	25.802	27.999	24.195	6.334	19.102	39.952	38.458	40.271	38.538
3.700	13.579	21.400	20.606	26.345	30.590	22.814	7.708	16.973	41.552	35.517	42.669	40.195
3.725	16.267	22.034	19.019	25.779	30.506	23.309	6.357	20.736	41.858	35.783	42.341	40.656
3.750	13.431	23.920	21.335	27.551	26.672	23.850	5.327	17.455	41.607	37.144	43.066	42.828
3.775	15.777	24.477	23.901	26.128	29.194	23.018	2.757	20.995	43.269	34.786	44.343	38.735
3.800	13.387	25.264	23.975	26.803	30.101	22.972	6.843	17.124	37.920	32.386	41.049	40.522
3.825	12.075	25.143	19.982	24.615	29.998	24.242	6.635	16.939	39.108	35.105	40.707	40.553
3.850	12.494	24.160	23.500	26.831	29.110	21.543	6.793	19.945	39.655	33.487	44.186	37.963
3.875	14.454	23.131	21.669	25.722	30.811	22.974	4.269	15.314	40.402	34.170	40.209	42.166
3.900	16.391	20.612	18.843	25.693	27.598	22.811	6.966	22.326	36.417	32.906	43.212	38.947
3.925	16.182	21.860	18.994	26.607	27.296	24.035	7.332	16.131	37.117	35.769	43.135	37.413
3.950	13.945	20.818	20.171	23.043	29.505	20.436	5.047	19.740	39.896	36.319	44.687	41.878
3.975	12.478	23.206	21.215	24.917	26.751	23.783	5.952	19.703	37.787	36.409	42.866	41.137
4.000	12.807	21.152	19.751	25.450	28.955	23.586	9.138	19.074	40.539	35.865	43.645	42.968
4.025	15.623	22.546	19.550	23.933	30.090	24.401	7.010	17.767	38.002	33.307	40.906	42.391
4.050	12.055	24.429	20.573	23.383	27.911	25.758	7.905	18.312	38.804	35.094	41.601	43.481
4.075	13.994	25.495	23.212	24.455	29.880	27.789	5.677	18.433	37.884	36.539	42.142	41.515
4.100	13.332	24.543	22.752	22.910	28.116	22.438	9.996	18.130	41.710	37.869	40.261	41.284
4.125	17.767	24.015	20.047	25.269	31.497	24.734	3.796	15.934	38.086	36.519	42.014	43.838
4.150	13.903	23.454	21.845	22.919	29.788	21.929	4.998	19.661	41.977	35.435	41.934	41.550
4.175	13.721	25.425	22.478	21.475	28.569	23.328	7.893	18.065	39.344	33.900	43.236	41.757
4.200	13.737	20.698	20.861	22.809	29.844	21.550	6.505	17.638	39.196	37.588	43.117	40.573
4.225	16.701	24.265	20.764	24.695	27.143	21.391	2.785	17.885	41.793	35.209	45.279	40.769
4.250	12.761	22.441	19.937	22.071	28.867	23.066	7.919	16.094	40.541	34.225	40.280	42.381
4.275	14.188	24.058	21.309	23.909	23.843	21.137	5.751	14.182	37.941	33.103	41.072	43.298
4.300	15.187	24.467	21.582	26.022	30.376	22.663	6.050	17.905	42.222	35.865	40.330	42.215
4.325	15.752	25.014	21.497	24.729	27.805	24.377	6.005	18.697	40.172	36.265	41.036	40.738
4.350	15.692	21.797	19.151	26.190	29.810	24.340	5.652	18.718	39.331	37.582	42.273	41.650
4.375	14.319	24.189	19.446	24.960	27.604	24.671	7.980	20.674	39.371	32.701	43.097	39.608
4.400	12.629	20.490	18.846	24.147	29.086	20.805	5.595	19.077	37.410	36.480	44.831	43.061
4.425	14.615	22.637	19.227	23.596	29.453	25.435	8.010	15.951	39.547	37.827	41.357	40.469
4.450	10.995	21.599	22.283	25.191	29.253	21.007	4.317	17.707	38.868	37.559	40.540	42.535
4.475	14.851	21.956	20.207	23.880	27.171	21.876	5.779	13.540	40.874	37.354	42.266	42.515
4.500	11.952	22.569	17.681	26.790	28.051	23.844	1.038	18.959	42.711	36.382	44.147	38.076
4.525	10.766	21.991	21.945	26.537	28.046	23.031	5.458	18.129	40.952	34.708	40.668	41.312
4.550	16.984	21.259	19.767	24.505	31.375	24.483	3.283	17.131	39.947	33.490	41.406	40.133
4.575	14.034	24.129	19.450	24.606	27.212	23.414	4.730	18.030	39.758	35.137	41.934	41.677
4.600	11.900	22.515	20.172	24.344	30.275	23.283	5.927	18.166	39.715	36.038	41.069	42.092
4.625	15.009	22.355	19.496	25.956	30.611	24.756	3.317	18.637	40.471	34.800	39.604	43.838
4.650	12.205	20.952	21.572	24.016	32.486	22.179	4.977	15.659	38.662	36.114	42.085	41.655
4.675	10.816	22.829	17.734	20.834	30.173	22.661	3.621	17.302	43.557	39.031	44.160	43.233
4.700	14.064	23.608	22.203	24.606	27.387	25.865	5.241	17.025	39.531	34.523	40.425	42.617
4.725	14.926	23.566	21.244	24.630	32.932	26.845	5.058	16.409	40.779	35.067	43.585	42.732
4.750	15.383	24.324	19.413	25.525	30.450	25.404	3.936	18.808	40.198	33.484	42.407	42.607
4.775	15.622	22.383	20.738	26.505	28.585	21.455	5.645	17.520	37.376	35.718	42.741	43.537
4.800	12.583	20.333	20.557	25.803	26.503	22.993	4.967	16.276	40.085	35.214	40.632	42.398
4.825	12.729	23.590	21.526	24.711	29.098	23.668	6.579	19.138	42.208	36.378	45.313	43.695
4.850	17.003	20.106	19.167	27.911	28.738	23.330	5.358	18.652	40.870	35.571	42.791	40.752
4.875	15.364	22.902	18.573	22.343	28.302	23.753	8.250	18.237	42.003	35.276	42.693	45.306
4.900	14.723	21.898	18.945	24.081	29.196	24.666	5.612	18.320	39.958	35.256	40.797	42.714
4.925	17.425	20.832	21.208	23.696	31.173	23.319	3.134	16.229	42.733	34.281	41.089	39.292
4.950	13.213	21.993	21.783	26.042	29.578	23.535	5.259	18.175	39.149	31.619	41.561	42.753
4.975	14.783	23.654	20.136	26.031	26.803	25.172	4.945	17.599	42.023	34.652	41.236	43.076
5.000	14.636	25.663	21.778	27.947	28.947	24.590	4.798	20.568	38.576	32.390	41.888	43.460
5.025	12.942	24.572	20.973	26.037	30.421	24.045	5.970	16.692	39.988	37.270	42.086	43.467
5.050	13.911	22.859	21.844	23.499	30.124	22.890	5.967	17.554	41.407	33.295	41.355	42.387
5.075	14.538	25.630	22.539	28.436	30.614	26.669	6.515	19.119	39.861	34.860	41.473	40.035
5.100	11.147	25.592	21.722	25.290	29.515	25.203	5.562	18.605	40.718	34.568	38.786	40.492
5.125	12.723	20.688	22.536	23.792	28.251	23.162	3.295	17.994	42.356	36.886	40.323	42.050
5.150	15.160	19.350	20.412	24.160	31.148	25.430	5.314	16.700	41.175	34.010	40.715	39.330
5.175	15.466	22.173	20.182	24.667	28.994	22.455	1.357	16.784	42.151	36.567	43.734	42.674
5.200	14.828	23.214	22.742	26.508	30.724	26.425	2.955	16.409	40.972	35.489	41.506	43.970
5.225	16.164	23.121	23.900	25.757	28.483	22.645	4.847	15.134	41.402	34.978	40.444	42.236
5.250	13.866	22.403	19.903	27.307	30.095	24.326	4.108	16.072	40.773	37.623	41.869	43.143
5.275	17.208	23.201	23.394	24.642	28.713	21.467	5.861	14.301	40.566	36.250	41.338	42.725
5.300	15.132	22.113	22.520	25.596	31.058	23.761	1.930	18.804	40.238	35.678	40.401	45.603
5.325	15.157	25.780	21.740	26.459	30.196	22.515	4.773	19.779	40.369	34.827	40.484	42.776
5.350	13.833	23.494	20.034	27.704	29.753	24.833	7.007	16.073	45.223	36.839	39.993	42.296
5.375	12.274	23.969	24.244	22.383	29.576	23.290	2.412	19.112	43.636	35.518	40.966	44.617
5.400	14.990	22.634	24.250	27.091	29.976	22.610	2.090	19.086	41.207	36.552	42.440	45.707
5.425	15.315	24.994	24.056	23.857	28.983	24.560	0.486	15.514	40.621	36.232	41.086	44.746
5.450	14.419	24.475	22.431	23.220	29.362	24.497	4.367	16.830	39.602	34.732	41.894	38.436
5.475	16.931	21.408	19.182	26.029	31.918	23.948	8.020	16.700	42.335	37.268	40.903	40.824
