# Supplementary material for: From deterministic to fuzzy decision-making in artificial cells
Source: Nat Commun. 2020 Nov 6;11:5648. doi: 10.1038/s41467-020-19395-4 (PMC7648101; doi:10.1038/s41467-020-19395-4)
Supplement: Supplementary file 4 — Source Data [file 41467_2020_19395_MOESM4_ESM.zip › source-data/expression@high-gene-densities/lambda/tau-2/GFP(nM)@32C.txt]

0.125	0.000	0.000	0.000	0.000	0.000	0.000	0.000	0.000	0.000	0.000	0.000	0.000	0.000	0.000	0.000	0.000	0.000	0.000	0.000	0.000	0.000	0.000	0.000	0.000
0.150	-2.751	2.847	-0.479	2.460	1.770	0.713	0.058	1.480	0.640	1.671	0.199	-0.977	0.787	-2.756	0.793	-1.167	0.001	0.857	-2.176	0.063	-2.273	2.918	-1.984	-1.500
0.175	-0.644	-1.010	3.862	2.771	5.252	5.048	-0.218	4.818	0.887	1.693	-0.237	-0.345	0.262	1.464	0.700	0.130	4.420	3.488	1.759	-1.166	-1.143	4.124	-1.278	0.174
0.200	0.286	1.091	3.641	3.473	4.162	1.129	5.399	5.005	0.175	3.162	-1.090	1.403	1.728	-0.862	2.467	2.996	6.056	2.333	3.262	1.802	2.653	1.850	-0.837	-0.492
0.225	1.605	6.635	5.779	0.553	8.678	4.763	3.351	6.436	1.040	3.461	1.754	1.844	6.868	4.117	5.075	3.281	5.420	5.027	0.638	0.683	-0.054	2.961	1.543	2.352
0.250	1.957	5.049	8.597	2.578	5.665	5.446	4.465	6.463	3.387	3.911	1.408	1.969	7.056	4.419	6.631	3.869	7.737	4.122	2.411	2.279	0.593	4.580	0.254	0.389
0.275	3.784	6.220	6.260	3.810	6.681	5.881	6.809	9.227	-1.421	2.177	1.098	1.396	6.608	5.521	8.004	5.546	8.044	7.242	1.841	0.291	1.616	1.000	0.866	0.874
0.300	5.522	8.098	9.805	8.774	9.738	5.851	5.284	10.364	4.531	5.258	1.843	2.894	8.640	6.310	9.018	5.040	9.421	6.716	5.438	0.191	1.692	4.821	4.360	3.679
0.325	8.241	6.884	9.000	6.059	6.466	5.855	7.775	11.256	4.629	2.724	4.180	2.786	8.193	8.675	10.862	6.814	11.031	6.015	6.864	1.923	4.603	6.725	3.351	2.435
0.350	6.363	11.742	9.429	6.652	9.803	8.577	7.417	9.689	5.027	5.586	1.921	5.753	10.194	8.755	12.984	8.099	12.606	8.111	6.955	6.553	4.773	6.471	4.854	3.205
0.375	7.824	10.904	11.026	9.249	12.028	5.288	11.156	11.367	1.939	7.321	4.017	-0.294	9.716	9.724	12.545	10.852	11.215	8.615	6.137	7.581	3.022	7.460	3.508	4.617
0.400	10.650	7.663	12.884	8.135	10.690	12.269	8.833	13.377	4.385	4.847	6.269	2.836	10.751	9.995	14.554	11.059	13.479	9.503	6.342	5.464	4.693	7.930	4.763	2.444
0.425	10.722	11.927	12.436	7.117	9.604	9.741	11.119	9.603	3.000	4.317	4.492	3.810	12.427	8.881	11.244	11.029	12.779	7.979	6.395	5.281	6.876	6.788	4.918	5.692
0.450	10.889	12.244	12.673	9.216	10.525	10.254	9.156	10.232	2.921	5.621	3.892	4.856	15.254	12.012	13.499	12.832	12.504	10.514	7.605	7.649	8.349	8.834	7.374	4.451
0.475	9.669	12.241	15.010	9.605	9.970	8.478	8.100	11.641	6.052	9.034	4.550	4.738	15.873	12.540	15.562	10.449	14.591	11.863	7.825	7.060	9.398	7.379	4.364	4.252
0.500	10.409	13.722	13.534	8.615	9.871	9.823	7.123	15.076	3.268	8.069	4.282	3.052	13.879	9.858	13.957	12.224	12.974	11.018	7.830	7.430	4.139	8.794	5.895	5.790
0.525	11.856	9.891	14.344	12.069	10.255	6.540	7.234	13.326	6.575	7.318	9.302	5.665	12.418	8.567	11.222	10.695	13.135	10.555	10.309	8.870	6.522	7.317	6.664	7.110
0.550	10.414	10.095	12.484	10.309	8.240	8.986	8.615	15.021	6.976	8.742	6.544	6.427	13.734	10.345	12.455	9.911	12.834	8.961	6.892	7.042	6.776	7.515	7.140	5.938
0.575	10.991	13.365	11.152	7.832	10.238	7.588	8.580	13.163	4.713	6.597	6.165	3.809	14.405	10.797	10.496	7.903	14.287	10.790	5.539	5.758	6.436	9.243	6.276	6.618
0.600	8.133	12.089	12.561	9.957	8.648	7.621	10.149	9.737	6.179	10.189	4.196	5.084	10.670	10.366	11.557	10.418	13.500	8.732	7.938	4.560	6.106	8.418	4.134	9.084
0.625	8.829	10.226	12.085	7.441	7.445	5.306	5.606	11.307	3.746	10.181	5.054	3.217	10.757	8.607	11.224	7.018	15.142	8.868	6.244	7.484	5.761	11.404	6.981	7.917
0.650	7.004	10.250	14.154	10.064	9.605	4.860	4.872	14.175	5.072	8.098	6.995	6.320	10.671	8.623	10.169	7.654	10.345	9.379	8.906	6.503	2.842	10.386	4.367	5.177
0.675	6.955	9.163	12.020	8.433	9.546	6.383	9.399	12.020	5.013	6.536	5.296	3.699	10.447	8.610	9.307	8.619	12.650	7.077	6.620	5.390	3.594	9.937	5.910	6.215
0.700	6.459	8.950	11.851	7.560	8.551	6.361	5.943	11.024	2.425	9.163	5.476	5.460	10.799	7.680	12.691	8.345	12.454	10.161	9.025	2.545	5.576	7.936	6.499	5.896
0.725	5.791	7.304	9.752	8.834	8.245	4.928	6.014	11.314	5.121	7.884	6.924	4.536	10.178	7.019	9.667	7.109	11.309	8.136	6.887	7.919	8.011	7.833	5.162	8.768
0.750	8.013	9.819	7.895	8.374	6.803	5.884	5.588	8.430	5.237	8.297	4.312	5.300	9.478	7.135	11.214	6.897	11.093	10.562	8.226	5.219	5.350	7.537	4.855	6.404
0.775	6.178	5.857	10.968	6.262	8.385	4.888	5.884	9.427	4.979	8.665	3.727	0.790	9.764	5.540	6.903	3.348	11.415	7.882	7.859	4.207	6.309	8.736	5.430	8.671
0.800	5.913	8.100	10.278	8.189	5.975	6.434	3.805	7.246	5.075	7.695	5.277	3.302	7.014	5.554	7.931	3.633	12.544	9.383	6.718	3.831	5.694	9.322	6.448	6.916
0.825	5.623	6.693	10.827	3.546	7.068	3.127	5.246	10.617	4.068	8.482	5.897	3.865	7.863	0.568	7.154	4.707	12.290	6.299	6.130	5.180	3.048	6.173	4.851	5.739
0.850	3.770	6.454	8.164	6.594	5.933	3.902	4.452	8.584	7.130	6.180	3.945	4.681	8.570	6.101	8.847	4.408	10.253	6.746	6.423	7.704	6.264	9.661	8.947	7.944
0.875	3.097	7.629	10.405	4.730	6.175	3.748	3.118	9.084	3.312	6.788	3.960	2.997	9.753	4.134	3.668	4.356	11.655	6.229	7.342	4.831	5.442	9.755	7.852	7.242
0.900	6.590	10.051	10.418	4.742	5.963	2.642	3.192	7.153	5.585	7.102	5.100	4.091	8.770	5.942	7.962	6.209	10.260	8.827	7.323	6.200	3.408	8.154	6.054	6.386
0.925	1.700	7.721	11.090	3.644	6.896	1.441	0.747	7.415	4.270	8.697	5.095	2.177	5.990	2.775	6.092	3.979	8.065	9.317	4.824	4.804	6.708	7.874	4.583	5.302
0.950	4.785	8.265	8.945	5.339	7.135	3.175	2.901	5.836	8.565	4.614	3.958	2.329	6.671	2.285	4.275	3.399	10.933	7.231	6.489	6.227	7.148	6.855	6.451	6.374
0.975	5.730	9.041	10.580	1.897	4.873	2.955	3.398	8.622	4.755	8.191	3.080	0.853	6.021	2.588	4.390	2.349	8.296	8.527	5.678	4.890	5.206	9.124	4.876	6.054
1.000	5.118	5.505	10.739	4.548	4.090	3.031	3.224	7.034	3.697	7.459	1.815	5.368	6.538	4.497	7.648	2.308	8.786	8.038	6.289	2.564	4.359	10.667	5.589	5.110
1.025	3.620	4.020	7.245	6.362	7.177	1.714	0.327	8.343	3.397	6.953	4.748	3.206	6.746	4.839	4.223	3.651	7.053	5.566	2.332	2.952	2.060	9.136	4.076	4.335
1.050	4.832	3.603	5.025	6.829	3.869	1.302	1.157	4.423	2.331	2.903	1.140	-0.856	6.991	3.345	3.993	1.300	9.908	7.514	4.716	4.018	3.069	9.001	4.594	4.816
1.075	3.188	6.535	4.141	1.839	4.656	2.326	2.678	7.935	2.052	5.842	2.801	0.847	4.562	4.610	5.734	0.100	7.810	9.447	3.577	4.098	2.754	7.941	4.161	7.181
1.100	3.093	3.601	8.061	3.456	3.863	2.366	1.438	5.736	2.197	6.962	3.105	0.079	7.006	5.489	6.100	1.644	8.352	6.359	5.602	2.944	6.038	6.585	6.202	6.254
1.125	4.826	5.859	7.645	1.810	5.717	1.394	2.247	3.639	3.969	7.049	5.819	0.215	4.463	0.875	5.647	1.696	9.083	5.299	2.886	4.224	0.778	10.683	4.740	5.402
1.150	-1.342	5.446	7.843	2.558	0.699	3.413	-0.874	7.011	0.960	4.372	1.839	1.598	3.753	3.475	4.577	-0.860	7.990	6.866	3.036	3.973	2.153	5.282	4.881	8.594
1.175	3.093	6.986	8.295	1.605	5.507	1.416	1.196	2.544	2.615	6.296	3.603	1.812	4.874	2.020	4.879	0.440	5.421	6.926	5.026	1.332	2.527	6.371	3.963	5.876
1.200	1.682	4.710	6.599	1.917	5.097	2.045	-0.655	6.151	2.376	7.027	3.826	1.250	5.158	2.850	3.804	1.052	7.814	8.563	2.883	2.957	2.189	8.690	5.220	6.852
1.225	1.640	7.225	7.131	-0.352	5.757	2.177	3.012	5.874	0.699	4.716	2.672	2.852	5.797	1.459	2.781	-0.261	5.999	2.991	5.336	2.309	1.340	5.490	3.887	5.313
1.250	2.568	5.980	7.877	-0.417	2.600	2.723	0.665	6.665	-0.851	5.909	3.242	1.753	5.912	0.761	4.501	2.750	5.577	9.110	5.520	2.055	3.105	5.370	4.033	4.474
1.275	0.352	3.807	6.863	1.813	3.279	-0.120	1.465	8.290	2.465	4.620	5.699	3.384	1.956	1.832	3.838	-0.419	8.050	4.132	3.632	2.022	-0.750	6.133	3.955	4.879
1.300	1.817	6.470	7.554	0.174	4.294	0.526	0.884	3.582	0.885	5.150	5.210	1.190	4.208	6.576	3.754	0.546	7.833	4.916	1.982	3.403	1.037	10.172	7.231	2.484
1.325	3.040	7.882	5.625	0.478	3.726	2.219	5.461	6.202	2.948	4.378	3.572	-0.039	6.242	3.198	2.691	1.903	9.001	4.598	3.571	1.059	2.090	7.606	4.626	6.427
1.350	1.698	5.500	6.413	0.663	4.653	2.040	1.993	4.003	2.834	5.437	4.839	3.220	6.728	3.169	3.984	0.151	8.202	6.722	7.056	4.304	2.359	9.967	5.750	5.730
1.375	5.592	5.890	11.737	0.777	5.381	2.723	2.408	6.187	4.138	5.884	4.817	2.159	7.028	5.364	5.154	3.240	9.493	7.557	4.734	4.160	7.169	9.948	7.233	5.331
1.400	0.950	6.471	5.658	1.298	4.181	0.126	0.544	5.131	3.065	5.307	3.981	5.692	4.549	3.953	4.624	-0.534	9.288	8.134	8.756	4.234	2.543	8.062	5.963	6.919
1.425	-0.253	4.768	7.021	1.274	9.471	1.910	0.467	7.527	3.944	9.284	2.225	2.969	4.578	3.488	3.343	3.829	8.627	5.252	5.578	1.959	4.034	9.875	8.152	5.726
1.450	2.525	7.835	7.837	0.683	7.526	3.166	1.941	7.414	3.651	7.924	8.357	2.031	7.741	1.596	5.962	1.369	6.626	7.430	3.945	6.060	4.235	9.861	7.432	4.105
1.475	2.464	6.487	4.503	2.163	6.938	1.909	0.416	6.348	3.734	6.368	6.287	1.625	6.557	3.411	4.267	-0.566	10.357	6.768	3.999	4.333	2.584	8.464	7.355	4.476
1.500	4.926	6.967	7.757	0.900	7.003	0.202	3.650	4.419	3.044	9.302	3.941	4.387	8.414	3.095	6.343	-3.008	9.255	6.716	8.180	5.609	2.800	9.242	6.009	7.855
1.525	2.242	3.386	6.984	4.750	4.774	0.365	2.288	6.635	3.377	6.207	4.816	5.417	4.938	2.615	3.605	3.918	8.802	5.358	6.344	5.356	6.224	8.824	4.787	8.345
1.550	4.479	6.463	8.553	2.655	4.337	1.836	1.182	5.211	3.604	7.223	5.373	4.042	4.938	5.470	4.567	0.799	10.462	8.448	4.913	4.243	4.173	7.581	8.824	7.571
1.575	0.060	5.843	8.727	0.073	4.779	2.312	2.477	6.200	4.081	8.377	5.713	5.559	7.541	2.678	3.999	2.865	9.952	6.433	3.553	4.093	6.210	11.427	4.038	6.241
1.600	4.469	5.095	4.856	1.214	7.929	2.935	4.235	6.894	4.517	8.437	5.076	3.968	7.606	1.203	7.561	1.520	8.894	7.477	4.525	7.524	4.547	10.952	4.355	5.596
1.625	1.223	6.017	6.029	1.513	7.293	3.071	2.137	5.623	2.512	6.808	4.766	3.123	5.008	2.129	5.951	2.020	9.748	6.070	8.788	3.983	4.003	9.879	8.527	5.326
1.650	1.855	4.413	10.056	0.927	6.411	4.114	3.536	6.871	4.035	9.185	6.272	3.801	6.364	2.553	4.807	3.132	9.318	5.889	5.990	2.044	2.328	7.462	6.730	7.937
1.675	4.361	4.580	9.306	1.095	4.770	1.632	0.563	8.278	0.222	8.502	7.529	3.586	6.071	2.729	4.096	3.710	7.900	6.344	5.139	5.335	5.818	8.117	5.598	6.178
1.700	1.415	7.126	6.293	1.267	4.713	2.243	1.587	8.171	3.970	5.449	4.449	0.366	3.350	3.084	-0.095	1.146	9.161	7.226	6.143	4.293	2.390	11.004	7.621	9.090
1.725	2.935	8.455	6.444	2.071	2.871	0.773	1.670	8.846	4.436	7.763	3.205	2.885	3.949	4.689	5.250	1.072	8.567	7.155	5.205	6.899	3.952	8.648	6.866	6.219
1.750	3.583	7.311	8.425	0.146	6.504	0.847	3.237	6.152	4.003	6.201	5.131	5.518	7.352	4.474	3.441	3.070	9.140	5.524	5.375	2.791	3.767	8.021	7.388	8.292
1.775	4.044	6.201	7.834	3.887	4.223	1.890	4.554	5.473	1.402	9.400	3.892	0.968	4.206	3.445	2.847	1.636	9.131	6.773	4.987	6.302	4.041	12.095	5.188	9.511
1.800	5.138	4.359	7.687	4.088	3.414	1.285	4.054	5.025	2.579	9.064	4.482	3.961	4.568	1.836	6.630	0.243	10.049	7.149	5.773	6.289	2.091	10.725	3.424	6.571
1.825	2.698	3.946	7.400	0.186	4.151	0.555	3.209	7.925	0.831	8.406	6.449	3.019	5.786	1.873	3.635	1.402	10.962	8.447	6.253	4.301	3.206	11.057	6.159	6.349
1.850	0.326	8.557	9.155	-0.687	6.066	-1.100	5.087	3.081	1.912	9.672	6.844	-0.171	6.665	1.999	5.096	1.378	8.147	9.249	5.305	3.270	4.397	9.979	6.382	5.418
1.875	3.318	7.553	7.137	0.474	5.775	3.021	1.239	7.616	3.367	6.008	5.045	3.791	5.651	5.834	3.555	2.404	8.718	8.101	6.472	3.881	5.816	7.836	4.165	6.651
1.900	1.269	6.390	7.872	3.191	5.468	0.406	3.607	8.120	2.003	8.675	4.276	1.174	7.267	1.079	5.748	3.077	7.884	5.907	5.444	5.549	3.896	8.714	7.275	10.403
1.925	0.981	7.077	7.841	4.986	4.907	1.420	2.337	6.568	2.283	8.829	5.581	2.879	7.603	3.222	6.622	1.078	9.831	9.076	3.039	6.120	5.027	12.399	4.824	5.043
1.950	1.844	4.088	10.198	-0.417	6.956	0.191	3.500	5.856	4.520	6.980	3.005	4.868	5.418	5.442	4.814	2.725	7.284	9.095	6.263	3.248	5.081	8.099	6.370	7.563
1.975	2.182	6.659	6.478	0.601	3.431	3.535	-0.281	9.817	2.207	10.824	4.380	1.397	7.097	6.230	4.748	-0.228	9.590	9.354	4.463	6.370	6.652	8.711	8.383	6.898
2.000	3.168	5.893	8.843	-0.542	3.163	3.300	2.398	4.212	3.813	7.621	6.493	2.269	7.597	1.999	6.398	2.138	8.094	5.955	4.907	4.668	0.333	8.804	5.434	4.723
2.025	3.198	5.186	6.193	2.960	4.974	2.816	2.554	7.321	4.774	6.146	3.930	2.691	7.454	4.277	4.783	1.943	8.391	8.544	5.961	4.577	6.154	7.700	7.491	6.735
2.050	4.628	5.831	7.288	1.849	4.147	1.046	1.418	6.151	1.328	7.552	6.335	2.919	6.282	3.253	6.723	2.982	8.726	5.789	3.614	4.904	1.935	10.226	5.292	7.268
2.075	3.858	4.483	5.940	0.080	4.701	1.929	2.229	5.535	2.355	6.413	4.877	1.935	5.352	3.082	6.382	1.133	8.670	7.217	5.949	4.938	5.886	10.097	5.568	7.748
2.100	2.317	5.224	7.814	4.479	2.201	1.627	2.469	7.216	1.646	3.889	3.511	1.024	5.221	6.761	4.721	-0.152	7.521	8.116	3.457	4.173	1.999	8.968	4.695	4.434
2.125	2.132	3.955	6.354	0.539	5.542	-1.012	1.077	7.860	2.214	4.464	4.379	2.003	7.058	1.436	4.500	1.935	8.409	6.853	7.233	4.710	3.846	6.142	8.333	4.468
2.150	0.919	3.982	5.559	1.499	2.494	1.223	3.936	5.470	3.825	4.975	3.466	-1.232	5.558	1.648	2.829	-2.139	8.031	8.673	3.715	1.677	4.152	10.553	6.975	6.500
2.175	3.508	3.826	6.727	2.223	4.841	2.036	2.881	6.159	2.184	6.972	2.340	2.300	7.085	2.940	6.138	2.713	10.346	7.619	2.718	5.896	1.420	4.885	2.137	5.841
2.200	2.280	4.827	4.561	2.539	5.864	0.589	3.170	5.790	1.451	9.082	4.665	1.172	6.939	3.581	6.569	-0.429	7.100	6.420	6.010	1.282	4.816	8.832	3.722	5.998
2.225	3.581	2.711	5.975	0.119	3.723	0.644	1.656	3.820	1.945	7.787	1.709	-0.405	5.030	3.451	5.705	3.568	6.021	6.772	4.226	2.600	4.809	9.293	4.635	6.145
2.250	1.379	4.035	9.469	1.334	5.541	4.526	0.980	3.943	2.064	5.883	7.186	0.434	8.475	0.558	3.701	0.310	7.864	5.260	4.316	1.971	2.216	5.524	3.684	3.523
2.275	1.009	7.249	6.090	0.798	3.043	0.660	-0.280	5.065	1.490	7.328	5.506	0.645	6.250	2.411	2.495	0.389	7.603	6.278	3.754	3.150	1.164	9.728	3.089	5.609
2.300	1.705	4.274	6.453	2.788	2.374	1.660	4.493	4.927	3.978	5.547	4.764	2.533	6.331	1.539	2.876	-0.319	7.825	8.053	5.328	6.375	6.027	9.949	4.893	6.905
2.325	4.798	5.276	4.402	2.360	2.234	-1.038	1.238	4.662	2.509	6.428	3.671	0.580	4.935	3.321	2.961	0.159	8.702	8.944	5.115	3.155	4.737	8.707	3.508	5.149
2.350	0.621	6.431	6.703	3.040	4.772	-0.549	3.477	5.998	4.093	5.807	4.270	-0.445	7.434	1.576	2.631	0.619	7.503	6.319	6.550	3.823	2.911	9.558	4.573	5.782
2.375	3.381	4.627	7.309	2.525	4.660	2.325	3.859	6.127	0.246	4.569	3.647	0.678	6.328	0.696	6.155	2.278	9.821	6.620	4.059	3.041	4.468	5.090	4.577	7.805
2.400	2.879	5.299	6.260	0.307	6.442	0.758	3.398	8.093	0.682	7.647	4.594	3.438	5.504	3.674	2.723	-2.448	9.185	7.569	6.082	3.782	4.819	10.303	2.841	8.534
2.425	1.890	8.185	6.579	2.281	6.179	-0.527	1.496	6.798	-0.301	5.937	4.290	1.778	7.777	3.045	2.237	1.492	7.090	5.162	3.770	1.411	2.282	7.264	4.815	6.173
2.450	-0.633	6.385	8.326	2.880	5.823	2.657	2.302	5.904	2.683	7.037	2.084	2.613	5.166	3.944	3.033	2.410	7.270	8.672	4.405	4.387	0.941	7.238	4.633	5.424
2.475	1.784	6.603	10.177	-0.730	4.524	0.610	0.429	4.682	4.373	8.262	5.328	0.161	7.948	2.097	2.845	-0.229	9.995	6.729	5.429	2.994	3.467	9.454	4.220	5.724
2.500	0.564	4.588	5.863	0.729	3.953	0.487	3.441	6.995	0.888	6.929	4.238	2.377	7.509	2.280	3.741	0.891	7.777	8.010	2.487	4.443	1.463	7.734	5.009	2.028
2.525	4.171	7.425	6.128	-2.533	5.156	-0.086	3.125	6.987	2.375	7.251	1.553	1.993	5.934	0.325	5.152	1.893	9.752	7.180	6.120	3.471	3.975	8.106	3.854	4.939
2.550	3.571	4.749	6.615	-0.089	6.366	-0.812	2.344	5.561	1.323	5.392	2.858	1.927	6.628	0.910	2.979	-0.422	9.325	7.963	3.620	0.717	4.381	5.708	6.520	4.470
2.575	1.530	3.585	6.750	-0.494	5.179	-1.939	2.628	7.418	0.664	8.498	1.770	1.177	6.586	0.813	2.740	-0.148	7.568	7.522	4.986	5.009	2.642	9.552	6.060	5.256
2.600	3.316	4.459	5.184	-0.727	4.490	2.162	2.306	6.993	0.580	5.036	3.050	2.958	6.113	3.732	4.880	-1.510	7.049	6.433	5.365	3.168	0.295	8.781	2.500	3.637
2.625	4.435	6.180	5.834	2.347	3.546	-1.337	3.027	6.701	0.895	4.487	3.044	1.159	5.408	3.859	6.366	1.842	7.037	7.085	4.404	4.996	2.357	6.633	4.809	5.962
2.650	1.866	5.950	6.381	2.187	4.578	1.652	0.905	4.258	0.974	4.999	3.426	0.884	9.212	0.879	6.603	-0.807	9.131	6.517	1.408	3.879	3.041	8.043	3.190	5.910
2.675	-1.152	7.424	6.403	2.871	4.745	0.604	0.318	5.483	2.391	6.609	-0.254	0.045	5.018	2.673	3.980	-0.054	7.271	6.908	2.907	0.200	0.578	7.035	4.087	5.122
2.700	1.574	3.041	4.782	2.796	6.469	-2.354	1.089	5.633	0.978	3.134	1.887	1.724	4.329	0.867	4.207	0.053	7.656	5.453	1.736	6.679	1.114	3.308	4.992	4.589
2.725	3.509	4.239	6.773	0.855	7.704	-1.493	-1.083	5.686	1.637	5.784	3.381	3.489	4.148	2.921	2.313	-0.964	5.688	6.748	3.546	1.275	0.522	9.439	3.138	7.479
2.750	2.176	5.548	3.697	0.678	4.361	2.367	2.925	7.027	1.427	7.525	3.694	-1.231	6.359	-1.215	1.414	1.323	6.742	4.398	2.616	-0.694	2.084	7.238	2.698	5.778
2.775	3.391	2.325	3.483	1.332	5.281	-1.073	3.060	4.422	2.743	6.244	2.829	1.916	4.547	1.671	2.405	-3.422	6.628	6.101	4.610	2.186	-0.815	8.205	4.784	2.141
2.800	-1.397	2.496	5.174	-0.204	4.160	-0.842	-1.218	3.407	0.909	6.416	0.998	3.498	5.453	0.701	4.290	-2.908	8.910	6.408	2.648	1.672	3.153	7.346	4.638	6.839
2.825	0.399	3.302	4.827	-0.608	5.480	-0.817	2.249	4.370	1.325	5.336	2.393	0.849	4.567	3.506	2.600	-0.954	6.729	7.913	2.256	3.712	2.011	5.470	3.520	3.109
2.850	0.418	3.233	2.784	2.027	3.425	0.653	1.307	3.411	-0.642	7.304	4.847	0.450	7.495	0.362	0.835	-0.451	6.559	5.446	4.277	0.200	2.052	6.719	2.994	4.690
2.875	5.932	1.026	6.088	1.090	5.776	-0.909	2.566	3.639	1.498	5.071	4.430	0.734	6.896	2.544	1.708	-0.967	6.440	5.703	4.180	2.351	1.048	5.906	3.902	8.018
2.900	0.967	6.166	5.587	-1.192	4.273	-0.630	-0.505	8.716	1.093	6.547	4.285	-0.169	6.175	2.237	2.384	1.928	6.960	6.591	5.346	2.090	2.568	8.269	4.309	2.800
2.925	-1.137	2.645	5.252	-0.634	5.172	-1.794	-0.380	5.228	1.006	2.446	4.005	-0.134	6.808	3.043	2.619	-1.760	6.249	7.054	3.402	2.305	1.270	5.065	4.618	4.064
2.950	1.048	3.210	3.826	-0.921	3.977	-1.466	2.562	3.063	-0.118	6.268	-0.413	0.340	4.144	4.866	4.779	-0.194	8.016	6.071	1.701	2.435	3.354	8.382	0.928	3.587
2.975	-0.378	2.329	4.019	-0.451	5.222	-0.073	-0.826	4.808	1.190	5.211	3.719	-0.763	3.289	2.225	3.887	-0.601	7.009	6.734	4.238	2.753	1.299	4.416	1.899	3.314
3.000	1.780	3.848	6.347	-0.331	4.816	1.058	-0.156	6.443	-0.843	4.152	3.454	0.923	4.844	2.329	4.024	-1.098	6.437	6.116	1.307	1.938	1.818	7.643	3.183	6.376
3.025	0.337	2.925	3.587	-2.497	6.737	1.320	0.247	6.170	1.353	5.722	3.193	1.884	7.409	1.704	2.595	0.118	6.611	6.096	3.273	3.282	2.452	9.313	1.283	1.879
3.050	-1.179	2.792	6.069	0.181	4.599	-0.020	0.666	7.475	2.031	6.647	-0.360	2.780	3.473	3.232	2.585	1.930	4.626	5.001	3.027	4.169	-0.784	6.233	4.055	3.019
3.075	-3.330	5.151	4.520	0.688	2.158	-1.292	0.940	5.469	-0.079	4.817	2.787	1.222	5.268	0.777	1.622	-1.689	5.775	7.220	2.371	3.428	3.909	7.691	5.745	3.692
3.100	0.551	6.244	5.676	1.593	4.927	-2.313	-2.110	4.213	-0.955	2.618	3.304	-0.746	5.705	0.752	2.949	-0.247	6.329	8.431	4.657	5.240	2.373	8.112	3.307	4.035
3.125	3.015	3.778	6.769	0.458	2.380	-0.262	0.602	4.066	0.863	3.893	2.568	1.406	5.555	1.781	3.347	-0.770	6.591	5.216	1.154	2.237	1.971	6.937	5.164	2.855
3.150	0.521	3.525	6.834	-0.777	3.895	-2.558	1.158	1.790	1.187	3.171	1.633	-0.900	4.386	1.634	1.157	-1.021	5.704	3.267	2.699	-0.335	-0.261	6.541	-0.357	3.834
3.175	-0.807	1.562	2.667	-1.395	4.415	1.103	2.940	3.696	-0.874	4.022	3.447	-0.292	4.154	0.190	1.460	-4.151	5.910	5.724	3.854	4.236	-3.379	6.351	0.757	3.588
3.200	-0.496	-0.552	3.432	0.468	3.686	-0.482	-0.206	6.461	-0.784	3.964	2.703	-3.884	4.850	3.859	1.832	-1.069	5.863	6.270	2.971	0.100	-0.306	7.088	3.141	7.555
3.225	1.165	0.875	3.111	-2.142	4.147	0.280	-0.494	3.904	1.000	6.045	2.473	-0.245	5.104	-0.498	2.466	-4.255	7.704	4.830	3.310	2.842	1.648	6.619	1.751	1.441
3.250	-0.881	3.076	3.359	-0.942	4.360	-2.801	4.031	2.135	-0.650	4.963	1.353	-1.933	2.816	-0.142	3.461	-0.520	7.267	6.471	5.440	0.753	2.315	4.440	4.357	2.460
3.275	-0.578	1.936	2.985	-5.669	2.877	-1.938	-0.060	2.703	-0.086	3.815	2.947	0.390	4.940	-0.414	3.336	-3.958	9.454	9.068	1.997	1.923	0.121	5.116	3.128	3.760
3.300	-2.574	2.522	2.656	-3.819	1.426	-2.159	-0.317	2.077	1.652	6.964	1.432	-1.642	3.085	-2.796	3.012	0.065	6.091	6.157	4.332	0.688	-0.154	6.641	1.402	4.300
3.325	-0.087	3.074	5.456	-1.877	4.339	-0.733	0.539	4.214	0.616	4.271	1.175	0.528	2.441	1.353	1.446	-2.044	5.380	6.034	4.929	-2.217	1.180	5.302	2.282	5.191
3.350	0.500	3.298	2.438	-4.556	4.519	1.329	0.159	4.758	1.361	5.063	2.598	-0.037	4.566	0.693	2.148	-1.820	6.305	6.742	0.320	-0.959	3.059	7.105	0.521	7.956
3.375	0.904	4.528	2.332	-1.304	4.158	0.832	1.802	3.840	0.175	5.544	2.993	0.167	4.648	1.149	-0.373	0.451	6.066	4.688	1.361	0.873	0.536	5.439	3.464	5.320
3.400	1.057	1.743	4.095	0.196	-0.271	-1.844	-2.280	5.934	-1.070	4.276	3.323	-1.034	3.383	2.900	3.532	-0.227	4.672	5.862	3.012	0.792	0.201	6.441	3.039	2.055
3.425	-1.685	-0.111	3.403	-1.524	2.207	-1.691	-0.998	3.451	-0.917	2.559	5.123	0.891	5.001	-0.967	1.663	-0.968	5.904	4.040	2.351	1.243	1.982	7.604	3.850	8.058
3.450	-0.340	1.876	4.586	-2.344	4.944	-2.766	0.415	7.066	-1.191	6.568	2.988	1.629	4.642	0.278	2.398	-1.722	7.457	2.636	1.904	2.139	0.936	5.524	3.953	4.944
3.475	0.986	1.075	5.473	-2.314	2.776	-0.147	-0.083	7.245	0.570	2.672	1.948	1.247	3.019	0.514	0.940	0.616	6.272	6.709	0.957	0.143	1.816	6.615	4.327	0.772
3.500	-2.824	2.276	3.720	-0.167	3.446	0.582	1.520	3.999	-1.148	4.769	1.359	-1.324	5.266	0.571	-0.420	-1.182	6.062	4.398	3.953	2.076	2.198	4.418	-0.339	5.089
3.525	-0.422	2.468	5.536	-0.856	0.361	-0.848	3.260	5.734	0.684	2.091	1.784	-0.544	4.284	-0.166	3.021	-0.655	4.662	5.558	3.692	0.063	0.157	5.779	0.347	3.245
3.550	-1.144	0.661	3.482	-3.530	1.945	-0.948	1.451	4.030	-0.008	4.537	3.434	-0.723	5.556	-0.217	1.488	-2.522	2.110	4.095	4.704	-1.210	1.361	6.070	3.692	2.539
3.575	-2.112	2.868	2.293	-1.788	3.919	-2.981	-0.153	5.057	0.856	3.474	4.221	-2.304	2.826	-0.227	0.418	-3.721	4.723	5.380	3.116	1.500	-1.093	5.271	4.874	3.606
3.600	-0.847	0.968	3.812	-2.793	3.699	-1.899	0.375	3.168	0.318	4.613	3.430	0.458	2.986	1.476	-0.372	-2.483	5.811	4.670	0.982	0.773	-2.033	7.150	4.391	3.369
3.625	0.075	3.149	1.887	-0.895	5.934	-1.398	-1.185	3.751	-0.529	3.933	1.930	-0.687	6.491	-1.776	0.561	-1.442	6.055	6.018	3.802	0.145	2.810	7.865	5.105	-0.204
3.650	-1.813	2.239	1.671	0.482	-0.401	0.534	-0.742	2.676	1.083	4.271	5.038	-0.323	2.581	0.101	0.345	-3.935	4.974	3.149	2.612	0.091	1.077	6.749	2.340	4.068
3.675	-1.405	-1.770	3.129	-3.882	3.369	-2.770	-1.569	3.180	-2.854	3.472	0.548	2.276	1.435	0.440	4.609	-1.723	6.118	4.832	0.677	0.216	0.847	5.159	2.509	3.233
3.700	1.043	3.590	1.804	0.200	1.715	-2.595	-0.981	4.805	0.227	6.106	3.764	0.731	4.285	0.472	2.418	-2.314	5.273	3.087	1.363	-1.005	-2.594	4.448	3.279	4.346
3.725	-1.210	0.259	3.701	-4.662	3.271	-3.092	1.766	2.651	-0.585	3.883	3.624	0.133	3.401	0.229	3.595	-2.497	8.047	5.160	0.705	-2.080	-1.744	5.490	1.956	4.537
3.750	-0.803	1.673	1.543	-4.362	2.681	-1.965	-1.583	3.340	0.288	2.547	1.121	-2.599	2.171	-1.797	1.653	-3.937	3.696	1.416	0.718	-2.503	-0.873	6.912	2.465	1.965
3.775	-2.757	1.344	3.249	-3.313	2.871	-2.215	-3.483	2.525	-4.603	3.241	1.807	-0.512	4.028	-0.783	1.642	-2.232	5.378	3.403	4.492	-1.225	2.317	7.440	2.296	1.589
3.800	1.438	2.705	2.999	-3.297	2.401	-0.727	0.046	1.604	-1.310	4.187	4.890	-0.624	2.524	-0.477	-0.170	-2.876	6.354	3.436	0.667	-2.374	2.636	6.722	1.670	3.311
3.825	-1.680	2.930	3.601	-0.888	-1.221	-1.473	-0.841	2.963	-0.444	3.384	1.262	-3.556	4.054	1.274	1.356	-3.666	3.257	2.236	2.613	-2.811	-0.591	5.369	1.932	2.135
3.850	-1.756	1.230	2.839	-2.458	3.320	-1.944	2.777	2.071	-2.229	5.615	4.433	-2.327	4.175	1.447	0.263	-3.795	5.482	5.305	0.624	2.025	-1.051	7.723	-1.180	6.321
3.875	-1.490	1.888	1.357	-3.754	3.931	-2.810	-1.093	2.355	-1.032	4.262	2.094	-3.543	1.168	-1.580	-0.271	-1.315	3.129	4.190	0.307	0.875	-3.145	4.049	2.097	3.198
3.900	-2.007	1.977	0.805	1.187	3.683	-3.537	0.063	6.583	1.791	4.537	2.623	2.511	3.022	0.500	2.131	1.320	5.560	4.000	2.588	-0.708	-0.650	3.563	0.718	3.233
3.925	-3.442	1.754	5.303	-2.507	-0.294	-0.238	3.050	3.776	1.089	6.773	1.904	1.596	1.766	-2.160	-0.909	-2.253	2.740	4.160	3.237	-1.991	-1.052	5.195	3.106	3.554
3.950	-1.764	1.871	0.093	-2.023	2.139	-1.082	-3.020	5.739	-0.954	6.331	1.813	-2.241	4.523	-0.693	0.713	-0.015	5.943	3.634	1.023	0.891	-0.413	4.262	1.968	3.392
3.975	-1.966	1.703	2.711	-1.318	4.644	-1.950	-1.540	4.769	0.605	3.080	1.079	0.942	-0.333	1.511	2.918	-0.790	4.676	5.398	2.646	-2.214	-1.830	4.958	3.570	1.935
4.000	-1.889	-0.750	3.310	-4.292	-0.463	-0.258	1.448	5.427	-1.196	6.161	3.694	-4.137	2.992	2.079	-1.413	-3.362	6.591	5.743	-0.134	0.053	-0.343	5.980	4.204	2.931
4.025	2.160	0.845	2.936	-2.784	1.896	0.562	-2.298	1.337	-1.411	5.353	2.820	-0.301	3.857	-0.846	2.230	-1.961	4.383	2.939	2.203	0.539	-1.253	3.206	2.230	5.431
4.050	-1.451	1.537	3.791	-3.462	0.961	-2.972	-1.673	2.398	0.043	5.219	2.163	0.634	3.306	1.636	-0.130	-3.230	4.537	3.898	0.119	-2.046	-2.274	5.769	2.871	5.652
4.075	-0.735	1.944	1.954	-1.568	3.495	-2.677	-1.564	3.938	0.345	2.447	3.059	-0.373	4.948	-0.226	-1.089	-1.310	7.588	4.245	-0.614	0.053	0.566	2.858	2.635	0.404
4.100	-0.750	0.746	2.294	-6.800	1.221	-2.085	-3.675	1.208	-2.963	4.459	0.228	-0.582	3.218	-0.569	0.582	-1.374	7.168	3.033	1.125	0.086	-2.810	4.751	3.297	-0.004
4.125	-2.476	2.100	2.501	-3.963	-0.052	-3.574	-0.928	1.072	0.379	5.270	1.544	-1.016	3.950	0.989	-0.103	-3.657	5.525	3.426	2.618	2.530	-2.861	6.753	2.558	-1.698
4.150	-1.761	1.510	3.331	-3.235	0.866	-2.590	2.279	2.766	-0.477	3.129	4.124	-1.380	0.816	1.101	-2.104	-3.913	4.710	4.180	3.130	-1.774	-0.626	4.315	2.129	5.541
4.175	-4.656	1.053	1.404	-3.093	-0.484	-3.312	-1.538	2.760	-0.524	3.923	1.064	-0.413	3.579	-2.747	0.287	-4.186	4.567	2.546	-0.524	-0.759	-3.637	3.113	2.900	0.022
4.200	-2.152	0.708	0.263	-5.039	0.847	-3.375	-1.007	1.621	-1.332	2.954	1.767	0.100	1.439	-0.780	-0.040	-2.001	3.010	1.351	1.852	-1.352	1.007	5.357	2.612	2.200
4.225	-1.912	-0.706	1.906	-1.920	0.108	-2.731	-2.762	1.583	-0.072	2.096	0.640	0.620	4.240	-3.185	0.026	-3.220	3.264	2.818	0.298	-0.350	-1.124	3.768	-0.602	1.605
4.250	-2.342	0.025	1.674	-2.345	0.960	-2.290	-3.376	1.148	0.359	2.370	2.188	-0.991	2.587	-3.394	-0.219	-1.497	5.446	3.903	1.602	3.104	1.748	3.038	2.947	2.013
4.275	-3.592	-1.512	2.592	-3.660	0.742	-2.442	-1.783	2.492	-0.417	4.244	1.668	-3.257	1.600	-3.331	2.939	-5.556	2.047	4.553	-0.683	-0.928	-0.204	1.493	-0.571	2.364
4.300	-3.281	-0.857	-0.008	-3.937	0.756	-3.407	-0.985	0.904	-2.387	2.875	4.551	-1.668	-1.081	-0.597	0.268	-5.115	3.875	2.478	-1.057	0.066	-0.385	8.334	1.446	3.397
4.325	-5.696	-0.465	1.873	-4.170	2.008	-3.937	-2.661	3.947	-0.399	6.792	5.258	0.272	-0.013	-2.106	-0.786	-1.058	3.930	1.397	-0.589	-1.402	-2.321	2.949	-0.619	2.316
4.350	-1.779	-1.578	0.232	-3.365	2.607	-4.025	-1.029	2.524	-3.352	5.168	3.377	-0.545	2.671	-3.605	0.130	-3.879	5.102	4.533	2.426	-1.848	-0.323	3.324	2.187	3.891
4.375	-3.603	1.125	0.831	-4.964	0.628	-3.706	-0.504	1.139	-1.129	3.366	3.151	0.327	1.648	-0.128	0.775	-4.630	4.883	1.698	-0.511	0.327	-0.766	2.625	4.666	5.129
4.400	-1.426	1.771	2.773	-6.094	2.272	-2.873	-0.654	4.297	-0.294	2.498	1.823	-1.616	-0.800	0.394	-1.055	-1.753	5.466	4.797	-0.207	-2.981	-0.417	3.300	1.966	0.510
4.425	-3.739	0.633	-0.083	-3.280	1.210	-3.640	-2.436	2.751	0.843	1.069	4.067	-2.773	1.472	-3.104	0.124	-2.518	2.965	2.462	0.963	0.835	-0.744	6.600	2.978	5.056
4.450	-5.102	0.320	2.462	-6.307	2.531	-4.191	0.031	3.171	-1.050	4.112	3.410	-1.731	1.953	-0.018	-0.532	-4.108	2.956	3.454	-0.409	-1.782	0.427	6.624	3.008	2.375
4.475	-4.355	-0.646	-0.535	-1.549	0.081	-3.199	0.594	2.431	1.479	6.282	2.210	0.879	3.225	-1.721	-0.269	-5.405	4.373	1.438	0.920	-1.050	1.088	5.587	-0.151	2.227
4.500	-0.934	1.327	3.055	-6.335	0.388	-1.930	-2.161	3.029	-0.591	2.534	2.200	0.926	2.975	-0.447	1.526	-1.403	3.133	5.360	1.126	-0.255	0.330	4.891	4.257	0.763
4.525	-2.584	-1.386	0.641	-4.090	0.373	-2.934	-0.751	0.786	-0.698	4.717	0.155	-2.245	2.607	-0.929	-1.314	-3.867	4.731	2.181	0.868	-1.990	0.102	7.427	3.510	2.868
4.550	-5.135	1.016	3.109	-3.411	3.494	-0.953	-0.950	2.196	0.809	5.172	0.644	1.653	2.018	-0.592	-1.601	-3.976	3.901	3.179	-1.215	-0.714	-0.443	5.219	1.091	4.795
4.575	-4.585	0.639	1.442	-6.462	1.198	-3.106	0.692	3.315	-0.119	4.149	3.202	-0.699	1.789	-2.140	-1.016	-3.099	3.311	4.451	1.358	-1.158	-1.545	6.127	1.405	3.082
4.600	-2.537	-1.282	0.027	-6.429	3.163	-5.388	0.394	0.074	0.435	3.922	-0.620	0.454	2.280	-0.685	-2.175	-4.942	2.565	3.843	-0.868	-2.284	-3.356	7.299	1.429	0.706
4.625	-4.329	0.262	1.081	-5.857	0.853	-3.980	-0.829	0.019	-0.870	6.260	3.139	-2.093	3.538	-1.741	-1.601	-5.974	2.138	4.367	0.063	-2.803	0.701	4.057	2.142	0.845
4.650	-0.398	-0.556	0.901	-2.925	0.087	-1.190	-3.476	2.617	-1.524	6.110	0.553	-3.173	3.482	-2.658	0.120	-4.207	5.101	4.188	0.073	-0.941	2.417	3.730	0.127	4.156
4.675	-2.126	-0.216	-1.197	-6.955	-0.739	-3.991	1.177	1.981	-1.995	2.270	3.284	-1.634	1.532	-1.880	0.033	-4.117	4.822	3.886	2.957	0.508	-1.121	4.366	0.769	1.689
4.700	-2.161	1.500	-1.808	-3.987	-0.900	-1.450	-3.987	1.372	-2.030	4.188	2.320	-1.602	2.421	-1.104	-1.551	-3.474	3.377	1.206	-0.583	1.043	0.337	5.713	0.857	2.873
4.725	-4.637	1.930	-0.375	-4.259	0.930	-5.606	-0.616	1.513	-1.015	5.701	0.652	-0.176	3.120	-4.349	0.564	-6.137	3.259	2.102	-0.733	-0.628	-0.122	7.922	2.761	2.459
4.750	-3.360	-1.864	-0.636	-6.033	1.643	-2.100	-2.549	5.024	0.158	2.768	4.146	-1.680	2.717	-3.000	-0.909	-3.302	5.645	2.137	0.506	-1.037	-2.608	5.365	1.053	1.233
4.775	-4.307	0.349	-1.068	-4.034	0.810	-4.689	-4.558	0.815	-1.167	5.929	4.324	-0.545	1.608	-2.774	0.068	-2.135	2.083	3.982	1.145	-0.379	-0.680	5.497	1.423	-0.775
4.800	-3.216	0.487	0.404	-5.289	2.543	-1.490	-0.217	0.549	-2.200	5.876	1.805	-3.081	4.398	-1.785	0.217	-2.195	4.990	4.072	2.105	-2.349	-1.002	4.755	0.731	3.422
4.825	-3.494	-1.975	-2.825	-4.591	-0.752	-4.777	-1.929	2.353	0.993	3.375	1.682	-0.268	1.076	0.200	-2.301	-1.915	4.681	3.003	0.229	-1.088	-0.530	5.168	1.115	3.407
4.850	-7.812	-2.055	-0.724	-1.822	-1.885	-4.913	-4.206	3.948	-1.708	3.616	3.089	-1.724	0.365	-2.153	-1.662	-3.554	4.382	2.813	0.134	-1.694	0.639	5.603	1.127	3.271
4.875	-3.823	1.245	2.634	-4.667	-0.591	-2.837	-2.599	0.924	-0.675	3.922	1.721	-0.978	3.763	-1.802	-0.555	-2.735	5.783	3.125	1.143	-2.996	0.068	5.530	2.755	8.281
4.900	-4.736	-1.003	0.333	-2.431	1.518	-3.678	-3.245	-0.706	-0.327	5.077	4.241	-0.656	4.187	-3.153	0.334	-1.874	2.898	2.261	2.293	-1.696	-0.390	6.725	1.271	-0.006
4.925	-2.955	-2.082	-0.248	-3.622	-0.305	-3.781	-3.802	-0.485	-0.815	4.195	2.424	-0.906	-1.527	-1.561	0.793	-6.149	4.232	5.331	1.945	-3.300	-0.794	6.705	1.687	2.847
4.950	-2.109	-0.795	1.194	-5.372	0.219	-2.891	-4.861	3.376	-1.299	4.402	2.877	2.248	1.108	-4.084	-1.961	-5.411	4.805	4.870	2.136	-0.197	1.424	3.734	2.058	2.473
4.975	-3.708	-1.499	1.653	-2.675	0.830	-3.935	-4.451	2.139	-0.772	3.090	2.738	3.465	1.494	-2.625	-0.794	-2.661	4.906	2.701	1.797	-3.685	-2.183	4.451	3.901	-0.239
5.000	-3.560	-1.610	-0.654	-4.273	1.726	-3.331	-0.949	2.359	-0.938	4.730	2.065	3.370	3.492	-1.295	-2.444	-2.809	6.587	5.256	-0.714	-0.001	0.895	4.577	1.096	1.910
5.025	-3.447	0.144	0.880	-6.606	1.328	-4.639	-1.501	1.796	-1.590	3.628	1.724	0.805	2.050	0.149	-2.018	-6.066	5.194	6.229	0.808	1.430	-2.057	6.017	1.049	3.125
5.050	-2.318	-1.382	0.137	-5.241	0.927	-2.313	-3.739	1.689	0.997	4.232	6.306	-0.356	-0.639	-2.185	-1.655	-1.331	3.667	0.099	1.974	-0.213	-1.710	5.910	3.788	3.348
5.075	-3.388	-0.872	0.053	-5.653	1.778	-4.384	-1.901	3.039	1.056	4.247	2.799	-0.829	1.320	-1.251	-2.653	-3.760	2.325	2.734	1.834	1.504	-1.553	4.823	1.310	2.813
5.100	-3.755	-0.692	-0.769	-6.775	-1.838	-3.843	-1.418	3.995	0.961	2.344	3.136	0.607	-0.393	-1.546	-1.840	-7.865	3.089	3.706	0.643	-0.957	-0.742	4.982	1.573	3.481
5.125	-3.684	-2.355	0.752	-7.501	-0.189	-4.625	-2.514	1.006	1.163	4.812	2.548	-0.810	-1.054	-2.952	-2.281	-6.307	5.188	4.031	1.838	0.161	-0.536	4.065	2.942	3.499
5.150	-6.426	-0.763	-1.903	-6.302	1.801	-4.251	-0.740	1.308	2.129	4.443	2.066	1.193	1.387	-0.928	-1.920	-4.298	3.350	5.212	1.077	1.896	-0.167	5.923	3.747	0.936
5.175	-0.850	-1.828	0.387	-3.820	2.454	-4.592	-2.241	-0.671	-2.720	4.406	1.589	0.219	2.059	-3.012	-2.091	-4.910	2.328	4.057	1.216	-1.164	0.719	5.483	0.234	4.712
5.200	-4.608	-2.850	0.490	-6.166	1.920	-4.234	-1.598	1.858	1.028	2.383	0.832	-2.319	2.358	-3.525	-2.154	-2.951	4.292	3.044	1.653	-0.061	-1.637	6.121	3.355	-0.074
5.225	-4.493	-0.519	-0.940	-4.186	0.354	-3.494	-3.384	1.660	-0.641	2.841	3.146	1.378	-0.418	-3.731	-1.130	-4.908	5.340	2.868	1.698	-2.755	1.672	2.339	5.263	2.836
5.250	-3.122	-2.585	0.040	-1.642	-0.069	-3.553	-2.700	1.309	-0.721	5.691	1.996	-0.910	0.390	-2.443	-3.978	-3.521	4.669	3.235	3.007	-3.726	0.729	5.595	2.158	2.015
5.275	-3.625	-0.922	-0.931	-5.737	-0.602	-4.167	-2.234	-1.136	-0.740	5.115	3.471	0.786	2.366	-1.066	-1.425	-7.294	5.346	2.113	-0.131	-0.877	1.448	7.041	2.776	0.995
5.300	-2.884	-0.580	-1.280	-6.336	1.019	-5.234	-2.258	1.691	-1.200	5.318	1.332	-0.163	-1.633	-3.364	-0.825	-3.887	3.849	4.756	-0.064	-1.697	-0.418	6.743	1.727	3.397
5.325	-6.882	-0.141	0.067	-5.486	0.401	-2.918	-1.114	3.353	-0.222	3.079	1.615	1.468	2.527	-3.439	-2.504	-6.781	6.311	3.015	-0.313	-0.212	-0.472	5.336	4.150	3.309
5.350	-3.478	-1.536	-3.291	-4.259	2.249	-3.299	-2.974	-0.220	0.966	4.362	4.216	-1.677	0.763	-3.716	-2.751	-2.294	4.656	3.060	1.491	-0.234	1.094	7.451	4.611	5.463
5.375	-4.073	-0.406	-0.374	-7.349	-2.044	-1.716	-2.489	-1.987	-2.342	4.525	3.058	-0.457	0.681	-5.797	-2.723	-7.337	5.993	3.587	2.197	0.353	-0.358	8.170	3.550	5.255
5.400	-5.207	-1.123	-0.125	-6.112	-0.006	-2.960	-1.881	1.175	2.533	3.526	2.613	-0.527	0.425	-0.717	-1.187	-4.776	4.843	3.915	1.053	2.397	-1.722	4.354	0.187	3.089
5.425	-4.314	-2.012	-0.128	-7.200	0.054	-3.639	-3.455	-2.491	-1.758	2.774	3.471	-2.494	-0.775	-5.131	-3.487	-8.626	4.918	3.896	-1.130	-1.243	1.792	7.869	1.260	2.915
5.450	-3.886	-1.608	0.149	-5.042	0.783	-3.683	-4.901	2.245	-0.638	6.615	4.069	0.081	-0.241	-2.561	-2.791	-4.043	3.569	2.545	1.719	-1.995	-1.002	4.277	4.330	2.107
5.475	-2.354	0.704	0.190	-3.738	3.143	-4.440	-3.433	-0.031	-0.056	5.787	5.037	-0.973	1.749	-0.667	-3.705	-6.420	5.421	4.459	0.613	0.909	1.685	6.848	-0.214	2.745
