# Supplementary material for: From deterministic to fuzzy decision-making in artificial cells
Source: Nat Commun. 2020 Nov 6;11:5648. doi: 10.1038/s41467-020-19395-4 (PMC7648101; doi:10.1038/s41467-020-19395-4)
Supplement: Supplementary file 4 — Source Data [file 41467_2020_19395_MOESM4_ESM.zip › source-data/expression@high-gene-densities/lambda/tau-2/GFP(nM)@-38C.txt]

0.125	0.000	0.000	0.000	0.000	0.000	0.000	0.000	0.000	0.000	0.000	0.000	0.000
0.150	-2.391	2.235	0.241	1.588	4.908	3.123	-2.008	4.807	2.683	4.241	3.716	-4.856
0.175	0.046	1.841	2.680	3.477	4.468	-1.500	-1.883	3.447	-0.926	3.009	4.408	-4.117
0.200	1.303	2.293	-0.012	3.464	4.520	3.666	-2.986	7.691	1.256	1.509	3.023	-1.923
0.225	0.657	1.796	2.249	-3.123	3.691	1.736	-1.878	6.781	0.037	4.460	2.287	-3.799
0.250	3.008	3.396	-0.531	-3.685	7.160	2.379	0.021	1.745	0.572	4.799	1.133	-2.494
0.275	-2.565	-0.858	3.556	-0.638	-0.964	-1.229	-5.295	-0.546	0.257	3.045	0.038	-5.430
0.300	0.486	-2.371	0.134	-3.993	0.970	-1.425	-2.944	-3.420	-2.375	3.098	1.121	-7.275
0.325	-1.850	-0.724	-0.005	-3.338	3.202	-0.150	-5.103	-2.705	0.078	2.830	0.681	-9.448
0.350	-2.644	-1.916	2.143	1.760	1.648	-2.817	-6.854	0.056	-2.517	0.999	3.855	-5.956
0.375	2.893	0.190	2.842	2.347	1.746	-1.756	-2.447	2.399	-0.851	5.332	4.905	-6.449
0.400	5.101	3.211	1.459	4.812	5.556	1.836	-1.435	5.092	-0.744	5.899	7.410	-4.092
0.425	7.590	5.020	5.705	8.364	6.633	3.927	2.558	5.811	5.745	7.010	8.638	-5.432
0.450	11.271	5.862	6.164	8.457	9.906	3.925	4.394	12.474	6.470	12.734	9.030	-2.102
0.475	14.048	9.489	10.507	13.694	12.977	9.442	5.792	14.910	8.000	16.471	12.436	2.381
0.500	17.029	9.994	12.159	16.029	14.336	11.884	6.821	20.920	11.277	15.804	11.507	0.963
0.525	19.423	16.103	11.975	16.145	15.586	11.488	12.694	19.099	13.175	14.494	14.099	4.800
0.550	21.313	11.388	13.225	17.489	18.450	12.036	12.645	26.361	13.685	17.864	14.934	7.894
0.575	21.136	16.415	13.959	22.654	19.562	16.113	15.500	22.365	12.932	21.839	16.726	7.043
0.600	25.145	19.915	16.129	24.110	19.398	16.448	17.009	23.635	17.456	22.785	17.397	7.729
0.625	23.986	19.787	19.253	25.412	20.796	17.686	17.253	32.947	19.375	24.372	17.937	8.309
0.650	25.487	20.910	20.865	26.623	24.480	22.671	20.086	32.622	19.802	20.773	21.862	9.793
0.675	23.856	19.057	21.498	26.160	25.572	24.963	19.989	37.174	22.999	23.815	20.977	10.623
0.700	24.499	20.911	22.826	31.257	27.250	21.756	22.910	39.046	23.303	23.564	20.038	11.556
0.725	24.021	23.763	22.806	31.321	29.249	23.373	22.505	37.034	24.841	22.649	19.732	10.999
0.750	25.037	26.771	25.794	33.388	26.342	28.798	25.973	42.670	26.690	23.647	20.416	13.547
0.775	27.021	24.849	26.287	34.392	32.091	30.144	22.804	41.055	24.297	19.769	23.533	9.084
0.800	23.918	27.668	27.514	33.868	32.791	27.028	26.686	42.951	24.626	21.716	22.177	12.653
0.825	21.605	25.333	26.081	34.161	31.590	28.085	25.714	43.928	26.985	20.648	23.110	14.286
0.850	24.150	29.340	28.528	36.145	34.251	31.150	28.096	42.466	25.537	18.259	23.478	13.724
0.875	28.395	26.269	26.676	38.074	32.045	27.508	27.437	42.246	25.661	18.935	24.024	12.503
0.900	20.633	28.549	27.740	33.736	30.141	26.565	29.162	41.555	24.148	20.242	22.252	13.408
0.925	17.896	26.399	26.102	35.340	32.425	27.266	25.613	42.642	23.010	20.352	21.451	10.588
0.950	19.857	23.960	25.888	32.370	31.518	27.342	28.144	43.311	25.604	19.197	21.600	12.441
0.975	19.525	26.660	25.544	36.287	31.480	29.193	27.209	39.900	27.456	23.242	24.280	8.744
1.000	18.858	25.247	24.680	32.116	32.952	29.453	25.126	39.442	24.441	17.801	24.090	12.718
1.025	17.778	25.276	25.390	33.650	29.369	26.199	24.816	37.088	24.821	19.697	23.733	11.516
1.050	16.885	27.203	26.875	34.142	29.128	28.436	22.049	38.403	25.365	18.493	22.526	8.729
1.075	17.291	24.256	24.600	30.901	28.628	28.074	20.727	38.599	23.232	17.988	22.904	9.590
1.100	16.627	22.432	25.408	31.737	27.589	26.750	25.203	40.180	23.707	16.556	21.782	9.154
1.125	18.143	21.483	26.271	27.292	28.759	27.463	21.923	39.385	24.047	18.257	25.883	12.449
1.150	14.565	24.872	23.339	30.535	28.152	25.602	22.556	34.020	27.167	17.269	20.446	9.097
1.175	20.617	21.203	22.166	29.382	29.545	27.366	23.651	35.372	23.968	18.537	22.202	8.513
1.200	19.051	22.348	26.156	27.183	27.308	25.705	22.734	36.936	25.139	18.034	19.893	12.103
1.225	17.884	24.491	23.035	27.692	27.779	28.172	20.306	37.407	23.179	17.814	20.228	7.184
1.250	19.773	23.401	25.645	31.500	26.551	25.545	21.493	32.109	22.990	16.761	20.135	7.076
1.275	18.539	22.870	22.907	27.669	28.598	24.572	22.660	31.536	25.473	18.315	17.690	8.858
1.300	13.749	25.266	23.742	27.989	30.580	26.731	21.822	33.557	23.688	20.540	21.505	6.879
1.325	17.703	26.507	26.499	26.243	25.943	25.608	21.913	34.579	21.816	18.237	21.592	12.036
1.350	17.966	21.734	23.580	27.097	27.172	25.387	25.413	34.734	25.103	17.920	21.163	9.379
1.375	20.893	22.312	25.001	30.737	27.099	23.727	21.777	36.631	22.375	19.265	20.572	10.900
1.400	18.320	26.387	24.455	29.627	29.262	24.167	22.835	34.537	24.123	19.388	22.079	8.910
1.425	20.516	21.283	23.674	28.542	28.345	25.184	24.687	39.154	22.366	19.943	20.881	10.513
1.450	18.173	23.353	24.105	27.779	28.602	25.325	21.397	33.777	22.144	19.139	23.551	12.616
1.475	17.033	25.793	22.740	28.985	29.636	20.612	23.007	36.617	23.384	16.266	22.936	10.332
1.500	18.263	24.811	22.470	30.403	26.707	27.832	24.063	35.968	25.236	18.544	19.470	12.515
1.525	18.935	23.090	22.401	28.507	29.838	26.428	25.021	36.209	25.365	15.027	21.852	8.745
1.550	19.805	26.180	23.317	27.756	29.700	27.169	25.106	38.962	24.252	16.585	21.356	12.235
1.575	21.403	23.836	23.271	28.542	27.227	23.253	24.582	43.037	24.281	21.115	21.357	9.776
1.600	21.870	24.815	22.065	28.775	31.392	25.243	25.448	45.689	24.068	18.188	20.709	10.706
1.625	19.756	23.665	26.475	29.235	30.444	28.175	22.050	35.726	25.371	20.790	21.886	11.087
1.650	20.337	22.247	23.113	30.786	30.852	26.030	23.185	39.960	26.675	20.475	24.651	11.650
1.675	19.852	25.252	23.393	32.522	37.228	27.704	23.944	38.816	27.057	18.106	21.576	13.190
1.700	19.292	28.042	27.931	29.363	29.175	26.379	25.167	44.437	24.884	22.507	24.116	13.940
1.725	23.020	25.667	26.545	29.538	34.579	28.355	28.023	38.015	25.503	20.428	20.632	8.521
1.750	22.903	26.572	26.361	30.564	32.969	30.922	26.466	38.193	26.648	19.470	21.306	12.893
1.775	21.105	24.974	26.956	27.958	33.975	27.148	27.558	45.407	27.660	21.490	23.925	14.628
1.800	23.198	24.486	26.878	31.330	32.722	29.563	27.323	44.427	27.245	21.770	24.965	12.578
1.825	20.648	24.970	23.950	32.309	33.728	29.034	24.734	40.095	29.125	20.991	25.431	12.919
1.850	23.492	25.408	26.805	27.835	33.498	27.686	25.801	43.310	28.005	23.005	23.275	9.078
1.875	22.718	23.879	26.145	32.952	31.207	28.671	29.490	44.776	27.888	21.009	22.925	9.635
1.900	22.407	29.257	27.763	32.681	29.716	28.464	26.485	45.668	29.003	21.071	22.524	10.582
1.925	20.753	27.595	25.662	29.974	32.832	29.417	30.004	43.847	25.739	23.403	22.321	13.479
1.950	22.509	25.294	26.508	30.505	31.983	25.723	29.112	44.849	26.845	19.612	25.169	12.264
1.975	18.612	25.348	28.329	31.066	31.339	31.864	28.052	45.832	25.569	23.121	26.151	13.033
2.000	23.110	28.925	30.253	33.945	31.821	31.988	27.062	47.784	28.642	23.463	24.954	13.414
2.025	20.697	27.860	27.284	34.696	33.176	30.929	30.646	49.467	29.111	22.534	25.026	12.376
2.050	22.905	27.270	27.317	31.130	32.053	28.648	30.131	46.511	28.591	21.530	25.959	15.388
2.075	22.074	28.936	26.929	31.762	30.754	31.359	31.130	47.585	30.531	22.786	26.498	12.964
2.100	24.018	26.867	27.227	32.214	33.123	29.525	30.304	42.990	28.646	23.888	23.816	13.211
2.125	22.784	27.135	27.728	32.317	32.345	33.240	30.357	48.047	30.272	24.280	30.503	14.216
2.150	23.514	31.238	27.696	35.248	33.810	30.126	31.324	50.291	31.121	26.916	25.411	13.792
2.175	21.615	28.175	26.785	35.875	36.700	34.440	32.474	47.577	29.205	23.916	25.516	13.988
2.200	21.044	27.638	26.893	37.529	32.568	30.820	32.210	51.109	26.844	25.964	27.400	13.224
2.225	25.999	28.087	26.259	33.026	34.920	33.998	33.866	47.227	29.012	26.383	26.680	13.790
2.250	23.740	26.517	24.336	32.173	30.336	31.606	30.365	45.552	28.929	23.059	26.556	9.920
2.275	22.677	28.200	28.416	31.646	34.284	30.389	31.995	48.201	27.567	24.188	26.291	13.517
2.300	24.140	24.780	28.658	31.654	35.702	30.804	31.455	47.648	27.575	25.873	25.748	15.798
2.325	24.258	27.672	24.416	31.637	35.083	30.743	30.845	46.555	30.371	27.047	25.610	15.376
2.350	21.676	29.336	25.885	36.444	31.920	34.012	29.605	49.530	26.742	22.951	26.365	10.280
2.375	22.368	26.398	28.964	34.381	35.538	31.395	30.490	47.574	30.360	23.469	23.806	15.128
2.400	21.720	25.054	28.421	32.673	34.299	35.518	28.643	51.522	28.259	24.855	26.222	16.215
2.425	19.704	28.170	25.229	30.939	33.279	30.932	28.034	48.421	31.975	25.765	27.567	13.157
2.450	25.435	26.451	29.928	32.233	36.225	31.426	33.876	47.062	27.789	25.653	24.687	13.399
2.475	24.216	31.293	27.018	32.613	34.973	29.580	30.221	48.609	31.001	19.989	29.428	14.141
2.500	22.676	30.139	25.229	32.527	33.512	31.996	26.728	49.236	28.342	25.346	26.671	14.820
2.525	25.886	25.598	28.374	33.066	35.512	33.101	31.489	47.077	29.653	24.795	26.734	14.371
2.550	23.124	27.022	24.668	33.353	35.516	32.700	30.969	50.516	27.907	24.169	23.510	11.897
2.575	20.262	25.224	30.354	30.826	35.793	30.623	35.015	54.451	29.525	24.599	25.340	11.431
2.600	24.919	26.211	26.299	30.786	34.091	34.606	30.120	50.679	29.747	24.052	26.703	13.731
2.625	19.350	27.683	30.002	31.034	36.095	30.631	35.325	46.841	30.050	24.745	27.645	10.175
2.650	26.233	27.515	26.854	34.018	34.334	34.649	30.581	51.929	29.377	23.474	23.147	12.036
2.675	23.323	27.484	28.994	30.339	35.007	34.691	31.615	50.758	29.132	25.028	26.811	10.577
2.700	22.557	28.411	29.012	30.525	34.943	31.791	30.642	51.673	29.286	25.625	26.578	12.806
2.725	24.100	28.914	25.960	32.459	35.182	31.303	32.704	48.367	29.514	27.000	24.412	12.540
2.750	23.935	27.654	27.764	30.557	33.702	30.296	34.571	48.480	30.344	24.541	25.300	9.690
2.775	22.933	28.525	28.978	31.120	34.447	32.017	30.489	51.995	33.770	23.828	22.538	16.035
2.800	23.713	30.771	26.625	32.670	34.791	33.498	30.626	51.199	27.493	23.864	28.919	13.185
2.825	25.066	29.068	28.629	32.378	36.187	31.044	33.764	49.640	31.308	25.254	27.106	14.120
2.850	22.448	29.529	30.036	31.185	35.982	32.262	33.790	52.435	29.421	24.010	25.568	13.821
2.875	21.914	28.517	26.753	32.003	33.935	32.629	28.506	48.192	25.496	23.209	23.570	15.391
2.900	23.646	27.760	24.457	30.431	31.170	32.835	31.925	51.529	25.559	22.324	26.574	13.739
2.925	22.535	28.380	25.060	31.000	32.257	33.736	33.982	51.855	28.977	24.754	26.211	12.377
2.950	20.997	26.548	25.808	26.934	31.062	31.803	32.632	48.534	30.972	24.836	28.822	15.081
2.975	20.252	28.237	27.369	33.514	34.050	32.560	30.838	49.715	28.282	25.675	28.569	11.729
3.000	26.197	27.524	27.515	33.064	33.824	31.064	34.362	48.112	31.280	28.895	26.894	13.072
3.025	23.886	28.062	26.227	28.660	34.012	30.435	33.514	47.967	26.211	25.546	27.645	11.584
3.050	23.705	27.330	26.547	30.255	34.241	32.649	32.866	46.535	26.498	24.193	27.277	10.591
3.075	21.104	27.597	25.495	30.857	33.453	32.727	34.052	51.855	28.221	24.722	26.275	12.161
3.100	22.961	27.178	27.666	31.421	30.941	33.504	33.883	49.379	33.117	25.232	28.860	17.410
3.125	23.507	27.727	26.068	28.110	33.213	32.619	36.022	49.706	28.814	26.512	26.004	12.433
3.150	24.217	29.223	25.401	30.981	34.619	33.994	32.502	50.872	29.638	25.432	26.378	10.452
3.175	23.557	28.102	27.912	33.436	33.556	33.422	35.118	52.884	27.499	26.079	26.685	11.426
3.200	23.273	30.259	26.224	28.926	33.815	32.360	34.302	49.712	29.744	23.626	26.530	12.822
3.225	25.502	27.942	31.270	31.897	36.305	33.603	33.628	52.127	30.621	24.038	26.831	15.500
3.250	22.488	31.666	29.020	33.176	34.954	34.429	36.991	53.312	30.118	26.611	28.672	16.822
3.275	23.682	26.268	26.281	26.871	37.057	32.667	32.936	50.870	26.776	23.987	28.463	13.641
3.300	25.941	28.671	31.947	31.423	36.488	32.119	31.880	48.984	28.113	26.479	25.205	17.251
3.325	26.567	26.511	25.724	29.585	34.352	30.116	33.417	50.430	26.985	26.527	28.917	15.789
3.350	23.541	25.750	24.995	28.402	37.514	32.682	31.685	49.508	31.304	23.444	28.787	13.922
3.375	24.476	29.614	29.224	32.487	35.227	32.408	34.792	46.739	28.011	22.456	26.206	15.148
3.400	21.643	31.218	22.369	31.753	32.781	31.069	32.689	45.165	28.660	24.450	26.705	13.189
3.425	26.530	29.213	26.905	28.759	34.034	32.306	30.297	47.795	28.057	22.386	25.380	9.908
3.450	22.519	26.274	26.333	27.565	36.529	32.260	32.966	48.739	28.363	27.321	25.761	16.502
3.475	24.724	25.241	25.065	30.095	32.730	34.582	32.108	50.674	28.114	26.369	27.424	11.717
3.500	21.494	24.048	27.161	31.247	31.734	33.194	36.892	51.327	29.456	26.529	25.990	9.661
3.525	23.927	26.001	26.360	27.917	34.912	30.224	32.300	48.361	28.415	22.141	27.465	10.835
3.550	24.572	28.011	27.191	28.852	33.747	29.597	32.775	47.231	29.632	20.541	26.222	12.021
3.575	23.924	28.536	23.982	30.492	33.381	31.546	33.165	46.724	28.545	23.287	26.292	10.050
3.600	22.562	26.487	25.564	29.539	35.844	36.239	31.131	52.664	23.626	26.066	28.303	15.542
3.625	21.816	27.620	26.519	30.180	33.269	34.841	31.641	50.435	28.239	26.905	26.913	12.958
3.650	24.026	26.358	26.638	31.558	34.865	35.672	33.586	46.607	31.287	25.916	27.594	13.041
3.675	21.066	24.728	28.753	30.909	36.206	32.019	34.336	50.437	30.237	24.231	29.938	10.511
3.700	24.385	28.794	27.652	29.602	34.410	33.836	32.521	52.997	29.994	26.058	24.740	14.486
3.725	23.308	28.948	25.363	28.849	35.000	33.664	34.625	48.887	28.479	30.719	24.720	13.134
3.750	23.373	26.724	25.396	31.807	36.433	33.754	34.112	53.005	28.346	25.512	28.282	15.173
3.775	21.973	27.224	30.114	29.214	35.458	31.120	31.679	50.756	31.633	30.045	29.372	11.553
3.800	21.858	25.595	25.055	28.337	32.011	32.193	30.165	52.866	28.288	24.623	25.881	13.525
3.825	21.169	28.782	26.711	27.265	34.794	31.378	30.092	49.166	30.902	25.495	26.521	12.457
3.850	21.173	26.682	27.349	29.397	33.929	31.366	32.517	53.576	26.759	25.852	24.782	14.269
3.875	21.282	27.964	26.217	26.739	35.471	32.583	35.135	49.701	29.099	24.884	25.574	10.601
3.900	22.615	28.562	26.480	25.600	34.070	33.941	31.200	49.193	30.138	26.220	24.760	14.316
3.925	22.292	29.597	25.038	29.690	31.411	30.972	32.561	50.140	29.507	26.291	25.680	11.323
3.950	21.709	24.978	27.936	30.846	32.403	33.830	26.524	48.888	29.127	25.324	23.283	13.414
3.975	21.883	23.240	28.653	27.962	35.770	34.154	32.781	48.300	28.889	27.299	24.823	12.687
4.000	22.436	27.725	23.573	27.157	33.495	34.725	33.494	48.448	24.839	25.746	27.217	13.377
4.025	22.889	25.852	25.422	28.253	33.437	30.186	32.912	45.053	28.014	26.266	25.515	16.760
4.050	23.444	27.880	25.071	26.667	34.854	31.709	32.559	53.903	27.493	27.881	26.613	11.652
4.075	23.109	27.429	28.898	31.511	35.665	35.379	33.269	46.908	30.592	22.578	25.155	13.704
4.100	23.833	27.806	26.665	29.715	32.506	28.230	31.937	51.262	29.187	23.804	23.686	13.167
4.125	21.113	28.388	28.487	28.606	35.847	33.015	30.619	47.896	32.586	24.492	24.516	10.922
4.150	21.352	25.467	27.100	28.835	36.340	32.060	34.632	52.530	27.728	24.036	24.584	13.916
4.175	20.648	23.573	27.517	31.448	34.446	32.567	34.617	53.591	29.398	23.320	25.876	12.676
4.200	23.206	28.005	26.154	29.577	37.528	33.980	34.017	46.973	31.530	23.794	24.574	16.996
4.225	22.341	27.419	27.393	31.668	35.718	33.713	36.108	52.774	30.945	23.283	24.788	15.236
4.250	19.969	24.574	26.328	31.527	34.504	32.438	31.700	52.669	28.322	26.448	24.382	13.845
4.275	24.522	27.866	23.310	29.812	38.018	33.292	30.328	49.723	32.163	26.390	26.916	10.831
4.300	21.197	28.101	28.527	31.208	36.656	28.284	33.412	47.099	30.996	22.599	26.646	13.480
4.325	21.108	27.127	29.793	29.764	36.371	29.631	33.776	51.650	29.154	23.566	27.869	10.830
4.350	21.520	25.246	26.298	32.828	32.903	32.916	34.321	48.930	32.932	24.865	26.345	12.728
4.375	22.194	25.357	26.872	27.346	34.516	29.965	31.057	51.262	26.466	23.398	25.358	14.078
4.400	21.830	27.879	27.685	32.022	36.342	35.243	36.298	48.336	29.383	24.933	28.442	15.981
4.425	21.283	25.422	26.349	31.220	37.489	35.367	33.645	50.441	31.654	24.992	26.446	11.186
4.450	19.507	25.845	25.186	30.188	34.292	32.874	33.108	47.610	29.758	23.281	26.303	15.777
4.475	20.393	28.776	27.065	29.857	37.972	32.702	35.206	53.332	30.114	27.797	24.912	11.428
4.500	25.702	28.349	28.661	32.484	34.310	30.624	34.900	52.846	31.191	23.962	26.105	14.481
4.525	20.189	28.510	25.912	32.969	33.214	32.076	34.771	53.081	31.889	26.273	25.557	11.025
4.550	21.930	24.918	26.774	30.593	36.480	32.856	31.592	47.967	30.023	24.097	27.595	13.568
4.575	22.477	26.643	27.173	29.550	35.189	36.051	33.193	49.830	30.856	26.747	28.557	16.793
4.600	24.130	28.102	28.993	29.514	34.060	36.654	32.066	53.081	31.203	28.839	27.366	12.231
4.625	21.847	29.405	27.504	30.257	35.258	33.235	33.881	51.199	30.035	26.910	25.159	14.470
4.650	24.495	26.862	29.620	31.929	35.800	34.908	32.167	49.356	31.594	24.598	27.480	13.781
4.675	22.870	30.414	29.550	29.819	37.534	35.923	33.131	49.586	33.110	26.957	28.534	12.633
4.700	21.465	31.554	27.478	33.231	35.980	33.691	31.443	51.892	30.118	21.391	28.042	13.185
4.725	24.337	28.493	26.882	29.361	34.046	32.499	35.722	51.017	28.841	22.547	28.036	10.729
4.750	24.884	27.582	30.454	31.136	37.368	32.792	34.555	51.137	31.933	25.257	24.313	14.970
4.775	26.789	30.590	27.720	28.705	33.567	32.278	34.124	52.527	27.429	24.584	25.261	15.023
4.800	24.946	23.656	28.227	33.066	36.394	35.386	35.593	50.771	31.985	26.175	26.139	11.524
4.825	23.231	27.261	28.205	30.985	38.642	35.335	34.187	51.087	31.761	25.618	27.857	14.517
4.850	24.720	28.741	29.606	27.622	35.770	32.059	32.793	50.776	31.178	24.417	24.056	15.553
4.875	22.479	25.332	26.601	30.862	36.140	32.365	32.595	51.350	33.257	22.923	24.900	12.604
4.900	20.852	27.269	30.045	32.009	37.447	33.778	31.561	51.637	31.544	23.760	24.264	13.930
4.925	24.642	28.717	29.923	33.485	35.431	34.510	31.490	50.351	32.445	23.582	26.863	11.525
4.950	22.962	26.442	27.961	32.514	34.109	32.887	35.545	49.809	35.663	25.199	29.896	11.277
4.975	23.200	30.073	29.153	29.524	36.936	35.674	32.839	51.457	31.832	27.628	25.530	16.967
5.000	20.858	30.212	28.675	32.010	34.610	33.755	35.077	50.808	30.843	26.669	24.156	17.581
5.025	23.253	28.333	28.238	30.304	38.947	36.248	33.295	51.936	33.470	24.975	24.877	15.804
5.050	24.691	30.120	27.132	33.848	33.506	34.911	34.616	51.929	30.457	24.364	29.174	15.402
5.075	27.948	27.697	27.580	34.295	36.633	33.527	36.604	53.244	28.482	21.625	27.781	13.743
5.100	23.220	28.313	30.258	32.196	36.123	34.917	37.271	52.453	30.729	24.216	26.602	11.778
5.125	25.062	27.038	28.265	31.909	37.143	34.664	37.262	48.772	32.094	25.010	25.233	13.551
5.150	24.816	24.911	30.233	31.261	38.003	32.717	38.544	52.344	32.762	23.530	25.081	10.566
5.175	24.989	30.634	27.393	31.391	35.735	34.591	34.905	52.188	33.339	22.579	26.554	10.957
5.200	24.118	29.540	29.560	33.093	36.770	33.997	34.704	51.055	31.126	23.982	27.740	12.084
5.225	22.988	31.522	29.002	28.180	33.842	33.975	37.727	51.833	32.822	26.525	24.987	14.438
5.250	25.796	28.585	29.972	34.396	36.550	30.788	36.158	51.162	34.213	26.228	25.304	16.774
5.275	22.661	28.505	29.460	30.911	34.594	34.908	34.337	50.035	29.969	22.256	25.558	10.726
5.300	22.938	29.579	29.941	32.130	36.370	34.533	33.131	51.239	32.792	25.180	25.139	13.860
5.325	23.809	29.873	27.569	30.212	38.903	33.764	34.614	54.465	32.170	21.530	23.798	9.770
5.350	21.179	28.851	26.923	32.812	34.132	32.332	35.297	49.264	31.639	24.137	25.615	13.062
5.375	23.669	30.323	26.502	31.064	36.959	34.017	34.777	50.233	31.695	24.798	22.245	13.775
5.400	19.111	29.415	27.778	29.845	37.099	33.248	32.388	50.527	32.541	23.040	25.016	16.066
5.425	22.736	27.288	28.211	32.837	37.731	35.091	32.634	52.814	34.223	25.843	24.522	13.013
5.450	21.916	28.676	27.303	28.017	37.741	31.036	35.320	49.443	33.811	24.801	27.252	12.664
5.475	24.887	27.799	29.862	29.253	40.574	34.247	34.527	51.957	33.051	25.779	28.534	11.203
