# Supplementary material for: From deterministic to fuzzy decision-making in artificial cells
Source: Nat Commun. 2020 Nov 6;11:5648. doi: 10.1038/s41467-020-19395-4 (PMC7648101; doi:10.1038/s41467-020-19395-4)
Supplement: Supplementary file 4 — Source Data [file 41467_2020_19395_MOESM4_ESM.zip › source-data/expression@high-gene-densities/lambda/tau-2/GFP(nM)@-36C.txt]

0.125	0.000	0.000	0.000	0.000	0.000	0.000	0.000	0.000	0.000	0.000	0.000	0.000
0.150	-2.429	-0.925	-0.376	0.974	-2.887	-1.521	2.859	0.047	-0.005	1.162	1.209	0.119
0.175	-1.359	0.820	4.486	1.116	0.842	1.941	-1.243	-0.674	2.402	5.185	3.209	-1.564
0.200	3.088	1.994	-0.885	1.159	1.995	2.231	0.598	-0.611	2.105	2.918	2.778	-1.008
0.225	1.128	2.670	2.193	-1.017	2.252	5.416	4.095	-0.315	4.454	5.310	3.036	0.370
0.250	1.537	2.629	4.564	2.615	2.312	3.397	2.464	2.130	5.937	5.777	4.151	-0.972
0.275	0.345	3.832	4.375	1.341	5.258	4.798	2.960	-1.414	5.312	10.511	5.396	-3.650
0.300	-0.950	2.596	2.423	0.898	3.483	5.694	3.254	3.087	5.268	6.801	5.172	-3.835
0.325	-0.940	0.752	2.180	-0.389	4.184	5.608	5.557	-0.632	5.709	7.906	3.517	5.127
0.350	-2.881	4.803	5.865	1.945	6.410	7.002	5.029	1.964	6.791	9.675	5.480	5.795
0.375	4.797	5.729	7.616	8.710	12.247	11.465	13.420	9.793	12.069	12.336	4.110	11.187
0.400	6.024	13.254	8.672	10.222	13.300	16.047	13.648	9.694	15.237	16.655	9.506	9.488
0.425	10.138	9.580	14.029	13.166	17.281	13.864	15.044	16.616	16.440	17.805	11.088	16.176
0.450	9.485	12.679	16.627	17.077	20.232	21.966	18.758	15.992	19.492	20.015	13.934	16.133
0.475	12.615	16.816	16.566	16.544	21.741	22.385	19.650	18.703	18.385	19.957	13.989	20.981
0.500	13.770	18.054	18.409	20.666	25.306	23.144	26.902	23.663	18.433	20.513	14.938	20.460
0.525	15.211	17.750	20.978	23.598	28.536	25.495	25.900	25.469	25.030	21.868	15.793	22.840
0.550	15.253	22.276	21.658	21.786	28.644	26.110	28.732	30.537	25.932	25.817	20.468	23.721
0.575	17.390	22.100	24.429	23.520	28.588	32.864	32.323	31.815	26.473	24.058	18.830	22.803
0.600	22.882	19.384	23.231	26.996	30.124	27.370	26.722	35.390	24.558	26.486	17.426	26.500
0.625	22.053	24.662	25.778	25.480	32.318	32.351	34.751	34.157	25.048	30.873	19.339	24.993
0.650	19.013	25.061	27.331	29.376	34.822	29.352	29.870	33.683	28.107	24.994	21.894	22.325
0.675	21.980	24.072	28.648	32.174	37.635	35.175	31.742	32.542	26.648	29.386	21.346	24.473
0.700	22.571	26.302	26.778	31.996	33.727	32.812	32.272	36.978	29.139	28.529	21.501	26.099
0.725	26.569	26.903	30.211	32.805	35.228	33.445	34.259	35.461	31.833	25.235	22.885	26.108
0.750	27.812	25.882	29.136	32.713	35.222	31.375	34.181	33.419	28.940	23.674	22.163	27.206
0.775	27.856	27.529	29.696	34.074	35.608	35.186	29.857	28.224	26.913	25.921	17.621	24.502
0.800	25.204	29.553	27.772	31.507	39.174	38.246	33.013	29.073	25.849	24.071	25.469	25.256
0.825	25.073	26.405	27.961	28.332	36.403	31.771	29.372	25.496	30.272	28.428	19.446	27.466
0.850	24.127	29.333	27.888	31.244	35.951	31.914	30.736	25.392	30.674	31.379	18.754	23.298
0.875	24.584	27.179	28.696	31.265	34.449	30.551	30.665	25.042	30.849	25.458	18.616	23.418
0.900	25.037	28.322	30.267	26.793	34.603	31.809	24.709	25.431	29.477	25.063	16.942	25.030
0.925	24.180	24.756	26.171	29.798	30.763	32.080	26.356	20.194	28.328	26.373	20.104	20.638
0.950	23.350	23.306	24.909	31.944	30.707	31.527	24.988	20.592	28.616	25.276	18.136	20.764
0.975	23.835	26.537	26.363	28.333	29.230	30.607	24.108	24.987	26.912	22.769	20.838	23.338
1.000	20.189	25.436	22.081	27.443	27.832	30.697	20.350	19.532	29.618	25.864	17.493	18.804
1.025	22.159	23.306	25.301	26.519	30.928	28.492	19.213	18.032	28.031	26.319	15.166	21.442
1.050	21.431	26.346	21.688	25.585	29.781	25.245	25.431	18.755	25.121	27.548	16.610	21.081
1.075	20.113	25.034	20.473	28.081	25.456	24.850	23.955	19.430	28.785	24.322	19.903	18.088
1.100	20.727	25.114	25.591	25.679	27.540	24.827	19.461	20.348	27.517	27.087	15.793	16.823
1.125	20.070	24.103	21.479	22.046	25.743	25.741	20.471	19.418	28.813	23.065	16.596	18.722
1.150	21.510	22.918	22.935	24.613	26.240	26.610	20.062	21.055	25.295	23.592	16.816	23.007
1.175	17.570	20.513	23.139	25.574	29.595	25.406	21.591	17.660	23.958	23.628	13.564	20.715
1.200	17.006	23.036	25.455	24.045	25.337	23.517	18.577	17.727	26.560	20.280	16.277	17.230
1.225	17.073	21.458	21.352	22.627	23.288	21.931	17.794	19.678	22.820	24.737	13.738	17.470
1.250	17.088	24.385	22.892	23.804	25.937	23.030	19.969	16.944	23.314	21.370	17.116	18.112
1.275	16.960	19.458	21.221	23.083	26.871	24.341	17.457	17.608	22.272	22.101	15.872	19.396
1.300	17.217	22.952	20.639	22.784	24.237	21.742	18.109	18.356	22.125	22.498	14.586	16.214
1.325	17.919	19.313	19.237	22.881	23.222	22.408	19.825	18.183	24.434	19.065	15.377	16.384
1.350	17.582	21.969	20.679	24.298	20.905	21.427	19.204	16.344	21.684	18.703	14.888	15.583
1.375	15.462	20.407	19.091	22.861	22.179	20.507	20.057	18.856	21.762	17.846	15.086	17.219
1.400	14.679	20.309	18.811	22.388	21.619	22.204	19.592	17.959	25.082	20.730	13.796	19.514
1.425	15.101	18.914	18.230	18.764	22.090	21.499	18.085	18.997	24.418	22.112	15.124	13.334
1.450	15.458	19.611	20.642	22.184	21.125	22.408	20.703	22.303	21.731	21.438	14.114	17.042
1.475	16.764	20.678	21.098	21.108	25.229	21.874	19.969	21.763	22.524	19.263	15.351	18.043
1.500	17.490	18.993	18.862	22.321	24.227	21.892	20.996	23.105	21.682	20.235	15.858	18.142
1.525	16.907	19.834	18.430	22.515	23.329	23.043	22.202	17.781	23.757	21.567	14.241	18.195
1.550	17.502	20.292	22.030	20.707	25.933	23.949	19.333	18.812	23.730	23.943	17.189	17.894
1.575	16.331	21.059	22.149	23.455	25.785	23.227	23.678	24.919	26.567	24.664	18.719	16.752
1.600	16.346	20.678	20.517	23.934	27.378	21.450	25.001	25.650	22.801	25.156	19.411	14.805
1.625	14.564	22.717	21.520	23.467	26.077	26.480	24.133	22.474	24.078	23.107	17.491	19.466
1.650	17.691	23.422	19.420	24.739	26.494	25.092	27.310	23.259	26.243	22.402	18.912	19.379
1.675	18.826	20.967	21.758	25.635	28.953	26.823	24.405	23.544	25.678	24.766	17.523	21.908
1.700	17.948	23.775	23.575	25.010	25.793	24.240	24.286	25.209	23.232	27.345	16.623	19.765
1.725	17.657	23.142	20.332	26.982	31.510	28.676	26.007	24.009	24.770	25.268	21.776	18.799
1.750	19.455	22.318	24.116	25.074	30.379	24.661	26.814	27.995	23.226	26.593	20.241	20.888
1.775	18.792	24.102	21.667	23.771	28.495	22.796	27.326	23.765	26.199	24.589	18.700	21.352
1.800	17.547	24.400	22.434	24.576	28.314	25.603	23.497	23.447	25.438	23.245	19.410	21.578
1.825	19.183	21.641	22.183	24.753	26.042	24.045	26.749	23.235	23.763	22.891	18.564	20.932
1.850	21.443	20.618	23.085	30.303	27.966	25.922	23.804	27.155	24.329	25.311	20.975	19.474
1.875	17.937	20.814	23.291	25.154	25.581	25.074	24.812	26.713	26.981	26.126	18.104	24.081
1.900	17.828	20.427	22.424	26.759	26.978	24.218	25.294	27.416	26.681	27.644	19.342	23.376
1.925	18.553	22.353	23.913	22.098	25.009	26.722	26.232	26.016	26.436	27.908	18.896	18.585
1.950	19.767	22.124	20.424	22.960	26.083	29.991	26.242	23.729	28.308	23.513	19.873	18.002
1.975	18.393	22.458	20.920	26.832	26.654	26.813	27.759	24.782	29.615	24.791	20.386	22.916
2.000	20.607	22.310	20.142	27.082	26.448	29.188	27.341	28.711	27.183	23.811	21.575	22.541
2.025	19.019	22.584	23.534	24.736	25.698	26.871	28.306	28.084	28.838	24.453	18.566	20.059
2.050	18.028	22.952	22.365	26.517	31.093	27.502	27.587	27.971	28.022	25.125	17.253	25.034
2.075	18.198	22.952	21.651	27.804	24.997	31.042	28.017	30.824	25.193	25.385	22.859	23.276
2.100	17.996	21.846	19.400	25.521	28.932	28.320	25.339	27.029	26.168	29.218	20.001	19.719
2.125	20.861	22.884	20.159	25.424	27.339	28.030	31.334	24.470	24.411	26.506	19.780	22.240
2.150	17.849	24.478	21.706	21.536	27.218	28.907	28.550	26.757	27.055	23.541	19.415	25.215
2.175	20.255	19.824	19.382	23.427	28.564	28.521	27.273	25.249	25.733	25.062	19.570	22.401
2.200	15.856	19.755	20.396	23.079	32.061	29.068	26.219	27.211	22.740	25.660	17.592	19.002
2.225	19.242	21.549	19.987	26.341	26.602	25.866	27.043	31.000	25.037	25.538	17.168	20.420
2.250	18.397	20.588	19.244	24.097	26.647	24.887	27.649	23.738	24.113	21.581	21.845	18.820
2.275	17.919	21.303	20.776	25.390	27.663	27.126	26.444	27.716	26.178	22.437	20.079	18.664
2.300	16.817	21.234	18.394	23.283	25.374	26.571	27.370	24.811	23.979	23.029	19.461	19.220
2.325	17.365	19.151	21.320	24.152	25.830	24.914	28.220	24.618	25.533	26.951	20.358	19.042
2.350	17.587	19.195	17.671	21.748	28.014	27.611	26.803	24.062	23.790	23.049	18.180	22.116
2.375	18.515	21.021	16.406	22.840	25.180	22.519	27.914	24.937	25.005	25.748	17.728	19.451
2.400	15.888	22.512	19.959	22.752	23.703	25.065	28.080	24.407	25.089	22.527	18.171	21.415
2.425	17.866	23.012	20.192	22.371	28.435	25.299	26.369	25.986	26.857	22.879	19.767	18.973
2.450	15.648	20.331	20.275	23.342	27.236	25.926	28.686	23.810	27.710	21.883	19.418	22.529
2.475	19.437	17.393	17.981	23.075	25.984	27.928	28.555	23.859	22.763	24.387	19.463	20.176
2.500	16.015	18.170	16.437	23.821	27.094	24.717	28.634	21.666	25.557	23.026	18.042	20.819
2.525	18.051	20.987	19.877	21.656	25.044	26.796	25.693	25.089	24.857	23.738	20.291	18.950
2.550	14.934	17.365	20.478	20.507	26.213	25.655	27.319	27.075	24.191	26.121	20.873	18.881
2.575	18.501	19.138	18.818	21.588	25.262	26.841	26.723	28.695	25.531	24.825	19.359	19.164
2.600	19.787	20.309	20.299	22.052	23.715	25.648	30.001	27.440	27.679	26.969	19.973	22.988
2.625	19.135	22.433	17.783	21.377	27.905	23.727	26.836	26.820	24.560	25.409	17.300	20.434
2.650	18.497	18.792	17.998	21.345	29.129	30.037	25.505	31.001	24.456	25.846	17.658	21.109
2.675	18.517	20.221	16.920	21.808	24.197	24.633	29.420	25.782	25.602	25.184	17.047	20.386
2.700	18.494	20.408	16.464	21.095	23.789	27.548	26.888	27.645	25.632	26.466	16.603	22.564
2.725	15.641	18.121	19.673	22.604	25.736	22.582	28.330	25.768	26.621	25.797	19.049	16.981
2.750	16.397	21.288	16.039	19.784	27.858	25.254	27.159	29.387	25.696	23.647	17.589	21.109
2.775	17.467	18.065	18.308	20.839	22.938	23.958	25.001	24.067	23.735	24.254	19.744	20.139
2.800	16.140	20.566	16.964	21.616	26.143	23.917	27.696	25.510	26.114	21.616	14.566	21.203
2.825	18.454	20.620	16.403	21.826	24.102	22.842	27.213	23.899	25.304	23.229	18.277	22.999
2.850	15.506	18.416	19.846	19.421	27.183	23.907	26.395	25.311	22.049	24.066	19.412	20.895
2.875	15.237	19.481	19.491	22.447	23.539	24.022	27.243	24.915	26.374	22.552	18.051	19.454
2.900	14.846	16.288	16.616	20.354	25.861	25.729	25.066	26.413	21.942	21.897	17.989	20.704
2.925	12.115	18.810	18.778	19.265	25.313	24.671	25.297	22.729	24.836	23.068	17.894	21.895
2.950	14.349	20.790	19.903	20.256	25.465	22.935	22.996	20.673	26.403	21.851	16.644	19.639
2.975	15.410	17.597	16.749	19.663	25.585	26.402	24.776	22.785	22.933	21.484	18.924	17.847
3.000	14.898	17.416	14.360	17.487	21.289	25.382	22.887	20.147	23.067	23.290	16.718	20.467
3.025	15.252	16.877	19.070	17.096	21.136	23.445	25.213	22.338	23.614	20.631	19.242	18.355
3.050	17.238	18.428	16.372	20.330	23.813	25.886	27.355	24.179	23.551	23.570	17.711	20.026
3.075	17.022	16.930	16.454	20.256	25.053	22.462	25.269	24.683	21.844	21.613	17.968	17.784
3.100	13.599	17.241	16.514	20.322	22.764	24.269	25.640	22.157	22.310	22.497	15.595	21.553
3.125	14.145	20.946	19.076	20.565	22.149	24.954	25.529	26.138	25.438	24.246	16.660	19.884
3.150	16.529	19.470	16.752	19.647	23.300	26.463	24.274	27.803	24.280	25.152	13.371	22.590
3.175	16.100	19.101	17.177	19.894	23.931	24.722	26.727	23.353	24.145	22.158	16.560	19.214
3.200	13.801	16.748	18.462	20.185	26.343	19.357	27.610	20.535	25.050	21.876	16.488	20.573
3.225	14.908	19.916	16.592	17.995	22.471	22.093	23.518	24.733	25.669	25.163	17.867	19.228
3.250	15.081	17.518	17.133	19.738	25.973	23.316	22.965	25.683	23.793	20.585	16.047	17.405
3.275	13.929	17.370	17.909	19.337	21.828	21.946	22.631	21.532	25.776	24.509	20.575	22.091
3.300	16.793	16.228	15.274	16.589	23.271	25.527	26.748	23.632	22.898	22.402	17.150	18.659
3.325	15.347	20.305	17.221	20.940	26.235	24.003	24.773	21.638	22.788	23.509	16.603	16.200
3.350	13.189	15.750	17.092	18.370	22.985	25.999	22.903	22.305	24.569	20.432	15.852	18.239
3.375	13.281	18.688	16.153	19.742	24.407	23.479	24.294	18.924	21.149	20.741	16.041	19.498
3.400	13.241	16.547	15.308	17.845	22.796	23.145	24.351	23.991	24.253	20.081	16.563	16.317
3.425	14.777	17.922	15.273	18.478	22.813	19.903	22.907	20.581	19.977	21.982	18.133	17.629
3.450	14.895	13.643	16.250	18.998	25.173	24.287	23.169	20.618	21.661	22.730	16.177	21.496
3.475	15.647	18.517	16.803	15.480	19.805	21.852	23.981	20.661	20.346	24.920	13.228	14.350
3.500	14.661	16.970	16.762	16.875	25.200	22.545	22.840	18.040	25.075	21.012	13.285	17.893
3.525	14.073	16.619	14.688	19.291	21.977	21.990	25.549	20.362	20.476	20.782	18.194	15.926
3.550	15.365	16.551	13.561	16.316	23.251	22.278	24.782	21.403	25.976	22.075	15.575	19.950
3.575	15.082	18.764	18.039	18.651	24.508	22.142	25.271	23.385	22.602	23.795	14.421	17.771
3.600	13.229	14.571	17.106	18.772	21.003	22.982	21.540	20.021	22.030	24.997	14.824	18.067
3.625	13.923	19.480	15.327	16.733	22.542	22.752	23.979	23.286	23.776	21.551	10.116	20.759
3.650	14.406	16.473	14.792	19.429	24.463	24.768	23.527	23.263	22.276	19.531	18.112	20.564
3.675	15.027	16.412	15.205	17.856	26.138	22.159	23.377	21.563	23.859	18.932	16.147	18.994
3.700	13.490	17.212	13.918	18.094	26.681	24.248	25.142	23.470	24.990	21.750	17.012	15.697
3.725	10.273	15.100	13.536	19.543	26.021	25.727	22.522	20.181	23.403	23.445	18.240	17.647
3.750	14.728	16.180	17.037	19.114	21.471	22.265	21.840	20.186	22.185	19.865	13.062	21.712
3.775	12.769	18.180	16.932	17.918	22.371	24.364	25.634	20.463	20.227	20.239	14.888	15.949
3.800	14.295	17.870	15.885	13.882	20.169	18.290	23.495	19.464	22.976	22.572	17.668	16.910
3.825	11.395	18.676	14.590	16.155	21.891	22.585	20.547	17.955	25.455	22.109	14.816	18.378
3.850	14.610	15.282	14.595	18.372	24.907	21.063	23.571	16.664	22.524	21.241	15.571	16.066
3.875	14.219	15.892	16.294	15.043	21.854	23.604	20.877	21.797	21.839	18.399	17.222	20.345
3.900	14.787	18.218	17.460	17.179	23.388	23.171	19.689	22.608	19.705	21.004	17.494	20.599
3.925	15.767	16.383	13.666	15.056	20.819	22.530	24.871	20.044	21.622	19.039	13.245	19.120
3.950	12.860	18.817	15.893	17.697	23.009	19.908	21.908	17.381	24.547	19.149	16.382	17.175
3.975	11.537	17.782	16.322	13.894	20.739	20.790	22.096	21.142	18.515	20.852	15.806	14.213
4.000	15.095	18.220	15.895	14.413	21.395	24.580	19.270	21.427	20.380	20.803	15.620	21.310
4.025	14.832	17.898	17.170	17.571	25.203	21.615	22.895	19.035	22.177	21.997	14.452	17.013
4.050	11.406	18.033	14.644	18.333	24.589	21.072	22.046	19.258	22.824	20.741	14.612	16.136
4.075	13.531	20.534	15.291	14.241	23.052	20.809	22.334	22.261	21.268	21.895	14.945	18.854
4.100	14.147	14.773	14.475	16.728	20.811	22.205	22.679	21.831	20.108	22.549	14.576	18.430
4.125	12.714	16.620	15.297	17.478	21.886	20.460	23.215	21.336	25.933	23.569	16.672	17.859
4.150	13.763	17.740	15.591	11.844	22.573	22.831	24.775	18.807	21.539	18.286	12.300	18.573
4.175	13.374	18.537	18.385	18.561	20.364	21.084	24.342	21.018	24.897	21.178	18.423	15.705
4.200	14.936	16.614	18.621	14.996	24.370	23.967	23.919	18.484	23.208	21.839	18.187	20.107
4.225	11.769	19.051	13.058	17.214	22.389	23.317	24.851	17.942	21.860	23.238	17.048	16.969
4.250	12.722	14.128	14.673	16.275	24.835	22.698	22.749	25.106	21.387	22.843	14.864	17.464
4.275	15.870	19.564	17.528	15.098	20.861	21.820	25.114	21.321	23.057	21.520	16.807	16.262
4.300	14.742	19.976	14.372	17.331	22.596	19.676	24.474	22.886	25.045	21.979	17.473	17.330
4.325	13.691	15.601	16.272	16.035	18.732	22.236	22.748	23.202	19.244	20.978	16.540	19.810
4.350	14.361	18.511	17.394	19.823	22.468	24.051	20.236	21.636	21.990	21.896	15.742	15.197
4.375	11.187	16.648	15.503	16.323	21.273	22.928	21.134	17.212	21.310	21.206	16.512	17.489
4.400	14.936	15.680	13.691	17.224	22.639	19.296	20.892	20.748	19.743	20.859	17.382	13.101
4.425	12.310	17.928	14.211	18.697	21.643	21.683	21.981	21.270	20.881	20.613	16.508	17.545
4.450	17.154	18.312	16.142	16.766	22.128	22.856	22.397	17.532	21.144	25.582	15.600	17.659
4.475	14.384	17.323	14.330	17.517	20.818	23.411	24.470	24.900	23.792	21.774	15.143	17.966
4.500	13.974	18.867	14.190	18.155	20.976	23.010	20.526	20.070	21.120	21.685	15.164	16.201
4.525	14.858	19.088	15.017	17.220	22.903	25.644	22.574	20.204	24.295	20.283	18.227	17.357
4.550	14.643	18.035	12.592	16.436	23.943	18.973	24.130	18.811	23.657	18.457	16.189	17.003
4.575	12.831	16.325	15.778	17.206	21.567	23.988	19.857	23.880	24.896	21.470	15.567	17.890
4.600	13.195	17.867	14.452	17.180	20.121	21.138	22.586	19.724	20.088	18.760	18.124	17.493
4.625	14.518	16.481	14.905	19.583	21.372	21.393	22.458	19.376	24.463	22.092	13.103	14.749
4.650	14.052	16.088	16.485	17.523	22.486	22.544	22.470	20.850	22.269	22.447	15.222	17.941
4.675	15.332	18.167	15.477	19.364	21.320	22.587	22.765	19.403	22.354	21.619	15.519	19.750
4.700	14.444	18.220	15.690	20.863	22.008	21.714	24.232	22.975	22.351	22.103	14.345	21.817
4.725	12.009	17.704	12.785	17.863	22.159	23.415	21.177	20.061	23.406	23.892	15.637	20.449
4.750	11.973	17.349	15.148	17.081	22.458	22.275	23.559	20.363	26.730	23.138	13.282	20.331
4.775	14.041	16.800	15.290	16.957	21.388	21.337	23.042	17.474	21.421	20.669	14.086	17.919
4.800	14.853	15.900	16.379	17.339	25.882	24.774	22.425	22.163	23.836	20.947	13.807	17.802
4.825	14.635	18.148	17.248	20.095	19.309	23.297	22.926	21.692	20.335	23.337	17.481	17.552
4.850	14.013	18.988	17.356	21.080	21.690	23.529	24.234	20.614	26.692	21.105	18.446	18.306
4.875	15.485	17.320	16.954	17.177	20.281	19.457	24.943	19.040	25.763	23.840	17.850	18.311
4.900	14.312	18.201	17.557	20.767	22.775	23.270	24.321	23.681	24.238	20.479	14.884	16.312
4.925	13.733	17.225	18.704	16.013	21.440	24.754	22.116	19.116	23.144	22.924	12.677	21.629
4.950	15.746	16.793	15.239	16.539	21.388	23.529	21.859	17.358	21.499	22.791	14.352	17.306
4.975	13.666	18.261	16.878	18.167	23.836	21.371	22.289	20.798	21.172	24.425	16.253	15.954
5.000	15.634	18.737	20.360	19.360	22.829	23.578	23.373	22.211	21.189	21.562	13.412	17.982
5.025	14.393	18.198	13.025	19.893	24.269	25.644	20.917	20.489	22.479	24.290	13.190	18.073
5.050	13.250	16.960	18.533	15.169	25.349	25.112	21.387	21.384	24.692	22.624	14.617	19.525
5.075	17.273	18.331	16.025	20.436	26.471	22.610	23.689	17.784	20.789	21.540	15.860	20.797
5.100	14.556	16.719	20.829	16.265	23.047	23.393	19.663	20.918	24.801	20.409	17.274	17.767
5.125	12.969	19.693	18.006	21.173	21.535	24.657	22.939	19.285	23.312	19.747	13.442	15.459
5.150	14.500	15.750	15.799	18.276	21.239	26.262	22.974	20.595	25.102	22.338	15.602	18.643
5.175	17.266	17.693	19.161	21.119	22.329	23.140	20.933	19.520	20.026	19.881	15.368	19.218
5.200	14.067	18.332	17.721	16.763	22.629	21.391	22.846	20.172	19.135	24.428	18.487	18.740
5.225	14.920	18.271	16.442	20.658	22.478	25.336	22.068	19.265	24.289	22.762	15.375	19.014
5.250	13.183	19.772	16.875	16.916	23.539	21.550	24.556	22.221	23.538	21.903	14.763	16.908
5.275	15.477	20.128	18.398	18.020	19.548	26.032	23.916	18.843	23.120	17.749	15.914	15.939
5.300	16.533	19.034	13.662	19.618	25.334	21.278	22.149	19.662	23.362	24.452	15.870	16.340
5.325	15.668	19.580	17.588	21.127	23.799	25.782	21.488	20.847	24.912	23.003	14.287	18.424
5.350	12.571	17.559	18.859	17.855	24.093	27.995	23.519	19.113	22.865	20.155	17.396	23.767
5.375	14.358	14.532	17.691	17.945	22.820	23.145	20.355	21.445	23.636	22.829	15.603	17.494
5.400	15.829	18.558	20.037	20.722	24.959	22.991	19.794	21.608	21.399	21.586	13.598	16.306
5.425	15.024	19.917	18.667	19.873	25.219	23.272	20.579	23.513	24.774	20.160	17.077	20.609
5.450	16.304	16.701	18.206	21.238	23.053	23.462	23.863	15.478	22.444	20.571	16.240	22.308
5.475	13.329	19.022	18.853	18.931	23.803	26.065	24.041	19.177	21.663	23.725	16.954	18.755
