# Supplementary material for: From deterministic to fuzzy decision-making in artificial cells
Source: Nat Commun. 2020 Nov 6;11:5648. doi: 10.1038/s41467-020-19395-4 (PMC7648101; doi:10.1038/s41467-020-19395-4)
Supplement: Supplementary file 4 — Source Data [file 41467_2020_19395_MOESM4_ESM.zip › source-data/expression@high-gene-densities/lambda/tau-2/GFP(nM)@40C.txt]

0.125	0.000	0.000	0.000	0.000	0.000	0.000	0.000	0.000	0.000	0.000	0.000	0.000	0.000	0.000	0.000	0.000	0.000	0.000	0.000	0.000	0.000	0.000	0.000	0.000	0.000	0.000	0.000	0.000	0.000	0.000	0.000	0.000	0.000	0.000	0.000	0.000	0.000	0.000	0.000	0.000	0.000	0.000	0.000	0.000	0.000	0.000	0.000	0.000
0.150	3.376	2.161	2.009	5.221	1.186	5.110	4.856	-0.177	1.804	1.209	1.281	0.596	0.387	-0.585	1.164	1.851	0.949	-0.331	2.472	2.135	1.945	2.242	3.864	0.865	3.376	2.161	2.009	5.221	1.186	5.110	4.856	-0.177	1.804	1.209	1.281	0.596	0.387	-0.585	1.164	1.851	0.949	-0.331	2.472	2.135	1.945	2.242	3.864	0.865
0.175	3.017	4.186	4.265	2.759	2.754	5.548	4.511	2.690	3.787	-1.410	0.405	1.730	5.708	1.625	4.101	2.567	0.694	0.788	3.052	4.009	3.166	6.610	6.877	0.805	3.017	4.186	4.265	2.759	2.754	5.548	4.511	2.690	3.787	-1.410	0.405	1.730	5.708	1.625	4.101	2.567	0.694	0.788	3.052	4.009	3.166	6.610	6.877	0.805
0.200	3.103	6.123	5.748	5.015	3.204	5.897	7.774	3.038	7.286	0.723	3.095	3.858	6.793	2.813	4.278	5.240	3.655	4.456	5.329	3.406	4.945	6.025	4.435	2.149	3.103	6.123	5.748	5.015	3.204	5.897	7.774	3.038	7.286	0.723	3.095	3.858	6.793	2.813	4.278	5.240	3.655	4.456	5.329	3.406	4.945	6.025	4.435	2.149
0.225	5.643	3.928	6.550	6.937	4.765	8.904	9.461	4.580	7.775	3.712	6.175	4.902	9.224	4.206	7.393	7.742	4.007	4.568	6.513	4.290	5.057	6.098	9.215	1.541	5.643	3.928	6.550	6.937	4.765	8.904	9.461	4.580	7.775	3.712	6.175	4.902	9.224	4.206	7.393	7.742	4.007	4.568	6.513	4.290	5.057	6.098	9.215	1.541
0.250	6.226	7.744	11.701	10.498	7.853	8.593	14.196	5.983	9.952	7.783	6.645	5.415	12.851	4.786	10.281	7.526	7.129	4.525	6.228	10.365	9.488	10.447	8.638	5.779	6.226	7.744	11.701	10.498	7.853	8.593	14.196	5.983	9.952	7.783	6.645	5.415	12.851	4.786	10.281	7.526	7.129	4.525	6.228	10.365	9.488	10.447	8.638	5.779
0.275	11.293	12.107	16.106	15.125	11.597	10.571	15.099	10.771	12.437	11.638	10.868	11.652	15.856	8.928	11.215	8.439	8.930	11.258	8.592	13.322	14.065	15.279	13.971	9.451	11.293	12.107	16.106	15.125	11.597	10.571	15.099	10.771	12.437	11.638	10.868	11.652	15.856	8.928	11.215	8.439	8.930	11.258	8.592	13.322	14.065	15.279	13.971	9.451
0.300	13.034	14.355	22.977	16.904	11.245	13.544	19.762	12.603	17.916	16.130	17.044	12.767	21.140	12.646	18.933	9.437	14.663	13.528	13.896	13.225	19.166	20.837	18.151	14.159	13.034	14.355	22.977	16.904	11.245	13.544	19.762	12.603	17.916	16.130	17.044	12.767	21.140	12.646	18.933	9.437	14.663	13.528	13.896	13.225	19.166	20.837	18.151	14.159
0.325	19.279	18.437	29.785	21.384	13.984	19.879	21.087	16.548	20.606	17.985	19.308	20.217	27.816	19.238	23.736	12.540	17.303	18.092	17.289	22.492	22.219	22.880	25.562	14.873	19.279	18.437	29.785	21.384	13.984	19.879	21.087	16.548	20.606	17.985	19.308	20.217	27.816	19.238	23.736	12.540	17.303	18.092	17.289	22.492	22.219	22.880	25.562	14.873
0.350	22.258	24.911	37.470	27.036	20.418	23.326	26.991	22.905	25.969	22.145	24.432	20.017	34.363	22.048	29.193	15.926	23.866	26.958	26.387	25.464	24.794	28.680	29.015	23.488	22.258	24.911	37.470	27.036	20.418	23.326	26.991	22.905	25.969	22.145	24.432	20.017	34.363	22.048	29.193	15.926	23.866	26.958	26.387	25.464	24.794	28.680	29.015	23.488
0.375	27.419	34.262	47.933	37.405	21.640	32.021	31.455	23.045	30.858	28.176	23.700	23.535	39.590	29.788	38.774	23.418	27.365	28.678	30.056	33.610	33.056	32.714	33.776	29.639	27.419	34.262	47.933	37.405	21.640	32.021	31.455	23.045	30.858	28.176	23.700	23.535	39.590	29.788	38.774	23.418	27.365	28.678	30.056	33.610	33.056	32.714	33.776	29.639
0.400	32.918	38.393	55.965	41.588	27.422	31.406	36.865	30.014	33.962	30.847	30.173	29.597	48.793	37.773	42.982	26.140	35.567	34.802	36.398	36.148	34.063	41.062	40.341	32.269	32.918	38.393	55.965	41.588	27.422	31.406	36.865	30.014	33.962	30.847	30.173	29.597	48.793	37.773	42.982	26.140	35.567	34.802	36.398	36.148	34.063	41.062	40.341	32.269
0.425	38.268	45.184	66.092	48.908	31.360	38.130	43.327	36.989	39.977	35.895	35.076	32.101	57.304	46.348	49.949	33.511	41.456	39.771	40.424	43.062	43.409	43.411	43.889	38.682	38.268	45.184	66.092	48.908	31.360	38.130	43.327	36.989	39.977	35.895	35.076	32.101	57.304	46.348	49.949	33.511	41.456	39.771	40.424	43.062	43.409	43.411	43.889	38.682
0.450	44.879	49.441	73.673	57.945	32.919	40.888	45.810	42.467	43.077	41.060	36.872	33.610	63.898	52.321	56.089	38.456	47.032	47.164	45.722	51.223	48.616	47.325	49.343	41.630	44.879	49.441	73.673	57.945	32.919	40.888	45.810	42.467	43.077	41.060	36.872	33.610	63.898	52.321	56.089	38.456	47.032	47.164	45.722	51.223	48.616	47.325	49.343	41.630
0.475	48.178	55.350	84.011	64.815	37.564	46.210	52.149	45.348	49.471	44.448	40.139	36.697	71.176	58.483	64.651	44.940	51.943	50.994	51.193	54.121	55.556	52.169	50.212	41.674	48.178	55.350	84.011	64.815	37.564	46.210	52.149	45.348	49.471	44.448	40.139	36.697	71.176	58.483	64.651	44.940	51.943	50.994	51.193	54.121	55.556	52.169	50.212	41.674
0.500	55.655	62.577	89.338	70.538	41.572	50.856	52.742	50.896	53.920	47.523	42.694	38.438	75.145	65.808	69.359	51.951	58.813	54.347	53.858	58.716	59.827	55.402	54.802	51.083	55.655	62.577	89.338	70.538	41.572	50.856	52.742	50.896	53.920	47.523	42.694	38.438	75.145	65.808	69.359	51.951	58.813	54.347	53.858	58.716	59.827	55.402	54.802	51.083
0.525	60.107	65.645	96.026	75.018	45.951	53.666	59.575	52.283	57.569	50.477	45.919	45.116	86.085	72.304	76.724	56.904	61.042	60.367	61.079	67.813	64.045	56.973	61.460	52.838	60.107	65.645	96.026	75.018	45.951	53.666	59.575	52.283	57.569	50.477	45.919	45.116	86.085	72.304	76.724	56.904	61.042	60.367	61.079	67.813	64.045	56.973	61.460	52.838
0.550	65.189	73.033	102.377	80.929	52.114	55.957	62.757	59.141	58.540	52.624	49.809	49.598	86.836	76.430	82.893	63.715	68.040	65.925	65.024	69.871	70.263	59.912	61.642	58.926	65.189	73.033	102.377	80.929	52.114	55.957	62.757	59.141	58.540	52.624	49.809	49.598	86.836	76.430	82.893	63.715	68.040	65.925	65.024	69.871	70.263	59.912	61.642	58.926
0.575	69.019	75.219	106.067	84.135	52.584	59.314	65.088	61.454	64.356	55.052	48.445	47.513	98.620	83.330	88.087	66.634	73.816	67.998	63.879	76.742	73.682	64.786	62.810	61.438	69.019	75.219	106.067	84.135	52.584	59.314	65.088	61.454	64.356	55.052	48.445	47.513	98.620	83.330	88.087	66.634	73.816	67.998	63.879	76.742	73.682	64.786	62.810	61.438
0.600	73.240	79.601	106.826	86.832	55.104	63.577	67.192	65.369	66.901	55.146	53.486	53.687	102.333	85.735	93.121	76.096	78.208	69.299	69.535	78.461	79.708	68.668	65.977	65.933	73.240	79.601	106.826	86.832	55.104	63.577	67.192	65.369	66.901	55.146	53.486	53.687	102.333	85.735	93.121	76.096	78.208	69.299	69.535	78.461	79.708	68.668	65.977	65.933
0.625	78.815	82.673	111.233	92.156	57.790	63.994	66.594	62.396	66.845	58.443	55.999	52.410	102.341	90.446	96.423	78.090	78.708	72.636	70.758	77.414	82.828	65.964	67.338	69.528	78.815	82.673	111.233	92.156	57.790	63.994	66.594	62.396	66.845	58.443	55.999	52.410	102.341	90.446	96.423	78.090	78.708	72.636	70.758	77.414	82.828	65.964	67.338	69.528
0.650	79.344	82.246	115.649	92.862	57.948	67.939	66.290	66.428	69.015	57.715	54.671	58.952	105.251	91.350	100.706	81.169	82.324	75.924	74.845	82.072	82.680	68.756	69.390	69.068	79.344	82.246	115.649	92.862	57.948	67.939	66.290	66.428	69.015	57.715	54.671	58.952	105.251	91.350	100.706	81.169	82.324	75.924	74.845	82.072	82.680	68.756	69.390	69.068
0.675	80.298	83.936	113.456	92.279	60.666	67.029	65.692	70.169	72.102	60.127	56.769	60.487	109.084	95.575	102.763	84.887	82.885	78.772	77.631	84.643	83.865	70.071	68.349	68.545	80.298	83.936	113.456	92.279	60.666	67.029	65.692	70.169	72.102	60.127	56.769	60.487	109.084	95.575	102.763	84.887	82.885	78.772	77.631	84.643	83.865	70.071	68.349	68.545
0.700	83.283	82.563	115.635	93.980	63.122	68.304	67.478	71.899	73.198	64.281	59.760	61.019	110.337	95.220	101.698	86.212	87.854	80.301	78.892	85.297	87.792	70.893	70.183	70.217	83.283	82.563	115.635	93.980	63.122	68.304	67.478	71.899	73.198	64.281	59.760	61.019	110.337	95.220	101.698	86.212	87.854	80.301	78.892	85.297	87.792	70.893	70.183	70.217
0.725	84.360	83.483	118.687	93.321	61.977	67.454	73.246	71.510	75.575	64.321	59.368	63.204	112.139	97.462	106.059	92.713	87.835	81.254	79.502	89.316	84.190	78.510	71.331	71.655	84.360	83.483	118.687	93.321	61.977	67.454	73.246	71.510	75.575	64.321	59.368	63.204	112.139	97.462	106.059	92.713	87.835	81.254	79.502	89.316	84.190	78.510	71.331	71.655
0.750	88.515	84.150	122.325	96.500	70.574	70.078	73.059	74.102	76.590	64.608	61.939	65.929	113.469	101.361	108.618	93.096	86.962	84.018	80.042	88.974	89.817	73.938	69.924	75.176	88.515	84.150	122.325	96.500	70.574	70.078	73.059	74.102	76.590	64.608	61.939	65.929	113.469	101.361	108.618	93.096	86.962	84.018	80.042	88.974	89.817	73.938	69.924	75.176
0.775	91.534	86.551	125.653	103.909	72.306	74.709	73.929	75.923	78.357	64.249	61.842	64.987	117.311	104.472	113.053	100.329	92.098	82.123	81.915	94.923	86.978	76.788	72.346	78.054	91.534	86.551	125.653	103.909	72.306	74.709	73.929	75.923	78.357	64.249	61.842	64.987	117.311	104.472	113.053	100.329	92.098	82.123	81.915	94.923	86.978	76.788	72.346	78.054
0.800	90.148	87.869	127.462	104.107	72.779	75.392	77.638	79.181	77.717	64.697	59.710	66.567	119.538	105.547	115.095	101.491	93.434	86.861	85.366	94.111	90.881	79.712	72.857	81.150	90.148	87.869	127.462	104.107	72.779	75.392	77.638	79.181	77.717	64.697	59.710	66.567	119.538	105.547	115.095	101.491	93.434	86.861	85.366	94.111	90.881	79.712	72.857	81.150
0.825	95.996	91.413	128.765	105.714	75.943	76.768	78.372	80.693	78.544	67.525	61.860	67.604	123.258	108.481	116.738	106.399	92.893	89.869	88.610	96.566	90.137	78.321	78.087	79.416	95.996	91.413	128.765	105.714	75.943	76.768	78.372	80.693	78.544	67.525	61.860	67.604	123.258	108.481	116.738	106.399	92.893	89.869	88.610	96.566	90.137	78.321	78.087	79.416
0.850	97.035	92.444	131.069	110.880	77.181	80.863	79.548	83.674	79.629	70.482	63.988	66.032	125.074	114.035	120.624	109.835	95.139	90.240	86.341	97.920	90.618	80.946	80.034	82.039	97.035	92.444	131.069	110.880	77.181	80.863	79.548	83.674	79.629	70.482	63.988	66.032	125.074	114.035	120.624	109.835	95.139	90.240	86.341	97.920	90.618	80.946	80.034	82.039
0.875	96.163	93.596	131.447	114.872	78.600	82.817	84.784	85.436	81.074	68.330	64.989	70.370	126.713	110.986	119.545	109.306	98.373	94.125	89.699	99.794	88.233	83.625	80.919	81.128	96.163	93.596	131.447	114.872	78.600	82.817	84.784	85.436	81.074	68.330	64.989	70.370	126.713	110.986	119.545	109.306	98.373	94.125	89.699	99.794	88.233	83.625	80.919	81.128
0.900	99.127	96.495	132.862	115.227	81.902	83.722	87.028	88.302	84.103	68.627	66.170	71.479	128.226	114.487	121.453	112.793	100.297	94.098	90.624	103.406	94.142	84.101	86.226	85.677	99.127	96.495	132.862	115.227	81.902	83.722	87.028	88.302	84.103	68.627	66.170	71.479	128.226	114.487	121.453	112.793	100.297	94.098	90.624	103.406	94.142	84.101	86.226	85.677
0.925	102.760	100.275	129.830	118.274	84.378	83.323	86.893	89.912	83.140	69.142	68.392	72.791	129.738	118.933	123.638	115.139	101.999	97.464	92.978	100.201	92.122	86.533	87.801	83.068	102.760	100.275	129.830	118.274	84.378	83.323	86.893	89.912	83.140	69.142	68.392	72.791	129.738	118.933	123.638	115.139	101.999	97.464	92.978	100.201	92.122	86.533	87.801	83.068
0.950	100.512	98.983	134.155	119.656	83.643	86.897	88.258	92.432	82.441	72.251	66.873	74.432	128.882	117.631	126.036	117.326	100.700	96.684	95.695	105.102	95.596	86.120	92.515	84.798	100.512	98.983	134.155	119.656	83.643	86.897	88.258	92.432	82.441	72.251	66.873	74.432	128.882	117.631	126.036	117.326	100.700	96.684	95.695	105.102	95.596	86.120	92.515	84.798
0.975	102.806	101.913	137.153	124.430	85.934	90.509	88.954	89.208	83.509	72.165	68.603	73.241	131.865	118.596	124.772	117.818	105.241	99.539	95.848	105.588	94.584	87.029	92.225	82.320	102.806	101.913	137.153	124.430	85.934	90.509	88.954	89.208	83.509	72.165	68.603	73.241	131.865	118.596	124.772	117.818	105.241	99.539	95.848	105.588	94.584	87.029	92.225	82.320
1.000	105.447	106.082	137.302	126.877	86.967	91.322	92.424	92.388	83.809	73.126	69.340	73.967	134.051	119.482	128.024	119.994	106.817	100.663	95.920	107.186	95.190	90.740	98.242	89.343	105.447	106.082	137.302	126.877	86.967	91.322	92.424	92.388	83.809	73.126	69.340	73.967	134.051	119.482	128.024	119.994	106.817	100.663	95.920	107.186	95.190	90.740	98.242	89.343
1.025	105.062	106.687	135.567	128.572	90.921	94.114	94.932	94.393	87.632	73.669	68.974	75.600	137.403	119.942	127.574	122.643	109.175	103.894	98.395	108.817	97.380	92.131	101.710	88.857	105.062	106.687	135.567	128.572	90.921	94.114	94.932	94.393	87.632	73.669	68.974	75.600	137.403	119.942	127.574	122.643	109.175	103.894	98.395	108.817	97.380	92.131	101.710	88.857
1.050	106.948	110.966	140.069	127.693	90.795	93.895	94.517	95.084	90.514	77.994	71.577	79.840	135.277	121.391	128.771	124.682	109.375	105.142	100.513	111.659	99.541	94.952	101.038	88.154	106.948	110.966	140.069	127.693	90.795	93.895	94.517	95.084	90.514	77.994	71.577	79.840	135.277	121.391	128.771	124.682	109.375	105.142	100.513	111.659	99.541	94.952	101.038	88.154
1.075	108.031	110.628	138.970	132.754	93.744	97.780	97.421	98.227	90.443	78.309	74.127	78.347	139.944	124.909	130.399	126.008	111.305	107.215	100.183	113.014	98.639	94.876	102.247	91.712	108.031	110.628	138.970	132.754	93.744	97.780	97.421	98.227	90.443	78.309	74.127	78.347	139.944	124.909	130.399	126.008	111.305	107.215	100.183	113.014	98.639	94.876	102.247	91.712
1.100	110.001	112.298	142.122	133.866	96.485	98.701	102.111	101.097	91.434	80.574	74.613	82.268	139.356	125.986	130.221	126.095	113.903	106.856	107.212	115.457	103.363	97.206	108.877	98.555	110.001	112.298	142.122	133.866	96.485	98.701	102.111	101.097	91.434	80.574	74.613	82.268	139.356	125.986	130.221	126.095	113.903	106.856	107.212	115.457	103.363	97.206	108.877	98.555
1.125	111.223	114.935	144.585	138.714	102.556	101.579	102.430	104.334	95.008	83.793	78.895	83.772	144.402	128.272	136.718	134.514	118.053	111.952	106.547	121.907	105.896	101.294	114.268	100.382	111.223	114.935	144.585	138.714	102.556	101.579	102.430	104.334	95.008	83.793	78.895	83.772	144.402	128.272	136.718	134.514	118.053	111.952	106.547	121.907	105.896	101.294	114.268	100.382
1.150	119.237	119.138	148.755	142.559	104.171	106.921	107.134	106.978	98.821	86.959	81.024	86.115	145.503	133.808	137.711	136.785	120.537	118.146	111.138	125.060	109.977	104.029	119.088	101.318	119.237	119.138	148.755	142.559	104.171	106.921	107.134	106.978	98.821	86.959	81.024	86.115	145.503	133.808	137.711	136.785	120.537	118.146	111.138	125.060	109.977	104.029	119.088	101.318
1.175	117.662	121.958	150.393	145.513	106.985	108.127	110.355	111.141	100.739	91.732	82.415	89.976	152.329	138.368	143.571	141.524	125.460	120.213	115.534	128.485	113.378	108.873	120.520	103.975	117.662	121.958	150.393	145.513	106.985	108.127	110.355	111.141	100.739	91.732	82.415	89.976	152.329	138.368	143.571	141.524	125.460	120.213	115.534	128.485	113.378	108.873	120.520	103.975
1.200	123.676	126.727	152.566	150.397	110.255	113.641	112.129	114.310	106.408	93.900	85.148	91.432	155.041	141.355	146.034	149.443	128.955	123.401	118.638	130.797	119.020	110.294	125.303	108.988	123.676	126.727	152.566	150.397	110.255	113.641	112.129	114.310	106.408	93.900	85.148	91.432	155.041	141.355	146.034	149.443	128.955	123.401	118.638	130.797	119.020	110.294	125.303	108.988
1.225	123.728	130.656	157.019	150.904	114.952	114.108	117.223	115.627	107.128	94.925	86.500	93.090	159.164	141.007	149.471	149.920	131.375	123.201	124.676	136.441	121.026	112.652	129.593	107.480	123.728	130.656	157.019	150.904	114.952	114.108	117.223	115.627	107.128	94.925	86.500	93.090	159.164	141.007	149.471	149.920	131.375	123.201	124.676	136.441	121.026	112.652	129.593	107.480
1.250	128.627	131.615	156.690	153.694	119.071	119.446	118.651	118.012	106.927	96.727	87.100	96.569	162.424	149.487	151.697	149.761	135.742	131.425	124.722	136.360	122.712	117.817	128.331	113.005	128.627	131.615	156.690	153.694	119.071	119.446	118.651	118.012	106.927	96.727	87.100	96.569	162.424	149.487	151.697	149.761	135.742	131.425	124.722	136.360	122.712	117.817	128.331	113.005
1.275	129.884	133.260	159.294	158.349	118.938	120.983	119.441	120.541	109.889	95.608	91.515	96.981	164.721	148.657	150.895	154.534	138.014	130.203	127.337	139.651	124.309	122.518	128.667	114.233	129.884	133.260	159.294	158.349	118.938	120.983	119.441	120.541	109.889	95.608	91.515	96.981	164.721	148.657	150.895	154.534	138.014	130.203	127.337	139.651	124.309	122.518	128.667	114.233
1.300	130.380	132.433	160.482	158.213	123.709	123.869	121.876	123.304	110.584	96.976	90.613	99.071	165.982	145.413	154.463	155.128	138.265	132.062	128.318	142.705	124.388	122.969	131.537	118.818	130.380	132.433	160.482	158.213	123.709	123.869	121.876	123.304	110.584	96.976	90.613	99.071	165.982	145.413	154.463	155.128	138.265	132.062	128.318	142.705	124.388	122.969	131.537	118.818
1.325	128.932	135.125	160.408	161.229	122.145	122.695	123.560	120.902	113.186	98.445	92.615	100.607	165.188	146.584	150.856	158.050	138.420	135.416	129.650	143.783	128.305	122.959	134.341	116.642	128.932	135.125	160.408	161.229	122.145	122.695	123.560	120.902	113.186	98.445	92.615	100.607	165.188	146.584	150.856	158.050	138.420	135.416	129.650	143.783	128.305	122.959	134.341	116.642
1.350	130.496	135.573	161.296	162.631	125.701	124.592	122.132	121.878	113.880	99.080	93.153	101.969	164.212	148.250	153.934	158.068	139.981	134.184	130.431	140.207	126.839	122.396	132.592	117.941	130.496	135.573	161.296	162.631	125.701	124.592	122.132	121.878	113.880	99.080	93.153	101.969	164.212	148.250	153.934	158.068	139.981	134.184	130.431	140.207	126.839	122.396	132.592	117.941
1.375	129.193	132.988	158.695	159.878	124.430	121.533	121.211	125.126	112.863	98.394	95.091	100.914	161.027	149.316	152.356	157.181	140.506	134.609	128.582	142.661	129.904	124.098	133.683	118.272	129.193	132.988	158.695	159.878	124.430	121.533	121.211	125.126	112.863	98.394	95.091	100.914	161.027	149.316	152.356	157.181	140.506	134.609	128.582	142.661	129.904	124.098	133.683	118.272
1.400	129.063	130.430	156.351	155.455	123.333	124.019	121.092	122.423	113.567	100.043	92.290	102.270	162.410	145.144	148.666	154.572	142.776	133.444	130.802	144.772	125.517	122.395	131.395	117.742	129.063	130.430	156.351	155.455	123.333	124.019	121.092	122.423	113.567	100.043	92.290	102.270	162.410	145.144	148.666	154.572	142.776	133.444	130.802	144.772	125.517	122.395	131.395	117.742
1.425	127.237	129.108	152.624	154.448	121.862	122.582	121.623	121.484	115.387	102.887	95.541	105.960	161.275	143.707	147.553	152.685	137.389	132.451	131.427	142.830	130.517	120.854	133.103	114.334	127.237	129.108	152.624	154.448	121.862	122.582	121.623	121.484	115.387	102.887	95.541	105.960	161.275	143.707	147.553	152.685	137.389	132.451	131.427	142.830	130.517	120.854	133.103	114.334
1.450	129.121	127.948	152.640	154.910	122.804	120.042	119.206	120.872	118.183	100.035	94.865	104.669	160.024	141.732	148.607	156.192	139.691	135.063	126.452	141.386	131.056	124.765	130.890	121.272	129.121	127.948	152.640	154.910	122.804	120.042	119.206	120.872	118.183	100.035	94.865	104.669	160.024	141.732	148.607	156.192	139.691	135.063	126.452	141.386	131.056	124.765	130.890	121.272
1.475	127.581	128.570	153.027	155.254	121.202	119.501	118.835	119.615	116.359	102.540	98.017	106.096	158.176	141.610	146.649	152.286	138.936	135.242	125.707	141.380	129.968	124.118	131.803	120.251	127.581	128.570	153.027	155.254	121.202	119.501	118.835	119.615	116.359	102.540	98.017	106.096	158.176	141.610	146.649	152.286	138.936	135.242	125.707	141.380	129.968	124.118	131.803	120.251
1.500	128.319	125.248	151.847	153.729	124.102	116.761	117.937	119.191	115.083	102.978	95.074	105.572	158.092	137.920	141.929	151.470	137.871	133.364	128.487	138.896	128.778	127.108	130.321	119.918	128.319	125.248	151.847	153.729	124.102	116.761	117.937	119.191	115.083	102.978	95.074	105.572	158.092	137.920	141.929	151.470	137.871	133.364	128.487	138.896	128.778	127.108	130.321	119.918
1.525	127.043	126.067	151.657	154.017	123.766	117.570	118.595	116.579	115.229	105.798	98.750	107.650	158.856	139.999	147.416	154.549	140.155	133.529	130.533	140.570	130.451	128.102	131.371	123.624	127.043	126.067	151.657	154.017	123.766	117.570	118.595	116.579	115.229	105.798	98.750	107.650	158.856	139.999	147.416	154.549	140.155	133.529	130.533	140.570	130.451	128.102	131.371	123.624
1.550	127.025	130.575	153.983	152.598	124.058	121.799	118.794	121.118	118.777	104.434	99.742	108.804	155.238	139.378	148.070	152.524	139.184	136.110	130.424	140.254	136.502	128.146	132.439	121.611	127.025	130.575	153.983	152.598	124.058	121.799	118.794	121.118	118.777	104.434	99.742	108.804	155.238	139.378	148.070	152.524	139.184	136.110	130.424	140.254	136.502	128.146	132.439	121.611
1.575	129.310	128.772	151.703	156.399	128.780	121.987	120.008	122.426	121.803	106.369	99.154	110.195	156.627	142.500	145.518	156.105	141.181	137.751	133.461	138.336	137.681	127.590	133.001	122.385	129.310	128.772	151.703	156.399	128.780	121.987	120.008	122.426	121.803	106.369	99.154	110.195	156.627	142.500	145.518	156.105	141.181	137.751	133.461	138.336	137.681	127.590	133.001	122.385
1.600	131.705	127.615	152.977	156.576	123.657	120.658	123.035	122.172	118.948	110.234	104.028	113.654	160.443	142.045	149.109	155.541	143.511	138.909	133.887	143.879	130.814	127.286	131.791	124.909	131.705	127.615	152.977	156.576	123.657	120.658	123.035	122.172	118.948	110.234	104.028	113.654	160.443	142.045	149.109	155.541	143.511	138.909	133.887	143.879	130.814	127.286	131.791	124.909
1.625	130.247	127.533	155.675	156.824	127.235	121.373	117.713	120.926	121.833	108.166	101.937	114.067	156.962	142.325	146.415	153.914	141.772	139.385	133.378	144.171	133.000	125.777	128.120	127.676	130.247	127.533	155.675	156.824	127.235	121.373	117.713	120.926	121.833	108.166	101.937	114.067	156.962	142.325	146.415	153.914	141.772	139.385	133.378	144.171	133.000	125.777	128.120	127.676
1.650	130.603	126.638	153.240	152.036	127.111	124.144	119.960	119.036	125.547	110.930	103.252	113.507	157.926	141.147	147.111	154.068	142.741	138.332	132.961	140.874	132.441	125.848	128.848	129.403	130.603	126.638	153.240	152.036	127.111	124.144	119.960	119.036	125.547	110.930	103.252	113.507	157.926	141.147	147.111	154.068	142.741	138.332	132.961	140.874	132.441	125.848	128.848	129.403
1.675	129.416	126.338	155.909	154.365	125.526	120.427	121.892	119.705	125.052	109.066	103.821	114.263	157.149	140.903	147.013	153.166	144.592	140.387	134.214	143.693	132.567	122.958	128.374	128.068	129.416	126.338	155.909	154.365	125.526	120.427	121.892	119.705	125.052	109.066	103.821	114.263	157.149	140.903	147.013	153.166	144.592	140.387	134.214	143.693	132.567	122.958	128.374	128.068
1.700	128.773	124.757	154.464	153.227	123.521	120.192	121.351	118.704	120.743	109.308	105.492	117.994	157.253	139.215	145.490	154.840	143.313	138.612	129.992	143.085	130.065	124.896	128.611	127.923	128.773	124.757	154.464	153.227	123.521	120.192	121.351	118.704	120.743	109.308	105.492	117.994	157.253	139.215	145.490	154.840	143.313	138.612	129.992	143.085	130.065	124.896	128.611	127.923
1.725	128.830	125.172	153.384	151.569	127.954	120.846	117.530	122.222	123.833	107.906	106.884	115.588	156.271	141.969	145.256	152.622	144.218	138.696	131.911	140.307	132.977	125.340	123.568	126.802	128.830	125.172	153.384	151.569	127.954	120.846	117.530	122.222	123.833	107.906	106.884	115.588	156.271	141.969	145.256	152.622	144.218	138.696	131.911	140.307	132.977	125.340	123.568	126.802
1.750	127.553	121.220	150.794	152.183	124.212	120.160	118.640	121.304	123.323	108.770	105.748	114.574	153.844	138.575	143.704	149.498	141.359	136.465	132.165	142.529	131.248	123.733	126.217	129.091	127.553	121.220	150.794	152.183	124.212	120.160	118.640	121.304	123.323	108.770	105.748	114.574	153.844	138.575	143.704	149.498	141.359	136.465	132.165	142.529	131.248	123.733	126.217	129.091
1.775	127.255	118.643	149.588	151.429	126.222	121.010	116.273	121.412	121.310	109.312	103.563	112.039	152.720	137.676	141.093	150.962	140.773	137.894	131.648	138.265	131.767	125.201	123.325	126.607	127.255	118.643	149.588	151.429	126.222	121.010	116.273	121.412	121.310	109.312	103.563	112.039	152.720	137.676	141.093	150.962	140.773	137.894	131.648	138.265	131.767	125.201	123.325	126.607
1.800	124.225	119.222	144.543	148.005	121.699	119.490	117.184	115.017	122.011	106.875	104.901	116.313	150.681	132.571	137.394	143.452	138.537	134.624	126.740	138.427	130.549	122.565	118.063	125.472	124.225	119.222	144.543	148.005	121.699	119.490	117.184	115.017	122.011	106.875	104.901	116.313	150.681	132.571	137.394	143.452	138.537	134.624	126.740	138.427	130.549	122.565	118.063	125.472
1.825	121.506	113.330	144.143	144.504	122.182	116.771	114.466	115.167	119.279	106.043	102.339	111.641	145.847	129.590	134.201	145.441	137.851	131.888	124.997	135.047	127.821	121.490	117.667	122.726	121.506	113.330	144.143	144.504	122.182	116.771	114.466	115.167	119.279	106.043	102.339	111.641	145.847	129.590	134.201	145.441	137.851	131.888	124.997	135.047	127.821	121.490	117.667	122.726
1.850	120.387	109.833	141.172	141.242	120.912	117.294	111.602	114.117	118.291	103.652	102.825	109.065	142.292	126.128	134.048	139.165	133.098	132.374	123.910	130.775	126.809	118.760	113.891	121.621	120.387	109.833	141.172	141.242	120.912	117.294	111.602	114.117	118.291	103.652	102.825	109.065	142.292	126.128	134.048	139.165	133.098	132.374	123.910	130.775	126.809	118.760	113.891	121.621
1.875	119.028	107.852	138.767	139.182	116.926	114.915	111.678	110.786	118.438	103.659	100.473	110.195	143.809	125.706	131.237	139.756	133.958	129.659	125.485	135.076	125.717	117.508	114.165	121.326	119.028	107.852	138.767	139.182	116.926	114.915	111.678	110.786	118.438	103.659	100.473	110.195	143.809	125.706	131.237	139.756	133.958	129.659	125.485	135.076	125.717	117.508	114.165	121.326
1.900	115.586	103.816	135.596	136.484	116.345	112.127	107.075	108.619	115.352	103.385	99.627	109.159	137.376	123.664	126.221	136.252	130.058	125.359	121.894	127.601	123.898	116.642	115.057	120.065	115.586	103.816	135.596	136.484	116.345	112.127	107.075	108.619	115.352	103.385	99.627	109.159	137.376	123.664	126.221	136.252	130.058	125.359	121.894	127.601	123.898	116.642	115.057	120.065
1.925	115.898	100.214	131.337	135.612	116.328	109.751	109.183	108.952	115.884	102.130	97.578	109.897	136.568	119.028	125.210	132.230	127.070	125.656	119.654	122.897	123.632	112.664	110.946	116.244	115.898	100.214	131.337	135.612	116.328	109.751	109.183	108.952	115.884	102.130	97.578	109.897	136.568	119.028	125.210	132.230	127.070	125.656	119.654	122.897	123.632	112.664	110.946	116.244
1.950	113.348	100.136	130.925	131.791	113.581	111.927	104.986	106.747	113.570	98.620	98.488	105.813	132.238	117.237	121.226	128.628	124.057	120.264	116.348	124.526	122.963	111.248	108.996	115.671	113.348	100.136	130.925	131.791	113.581	111.927	104.986	106.747	113.570	98.620	98.488	105.813	132.238	117.237	121.226	128.628	124.057	120.264	116.348	124.526	122.963	111.248	108.996	115.671
1.975	110.044	97.492	130.756	128.929	113.531	109.469	104.886	104.092	111.945	99.235	94.261	107.806	131.967	116.260	121.808	128.587	122.769	120.631	115.438	121.205	120.659	113.504	107.290	119.368	110.044	97.492	130.756	128.929	113.531	109.469	104.886	104.092	111.945	99.235	94.261	107.806	131.967	116.260	121.808	128.587	122.769	120.631	115.438	121.205	120.659	113.504	107.290	119.368
2.000	112.108	93.607	127.048	124.926	111.558	108.422	103.325	104.516	114.698	97.305	94.842	107.726	130.026	118.750	120.673	126.435	120.731	120.320	114.233	123.668	121.271	109.905	106.892	118.521	112.108	93.607	127.048	124.926	111.558	108.422	103.325	104.516	114.698	97.305	94.842	107.726	130.026	118.750	120.673	126.435	120.731	120.320	114.233	123.668	121.271	109.905	106.892	118.521
2.025	111.954	97.141	126.606	126.192	108.520	107.865	102.987	106.275	110.462	98.391	94.954	109.403	128.074	114.096	119.093	122.063	120.710	119.335	113.300	124.268	121.107	111.485	106.034	112.774	111.954	97.141	126.606	126.192	108.520	107.865	102.987	106.275	110.462	98.391	94.954	109.403	128.074	114.096	119.093	122.063	120.710	119.335	113.300	124.268	121.107	111.485	106.034	112.774
2.050	106.294	91.622	123.025	123.741	110.382	106.951	102.958	104.003	114.012	97.049	97.882	106.536	126.681	115.107	117.816	122.027	118.143	116.538	111.957	120.201	120.247	110.354	105.320	114.623	106.294	91.622	123.025	123.741	110.382	106.951	102.958	104.003	114.012	97.049	97.882	106.536	126.681	115.107	117.816	122.027	118.143	116.538	111.957	120.201	120.247	110.354	105.320	114.623
2.075	106.261	91.861	121.583	121.858	109.539	104.924	99.928	100.442	111.411	98.111	94.987	106.419	122.363	113.532	114.415	120.412	119.928	116.248	110.573	117.020	119.898	111.235	102.834	112.215	106.261	91.861	121.583	121.858	109.539	104.924	99.928	100.442	111.411	98.111	94.987	106.419	122.363	113.532	114.415	120.412	119.928	116.248	110.573	117.020	119.898	111.235	102.834	112.215
2.100	105.712	88.977	120.151	119.948	106.335	102.698	99.337	97.995	110.731	94.082	92.307	102.978	120.734	108.999	111.238	118.653	116.252	110.643	111.540	120.274	118.010	107.240	101.333	113.436	105.712	88.977	120.151	119.948	106.335	102.698	99.337	97.995	110.731	94.082	92.307	102.978	120.734	108.999	111.238	118.653	116.252	110.643	111.540	120.274	118.010	107.240	101.333	113.436
2.125	103.824	88.635	117.111	118.614	107.187	99.304	94.815	99.463	105.974	94.560	96.103	101.223	121.142	105.727	109.072	115.273	116.434	113.566	105.688	115.424	111.567	108.393	100.202	109.854	103.824	88.635	117.111	118.614	107.187	99.304	94.815	99.463	105.974	94.560	96.103	101.223	121.142	105.727	109.072	115.273	116.434	113.566	105.688	115.424	111.567	108.393	100.202	109.854
2.150	102.937	85.298	114.450	115.520	103.956	98.360	91.854	94.771	104.443	91.717	89.886	102.317	115.806	103.263	106.588	113.308	112.090	107.829	105.512	109.265	112.817	105.440	98.354	110.607	102.937	85.298	114.450	115.520	103.956	98.360	91.854	94.771	104.443	91.717	89.886	102.317	115.806	103.263	106.588	113.308	112.090	107.829	105.512	109.265	112.817	105.440	98.354	110.607
2.175	98.576	83.718	113.521	112.233	102.259	96.725	94.873	92.750	103.694	92.602	89.234	100.290	112.784	100.771	106.812	111.736	108.961	109.343	104.639	111.079	111.169	104.003	92.328	108.438	98.576	83.718	113.521	112.233	102.259	96.725	94.873	92.750	103.694	92.602	89.234	100.290	112.784	100.771	106.812	111.736	108.961	109.343	104.639	111.079	111.169	104.003	92.328	108.438
2.200	94.702	80.445	111.547	111.207	101.607	94.610	89.791	90.375	100.105	88.078	89.120	99.375	109.980	100.153	102.128	110.564	106.876	101.807	101.667	105.989	110.166	99.613	92.758	106.112	94.702	80.445	111.547	111.207	101.607	94.610	89.791	90.375	100.105	88.078	89.120	99.375	109.980	100.153	102.128	110.564	106.876	101.807	101.667	105.989	110.166	99.613	92.758	106.112
2.225	93.524	78.155	106.793	108.150	98.243	94.450	88.236	88.312	99.405	86.714	88.137	96.318	107.301	93.718	101.009	108.382	102.998	103.149	96.436	103.938	105.590	99.639	88.570	103.944	93.524	78.155	106.793	108.150	98.243	94.450	88.236	88.312	99.405	86.714	88.137	96.318	107.301	93.718	101.009	108.382	102.998	103.149	96.436	103.938	105.590	99.639	88.570	103.944
2.250	90.473	75.824	106.341	107.009	97.407	89.048	85.331	88.589	99.346	86.482	85.860	95.041	104.465	94.295	98.858	103.750	101.507	99.430	96.240	103.600	103.046	95.891	85.644	99.185	90.473	75.824	106.341	107.009	97.407	89.048	85.331	88.589	99.346	86.482	85.860	95.041	104.465	94.295	98.858	103.750	101.507	99.430	96.240	103.600	103.046	95.891	85.644	99.185
2.275	91.585	73.138	103.899	104.245	93.399	91.110	86.547	85.307	98.134	84.249	84.157	94.991	101.853	91.638	96.355	105.247	101.194	98.717	95.142	100.800	102.347	94.380	86.320	100.060	91.585	73.138	103.899	104.245	93.399	91.110	86.547	85.307	98.134	84.249	84.157	94.991	101.853	91.638	96.355	105.247	101.194	98.717	95.142	100.800	102.347	94.380	86.320	100.060
2.300	88.280	72.950	101.351	100.262	91.770	89.969	83.859	81.258	95.832	80.210	80.877	94.159	101.290	90.155	95.459	101.593	99.125	95.524	91.149	97.944	100.580	95.273	84.744	100.520	88.280	72.950	101.351	100.262	91.770	89.969	83.859	81.258	95.832	80.210	80.877	94.159	101.290	90.155	95.459	101.593	99.125	95.524	91.149	97.944	100.580	95.273	84.744	100.520
2.325	85.482	73.239	100.571	98.967	94.919	87.309	82.201	81.118	94.249	79.899	80.379	91.590	101.017	91.259	91.125	100.649	97.513	98.864	91.582	100.302	101.340	92.314	83.530	100.798	85.482	73.239	100.571	98.967	94.919	87.309	82.201	81.118	94.249	79.899	80.379	91.590	101.017	91.259	91.125	100.649	97.513	98.864	91.582	100.302	101.340	92.314	83.530	100.798
2.350	84.869	71.029	98.436	97.455	90.630	87.022	82.595	82.834	92.671	83.134	81.529	91.225	98.739	88.376	93.065	100.140	95.972	95.816	91.631	98.527	98.883	88.746	85.383	98.409	84.869	71.029	98.436	97.455	90.630	87.022	82.595	82.834	92.671	83.134	81.529	91.225	98.739	88.376	93.065	100.140	95.972	95.816	91.631	98.527	98.883	88.746	85.383	98.409
2.375	83.914	71.784	94.601	96.048	88.469	86.802	79.368	80.258	96.408	81.046	80.162	88.623	97.582	87.649	89.683	98.688	95.343	95.871	89.374	98.774	98.236	90.192	82.764	94.120	83.914	71.784	94.601	96.048	88.469	86.802	79.368	80.258	96.408	81.046	80.162	88.623	97.582	87.649	89.683	98.688	95.343	95.871	89.374	98.774	98.236	90.192	82.764	94.120
2.400	84.070	67.943	95.250	97.429	89.098	84.918	74.716	78.133	93.006	81.876	78.560	88.287	94.197	84.039	86.358	95.450	92.996	93.445	88.992	96.361	97.452	88.515	82.762	97.449	84.070	67.943	95.250	97.429	89.098	84.918	74.716	78.133	93.006	81.876	78.560	88.287	94.197	84.039	86.358	95.450	92.996	93.445	88.992	96.361	97.452	88.515	82.762	97.449
2.425	82.909	66.785	91.359	92.864	87.178	84.478	76.133	78.899	91.093	77.287	76.850	84.399	95.334	84.182	86.144	92.982	94.486	91.393	85.612	93.595	96.025	88.622	81.328	94.625	82.909	66.785	91.359	92.864	87.178	84.478	76.133	78.899	91.093	77.287	76.850	84.399	95.334	84.182	86.144	92.982	94.486	91.393	85.612	93.595	96.025	88.622	81.328	94.625
2.450	79.549	67.243	91.300	93.994	85.723	82.699	76.345	77.235	91.216	76.399	77.875	85.851	94.860	80.067	84.146	91.001	91.239	90.405	84.837	89.289	94.729	84.705	80.330	91.274	79.549	67.243	91.300	93.994	85.723	82.699	76.345	77.235	91.216	76.399	77.875	85.851	94.860	80.067	84.146	91.001	91.239	90.405	84.837	89.289	94.729	84.705	80.330	91.274
2.475	77.693	65.854	88.395	87.460	83.922	77.650	73.545	74.869	86.844	76.616	74.713	85.863	93.493	81.619	84.629	90.026	89.940	90.618	84.169	91.016	91.760	82.679	77.143	90.466	77.693	65.854	88.395	87.460	83.922	77.650	73.545	74.869	86.844	76.616	74.713	85.863	93.493	81.619	84.629	90.026	89.940	90.618	84.169	91.016	91.760	82.679	77.143	90.466
2.500	77.754	66.972	87.182	86.263	81.614	79.581	76.947	72.767	84.488	73.333	72.756	82.856	91.207	78.262	82.475	87.174	85.790	87.907	83.599	87.161	91.688	83.699	77.184	90.801	77.754	66.972	87.182	86.263	81.614	79.581	76.947	72.767	84.488	73.333	72.756	82.856	91.207	78.262	82.475	87.174	85.790	87.907	83.599	87.161	91.688	83.699	77.184	90.801
2.525	74.041	63.399	87.325	84.763	81.495	76.220	72.418	69.807	84.286	73.684	74.429	83.058	88.023	76.061	78.736	85.625	87.557	87.086	81.053	86.882	90.031	85.634	78.716	88.016	74.041	63.399	87.325	84.763	81.495	76.220	72.418	69.807	84.286	73.684	74.429	83.058	88.023	76.061	78.736	85.625	87.557	87.086	81.053	86.882	90.031	85.634	78.716	88.016
2.550	72.070	63.812	84.075	84.505	80.406	75.721	67.668	69.022	80.193	72.816	70.690	81.668	84.073	75.414	77.975	82.719	86.018	83.191	80.530	85.830	87.713	81.757	76.048	85.769	72.070	63.812	84.075	84.505	80.406	75.721	67.668	69.022	80.193	72.816	70.690	81.668	84.073	75.414	77.975	82.719	86.018	83.191	80.530	85.830	87.713	81.757	76.048	85.769
2.575	69.498	63.867	81.774	83.154	80.052	74.508	70.418	68.057	80.247	70.220	68.775	78.358	80.375	71.992	75.183	81.377	84.046	84.364	79.699	84.278	85.655	79.154	72.589	83.982	69.498	63.867	81.774	83.154	80.052	74.508	70.418	68.057	80.247	70.220	68.775	78.358	80.375	71.992	75.183	81.377	84.046	84.364	79.699	84.278	85.655	79.154	72.589	83.982
2.600	68.934	60.193	81.387	82.803	78.746	73.692	70.491	71.042	78.315	69.562	66.344	78.719	82.498	72.944	73.097	79.398	78.692	82.114	75.905	81.316	83.797	77.724	73.397	83.450	68.934	60.193	81.387	82.803	78.746	73.692	70.491	71.042	78.315	69.562	66.344	78.719	82.498	72.944	73.097	79.398	78.692	82.114	75.905	81.316	83.797	77.724	73.397	83.450
2.625	69.525	57.401	81.549	77.211	75.581	68.723	70.140	65.768	78.702	66.045	65.021	77.342	79.678	70.071	73.580	78.451	79.077	79.184	76.199	76.911	82.114	75.535	68.085	84.368	69.525	57.401	81.549	77.211	75.581	68.723	70.140	65.768	78.702	66.045	65.021	77.342	79.678	70.071	73.580	78.451	79.077	79.184	76.199	76.911	82.114	75.535	68.085	84.368
2.650	67.604	57.026	79.088	79.059	75.328	70.480	67.105	64.794	76.065	66.571	65.305	75.656	79.083	70.263	71.169	74.520	77.010	75.203	74.259	78.849	79.804	71.903	67.363	81.539	67.604	57.026	79.088	79.059	75.328	70.480	67.105	64.794	76.065	66.571	65.305	75.656	79.083	70.263	71.169	74.520	77.010	75.203	74.259	78.849	79.804	71.903	67.363	81.539
2.675	64.922	56.287	76.396	77.935	70.263	68.755	66.740	62.298	74.726	62.722	63.470	73.138	76.824	66.604	70.397	71.520	75.480	75.517	70.919	77.081	77.700	74.053	69.571	77.216	64.922	56.287	76.396	77.935	70.263	68.755	66.740	62.298	74.726	62.722	63.470	73.138	76.824	66.604	70.397	71.520	75.480	75.517	70.919	77.081	77.700	74.053	69.571	77.216
2.700	63.163	53.381	74.262	73.727	71.131	67.037	63.723	61.140	75.760	63.453	62.515	71.048	75.238	64.939	68.725	73.217	73.904	73.856	72.136	75.947	76.604	72.277	67.636	77.019	63.163	53.381	74.262	73.727	71.131	67.037	63.723	61.140	75.760	63.453	62.515	71.048	75.238	64.939	68.725	73.217	73.904	73.856	72.136	75.947	76.604	72.277	67.636	77.019
2.725	60.887	54.326	71.241	73.366	70.745	64.054	63.635	60.474	72.944	61.225	59.600	70.971	71.931	65.947	67.727	71.569	73.581	74.950	70.512	74.695	77.925	69.147	64.045	74.203	60.887	54.326	71.241	73.366	70.745	64.054	63.635	60.474	72.944	61.225	59.600	70.971	71.931	65.947	67.727	71.569	73.581	74.950	70.512	74.695	77.925	69.147	64.045	74.203
2.750	59.791	52.526	70.698	70.077	69.187	65.779	63.134	60.803	69.660	61.300	59.402	67.512	71.756	63.678	66.579	72.595	72.424	70.643	67.658	71.689	75.710	70.326	66.605	77.292	59.791	52.526	70.698	70.077	69.187	65.779	63.134	60.803	69.660	61.300	59.402	67.512	71.756	63.678	66.579	72.595	72.424	70.643	67.658	71.689	75.710	70.326	66.605	77.292
2.775	59.883	50.487	70.540	72.390	65.577	63.723	63.459	57.009	69.923	57.938	60.029	66.679	69.089	65.086	65.984	71.550	70.018	72.438	67.239	71.510	74.854	70.025	62.352	76.488	59.883	50.487	70.540	72.390	65.577	63.723	63.459	57.009	69.923	57.938	60.029	66.679	69.089	65.086	65.984	71.550	70.018	72.438	67.239	71.510	74.854	70.025	62.352	76.488
2.800	60.117	51.814	68.664	70.619	66.296	66.070	61.051	58.969	71.286	59.068	58.692	66.449	68.488	60.495	65.098	70.766	67.372	71.019	65.723	68.889	72.310	68.988	65.948	73.193	60.117	51.814	68.664	70.619	66.296	66.070	61.051	58.969	71.286	59.068	58.692	66.449	68.488	60.495	65.098	70.766	67.372	71.019	65.723	68.889	72.310	68.988	65.948	73.193
2.825	58.699	52.704	67.987	68.993	65.927	64.255	61.310	54.129	67.960	59.216	58.097	69.086	70.261	62.574	61.692	67.482	67.392	68.590	66.651	70.494	74.185	67.588	65.085	75.213	58.699	52.704	67.987	68.993	65.927	64.255	61.310	54.129	67.960	59.216	58.097	69.086	70.261	62.574	61.692	67.482	67.392	68.590	66.651	70.494	74.185	67.588	65.085	75.213
2.850	56.205	50.323	70.320	66.060	66.251	64.600	59.142	57.699	67.776	58.088	56.773	67.596	68.779	58.655	63.543	67.051	68.727	69.075	64.039	70.519	72.085	67.657	63.280	74.728	56.205	50.323	70.320	66.060	66.251	64.600	59.142	57.699	67.776	58.088	56.773	67.596	68.779	58.655	63.543	67.051	68.727	69.075	64.039	70.519	72.085	67.657	63.280	74.728
2.875	57.027	48.636	67.941	69.099	65.002	61.297	59.112	55.829	64.431	57.412	57.547	65.988	69.184	61.559	62.942	67.226	68.898	68.115	63.365	71.221	72.628	64.953	64.457	72.439	57.027	48.636	67.941	69.099	65.002	61.297	59.112	55.829	64.431	57.412	57.547	65.988	69.184	61.559	62.942	67.226	68.898	68.115	63.365	71.221	72.628	64.953	64.457	72.439
2.900	56.412	48.962	68.380	68.381	62.728	58.736	56.717	55.215	67.595	55.059	55.396	67.317	67.671	55.866	62.558	66.440	67.023	70.546	65.949	66.697	70.748	68.575	64.131	70.351	56.412	48.962	68.380	68.381	62.728	58.736	56.717	55.215	67.595	55.059	55.396	67.317	67.671	55.866	62.558	66.440	67.023	70.546	65.949	66.697	70.748	68.575	64.131	70.351
2.925	56.729	48.836	66.617	66.894	65.076	58.128	58.346	58.028	66.979	56.841	54.984	63.674	67.122	57.243	59.933	65.770	67.986	69.322	65.521	70.997	69.138	65.523	61.005	71.084	56.729	48.836	66.617	66.894	65.076	58.128	58.346	58.028	66.979	56.841	54.984	63.674	67.122	57.243	59.933	65.770	67.986	69.322	65.521	70.997	69.138	65.523	61.005	71.084
2.950	54.979	48.379	63.385	64.369	62.723	59.286	57.221	55.672	66.754	55.347	57.528	66.924	63.809	59.024	63.126	63.967	64.229	65.754	63.097	66.220	69.007	64.488	60.663	70.211	54.979	48.379	63.385	64.369	62.723	59.286	57.221	55.672	66.754	55.347	57.528	66.924	63.809	59.024	63.126	63.967	64.229	65.754	63.097	66.220	69.007	64.488	60.663	70.211
2.975	52.014	46.405	65.029	66.632	64.429	58.985	55.622	54.468	63.783	57.642	56.315	67.474	66.775	57.961	58.408	62.589	65.499	64.607	63.102	67.560	68.591	63.515	61.971	67.461	52.014	46.405	65.029	66.632	64.429	58.985	55.622	54.468	63.783	57.642	56.315	67.474	66.775	57.961	58.408	62.589	65.499	64.607	63.102	67.560	68.591	63.515	61.971	67.461
3.000	52.947	49.118	63.204	64.434	61.080	57.794	53.108	51.994	62.370	54.433	54.440	59.801	64.208	55.674	58.408	63.993	64.024	65.393	61.474	66.877	68.524	62.201	63.117	67.472	52.947	49.118	63.204	64.434	61.080	57.794	53.108	51.994	62.370	54.433	54.440	59.801	64.208	55.674	58.408	63.993	64.024	65.393	61.474	66.877	68.524	62.201	63.117	67.472
3.025	54.605	47.469	61.816	64.375	62.621	58.930	55.016	52.662	64.025	53.808	54.952	64.079	66.581	54.931	59.201	61.863	62.336	64.947	59.099	63.443	67.538	65.411	61.121	68.371	54.605	47.469	61.816	64.375	62.621	58.930	55.016	52.662	64.025	53.808	54.952	64.079	66.581	54.931	59.201	61.863	62.336	64.947	59.099	63.443	67.538	65.411	61.121	68.371
3.050	51.928	46.887	61.878	62.666	60.678	56.712	53.743	52.875	61.614	52.422	53.534	61.192	64.324	59.344	55.940	58.465	61.830	65.548	62.395	65.181	70.770	63.536	59.669	65.085	51.928	46.887	61.878	62.666	60.678	56.712	53.743	52.875	61.614	52.422	53.534	61.192	64.324	59.344	55.940	58.465	61.830	65.548	62.395	65.181	70.770	63.536	59.669	65.085
3.075	52.053	47.744	60.645	62.299	60.320	55.446	54.475	50.043	60.326	52.661	53.416	58.891	63.803	55.457	59.248	61.500	63.930	65.184	61.013	63.481	65.662	62.357	60.996	68.833	52.053	47.744	60.645	62.299	60.320	55.446	54.475	50.043	60.326	52.661	53.416	58.891	63.803	55.457	59.248	61.500	63.930	65.184	61.013	63.481	65.662	62.357	60.996	68.833
3.100	48.442	46.021	60.107	59.845	60.982	55.071	54.076	47.567	62.063	51.476	50.910	58.235	64.345	53.718	56.209	60.649	61.357	61.172	57.779	66.716	63.725	60.925	56.740	66.364	48.442	46.021	60.107	59.845	60.982	55.071	54.076	47.567	62.063	51.476	50.910	58.235	64.345	53.718	56.209	60.649	61.357	61.172	57.779	66.716	63.725	60.925	56.740	66.364
3.125	50.425	43.525	57.396	61.256	61.295	56.446	51.310	49.186	60.237	51.038	51.862	57.401	60.663	52.030	55.131	59.183	58.063	60.926	57.673	64.428	63.688	60.838	57.965	65.561	50.425	43.525	57.396	61.256	61.295	56.446	51.310	49.186	60.237	51.038	51.862	57.401	60.663	52.030	55.131	59.183	58.063	60.926	57.673	64.428	63.688	60.838	57.965	65.561
3.150	47.729	44.514	57.886	58.947	57.389	56.114	50.753	48.643	59.194	50.009	50.101	57.012	60.364	51.889	53.578	57.878	63.587	59.946	55.742	65.409	62.823	62.146	57.422	63.525	47.729	44.514	57.886	58.947	57.389	56.114	50.753	48.643	59.194	50.009	50.101	57.012	60.364	51.889	53.578	57.878	63.587	59.946	55.742	65.409	62.823	62.146	57.422	63.525
3.175	48.960	42.566	60.320	56.654	57.055	54.209	52.599	47.877	56.670	50.850	47.584	59.026	59.581	49.580	54.079	55.879	58.474	58.342	54.895	63.183	62.861	60.035	54.236	61.414	48.960	42.566	60.320	56.654	57.055	54.209	52.599	47.877	56.670	50.850	47.584	59.026	59.581	49.580	54.079	55.879	58.474	58.342	54.895	63.183	62.861	60.035	54.236	61.414
3.200	46.833	43.809	55.942	58.779	55.717	52.219	51.906	46.010	57.306	48.210	47.813	56.960	56.444	50.139	49.713	58.286	59.600	61.113	57.360	61.434	65.084	57.697	61.584	55.115	46.833	43.809	55.942	58.779	55.717	52.219	51.906	46.010	57.306	48.210	47.813	56.960	56.444	50.139	49.713	58.286	59.600	61.113	57.360	61.434	65.084	57.697	61.584	55.115
3.225	45.113	42.365	57.809	56.027	56.191	50.420	49.509	45.597	55.394	49.836	50.352	58.833	58.164	48.680	50.409	54.825	56.534	60.519	54.968	58.586	61.353	57.516	58.043	61.321	45.113	42.365	57.809	56.027	56.191	50.420	49.509	45.597	55.394	49.836	50.352	58.833	58.164	48.680	50.409	54.825	56.534	60.519	54.968	58.586	61.353	57.516	58.043	61.321
3.250	46.426	40.724	57.025	54.584	53.836	51.177	52.061	47.248	59.551	49.627	48.425	56.194	56.127	50.640	52.517	54.462	58.673	61.133	53.271	58.470	64.913	58.036	55.206	60.972	46.426	40.724	57.025	54.584	53.836	51.177	52.061	47.248	59.551	49.627	48.425	56.194	56.127	50.640	52.517	54.462	58.673	61.133	53.271	58.470	64.913	58.036	55.206	60.972
3.275	45.898	42.187	55.618	56.448	52.770	50.978	49.580	45.551	55.968	49.629	48.845	54.451	57.760	48.024	53.310	55.950	57.955	58.055	53.776	60.293	60.772	58.097	55.718	62.181	45.898	42.187	55.618	56.448	52.770	50.978	49.580	45.551	55.968	49.629	48.845	54.451	57.760	48.024	53.310	55.950	57.955	58.055	53.776	60.293	60.772	58.097	55.718	62.181
3.300	44.011	42.025	54.112	55.427	57.442	50.037	49.326	47.009	56.196	47.798	49.529	53.213	55.081	47.488	50.580	55.983	56.984	58.139	53.986	58.949	60.786	56.214	55.382	62.676	44.011	42.025	54.112	55.427	57.442	50.037	49.326	47.009	56.196	47.798	49.529	53.213	55.081	47.488	50.580	55.983	56.984	58.139	53.986	58.949	60.786	56.214	55.382	62.676
3.325	46.771	41.755	52.144	53.550	55.098	50.118	49.727	48.389	55.268	45.898	44.078	54.393	54.803	48.975	52.054	52.172	56.260	57.642	54.027	58.603	61.219	55.906	56.249	59.512	46.771	41.755	52.144	53.550	55.098	50.118	49.727	48.389	55.268	45.898	44.078	54.393	54.803	48.975	52.054	52.172	56.260	57.642	54.027	58.603	61.219	55.906	56.249	59.512
3.350	44.166	41.532	53.642	55.983	54.611	52.373	47.064	44.826	52.559	45.739	46.868	54.491	57.574	48.829	50.587	51.650	56.540	57.271	51.381	59.188	58.098	57.886	56.070	58.414	44.166	41.532	53.642	55.983	54.611	52.373	47.064	44.826	52.559	45.739	46.868	54.491	57.574	48.829	50.587	51.650	56.540	57.271	51.381	59.188	58.098	57.886	56.070	58.414
3.375	43.208	40.192	53.316	51.889	53.741	52.299	49.118	46.120	56.780	47.489	46.131	53.563	54.553	48.679	49.442	56.781	54.010	58.615	54.670	59.438	62.071	56.892	55.252	58.247	43.208	40.192	53.316	51.889	53.741	52.299	49.118	46.120	56.780	47.489	46.131	53.563	54.553	48.679	49.442	56.781	54.010	58.615	54.670	59.438	62.071	56.892	55.252	58.247
3.400	44.282	40.866	51.023	52.823	57.314	51.949	49.358	42.629	51.849	47.219	46.980	54.386	55.273	48.727	49.076	54.647	55.581	56.052	52.944	57.346	57.594	54.736	55.856	59.786	44.282	40.866	51.023	52.823	57.314	51.949	49.358	42.629	51.849	47.219	46.980	54.386	55.273	48.727	49.076	54.647	55.581	56.052	52.944	57.346	57.594	54.736	55.856	59.786
3.425	43.735	42.439	53.190	53.838	54.712	50.223	47.336	44.490	54.759	44.329	46.966	54.749	53.844	46.546	49.015	53.575	53.470	57.112	53.707	59.572	60.931	55.764	53.740	54.808	43.735	42.439	53.190	53.838	54.712	50.223	47.336	44.490	54.759	44.329	46.966	54.749	53.844	46.546	49.015	53.575	53.470	57.112	53.707	59.572	60.931	55.764	53.740	54.808
3.450	42.702	41.254	52.594	51.390	54.072	49.570	47.533	44.165	54.803	45.506	44.423	52.288	57.528	45.791	50.329	52.874	55.842	57.172	54.066	58.145	59.413	55.467	52.830	58.358	42.702	41.254	52.594	51.390	54.072	49.570	47.533	44.165	54.803	45.506	44.423	52.288	57.528	45.791	50.329	52.874	55.842	57.172	54.066	58.145	59.413	55.467	52.830	58.358
3.475	44.705	42.522	52.672	52.002	53.241	48.231	47.798	45.733	53.082	45.263	45.435	54.347	56.143	45.012	48.275	54.029	55.028	54.615	53.289	58.645	58.563	53.477	53.955	55.268	44.705	42.522	52.672	52.002	53.241	48.231	47.798	45.733	53.082	45.263	45.435	54.347	56.143	45.012	48.275	54.029	55.028	54.615	53.289	58.645	58.563	53.477	53.955	55.268
3.500	41.667	41.380	52.780	52.575	53.320	48.720	47.775	41.943	55.235	45.820	44.765	52.483	53.365	44.843	45.372	51.497	53.218	55.481	52.650	54.490	56.300	54.617	55.190	55.157	41.667	41.380	52.780	52.575	53.320	48.720	47.775	41.943	55.235	45.820	44.765	52.483	53.365	44.843	45.372	51.497	53.218	55.481	52.650	54.490	56.300	54.617	55.190	55.157
3.525	41.057	42.978	52.526	53.086	51.222	46.267	45.107	40.269	51.538	46.014	43.932	53.419	54.459	42.304	49.856	53.064	53.175	53.840	52.626	53.856	57.451	54.592	55.900	53.940	41.057	42.978	52.526	53.086	51.222	46.267	45.107	40.269	51.538	46.014	43.932	53.419	54.459	42.304	49.856	53.064	53.175	53.840	52.626	53.856	57.451	54.592	55.900	53.940
3.550	41.717	40.936	50.649	51.003	51.694	48.560	46.341	41.498	50.399	43.842	43.841	52.166	53.949	43.543	44.946	49.576	55.132	54.391	53.215	52.918	56.079	50.621	54.359	56.825	41.717	40.936	50.649	51.003	51.694	48.560	46.341	41.498	50.399	43.842	43.841	52.166	53.949	43.543	44.946	49.576	55.132	54.391	53.215	52.918	56.079	50.621	54.359	56.825
3.575	40.579	38.226	51.355	51.622	50.854	49.504	46.048	39.959	53.020	44.594	41.947	51.069	52.133	42.541	48.517	49.901	53.673	53.552	51.949	54.155	55.235	53.904	52.997	55.265	40.579	38.226	51.355	51.622	50.854	49.504	46.048	39.959	53.020	44.594	41.947	51.069	52.133	42.541	48.517	49.901	53.673	53.552	51.949	54.155	55.235	53.904	52.997	55.265
3.600	41.800	41.356	53.885	51.916	52.139	47.383	45.981	40.022	49.306	43.697	43.704	52.301	55.591	42.672	47.940	52.544	52.941	54.427	49.691	57.079	55.962	53.756	52.096	57.868	41.800	41.356	53.885	51.916	52.139	47.383	45.981	40.022	49.306	43.697	43.704	52.301	55.591	42.672	47.940	52.544	52.941	54.427	49.691	57.079	55.962	53.756	52.096	57.868
3.625	40.261	37.214	51.569	49.765	51.428	47.475	45.900	40.337	50.763	42.971	43.789	49.875	52.404	43.781	43.310	46.600	52.597	56.172	52.121	54.989	55.307	50.765	51.780	53.799	40.261	37.214	51.569	49.765	51.428	47.475	45.900	40.337	50.763	42.971	43.789	49.875	52.404	43.781	43.310	46.600	52.597	56.172	52.121	54.989	55.307	50.765	51.780	53.799
3.650	41.724	39.202	51.260	49.675	51.186	46.454	45.111	40.059	52.087	45.913	44.607	49.641	52.177	43.932	46.703	47.352	52.786	54.544	50.428	54.416	56.490	52.960	51.921	55.673	41.724	39.202	51.260	49.675	51.186	46.454	45.111	40.059	52.087	45.913	44.607	49.641	52.177	43.932	46.703	47.352	52.786	54.544	50.428	54.416	56.490	52.960	51.921	55.673
3.675	39.063	38.287	48.393	50.848	52.353	46.307	46.515	39.456	52.076	42.996	38.408	50.956	50.185	41.843	44.135	53.129	52.977	56.675	51.076	54.821	57.559	48.329	58.353	51.878	39.063	38.287	48.393	50.848	52.353	46.307	46.515	39.456	52.076	42.996	38.408	50.956	50.185	41.843	44.135	53.129	52.977	56.675	51.076	54.821	57.559	48.329	58.353	51.878
3.700	38.684	39.091	50.401	48.220	50.063	46.062	45.380	40.965	52.564	42.908	43.330	51.167	49.973	44.529	45.732	52.637	52.252	55.080	49.019	54.506	56.411	52.674	52.641	54.779	38.684	39.091	50.401	48.220	50.063	46.062	45.380	40.965	52.564	42.908	43.330	51.167	49.973	44.529	45.732	52.637	52.252	55.080	49.019	54.506	56.411	52.674	52.641	54.779
3.725	39.327	36.819	50.216	49.891	51.357	44.883	45.379	37.951	48.966	44.784	40.614	50.603	50.692	44.714	43.946	53.550	52.730	55.666	49.035	53.059	54.460	51.715	52.430	56.554	39.327	36.819	50.216	49.891	51.357	44.883	45.379	37.951	48.966	44.784	40.614	50.603	50.692	44.714	43.946	53.550	52.730	55.666	49.035	53.059	54.460	51.715	52.430	56.554
3.750	40.406	39.153	49.816	48.067	50.015	46.412	45.247	40.945	52.251	44.438	42.001	49.901	50.273	44.725	45.108	49.588	52.034	53.188	52.505	52.878	56.021	50.544	54.008	55.165	40.406	39.153	49.816	48.067	50.015	46.412	45.247	40.945	52.251	44.438	42.001	49.901	50.273	44.725	45.108	49.588	52.034	53.188	52.505	52.878	56.021	50.544	54.008	55.165
3.775	42.289	38.798	50.264	49.983	52.393	45.985	45.504	40.706	53.065	46.998	42.632	48.528	51.706	40.484	45.540	51.904	52.166	55.588	49.890	56.621	57.440	51.197	52.906	56.131	42.289	38.798	50.264	49.983	52.393	45.985	45.504	40.706	53.065	46.998	42.632	48.528	51.706	40.484	45.540	51.904	52.166	55.588	49.890	56.621	57.440	51.197	52.906	56.131
3.800	42.581	39.045	51.238	50.913	50.556	44.780	47.733	41.447	52.227	44.770	42.689	51.018	52.144	41.902	44.672	48.459	53.551	53.112	49.486	53.247	54.788	51.175	55.687	55.939	42.581	39.045	51.238	50.913	50.556	44.780	47.733	41.447	52.227	44.770	42.689	51.018	52.144	41.902	44.672	48.459	53.551	53.112	49.486	53.247	54.788	51.175	55.687	55.939
3.825	41.256	38.267	51.826	48.190	49.941	43.244	44.669	41.559	49.879	42.581	41.765	51.502	51.271	41.585	43.755	52.291	51.867	54.915	50.273	53.987	58.278	52.174	54.454	54.586	41.256	38.267	51.826	48.190	49.941	43.244	44.669	41.559	49.879	42.581	41.765	51.502	51.271	41.585	43.755	52.291	51.867	54.915	50.273	53.987	58.278	52.174	54.454	54.586
3.850	42.108	36.895	49.889	50.466	48.916	49.524	45.666	38.251	50.130	42.438	41.385	49.162	52.007	43.235	43.261	49.280	52.190	54.843	50.520	57.064	54.321	51.324	56.304	54.961	42.108	36.895	49.889	50.466	48.916	49.524	45.666	38.251	50.130	42.438	41.385	49.162	52.007	43.235	43.261	49.280	52.190	54.843	50.520	57.064	54.321	51.324	56.304	54.961
3.875	40.025	40.213	51.205	48.218	50.360	43.521	43.247	39.302	51.066	44.589	40.674	49.791	51.862	42.931	44.182	48.572	50.602	51.070	50.013	56.805	57.440	54.613	53.054	55.547	40.025	40.213	51.205	48.218	50.360	43.521	43.247	39.302	51.066	44.589	40.674	49.791	51.862	42.931	44.182	48.572	50.602	51.070	50.013	56.805	57.440	54.613	53.054	55.547
3.900	38.804	39.382	49.687	46.659	49.565	48.440	42.921	40.016	49.346	40.343	42.165	48.012	50.004	43.834	44.029	48.584	52.290	50.841	50.383	53.200	54.724	49.020	54.479	54.018	38.804	39.382	49.687	46.659	49.565	48.440	42.921	40.016	49.346	40.343	42.165	48.012	50.004	43.834	44.029	48.584	52.290	50.841	50.383	53.200	54.724	49.020	54.479	54.018
3.925	39.386	37.878	50.268	47.956	49.384	44.732	45.070	43.799	48.288	40.400	40.180	46.601	49.975	41.677	43.313	49.501	53.123	49.850	48.111	52.816	55.890	48.328	52.885	56.376	39.386	37.878	50.268	47.956	49.384	44.732	45.070	43.799	48.288	40.400	40.180	46.601	49.975	41.677	43.313	49.501	53.123	49.850	48.111	52.816	55.890	48.328	52.885	56.376
3.950	38.481	36.531	47.491	45.576	49.838	44.608	43.808	40.231	50.627	42.810	41.881	48.250	49.943	39.656	40.562	48.128	51.646	52.077	46.880	52.697	54.551	47.766	50.941	53.900	38.481	36.531	47.491	45.576	49.838	44.608	43.808	40.231	50.627	42.810	41.881	48.250	49.943	39.656	40.562	48.128	51.646	52.077	46.880	52.697	54.551	47.766	50.941	53.900
3.975	34.870	36.293	50.216	44.100	46.946	42.909	44.698	37.385	47.514	42.656	39.929	48.373	48.215	41.716	41.884	48.417	48.308	52.569	49.656	52.582	52.190	50.586	53.881	54.185	34.870	36.293	50.216	44.100	46.946	42.909	44.698	37.385	47.514	42.656	39.929	48.373	48.215	41.716	41.884	48.417	48.308	52.569	49.656	52.582	52.190	50.586	53.881	54.185
4.000	36.866	34.841	49.286	44.358	48.223	45.541	43.396	38.391	49.803	40.429	39.351	46.098	46.575	39.182	41.673	46.317	50.020	50.877	45.177	53.137	53.421	50.671	50.801	53.896	36.866	34.841	49.286	44.358	48.223	45.541	43.396	38.391	49.803	40.429	39.351	46.098	46.575	39.182	41.673	46.317	50.020	50.877	45.177	53.137	53.421	50.671	50.801	53.896
4.025	36.378	36.236	47.392	46.397	47.182	43.515	41.061	39.455	46.647	39.709	37.167	47.499	49.064	39.806	40.844	43.993	50.290	51.951	47.743	52.004	51.045	48.982	49.500	50.817	36.378	36.236	47.392	46.397	47.182	43.515	41.061	39.455	46.647	39.709	37.167	47.499	49.064	39.806	40.844	43.993	50.290	51.951	47.743	52.004	51.045	48.982	49.500	50.817
4.050	39.340	35.472	50.088	45.210	46.290	40.836	42.677	34.956	49.389	42.244	38.756	45.162	48.201	38.869	40.084	45.449	47.694	50.436	45.181	52.297	50.815	50.200	50.577	52.408	39.340	35.472	50.088	45.210	46.290	40.836	42.677	34.956	49.389	42.244	38.756	45.162	48.201	38.869	40.084	45.449	47.694	50.436	45.181	52.297	50.815	50.200	50.577	52.408
4.075	37.413	36.265	45.877	44.001	48.445	43.895	41.835	37.566	49.376	38.956	40.803	47.758	48.679	42.242	39.768	46.889	51.109	51.017	47.812	52.329	54.496	49.678	54.316	53.784	37.413	36.265	45.877	44.001	48.445	43.895	41.835	37.566	49.376	38.956	40.803	47.758	48.679	42.242	39.768	46.889	51.109	51.017	47.812	52.329	54.496	49.678	54.316	53.784
4.100	38.999	35.284	47.888	46.445	47.695	44.865	43.826	40.082	48.984	42.280	38.315	46.919	49.292	41.625	43.538	48.197	51.130	52.181	49.779	52.933	52.283	51.248	54.290	54.038	38.999	35.284	47.888	46.445	47.695	44.865	43.826	40.082	48.984	42.280	38.315	46.919	49.292	41.625	43.538	48.197	51.130	52.181	49.779	52.933	52.283	51.248	54.290	54.038
4.125	39.508	37.500	49.322	48.227	48.479	44.605	45.195	37.960	48.874	39.758	40.726	49.261	47.346	44.323	43.945	45.756	50.145	53.680	49.660	53.886	54.493	51.868	50.827	54.379	39.508	37.500	49.322	48.227	48.479	44.605	45.195	37.960	48.874	39.758	40.726	49.261	47.346	44.323	43.945	45.756	50.145	53.680	49.660	53.886	54.493	51.868	50.827	54.379
4.150	38.666	39.566	51.647	45.000	48.425	46.734	42.752	39.735	50.027	40.918	38.432	49.558	50.496	40.967	42.226	45.249	50.575	55.502	50.215	52.841	53.343	52.526	54.880	54.336	38.666	39.566	51.647	45.000	48.425	46.734	42.752	39.735	50.027	40.918	38.432	49.558	50.496	40.967	42.226	45.249	50.575	55.502	50.215	52.841	53.343	52.526	54.880	54.336
4.175	38.254	38.769	49.746	47.533	47.953	45.695	41.840	39.743	48.279	41.459	42.388	46.742	51.827	40.987	43.487	45.372	50.354	55.734	50.217	58.360	55.322	49.811	55.806	54.424	38.254	38.769	49.746	47.533	47.953	45.695	41.840	39.743	48.279	41.459	42.388	46.742	51.827	40.987	43.487	45.372	50.354	55.734	50.217	58.360	55.322	49.811	55.806	54.424
4.200	41.867	37.464	51.868	48.410	50.710	44.073	46.893	39.006	49.021	40.972	42.743	51.468	51.567	44.218	42.317	45.674	52.706	51.607	50.341	52.905	55.765	50.347	55.638	57.612	41.867	37.464	51.868	48.410	50.710	44.073	46.893	39.006	49.021	40.972	42.743	51.468	51.567	44.218	42.317	45.674	52.706	51.607	50.341	52.905	55.765	50.347	55.638	57.612
4.225	40.242	39.088	47.649	48.066	52.376	44.724	43.267	40.235	51.413	42.571	39.007	49.763	50.596	42.367	43.603	47.915	52.847	54.417	50.816	57.263	57.640	52.436	57.772	55.677	40.242	39.088	47.649	48.066	52.376	44.724	43.267	40.235	51.413	42.571	39.007	49.763	50.596	42.367	43.603	47.915	52.847	54.417	50.816	57.263	57.640	52.436	57.772	55.677
4.250	37.734	37.977	47.862	51.354	49.980	44.249	46.206	37.905	49.262	41.735	39.528	48.841	49.396	41.487	44.338	46.310	52.499	51.538	51.566	54.793	54.973	51.890	55.758	60.181	37.734	37.977	47.862	51.354	49.980	44.249	46.206	37.905	49.262	41.735	39.528	48.841	49.396	41.487	44.338	46.310	52.499	51.538	51.566	54.793	54.973	51.890	55.758	60.181
4.275	37.304	39.534	49.344	47.038	50.857	45.380	43.065	38.078	49.474	41.075	39.168	49.338	49.545	41.325	46.507	46.715	51.989	53.372	47.357	56.631	55.135	51.803	52.867	56.165	37.304	39.534	49.344	47.038	50.857	45.380	43.065	38.078	49.474	41.075	39.168	49.338	49.545	41.325	46.507	46.715	51.989	53.372	47.357	56.631	55.135	51.803	52.867	56.165
4.300	38.992	37.696	48.003	44.858	47.436	42.664	46.369	39.145	49.785	40.178	40.119	48.851	48.609	40.365	42.411	45.568	52.225	51.486	49.903	56.920	54.753	50.403	53.075	53.091	38.992	37.696	48.003	44.858	47.436	42.664	46.369	39.145	49.785	40.178	40.119	48.851	48.609	40.365	42.411	45.568	52.225	51.486	49.903	56.920	54.753	50.403	53.075	53.091
4.325	37.978	35.925	48.258	46.838	48.800	44.736	45.101	38.136	52.133	42.461	38.200	50.075	46.532	42.302	44.209	45.916	48.161	53.896	49.196	54.207	57.715	49.456	53.004	51.600	37.978	35.925	48.258	46.838	48.800	44.736	45.101	38.136	52.133	42.461	38.200	50.075	46.532	42.302	44.209	45.916	48.161	53.896	49.196	54.207	57.715	49.456	53.004	51.600
4.350	39.382	38.382	45.760	45.781	50.772	42.535	42.793	36.499	49.957	42.576	40.038	45.890	48.228	41.412	44.230	45.359	47.728	51.267	45.671	55.415	53.932	49.865	54.940	53.203	39.382	38.382	45.760	45.781	50.772	42.535	42.793	36.499	49.957	42.576	40.038	45.890	48.228	41.412	44.230	45.359	47.728	51.267	45.671	55.415	53.932	49.865	54.940	53.203
4.375	39.096	35.508	49.168	48.593	47.442	44.058	43.528	36.913	48.563	35.765	38.812	46.914	47.940	39.423	41.365	45.332	47.839	51.583	45.553	50.469	53.021	50.303	54.703	56.268	39.096	35.508	49.168	48.593	47.442	44.058	43.528	36.913	48.563	35.765	38.812	46.914	47.940	39.423	41.365	45.332	47.839	51.583	45.553	50.469	53.021	50.303	54.703	56.268
4.400	35.290	38.136	49.066	48.094	46.987	43.357	42.696	36.339	45.846	38.692	36.639	48.051	47.804	37.839	42.540	44.322	49.116	49.167	45.834	50.337	54.662	49.345	53.192	56.525	35.290	38.136	49.066	48.094	46.987	43.357	42.696	36.339	45.846	38.692	36.639	48.051	47.804	37.839	42.540	44.322	49.116	49.167	45.834	50.337	54.662	49.345	53.192	56.525
4.425	36.253	38.083	45.658	45.548	46.990	46.447	44.114	34.948	47.331	37.575	40.474	51.193	48.155	37.676	40.695	44.056	48.832	51.493	48.026	53.398	51.302	47.150	53.071	56.196	36.253	38.083	45.658	45.548	46.990	46.447	44.114	34.948	47.331	37.575	40.474	51.193	48.155	37.676	40.695	44.056	48.832	51.493	48.026	53.398	51.302	47.150	53.071	56.196
4.450	39.556	38.404	47.362	46.157	49.767	43.830	43.504	34.691	50.709	39.680	40.099	50.461	47.911	40.297	39.414	44.612	46.773	51.318	45.639	53.322	53.340	49.013	53.274	53.376	39.556	38.404	47.362	46.157	49.767	43.830	43.504	34.691	50.709	39.680	40.099	50.461	47.911	40.297	39.414	44.612	46.773	51.318	45.639	53.322	53.340	49.013	53.274	53.376
4.475	39.230	36.934	48.486	45.748	49.893	44.291	42.892	38.587	53.806	41.741	39.577	49.375	49.418	40.668	39.317	46.666	49.775	50.620	46.025	53.710	53.223	50.055	53.872	51.803	39.230	36.934	48.486	45.748	49.893	44.291	42.892	38.587	53.806	41.741	39.577	49.375	49.418	40.668	39.317	46.666	49.775	50.620	46.025	53.710	53.223	50.055	53.872	51.803
4.500	40.823	36.505	48.543	46.259	48.440	43.510	43.599	32.992	50.786	42.236	39.295	50.024	48.478	38.479	41.316	42.643	51.351	50.460	44.621	53.655	55.150	50.808	54.462	56.673	40.823	36.505	48.543	46.259	48.440	43.510	43.599	32.992	50.786	42.236	39.295	50.024	48.478	38.479	41.316	42.643	51.351	50.460	44.621	53.655	55.150	50.808	54.462	56.673
4.525	38.535	36.446	47.464	48.530	46.524	43.761	41.121	35.917	51.792	42.152	41.193	45.790	45.356	39.169	44.277	45.729	48.716	51.764	48.596	55.001	58.562	49.505	54.578	56.452	38.535	36.446	47.464	48.530	46.524	43.761	41.121	35.917	51.792	42.152	41.193	45.790	45.356	39.169	44.277	45.729	48.716	51.764	48.596	55.001	58.562	49.505	54.578	56.452
4.550	38.888	34.500	46.178	47.805	48.421	44.492	42.845	38.507	50.092	42.255	39.055	53.117	48.060	40.697	39.978	45.406	49.564	52.746	50.064	56.141	55.399	48.460	57.530	58.302	38.888	34.500	46.178	47.805	48.421	44.492	42.845	38.507	50.092	42.255	39.055	53.117	48.060	40.697	39.978	45.406	49.564	52.746	50.064	56.141	55.399	48.460	57.530	58.302
4.575	38.604	38.277	50.688	45.601	48.186	43.437	46.910	37.270	51.994	40.106	40.935	53.041	51.336	43.119	40.305	43.466	51.942	52.746	47.762	56.211	55.636	51.665	55.584	56.428	38.604	38.277	50.688	45.601	48.186	43.437	46.910	37.270	51.994	40.106	40.935	53.041	51.336	43.119	40.305	43.466	51.942	52.746	47.762	56.211	55.636	51.665	55.584	56.428
4.600	40.553	36.532	48.371	46.593	50.371	43.177	44.634	37.923	50.720	44.355	39.980	50.438	48.732	39.593	42.521	43.562	50.516	56.043	48.694	57.580	56.947	50.158	54.500	58.090	40.553	36.532	48.371	46.593	50.371	43.177	44.634	37.923	50.720	44.355	39.980	50.438	48.732	39.593	42.521	43.562	50.516	56.043	48.694	57.580	56.947	50.158	54.500	58.090
4.625	39.181	39.231	49.711	45.730	50.194	45.980	45.259	38.644	51.918	41.622	39.311	49.471	49.765	42.491	43.083	47.092	49.712	55.852	48.788	53.944	56.837	52.739	57.430	58.390	39.181	39.231	49.711	45.730	50.194	45.980	45.259	38.644	51.918	41.622	39.311	49.471	49.765	42.491	43.083	47.092	49.712	55.852	48.788	53.944	56.837	52.739	57.430	58.390
4.650	38.325	36.997	48.818	48.364	50.022	45.458	44.306	38.430	51.065	42.242	42.624	49.766	50.884	41.068	43.711	46.535	51.364	52.064	48.652	54.010	56.839	53.342	55.232	56.922	38.325	36.997	48.818	48.364	50.022	45.458	44.306	38.430	51.065	42.242	42.624	49.766	50.884	41.068	43.711	46.535	51.364	52.064	48.652	54.010	56.839	53.342	55.232	56.922
4.675	39.504	35.120	49.355	47.576	47.834	44.627	44.269	40.299	51.035	41.050	39.945	50.062	52.376	43.590	42.372	44.920	52.278	53.113	48.081	57.906	55.403	52.119	57.086	57.572	39.504	35.120	49.355	47.576	47.834	44.627	44.269	40.299	51.035	41.050	39.945	50.062	52.376	43.590	42.372	44.920	52.278	53.113	48.081	57.906	55.403	52.119	57.086	57.572
4.700	39.274	36.396	49.684	47.332	49.929	45.114	45.082	39.916	51.945	40.853	40.441	51.839	49.139	42.211	44.023	44.448	48.576	52.008	45.735	55.669	55.235	51.152	55.969	54.650	39.274	36.396	49.684	47.332	49.929	45.114	45.082	39.916	51.945	40.853	40.441	51.839	49.139	42.211	44.023	44.448	48.576	52.008	45.735	55.669	55.235	51.152	55.969	54.650
4.725	40.968	39.159	47.625	47.697	50.170	44.330	43.226	40.517	49.280	41.813	38.776	48.200	49.524	39.507	43.800	45.764	49.543	51.008	46.484	53.261	57.397	52.070	55.572	56.656	40.968	39.159	47.625	47.697	50.170	44.330	43.226	40.517	49.280	41.813	38.776	48.200	49.524	39.507	43.800	45.764	49.543	51.008	46.484	53.261	57.397	52.070	55.572	56.656
4.750	39.602	35.990	48.008	44.939	47.939	43.908	43.015	38.176	49.077	40.639	39.459	47.646	48.787	39.441	39.942	42.579	51.225	52.114	47.583	55.644	57.371	52.934	55.715	57.097	39.602	35.990	48.008	44.939	47.939	43.908	43.015	38.176	49.077	40.639	39.459	47.646	48.787	39.441	39.942	42.579	51.225	52.114	47.583	55.644	57.371	52.934	55.715	57.097
4.775	40.530	37.771	45.939	45.392	50.272	43.247	43.725	39.052	49.882	41.003	39.062	48.595	49.125	42.388	38.963	43.470	51.212	52.634	49.626	54.180	60.510	51.913	54.565	54.031	40.530	37.771	45.939	45.392	50.272	43.247	43.725	39.052	49.882	41.003	39.062	48.595	49.125	42.388	38.963	43.470	51.212	52.634	49.626	54.180	60.510	51.913	54.565	54.031
4.800	40.489	37.135	49.254	45.170	48.245	44.549	43.296	35.213	49.142	39.567	38.712	47.271	49.160	38.639	41.885	45.687	49.844	52.861	47.002	52.671	56.925	50.060	54.350	55.570	40.489	37.135	49.254	45.170	48.245	44.549	43.296	35.213	49.142	39.567	38.712	47.271	49.160	38.639	41.885	45.687	49.844	52.861	47.002	52.671	56.925	50.060	54.350	55.570
4.825	38.917	38.106	50.972	49.369	48.159	46.729	47.214	38.696	50.549	42.338	39.730	48.307	50.061	40.817	42.972	46.031	52.749	50.414	49.286	56.169	54.236	50.951	54.565	54.526	38.917	38.106	50.972	49.369	48.159	46.729	47.214	38.696	50.549	42.338	39.730	48.307	50.061	40.817	42.972	46.031	52.749	50.414	49.286	56.169	54.236	50.951	54.565	54.526
4.850	39.314	38.966	49.525	46.594	50.348	42.557	43.786	40.880	51.119	41.525	39.199	50.768	50.695	42.785	47.044	42.792	54.023	53.341	48.773	56.943	55.840	53.176	53.575	56.778	39.314	38.966	49.525	46.594	50.348	42.557	43.786	40.880	51.119	41.525	39.199	50.768	50.695	42.785	47.044	42.792	54.023	53.341	48.773	56.943	55.840	53.176	53.575	56.778
4.875	39.375	38.565	48.102	48.511	51.762	43.973	46.794	40.613	51.517	42.350	39.985	51.891	52.607	41.628	40.159	43.414	53.995	52.880	50.448	58.413	59.274	51.753	54.359	56.000	39.375	38.565	48.102	48.511	51.762	43.973	46.794	40.613	51.517	42.350	39.985	51.891	52.607	41.628	40.159	43.414	53.995	52.880	50.448	58.413	59.274	51.753	54.359	56.000
4.900	39.420	37.138	51.395	46.283	48.809	48.129	45.907	39.175	50.732	41.030	38.890	50.710	50.901	41.659	42.274	46.345	53.557	53.699	52.569	55.125	58.976	54.565	56.593	59.377	39.420	37.138	51.395	46.283	48.809	48.129	45.907	39.175	50.732	41.030	38.890	50.710	50.901	41.659	42.274	46.345	53.557	53.699	52.569	55.125	58.976	54.565	56.593	59.377
4.925	39.314	39.554	50.590	47.136	52.362	48.244	45.200	40.421	50.192	43.308	40.859	50.663	52.752	42.009	44.715	44.607	53.468	52.930	51.356	59.537	60.766	50.845	55.899	58.284	39.314	39.554	50.590	47.136	52.362	48.244	45.200	40.421	50.192	43.308	40.859	50.663	52.752	42.009	44.715	44.607	53.468	52.930	51.356	59.537	60.766	50.845	55.899	58.284
4.950	42.024	41.074	52.114	48.624	49.300	47.160	46.792	40.984	50.603	43.147	43.369	48.237	51.924	42.200	42.632	44.671	55.354	57.540	50.580	60.277	59.474	54.083	59.257	58.578	42.024	41.074	52.114	48.624	49.300	47.160	46.792	40.984	50.603	43.147	43.369	48.237	51.924	42.200	42.632	44.671	55.354	57.540	50.580	60.277	59.474	54.083	59.257	58.578
4.975	40.821	39.451	49.411	48.709	52.509	49.808	47.122	41.935	51.775	42.316	40.357	53.465	53.403	41.164	43.331	44.665	54.522	58.616	52.492	57.299	61.399	54.819	57.436	56.254	40.821	39.451	49.411	48.709	52.509	49.808	47.122	41.935	51.775	42.316	40.357	53.465	53.403	41.164	43.331	44.665	54.522	58.616	52.492	57.299	61.399	54.819	57.436	56.254
5.000	40.981	42.347	50.136	51.784	51.120	45.720	46.230	42.802	53.633	44.597	40.595	53.853	51.558	42.616	42.580	43.889	56.544	54.895	49.063	58.621	61.320	53.463	59.083	59.108	40.981	42.347	50.136	51.784	51.120	45.720	46.230	42.802	53.633	44.597	40.595	53.853	51.558	42.616	42.580	43.889	56.544	54.895	49.063	58.621	61.320	53.463	59.083	59.108
5.025	40.226	42.477	51.094	51.772	50.473	49.188	45.183	39.081	53.255	46.127	42.313	50.353	52.382	40.977	44.877	45.757	53.347	54.602	50.631	56.994	58.152	56.814	58.233	58.160	40.226	42.477	51.094	51.772	50.473	49.188	45.183	39.081	53.255	46.127	42.313	50.353	52.382	40.977	44.877	45.757	53.347	54.602	50.631	56.994	58.152	56.814	58.233	58.160
5.050	38.549	41.265	49.835	50.429	54.419	46.069	47.894	41.843	52.293	41.636	43.157	52.376	51.585	42.767	45.604	46.398	55.230	57.904	50.290	58.445	61.479	51.618	58.459	59.156	38.549	41.265	49.835	50.429	54.419	46.069	47.894	41.843	52.293	41.636	43.157	52.376	51.585	42.767	45.604	46.398	55.230	57.904	50.290	58.445	61.479	51.618	58.459	59.156
5.075	40.752	40.468	52.603	51.175	51.822	48.542	45.185	39.417	52.472	41.468	40.966	49.927	55.228	42.094	44.987	43.550	54.327	56.337	51.580	58.802	61.025	55.349	60.116	60.567	40.752	40.468	52.603	51.175	51.822	48.542	45.185	39.417	52.472	41.468	40.966	49.927	55.228	42.094	44.987	43.550	54.327	56.337	51.580	58.802	61.025	55.349	60.116	60.567
5.100	38.728	38.332	52.271	51.365	52.326	44.900	46.772	42.980	53.535	42.393	42.059	51.567	52.277	43.892	41.919	48.823	54.563	56.839	52.099	59.102	61.843	54.086	60.350	58.175	38.728	38.332	52.271	51.365	52.326	44.900	46.772	42.980	53.535	42.393	42.059	51.567	52.277	43.892	41.919	48.823	54.563	56.839	52.099	59.102	61.843	54.086	60.350	58.175
5.125	42.847	37.438	51.750	49.224	50.153	49.455	46.285	40.763	51.653	43.682	44.946	51.024	52.701	42.897	42.964	45.405	59.512	54.826	51.208	60.149	59.189	55.118	56.372	60.234	42.847	37.438	51.750	49.224	50.153	49.455	46.285	40.763	51.653	43.682	44.946	51.024	52.701	42.897	42.964	45.405	59.512	54.826	51.208	60.149	59.189	55.118	56.372	60.234
5.150	41.792	38.143	50.588	49.272	54.334	45.377	46.212	40.721	55.000	42.873	41.994	53.084	50.675	41.145	46.598	46.142	55.939	56.632	49.336	57.103	60.168	50.284	61.804	57.436	41.792	38.143	50.588	49.272	54.334	45.377	46.212	40.721	55.000	42.873	41.994	53.084	50.675	41.145	46.598	46.142	55.939	56.632	49.336	57.103	60.168	50.284	61.804	57.436
5.175	42.688	40.799	52.149	48.439	49.078	47.270	45.567	40.648	53.610	41.651	42.151	52.927	53.634	44.104	42.322	46.967	53.661	54.441	52.628	58.554	62.913	53.369	60.385	58.271	42.688	40.799	52.149	48.439	49.078	47.270	45.567	40.648	53.610	41.651	42.151	52.927	53.634	44.104	42.322	46.967	53.661	54.441	52.628	58.554	62.913	53.369	60.385	58.271
5.200	39.882	40.689	51.279	48.239	51.688	47.658	47.198	41.064	52.718	41.123	40.705	51.793	46.872	43.324	41.930	45.041	55.291	56.898	50.082	57.363	60.600	52.771	59.280	59.725	39.882	40.689	51.279	48.239	51.688	47.658	47.198	41.064	52.718	41.123	40.705	51.793	46.872	43.324	41.930	45.041	55.291	56.898	50.082	57.363	60.600	52.771	59.280	59.725
5.225	41.909	39.663	50.101	46.398	53.198	48.220	46.613	40.953	50.441	42.194	39.441	47.691	51.839	41.919	43.779	47.500	54.935	55.740	50.041	56.771	55.540	53.472	58.896	55.587	41.909	39.663	50.101	46.398	53.198	48.220	46.613	40.953	50.441	42.194	39.441	47.691	51.839	41.919	43.779	47.500	54.935	55.740	50.041	56.771	55.540	53.472	58.896	55.587
5.250	38.668	37.320	52.018	48.325	52.263	45.079	46.844	41.527	54.000	41.487	40.076	50.011	49.889	42.908	43.074	44.724	56.501	55.352	50.144	58.230	61.150	52.977	55.292	58.643	38.668	37.320	52.018	48.325	52.263	45.079	46.844	41.527	54.000	41.487	40.076	50.011	49.889	42.908	43.074	44.724	56.501	55.352	50.144	58.230	61.150	52.977	55.292	58.643
5.275	42.491	38.246	52.713	52.244	51.506	46.280	43.898	40.143	51.744	41.805	41.189	53.025	50.042	43.339	44.845	43.921	54.568	56.282	50.295	59.416	58.021	53.198	57.235	59.978	42.491	38.246	52.713	52.244	51.506	46.280	43.898	40.143	51.744	41.805	41.189	53.025	50.042	43.339	44.845	43.921	54.568	56.282	50.295	59.416	58.021	53.198	57.235	59.978
5.300	43.848	38.361	52.354	49.258	52.396	47.820	45.457	41.584	49.796	39.958	38.092	50.979	50.426	43.342	41.980	44.849	54.534	55.250	50.204	60.107	59.071	55.141	56.555	60.031	43.848	38.361	52.354	49.258	52.396	47.820	45.457	41.584	49.796	39.958	38.092	50.979	50.426	43.342	41.980	44.849	54.534	55.250	50.204	60.107	59.071	55.141	56.555	60.031
5.325	42.988	39.503	51.363	49.623	51.729	45.492	45.956	42.407	53.757	43.412	42.949	53.249	50.188	42.103	44.025	43.000	56.323	57.694	50.164	59.744	60.308	54.382	58.382	58.151	42.988	39.503	51.363	49.623	51.729	45.492	45.956	42.407	53.757	43.412	42.949	53.249	50.188	42.103	44.025	43.000	56.323	57.694	50.164	59.744	60.308	54.382	58.382	58.151
5.350	42.690	41.232	52.535	50.951	51.824	46.213	45.252	40.958	54.317	41.673	42.418	51.624	51.950	43.989	43.622	45.425	55.013	55.387	50.473	59.341	60.707	53.258	57.658	57.282	42.690	41.232	52.535	50.951	51.824	46.213	45.252	40.958	54.317	41.673	42.418	51.624	51.950	43.989	43.622	45.425	55.013	55.387	50.473	59.341	60.707	53.258	57.658	57.282
5.375	42.508	39.544	53.228	49.914	50.855	48.183	47.240	41.418	54.565	45.381	40.549	51.094	49.792	44.871	44.658	42.606	55.512	57.464	49.563	61.230	63.410	53.616	56.341	55.668	42.508	39.544	53.228	49.914	50.855	48.183	47.240	41.418	54.565	45.381	40.549	51.094	49.792	44.871	44.658	42.606	55.512	57.464	49.563	61.230	63.410	53.616	56.341	55.668
5.400	42.790	41.181	53.942	49.969	53.165	47.197	46.879	43.787	53.061	40.874	41.182	53.913	52.655	42.768	43.836	43.984	55.342	55.584	52.280	60.601	61.799	54.245	58.505	60.762	42.790	41.181	53.942	49.969	53.165	47.197	46.879	43.787	53.061	40.874	41.182	53.913	52.655	42.768	43.836	43.984	55.342	55.584	52.280	60.601	61.799	54.245	58.505	60.762
5.425	43.858	41.197	52.633	52.282	53.906	46.338	46.992	42.114	55.985	44.587	38.513	54.223	52.417	43.011	43.433	44.903	54.936	56.552	52.770	61.249	60.501	52.848	60.089	61.446	43.858	41.197	52.633	52.282	53.906	46.338	46.992	42.114	55.985	44.587	38.513	54.223	52.417	43.011	43.433	44.903	54.936	56.552	52.770	61.249	60.501	52.848	60.089	61.446
5.450	44.451	42.569	53.592	51.942	54.726	48.017	48.415	41.263	53.730	45.450	42.718	53.660	52.763	44.303	41.476	43.961	59.337	56.470	49.725	58.273	63.189	52.771	60.109	59.142	44.451	42.569	53.592	51.942	54.726	48.017	48.415	41.263	53.730	45.450	42.718	53.660	52.763	44.303	41.476	43.961	59.337	56.470	49.725	58.273	63.189	52.771	60.109	59.142
5.475	42.226	41.973	54.341	51.816	53.901	45.319	47.948	44.977	53.280	44.195	39.789	51.161	52.773	44.348	43.501	45.412	55.442	55.636	52.026	61.767	57.599	55.173	60.394	61.117	42.226	41.973	54.341	51.816	53.901	45.319	47.948	44.977	53.280	44.195	39.789	51.161	52.773	44.348	43.501	45.412	55.442	55.636	52.026	61.767	57.599	55.173	60.394	61.117
