# Supplementary material for: From deterministic to fuzzy decision-making in artificial cells
Source: Nat Commun. 2020 Nov 6;11:5648. doi: 10.1038/s41467-020-19395-4 (PMC7648101; doi:10.1038/s41467-020-19395-4)
Supplement: Supplementary file 4 — Source Data [file 41467_2020_19395_MOESM4_ESM.zip › source-data/expression@high-gene-densities/lambda/tau-2/GFP(nM)@36C.txt]

0.125	0.000	0.000	0.000	0.000	0.000	0.000	0.000	0.000	0.000	0.000	0.000	0.000	0.000	0.000	0.000	0.000	0.000	0.000	0.000	0.000	0.000	0.000	0.000	0.000
0.150	0.117	-2.071	4.532	5.163	0.360	3.796	0.100	5.137	-1.556	1.095	5.228	2.849	2.382	1.242	2.389	1.915	-1.091	1.898	1.577	1.158	5.820	1.692	2.359	0.154
0.175	1.642	-2.687	4.217	4.245	0.746	4.146	-1.914	4.724	-1.679	1.387	4.927	1.418	2.507	0.931	3.897	-0.757	0.420	1.542	2.031	3.981	1.554	3.643	4.187	3.048
0.200	1.863	1.225	3.328	4.977	2.860	5.002	1.578	3.182	1.332	2.075	5.566	5.595	4.780	1.657	0.251	0.110	1.414	0.723	4.078	1.740	5.809	4.113	4.394	-0.603
0.225	7.306	1.934	4.078	0.267	3.753	4.457	2.568	7.915	-0.218	4.008	5.219	8.870	3.899	4.362	3.370	3.399	0.646	2.779	3.725	2.817	5.162	5.951	7.175	1.051
0.250	3.024	2.833	7.394	2.089	1.739	6.212	1.608	9.681	1.813	5.399	7.393	5.007	6.162	1.245	5.256	4.522	7.076	1.225	3.399	5.945	5.314	6.483	7.461	-0.318
0.275	6.038	3.300	8.465	5.417	2.960	3.772	3.676	7.690	2.653	5.923	6.468	10.224	5.091	4.453	6.224	5.345	4.432	3.499	2.538	5.874	6.496	6.741	7.772	4.123
0.300	6.751	6.463	8.575	4.040	4.301	6.720	6.598	11.180	9.929	9.858	6.346	9.212	8.515	3.472	6.478	3.698	2.272	4.331	7.766	5.984	8.879	7.052	9.687	4.617
0.325	8.029	6.710	12.329	4.336	5.847	8.493	7.662	6.810	8.745	11.305	9.354	11.818	9.972	8.062	10.272	3.945	5.240	7.214	4.745	9.796	7.973	7.600	8.220	5.955
0.350	12.109	7.135	13.727	9.427	11.319	10.498	8.677	9.736	9.023	12.357	13.161	10.316	13.877	11.049	10.494	5.762	6.735	9.239	6.337	8.963	11.314	10.014	10.436	2.539
0.375	10.870	8.517	16.299	8.436	12.201	15.360	12.301	16.413	10.994	11.164	16.369	13.079	15.339	8.719	12.042	7.556	7.825	7.279	8.004	12.871	9.644	12.874	16.336	4.743
0.400	12.387	12.564	17.561	16.055	16.446	15.882	15.364	20.546	14.845	15.700	18.710	18.337	15.775	12.351	14.705	13.624	11.115	10.397	11.063	14.194	12.223	14.736	17.254	10.361
0.425	17.391	15.033	22.026	19.079	16.684	19.736	18.286	22.184	16.115	18.200	17.772	20.237	16.261	13.968	18.540	12.855	12.577	13.502	13.699	13.944	18.058	17.280	18.779	10.823
0.450	19.046	14.219	19.093	19.808	19.503	19.115	20.498	23.273	16.605	19.153	20.384	20.655	20.709	16.227	17.983	14.862	15.826	12.426	13.901	18.945	17.779	18.420	21.546	8.074
0.475	20.082	16.811	21.609	22.428	20.954	24.362	22.863	27.658	17.237	21.357	21.420	22.698	22.505	16.630	22.275	16.947	14.785	15.646	17.019	22.284	19.771	19.087	23.394	15.415
0.500	21.222	18.184	24.337	22.951	22.610	22.201	22.477	31.663	20.745	23.882	20.464	24.826	22.086	18.799	22.790	21.434	18.054	15.943	17.737	20.123	25.130	24.012	22.790	16.042
0.525	23.327	19.682	24.597	26.076	24.990	24.627	26.668	33.217	24.055	25.069	23.437	25.563	24.931	20.346	25.781	24.735	20.104	18.828	21.297	26.266	21.002	22.405	25.358	14.768
0.550	23.683	21.325	27.405	25.690	26.407	28.374	22.917	31.628	23.896	25.985	29.120	28.061	27.266	20.615	25.586	20.840	21.180	16.859	20.193	24.846	25.892	24.189	28.434	18.719
0.575	25.144	23.096	29.744	23.879	28.065	27.070	29.047	34.689	25.389	29.028	25.007	29.364	25.001	21.976	24.846	21.577	21.240	22.087	19.702	26.330	26.409	24.486	27.690	18.793
0.600	25.079	21.722	29.822	26.855	27.590	26.266	28.004	34.318	24.984	29.396	31.423	26.804	27.091	22.648	29.676	24.504	21.465	21.330	20.479	27.668	26.438	23.656	29.114	19.038
0.625	27.083	23.936	32.774	28.620	30.563	30.946	30.139	36.422	28.392	31.384	28.346	32.887	29.463	25.515	27.484	27.813	21.317	21.435	20.059	28.592	28.835	26.564	30.262	20.028
0.650	31.565	27.272	32.182	32.610	29.122	30.530	30.226	36.254	28.402	31.805	29.856	32.852	26.467	26.190	28.223	25.529	23.007	21.977	24.765	27.814	30.128	27.701	32.143	18.533
0.675	28.820	24.379	32.677	30.894	29.055	31.996	33.238	35.416	24.481	32.378	32.234	30.442	26.823	26.454	28.774	29.095	23.617	23.990	24.835	29.571	29.724	28.631	31.483	24.136
0.700	31.381	26.162	35.157	27.597	32.238	32.605	34.799	38.925	31.312	33.092	28.913	33.073	32.084	26.050	27.041	28.966	24.155	24.567	25.752	29.675	29.802	27.536	31.724	23.373
0.725	32.176	25.812	35.885	33.160	32.822	33.864	34.225	41.198	29.163	33.270	33.124	32.957	32.647	29.448	29.819	29.204	25.894	24.500	23.901	31.101	31.805	29.221	35.433	24.551
0.750	32.334	29.114	35.057	28.915	34.753	34.133	34.329	37.480	30.380	34.346	33.225	34.470	31.740	30.085	30.584	31.418	24.588	27.574	23.905	29.476	31.989	30.642	37.136	21.918
0.775	33.289	28.505	36.156	33.501	34.292	35.568	33.768	41.219	29.921	35.073	33.901	29.857	34.684	26.296	33.153	27.264	25.103	26.200	28.649	28.246	34.394	28.768	34.494	27.505
0.800	30.900	27.979	39.192	34.738	31.625	35.539	35.295	40.350	30.116	31.466	33.108	36.785	31.944	25.454	33.504	27.572	25.232	27.333	26.035	30.544	33.630	29.948	33.171	25.268
0.825	30.914	25.173	36.110	35.556	34.516	35.142	34.399	39.325	30.864	36.246	33.328	33.315	34.140	29.486	31.922	27.600	22.780	27.984	24.678	34.655	32.989	30.205	38.630	25.419
0.850	30.129	25.110	36.532	31.190	32.520	31.357	37.428	40.771	30.477	37.470	35.106	34.078	32.361	28.950	31.372	28.570	23.669	27.518	25.673	30.172	32.375	29.635	38.453	24.369
0.875	31.742	27.631	36.930	30.997	34.947	32.969	34.724	37.709	27.959	31.954	33.290	36.476	31.728	25.907	30.843	30.460	22.234	25.859	24.438	32.271	34.268	29.753	35.481	24.899
0.900	32.639	31.149	32.344	34.175	31.342	35.468	33.852	38.199	32.307	35.478	34.237	33.760	31.447	26.203	30.583	26.600	26.265	25.818	23.533	29.270	31.509	32.200	36.435	24.040
0.925	31.801	27.833	32.635	31.360	35.231	33.407	36.627	37.891	31.971	34.200	32.442	35.556	29.320	28.580	30.589	28.807	25.671	23.904	22.111	30.113	29.721	30.884	35.599	25.998
0.950	30.678	26.993	35.292	35.281	34.497	32.400	33.646	36.922	31.063	34.015	33.237	33.591	31.580	25.773	31.322	27.704	26.443	24.577	21.968	29.867	31.562	28.539	35.589	25.248
0.975	31.643	25.830	35.614	32.048	31.468	32.589	31.331	35.585	28.849	37.888	33.088	33.773	26.374	26.778	29.119	27.547	24.947	25.122	24.227	27.408	31.755	34.188	37.330	26.596
1.000	27.877	25.883	33.137	34.256	32.577	34.042	32.948	37.402	27.389	32.548	32.834	36.197	30.405	26.593	28.127	28.330	25.708	26.396	24.005	29.324	29.712	28.613	34.191	24.167
1.025	27.764	25.267	31.670	29.514	28.694	30.604	34.666	32.470	26.572	32.442	34.406	30.695	28.886	26.762	27.264	27.137	23.800	24.079	23.677	25.481	31.554	30.136	32.765	23.824
1.050	30.931	26.623	27.635	27.278	28.479	30.437	31.067	36.184	27.547	32.685	30.673	31.144	26.793	25.781	23.848	23.359	24.505	25.191	22.384	29.523	28.637	30.327	31.093	22.841
1.075	25.558	26.094	30.177	32.310	27.284	28.401	32.235	34.273	30.292	31.835	29.707	32.653	23.728	23.953	26.243	24.664	23.220	23.098	18.778	26.754	27.994	28.568	30.537	22.825
1.100	27.210	23.454	29.021	26.642	28.381	27.276	31.117	32.505	28.555	30.929	31.305	29.647	27.482	25.338	24.285	25.920	22.962	24.241	20.196	27.285	27.559	27.238	29.478	21.132
1.125	26.870	22.250	26.036	25.702	28.353	27.179	29.703	30.908	22.842	30.246	27.478	30.307	24.726	22.460	23.766	23.384	22.174	22.047	22.641	27.383	28.028	27.837	29.720	24.425
1.150	25.935	23.078	29.551	32.823	25.887	26.796	28.802	33.821	26.293	31.238	28.877	30.659	25.202	23.487	24.224	24.522	19.705	21.942	18.224	25.986	30.271	29.723	28.190	24.216
1.175	28.549	22.387	27.786	29.510	26.509	26.813	28.062	31.188	25.025	31.306	30.157	31.923	25.220	25.389	23.626	21.423	23.432	23.784	19.774	26.676	27.300	25.690	28.865	21.216
1.200	24.969	23.336	24.650	26.767	25.971	28.727	29.270	31.353	25.196	29.487	31.608	31.146	26.969	23.536	24.524	23.749	21.168	24.707	22.179	25.364	26.960	27.090	29.993	24.131
1.225	27.004	21.945	26.198	27.549	25.866	24.447	29.699	31.056	26.149	29.483	28.910	32.697	26.394	23.892	25.928	23.818	23.555	21.568	18.376	21.619	28.396	28.579	26.307	23.399
1.250	28.029	25.563	27.452	26.824	24.826	27.692	30.423	32.004	27.251	30.546	29.157	30.485	24.213	21.362	26.329	22.893	19.818	23.755	20.431	26.114	28.555	28.346	27.942	22.097
1.275	25.091	21.696	28.421	27.030	27.259	27.812	27.046	28.542	28.737	31.519	30.256	32.694	28.689	21.756	26.059	22.864	19.665	25.344	20.192	23.181	26.913	29.084	29.002	23.363
1.300	25.543	22.479	25.207	28.221	26.156	28.579	26.494	28.572	25.419	31.779	31.688	34.215	29.597	21.758	25.160	23.101	21.580	23.270	24.014	26.450	27.002	27.506	25.902	22.526
1.325	23.654	18.517	27.662	28.760	27.876	26.515	28.580	30.337	28.262	31.294	29.955	31.188	26.013	22.053	25.440	21.769	21.890	22.916	21.958	28.183	27.254	27.966	26.326	23.226
1.350	26.492	25.476	29.103	28.623	27.043	27.858	28.358	27.834	24.489	32.971	30.808	29.896	26.573	23.148	25.662	21.555	21.611	24.523	23.978	26.965	27.116	26.983	26.810	26.732
1.375	30.847	22.477	27.528	27.714	27.838	26.154	29.459	31.637	27.569	33.909	31.476	31.551	26.377	24.040	25.187	21.592	21.840	23.182	20.174	28.272	29.210	29.114	27.737	23.531
1.400	26.928	24.100	26.899	28.329	28.429	26.506	29.324	29.915	27.838	32.180	31.567	32.514	28.245	23.798	27.241	22.423	21.066	21.903	21.943	28.794	30.074	27.556	30.950	25.466
1.425	27.006	25.662	28.024	26.422	28.431	27.858	28.948	32.142	26.389	33.446	33.188	32.551	24.679	24.536	26.017	23.198	21.231	22.633	21.670	27.518	30.026	28.633	26.150	24.365
1.450	25.420	24.623	27.245	29.760	30.836	29.393	26.024	27.708	25.423	33.939	29.664	31.131	26.298	25.651	28.874	22.783	21.857	24.240	23.721	27.166	25.520	27.867	27.645	23.321
1.475	26.188	24.949	26.837	27.806	27.601	28.514	29.638	28.181	26.683	30.529	34.220	33.820	26.226	25.071	26.505	25.125	23.312	24.657	20.606	28.109	25.856	30.790	26.724	23.007
1.500	26.830	22.060	29.610	29.274	27.498	25.247	29.451	31.860	25.631	34.859	31.426	26.791	28.636	24.267	28.097	24.549	21.371	22.852	22.624	25.104	27.494	29.208	26.584	24.257
1.525	28.038	21.387	27.460	29.534	26.923	25.764	29.007	30.407	25.684	31.816	29.867	32.609	27.160	27.726	27.374	24.625	24.263	22.650	21.258	26.838	28.047	28.544	29.118	25.762
1.550	25.994	24.973	28.931	27.091	29.174	25.625	27.595	29.545	28.325	32.652	31.660	33.121	29.601	25.195	27.572	23.779	23.977	24.247	21.732	27.776	28.812	30.702	27.903	27.610
1.575	26.299	24.216	29.878	27.692	28.231	26.498	30.156	28.480	27.426	33.865	34.362	32.156	28.259	28.403	29.200	23.609	24.399	22.086	24.030	28.720	26.538	31.682	24.350	23.746
1.600	28.416	24.083	27.891	32.779	28.240	25.226	26.014	29.791	29.256	32.693	30.288	34.302	28.586	25.577	27.366	22.833	22.461	21.299	20.864	26.174	26.264	29.376	25.152	25.500
1.625	26.686	23.846	28.488	31.814	28.168	28.308	28.737	27.387	25.554	33.019	31.530	35.303	28.255	26.655	24.862	23.268	23.812	22.161	20.996	26.467	26.639	31.912	25.537	24.656
1.650	26.029	23.487	26.848	28.729	26.701	27.934	30.552	29.698	25.311	33.718	34.740	33.974	28.906	24.520	27.422	23.544	24.084	24.157	20.730	26.290	31.383	28.614	28.361	25.051
1.675	27.888	22.410	28.205	32.048	27.837	27.005	28.811	26.441	28.756	34.617	31.488	33.155	26.064	22.450	26.277	22.564	21.372	25.164	21.252	28.494	24.921	30.601	27.170	24.989
1.700	24.563	25.987	28.474	29.115	27.959	26.306	30.462	29.268	26.790	31.054	31.301	30.556	26.546	24.145	26.389	23.238	24.487	24.922	20.294	27.348	27.713	31.065	24.568	27.895
1.725	24.794	25.656	29.659	29.710	23.647	24.725	30.267	28.709	29.257	33.693	34.941	33.945	26.048	26.174	27.318	24.189	26.299	25.332	21.632	29.164	30.456	30.388	24.922	27.900
1.750	24.812	24.906	27.266	25.986	27.935	29.143	27.840	28.034	26.392	33.335	31.663	32.035	29.960	28.471	27.346	23.808	24.027	23.519	23.638	28.998	27.948	27.272	27.381	26.329
1.775	25.918	24.396	26.106	28.551	28.060	24.320	31.838	27.582	28.573	33.693	30.295	30.330	28.681	24.780	24.997	25.552	23.373	25.801	25.074	26.983	28.347	29.219	26.679	28.297
1.800	28.300	24.922	26.340	25.708	28.778	26.928	30.108	27.921	26.894	32.980	31.466	34.115	28.958	22.256	27.549	23.011	23.526	24.830	22.736	28.209	29.727	27.895	28.159	27.115
1.825	26.439	24.379	28.478	28.199	28.666	28.413	27.040	28.190	24.861	33.588	31.841	32.780	25.630	24.786	27.173	23.550	25.047	25.422	23.119	24.269	29.518	32.044	26.774	25.238
1.850	26.673	23.839	27.990	28.817	26.617	24.215	29.545	31.387	26.506	34.952	31.980	35.116	27.507	23.817	23.636	22.196	23.554	24.905	20.334	27.873	27.814	30.424	25.554	23.544
1.875	26.155	23.036	27.906	28.258	27.011	25.662	30.219	27.041	26.231	31.854	30.707	31.049	26.786	21.821	28.073	22.316	25.377	24.298	22.297	27.025	26.808	31.268	25.826	27.101
1.900	27.234	22.756	26.759	28.860	27.340	24.158	28.952	28.134	25.339	34.701	31.156	33.881	25.318	23.202	27.763	19.251	24.549	24.610	22.591	28.520	27.593	31.692	26.253	22.961
1.925	25.693	25.983	25.918	29.766	28.921	25.011	26.836	27.513	26.840	33.664	32.551	31.953	25.299	23.123	25.482	26.069	26.863	24.788	19.538	26.346	26.842	32.149	24.603	25.035
1.950	26.371	24.155	26.760	28.441	28.991	26.484	29.245	31.576	28.024	33.926	34.413	32.967	24.100	25.062	27.552	22.483	22.591	26.179	24.306	27.173	26.260	30.886	25.563	22.532
1.975	25.905	24.014	28.457	29.281	29.966	27.936	29.800	26.054	28.385	34.413	34.256	33.874	26.636	24.143	27.315	22.577	23.211	26.091	24.347	30.597	27.248	28.418	28.172	25.480
2.000	25.500	22.793	29.770	30.476	27.164	26.473	29.982	27.618	26.674	33.121	30.970	33.362	27.115	23.472	24.537	26.191	23.954	22.158	22.721	27.620	26.850	30.499	23.375	27.264
2.025	27.323	24.292	26.471	29.794	27.852	26.667	26.835	26.890	26.371	33.085	31.760	32.872	27.014	21.595	26.517	21.327	22.790	24.355	19.776	25.239	27.130	30.586	28.312	24.191
2.050	27.542	25.459	29.630	29.472	28.688	26.690	29.549	27.796	26.885	31.848	35.404	32.473	27.568	23.666	25.599	23.073	24.590	24.124	20.332	25.671	28.729	30.282	26.607	25.504
2.075	24.583	26.216	27.652	27.084	26.847	24.039	28.159	29.741	26.152	31.137	31.166	31.560	25.862	23.604	24.511	23.936	24.613	24.556	21.440	26.078	27.948	30.315	25.069	25.429
2.100	25.788	22.914	27.892	31.694	26.518	28.521	27.847	29.357	27.901	33.214	30.704	31.475	28.677	24.248	26.169	22.322	21.960	24.758	21.438	26.539	28.913	26.859	26.683	23.510
2.125	26.364	23.809	28.541	27.221	25.861	25.960	26.946	28.034	25.100	32.430	31.412	31.352	27.502	22.826	25.929	22.858	20.876	20.802	19.160	27.267	24.814	25.236	25.658	26.280
2.150	25.393	24.653	28.019	27.865	27.330	26.720	26.297	28.709	26.312	30.399	31.242	31.801	25.738	24.157	22.403	20.757	23.141	23.062	21.724	24.950	26.722	29.971	25.698	24.521
2.175	25.457	24.603	30.543	29.796	30.011	27.452	29.373	27.295	25.377	35.184	30.797	30.563	24.688	27.554	27.962	20.854	22.354	19.914	18.929	24.408	25.414	27.963	22.520	22.614
2.200	28.825	21.455	25.297	30.599	27.017	27.070	26.126	29.646	25.254	31.518	29.403	31.245	24.617	26.577	23.573	23.829	23.259	21.792	18.552	22.295	26.926	27.528	24.844	21.304
2.225	24.098	24.501	26.371	27.825	26.552	25.418	27.163	31.375	25.964	33.129	29.887	32.293	22.479	22.715	26.550	21.459	21.929	21.066	19.333	20.434	26.923	30.168	25.282	23.373
2.250	22.893	23.642	27.433	27.732	26.578	23.999	30.114	24.479	24.478	32.376	28.994	31.253	25.325	21.227	23.839	22.269	24.495	22.044	21.454	25.927	23.800	27.804	23.073	23.038
2.275	25.644	22.055	25.236	27.837	25.547	22.165	27.947	28.956	24.255	31.517	28.683	31.381	23.054	22.437	24.878	20.185	21.176	20.024	19.204	24.848	29.776	26.581	23.158	24.520
2.300	24.167	20.360	26.614	27.338	24.869	25.985	27.719	26.944	26.101	30.475	29.055	31.868	22.265	24.970	25.241	19.445	20.334	22.169	16.797	23.128	23.973	25.158	19.842	22.775
2.325	23.654	24.804	26.589	31.137	24.884	24.458	27.756	23.703	25.377	32.546	28.755	28.530	24.235	22.046	22.811	20.120	19.302	20.682	17.210	19.658	25.629	27.784	21.815	23.284
2.350	26.218	21.847	23.401	27.850	26.567	26.063	26.863	22.445	23.151	32.344	30.738	28.099	22.567	22.246	22.511	20.208	20.818	19.267	20.100	19.161	24.383	26.715	22.357	23.624
2.375	23.709	22.143	26.041	25.358	25.010	24.577	25.579	24.488	25.588	29.008	27.437	30.420	23.992	21.082	22.183	21.532	19.673	19.727	20.660	24.188	22.010	26.790	21.942	22.094
2.400	26.589	21.755	24.762	23.161	19.966	24.149	26.349	25.850	20.896	30.898	28.161	28.379	20.898	21.905	25.189	18.459	22.901	18.380	18.014	20.346	26.863	26.801	21.035	21.160
2.425	23.014	19.897	23.591	27.501	23.939	23.280	23.070	22.193	26.248	30.249	28.383	29.029	21.237	21.194	22.015	20.830	22.528	18.281	16.072	21.803	20.610	25.620	20.524	20.568
2.450	21.679	20.638	24.431	22.720	22.365	20.488	25.104	28.758	22.852	28.893	28.260	25.383	21.326	18.649	21.772	20.732	18.393	15.721	14.421	19.692	23.147	27.060	23.364	22.208
2.475	24.626	21.894	26.732	30.670	23.368	25.066	24.086	25.869	22.172	27.743	30.653	26.509	20.043	20.367	22.660	17.837	20.106	20.048	15.791	21.094	24.108	24.337	18.934	20.146
2.500	24.027	17.945	23.735	27.031	23.917	21.681	23.946	22.732	24.305	30.438	26.544	25.204	23.564	20.952	19.829	19.262	21.510	18.452	18.159	21.186	23.869	27.957	20.960	19.670
2.525	19.270	22.146	23.046	24.658	25.956	22.728	23.769	25.659	21.961	28.714	29.193	26.734	19.880	19.160	20.644	16.335	21.430	19.876	16.461	21.484	26.308	24.143	21.979	19.006
2.550	22.218	20.528	23.472	21.651	19.706	20.741	25.016	27.529	23.023	28.718	25.715	28.770	19.937	20.312	22.828	20.999	18.442	18.927	14.705	19.537	22.186	26.721	20.250	20.612
2.575	22.936	21.228	24.656	22.913	22.231	21.814	24.877	22.397	22.929	28.405	23.963	27.612	20.312	18.909	19.187	18.173	17.791	17.937	13.684	17.665	23.586	28.605	18.491	20.552
2.600	19.511	18.982	24.089	26.356	23.341	22.929	22.612	24.191	24.129	28.583	24.545	25.013	22.100	20.220	21.116	17.452	18.998	19.411	13.614	21.562	21.399	23.367	20.990	18.021
2.625	21.369	20.409	23.541	24.160	23.747	22.385	24.912	25.019	20.741	28.712	28.068	27.734	21.013	20.299	21.067	17.003	18.349	15.734	14.126	17.115	22.264	22.840	21.588	18.014
2.650	19.122	20.062	23.559	26.614	20.833	20.153	22.598	24.962	23.234	29.119	26.099	28.860	21.383	19.445	21.367	16.365	16.679	16.975	16.207	18.750	20.901	26.374	18.610	19.011
2.675	19.777	16.959	22.983	25.599	21.435	21.643	24.766	22.245	23.461	26.558	27.718	26.027	19.274	17.189	20.273	15.862	19.022	16.686	15.538	20.441	22.312	23.996	19.347	18.587
2.700	21.770	22.919	23.503	26.059	22.711	21.811	20.457	22.799	20.705	28.045	27.410	23.711	21.250	19.291	18.734	15.379	19.659	13.968	15.862	20.882	23.106	23.747	17.304	19.628
2.725	19.775	19.323	21.377	24.782	18.843	21.055	23.026	25.219	23.448	26.927	25.223	24.851	20.056	17.068	19.780	15.563	16.191	16.677	15.360	21.617	23.926	23.093	15.301	18.054
2.750	18.612	20.890	20.497	21.211	21.236	21.741	22.217	24.615	19.314	27.648	23.835	25.449	17.162	18.812	16.302	17.198	14.153	18.415	12.487	19.339	21.527	23.209	16.581	17.863
2.775	22.013	17.814	22.528	24.586	21.658	19.431	23.655	23.090	19.694	23.961	23.448	26.189	18.652	16.964	16.331	16.897	15.002	16.137	14.095	15.870	18.299	22.427	18.056	16.466
2.800	20.948	17.047	22.627	24.566	19.536	18.776	23.975	21.317	22.325	23.033	24.864	23.987	17.105	15.840	19.180	14.705	16.161	16.249	13.192	20.804	21.341	24.701	19.030	17.373
2.825	21.551	16.295	20.821	24.331	20.280	19.194	19.397	22.910	24.495	23.836	26.317	25.677	18.659	17.059	19.822	13.701	15.351	13.649	13.822	19.816	18.509	21.572	18.515	19.515
2.850	20.531	19.488	20.959	22.750	21.369	18.757	22.900	20.843	17.083	27.204	23.426	23.252	19.366	18.514	17.581	14.750	15.221	15.764	12.090	18.820	16.847	25.314	14.465	17.097
2.875	19.619	16.919	22.955	23.342	18.288	17.792	21.486	22.392	20.246	24.198	25.782	23.557	18.911	18.486	17.239	17.406	13.941	15.130	14.655	19.381	18.690	22.241	18.024	15.158
2.900	18.349	16.856	22.629	24.182	19.447	17.911	22.311	22.730	20.066	23.474	21.823	24.340	15.784	15.695	17.594	13.644	16.317	16.839	10.959	18.309	16.817	21.813	15.849	16.915
2.925	21.746	16.292	23.734	21.940	16.855	20.927	20.224	21.665	18.594	24.911	24.380	23.888	17.346	14.648	17.316	14.587	14.932	15.291	9.500	17.491	16.103	21.954	16.195	15.721
2.950	19.206	16.064	22.035	19.579	18.617	19.426	20.864	17.271	19.149	22.974	23.571	25.576	17.270	15.884	18.583	14.168	14.792	13.168	11.000	19.842	17.565	23.427	16.723	14.956
2.975	16.227	16.253	21.725	21.870	19.315	16.469	23.020	20.868	20.429	21.606	24.033	22.834	14.748	13.671	16.534	12.873	15.759	12.187	11.372	18.545	16.097	21.996	15.581	16.397
3.000	17.909	15.197	19.228	19.800	18.943	18.141	21.007	20.615	17.082	23.713	22.881	21.411	16.010	16.465	15.478	11.650	15.196	14.122	12.541	20.979	18.181	20.762	15.391	17.110
3.025	19.215	13.870	21.164	20.914	16.215	18.921	23.227	23.301	16.348	24.161	22.453	19.630	16.918	14.339	17.736	13.770	12.077	14.256	11.702	15.813	17.055	19.714	12.175	16.492
3.050	17.670	15.043	19.254	22.770	16.112	17.954	21.017	21.612	18.102	24.599	22.058	26.599	15.656	13.091	15.786	11.797	14.491	12.610	11.855	16.042	17.427	19.633	15.957	15.056
3.075	16.186	13.044	18.075	23.787	17.119	17.589	18.118	22.934	18.247	22.914	20.141	20.850	17.045	14.096	16.456	9.612	13.138	13.315	12.784	12.856	16.911	21.938	15.832	11.866
3.100	14.687	14.579	21.289	20.520	15.668	17.739	17.451	17.976	17.840	20.983	21.472	20.861	15.662	12.814	16.232	13.756	13.915	13.514	11.289	17.516	17.668	20.363	12.391	12.157
3.125	16.017	14.326	18.912	18.779	18.273	16.536	21.161	17.828	18.363	21.357	18.592	20.124	17.041	14.423	15.357	13.409	13.339	10.698	11.548	13.161	17.403	21.346	15.116	13.591
3.150	16.457	14.412	16.931	21.699	17.414	14.725	17.959	18.184	18.126	21.945	22.781	22.535	12.328	11.071	14.577	13.674	11.398	11.826	11.605	14.841	15.760	18.510	13.544	16.407
3.175	15.775	15.885	16.190	17.986	14.930	16.810	18.288	17.925	16.374	20.584	22.050	19.903	12.377	12.676	15.526	9.945	13.992	12.031	10.828	13.765	15.953	20.922	14.842	11.822
3.200	19.310	16.042	17.904	16.682	15.943	17.075	17.963	17.055	16.810	23.557	21.340	21.621	14.362	13.767	15.296	9.693	14.643	15.327	14.954	13.620	15.568	17.767	16.024	15.223
3.225	14.780	14.177	18.387	20.177	15.203	15.225	18.829	16.853	14.967	20.530	20.191	16.769	14.821	12.758	13.232	13.168	10.812	12.074	9.945	14.730	15.450	16.034	14.024	14.250
3.250	14.073	14.846	16.418	16.841	16.517	16.287	18.752	19.489	17.059	22.172	20.685	18.120	14.175	10.570	15.794	9.270	10.357	11.911	10.781	12.875	13.112	16.128	12.117	12.454
3.275	16.036	11.164	18.305	18.029	17.856	13.862	18.242	20.456	17.325	20.053	18.218	15.153	12.342	10.571	12.904	12.187	12.810	12.887	9.630	14.478	12.310	17.943	11.794	12.920
3.300	12.653	16.494	17.404	18.547	16.288	15.881	18.500	16.918	13.547	22.327	19.130	18.603	12.991	8.068	15.225	12.637	7.676	11.722	9.181	13.072	15.466	17.253	12.871	10.084
3.325	16.619	12.325	14.451	16.339	13.937	12.561	16.798	14.238	16.722	20.201	18.943	17.329	14.200	10.486	14.902	7.544	12.229	7.928	6.727	14.192	13.616	17.611	10.861	11.143
3.350	14.927	12.925	17.713	17.862	11.403	14.556	16.289	16.104	14.458	17.887	20.152	17.959	11.203	13.048	12.637	10.952	10.010	12.239	8.713	9.869	13.723	16.631	11.015	11.239
3.375	15.485	11.674	15.371	16.263	16.954	13.622	15.902	14.081	13.886	21.926	18.749	16.280	11.946	10.018	14.848	9.915	12.714	9.847	8.221	13.488	14.966	16.568	10.255	11.814
3.400	13.280	13.275	15.315	19.867	14.193	10.955	17.723	15.200	15.381	17.375	18.195	16.108	13.473	10.554	14.084	8.601	9.516	10.781	4.619	14.095	13.357	14.651	9.525	11.270
3.425	13.262	13.832	15.931	14.336	16.487	13.530	15.321	18.982	13.606	19.078	17.329	14.513	9.847	10.438	13.992	9.513	8.229	9.531	8.684	15.092	13.219	14.939	10.005	9.802
3.450	14.723	10.972	12.802	15.328	14.747	12.612	17.055	16.657	13.641	21.279	21.345	11.516	9.018	8.431	14.448	6.574	10.026	10.369	7.713	10.806	13.522	16.516	11.672	12.697
3.475	14.355	10.424	15.170	15.558	14.789	11.442	15.939	13.769	14.616	15.676	18.207	15.041	12.486	11.033	12.078	6.708	9.796	9.861	6.271	9.171	15.190	18.301	7.995	10.539
3.500	14.829	9.508	15.579	17.570	13.390	10.704	13.579	15.234	12.119	18.996	17.407	18.165	11.833	11.186	13.780	8.476	8.595	8.210	6.840	10.079	11.760	15.220	10.257	11.177
3.525	12.563	12.396	14.339	15.261	10.428	11.715	15.147	16.911	11.826	18.719	18.849	16.443	9.185	10.779	13.730	8.985	9.376	11.803	6.105	12.648	12.728	16.234	9.285	8.733
3.550	12.470	10.567	13.864	17.833	11.760	11.943	12.927	15.322	13.655	15.054	17.783	16.357	10.847	9.234	12.177	6.804	8.612	10.141	5.856	9.858	11.416	18.002	10.761	7.610
3.575	11.172	9.236	10.621	16.294	12.450	14.088	11.412	16.103	12.842	18.486	16.229	17.596	13.129	9.435	13.617	6.962	8.975	6.421	7.349	10.381	11.881	17.675	9.505	10.485
3.600	13.590	9.668	10.695	14.410	12.031	12.212	13.537	15.650	13.189	18.755	17.773	17.903	11.743	9.147	11.685	8.571	9.360	11.477	6.462	12.844	12.097	15.068	9.931	12.235
3.625	11.976	11.516	11.215	14.788	14.122	7.614	13.516	16.749	14.699	19.710	15.098	13.555	11.545	5.997	8.783	7.150	8.306	8.364	5.704	7.860	13.076	15.222	6.122	6.870
3.650	9.934	7.547	13.626	15.440	11.169	10.875	13.147	13.953	13.118	17.807	19.151	16.479	8.813	9.628	11.028	5.290	8.596	9.727	5.280	10.081	10.959	16.961	11.816	10.585
3.675	12.074	10.979	12.884	14.244	10.806	9.862	14.801	11.667	11.911	16.710	15.882	15.548	9.566	8.434	10.753	7.374	7.538	8.104	3.134	10.446	14.294	15.740	8.740	10.676
3.700	11.216	9.402	11.560	12.603	13.605	8.634	12.703	11.801	10.632	17.658	19.046	18.012	8.720	9.207	11.882	6.370	9.536	7.935	5.139	10.812	11.967	13.589	7.050	10.699
3.725	7.583	8.080	13.792	14.859	10.392	11.198	12.552	13.304	13.961	17.500	15.849	13.494	10.150	9.710	10.249	7.295	8.874	8.261	4.007	9.435	10.854	11.395	9.704	8.161
3.750	10.517	9.818	10.403	16.313	11.523	9.013	12.752	11.959	12.093	15.936	18.001	14.044	10.000	9.963	9.545	6.153	7.570	9.106	7.490	8.018	9.657	12.311	10.504	7.760
3.775	11.378	9.213	10.829	11.859	9.693	10.569	14.166	12.625	11.738	16.843	12.995	11.989	9.846	5.822	12.191	7.508	10.775	5.636	4.216	8.792	10.230	16.186	7.623	7.945
3.800	8.774	7.003	13.621	11.342	11.681	9.731	11.710	11.093	13.685	18.048	14.412	15.834	10.838	6.467	12.024	7.957	10.332	8.472	5.279	11.262	10.485	18.056	8.530	6.650
3.825	10.246	9.543	11.490	12.218	10.781	11.765	11.006	14.414	10.074	16.645	16.685	12.730	8.905	9.791	9.880	6.641	9.239	5.084	5.059	9.453	8.275	13.221	8.310	8.158
3.850	9.784	8.392	12.290	11.216	11.327	10.151	9.507	14.733	11.487	17.420	14.084	14.998	9.093	6.556	9.399	8.465	8.079	8.158	5.721	10.887	12.116	12.167	7.181	10.441
3.875	7.536	7.041	11.600	15.118	9.478	10.438	12.982	8.639	10.041	15.428	16.957	12.612	7.794	7.270	10.547	7.597	9.259	7.392	3.804	10.509	9.621	13.778	6.982	6.266
3.900	10.388	5.422	10.758	10.380	9.926	10.177	13.109	12.085	9.717	13.433	12.322	16.804	9.621	7.383	10.447	2.502	5.862	6.193	8.074	9.431	10.959	14.608	6.643	12.317
3.925	9.355	6.462	11.451	9.531	9.673	10.399	12.909	10.834	10.426	16.102	14.122	15.009	8.635	9.870	9.298	5.672	6.187	7.202	6.745	7.722	10.499	11.252	9.694	8.698
3.950	7.679	6.957	10.802	13.196	9.712	8.867	9.789	12.236	10.659	16.359	14.336	12.981	9.049	6.713	11.087	5.850	6.611	5.567	4.083	10.186	9.887	13.668	5.391	9.372
3.975	9.404	6.182	13.282	13.175	7.392	8.906	10.935	11.100	9.644	16.550	13.205	13.573	9.061	3.980	10.250	3.338	8.353	7.823	3.155	10.646	8.779	10.053	8.826	8.910
4.000	8.529	6.731	10.028	13.043	7.366	7.600	12.161	8.944	12.282	10.801	12.810	12.605	9.408	8.525	7.890	6.842	5.372	6.148	2.042	11.805	7.426	15.557	9.481	6.016
4.025	9.311	8.773	9.583	14.421	10.245	7.760	9.811	10.396	10.932	12.773	12.973	15.276	7.635	6.728	8.360	6.565	4.652	5.115	5.135	9.443	9.772	12.554	6.937	7.395
4.050	9.807	9.079	12.185	13.830	8.165	10.745	12.382	7.733	11.509	13.772	14.098	12.000	6.500	9.174	9.732	7.168	6.573	4.184	5.972	10.521	6.952	11.984	7.207	7.518
4.075	7.343	6.107	9.623	11.279	9.252	9.197	11.493	12.538	8.581	15.426	13.802	14.159	8.319	5.256	7.504	3.813	6.976	8.490	5.992	9.640	10.290	13.037	5.948	10.714
4.100	8.582	3.192	9.992	12.382	8.761	7.745	12.294	10.931	9.012	16.448	13.884	12.571	5.719	7.860	8.311	8.144	8.778	9.256	3.241	9.379	7.498	12.112	8.469	5.724
4.125	8.223	7.441	10.610	12.606	8.123	6.770	10.437	10.334	9.536	14.888	14.405	12.794	7.953	4.553	8.555	5.843	5.202	5.999	6.596	7.809	8.980	14.418	8.600	6.476
4.150	8.238	3.715	12.040	11.407	6.258	8.177	11.188	12.782	8.846	15.170	12.521	11.617	8.291	5.550	8.779	6.920	7.964	6.913	-0.309	8.449	8.714	13.190	5.588	6.123
4.175	10.025	6.054	12.181	9.579	8.301	8.470	11.337	12.889	10.743	16.575	12.357	12.976	10.907	6.676	5.976	4.143	5.285	5.185	5.748	8.159	7.895	15.403	5.331	8.739
4.200	9.115	5.551	10.004	7.514	7.770	8.619	11.058	12.601	9.099	13.840	11.369	11.328	8.360	6.482	7.134	5.585	5.429	4.767	6.815	7.059	6.976	12.210	5.952	6.212
4.225	9.458	6.963	8.611	10.129	9.260	6.709	12.680	12.644	10.336	13.223	10.871	13.347	6.531	5.370	7.407	3.142	5.892	4.382	3.865	8.791	8.464	13.178	5.348	7.619
4.250	8.260	7.338	10.378	9.645	6.151	8.705	9.821	11.987	8.243	13.879	9.583	12.791	8.487	8.002	9.910	5.579	7.147	4.615	3.216	7.771	8.092	12.613	5.256	8.015
4.275	6.231	5.442	10.493	10.978	8.206	7.123	11.788	11.463	9.044	9.832	10.171	11.861	6.083	2.695	6.175	1.810	6.013	7.404	5.750	9.560	7.057	12.477	7.017	10.016
4.300	10.263	7.502	7.727	8.441	5.626	6.405	9.600	12.382	9.357	11.525	15.140	12.838	6.370	6.532	8.663	5.406	6.074	4.099	4.548	6.335	7.441	11.794	6.386	7.374
4.325	4.983	6.180	12.594	11.414	8.945	8.436	12.636	9.204	9.943	15.026	13.896	12.807	8.240	6.590	9.860	3.300	4.421	6.414	0.954	6.033	7.313	12.475	5.975	6.743
4.350	7.354	6.260	9.013	13.235	8.496	4.374	9.461	9.505	6.996	14.385	12.022	10.551	9.257	4.841	7.374	6.675	4.656	4.862	1.277	7.978	8.248	12.922	6.272	6.706
4.375	5.575	3.553	9.597	12.584	8.259	7.891	11.051	8.518	8.484	12.572	13.446	11.483	5.926	7.525	7.127	6.009	5.369	4.755	4.753	7.627	8.723	12.981	6.157	5.155
4.400	8.380	5.569	10.987	12.078	6.983	5.864	10.300	9.334	9.115	12.870	12.722	11.624	6.158	6.069	8.235	6.578	6.242	4.854	2.090	4.723	8.787	13.069	5.569	6.220
4.425	6.590	4.304	9.483	13.667	4.490	4.258	9.533	10.220	9.691	14.178	11.470	11.931	5.523	5.286	6.095	2.104	7.722	6.967	2.950	4.651	9.108	10.329	5.408	4.712
4.450	8.825	4.971	9.793	10.468	6.499	6.703	8.233	5.580	9.917	12.494	11.343	10.055	7.354	6.873	8.869	3.456	6.714	5.125	4.591	7.225	9.479	11.959	5.755	7.477
4.475	7.719	4.095	9.633	13.749	6.776	5.960	8.391	7.988	7.843	13.233	12.639	11.701	7.816	5.973	7.200	2.311	6.483	3.474	0.688	8.626	7.247	12.884	3.284	5.219
4.500	3.767	4.755	6.507	10.913	7.335	6.667	9.936	8.299	6.175	13.666	10.215	10.592	5.019	2.913	6.292	3.270	3.839	4.745	2.272	5.949	6.570	12.490	4.529	6.482
4.525	7.443	5.277	7.195	9.094	6.706	6.846	8.932	9.775	6.210	11.301	10.823	9.340	5.954	4.796	9.834	3.191	6.719	5.870	0.354	9.648	5.500	13.959	2.496	10.211
4.550	6.669	2.234	8.564	11.011	7.313	5.261	6.738	10.621	7.381	15.298	9.678	10.331	5.974	4.998	5.876	2.960	5.358	5.606	4.438	6.934	7.681	10.441	6.371	3.463
4.575	6.646	5.478	6.758	10.358	3.850	6.088	11.376	9.343	6.338	13.787	11.544	10.772	5.922	3.472	6.474	1.288	4.714	5.542	0.996	7.636	4.660	11.339	3.292	6.365
4.600	5.908	3.539	9.424	12.859	8.142	5.963	10.120	10.586	9.136	13.496	13.555	12.510	6.461	7.354	5.748	5.830	3.870	4.775	1.803	7.066	7.771	11.075	5.882	6.846
4.625	6.689	5.918	7.262	11.541	5.643	5.698	9.180	10.544	8.022	13.099	12.580	10.951	8.049	5.602	5.419	2.403	6.596	2.826	1.619	5.751	6.985	12.501	2.992	6.689
4.650	6.815	2.299	8.458	9.443	6.369	8.139	9.604	7.345	7.718	12.870	11.168	9.972	5.663	3.637	5.833	2.553	2.837	6.282	3.081	8.337	9.193	14.084	5.269	7.235
4.675	7.294	4.475	8.503	10.468	5.846	7.574	8.679	9.367	7.795	14.684	11.359	9.692	8.107	5.171	6.874	1.900	2.350	6.059	0.581	6.091	6.323	12.112	4.595	6.789
4.700	6.880	3.299	8.105	9.296	5.279	5.707	9.387	8.715	8.914	11.767	12.725	12.455	5.293	5.538	7.559	1.731	3.278	3.945	2.137	7.561	5.795	10.825	2.243	7.122
4.725	8.530	5.605	8.835	10.786	5.797	5.341	8.785	6.472	9.904	12.305	14.830	12.212	4.349	7.993	9.728	0.999	4.528	2.540	1.443	7.277	6.604	14.825	1.972	5.578
4.750	8.578	4.561	8.198	10.916	5.739	5.277	9.045	9.992	7.751	11.571	12.630	10.589	5.870	7.687	7.081	2.163	3.378	5.463	0.944	4.773	6.584	13.928	6.344	7.935
4.775	6.749	6.563	6.927	7.863	7.946	5.234	8.043	9.509	8.486	12.048	13.387	9.399	10.165	4.840	7.155	2.771	2.757	4.322	4.572	4.249	6.304	9.495	5.488	6.518
4.800	7.205	3.408	8.718	11.736	6.900	6.232	8.806	10.252	5.878	12.270	10.708	7.038	5.238	3.739	7.958	1.384	4.989	2.481	2.461	4.077	8.658	10.449	2.909	7.654
4.825	6.374	6.720	7.262	9.825	7.940	5.590	10.297	9.625	7.052	11.720	7.871	11.268	6.281	5.546	6.077	4.791	5.777	4.787	4.116	5.500	5.587	11.093	5.309	5.355
4.850	4.840	4.799	7.782	7.522	5.866	5.555	8.146	8.976	8.487	11.476	9.363	8.217	7.334	4.542	6.331	2.408	7.004	3.783	2.951	4.292	7.517	13.462	2.351	1.931
4.875	4.311	2.430	5.478	8.709	4.089	6.422	7.759	7.808	7.285	12.024	9.317	9.225	3.933	3.745	6.605	3.770	6.971	5.320	1.997	4.299	4.444	10.767	4.305	5.884
4.900	6.589	2.077	5.654	6.716	6.486	5.613	9.357	8.462	6.632	10.723	9.181	9.961	6.477	3.013	7.725	2.695	5.865	2.359	2.675	8.153	4.472	10.144	2.434	2.068
4.925	3.748	1.948	8.136	7.785	3.655	6.484	7.536	5.901	9.130	12.221	9.223	12.294	6.570	6.269	7.598	3.302	6.179	5.301	2.379	6.042	6.583	12.742	3.055	3.935
4.950	5.103	2.326	8.579	9.065	5.223	5.279	6.440	7.399	6.322	13.297	11.043	7.727	7.564	2.420	6.460	4.040	7.214	6.806	2.639	8.980	8.839	11.315	2.806	6.608
4.975	5.769	4.873	9.699	7.332	4.574	4.717	6.320	5.786	10.772	13.279	11.528	9.996	3.742	3.985	4.605	0.939	5.812	3.268	0.445	8.152	5.830	12.573	3.528	9.895
5.000	4.219	6.736	6.156	9.829	4.954	2.589	7.744	7.145	6.648	11.931	9.802	12.418	6.582	0.929	6.386	4.445	4.359	5.556	1.700	7.295	4.166	12.920	2.420	3.916
5.025	4.034	2.086	7.345	9.362	4.921	4.822	8.004	7.629	8.897	11.841	9.801	8.169	4.145	2.721	6.608	3.029	6.145	5.304	3.399	6.514	2.766	9.517	1.447	4.306
5.050	4.413	4.734	9.544	7.238	6.826	3.842	9.060	3.424	9.744	9.079	9.482	8.824	6.233	5.218	6.690	-0.014	5.247	2.959	2.374	5.762	6.425	12.071	2.382	6.945
5.075	2.896	2.085	5.422	5.766	5.324	4.647	4.835	4.729	9.277	12.375	12.705	9.338	8.203	3.643	7.934	2.773	4.355	7.776	2.575	5.936	4.888	10.384	2.664	6.386
5.100	3.543	4.903	4.098	9.291	4.218	5.743	7.323	7.242	8.355	10.086	11.773	11.184	4.935	0.054	3.127	3.195	7.017	3.042	2.325	4.171	9.830	12.157	4.730	4.272
5.125	5.464	1.598	6.439	7.970	8.226	4.015	6.404	6.123	8.274	11.026	11.797	9.687	5.681	3.930	4.995	2.003	4.296	5.790	1.120	7.330	8.940	12.020	3.994	7.643
5.150	4.827	0.746	7.405	9.540	5.685	5.325	5.499	7.107	6.765	11.701	9.639	7.790	2.855	2.890	7.690	3.341	4.334	5.194	2.931	5.298	6.198	10.950	4.308	7.670
5.175	5.236	4.062	8.645	8.787	6.609	2.877	7.249	7.258	6.960	9.004	9.113	10.554	5.148	2.666	5.278	4.398	2.763	5.024	1.934	6.070	6.297	11.388	3.775	3.882
5.200	5.949	2.637	8.701	10.508	6.375	3.985	5.602	8.385	5.258	8.653	9.857	9.657	3.399	6.174	7.689	2.536	6.159	2.781	-0.161	6.266	8.912	11.291	1.594	4.396
5.225	7.143	2.029	5.405	6.400	4.680	3.658	7.076	7.802	6.092	11.026	9.584	6.668	6.721	3.356	5.868	3.157	1.982	4.710	3.449	5.797	5.276	11.486	4.323	6.585
5.250	4.746	0.855	6.402	8.588	6.551	5.632	8.010	8.594	5.385	13.197	10.058	10.675	6.367	0.906	6.592	4.407	4.960	3.375	2.769	7.479	5.004	11.488	2.687	3.357
5.275	8.178	2.221	6.616	8.608	5.973	5.304	9.988	5.124	10.129	10.198	7.770	12.023	2.853	5.528	6.046	6.659	0.672	3.326	0.466	9.923	6.455	11.443	4.201	5.626
5.300	5.637	0.769	4.394	8.137	6.772	2.710	9.779	2.289	5.161	11.177	8.276	11.721	2.393	5.721	2.789	2.075	6.267	1.314	0.842	8.203	7.456	10.974	3.106	4.668
5.325	7.134	5.854	9.157	6.829	3.850	4.568	6.723	5.996	7.183	9.274	9.474	7.712	5.112	1.677	3.477	3.999	3.710	5.740	0.257	3.577	6.465	11.353	5.075	7.197
5.350	5.143	3.032	5.771	3.536	5.311	4.139	6.247	8.594	7.671	10.139	7.485	8.935	3.038	3.111	4.438	-0.386	3.694	2.437	0.369	4.194	5.485	10.013	5.411	5.816
5.375	3.474	1.947	4.432	7.152	4.486	4.667	6.696	8.774	6.140	9.801	7.985	7.394	6.238	2.559	6.066	-0.069	5.117	2.950	0.520	6.160	4.701	12.709	-0.085	5.906
5.400	5.529	1.678	4.820	7.653	4.584	3.819	6.991	7.414	4.627	12.396	9.616	11.194	3.555	2.217	4.673	1.719	5.058	4.035	3.760	4.968	6.063	9.163	2.915	2.771
5.425	4.712	0.126	6.304	6.400	5.029	3.998	5.154	5.633	6.803	8.392	9.167	8.849	5.304	6.518	6.719	-0.058	1.815	3.505	2.014	5.922	5.888	9.796	4.239	2.439
5.450	6.803	0.340	8.076	7.481	6.255	5.608	5.905	4.070	6.979	9.772	9.459	8.997	2.189	4.804	4.007	4.320	2.758	4.671	0.900	3.852	6.566	9.088	3.516	6.883
5.475	3.061	3.471	6.456	4.259	5.499	1.506	7.245	4.447	6.803	11.067	10.069	8.649	6.339	2.292	4.460	-0.261	4.093	2.600	-2.481	4.061	5.439	9.448	-0.230	4.477
