# Supplementary material for: From deterministic to fuzzy decision-making in artificial cells
Source: Nat Commun. 2020 Nov 6;11:5648. doi: 10.1038/s41467-020-19395-4 (PMC7648101; doi:10.1038/s41467-020-19395-4)
Supplement: Supplementary file 4 — Source Data [file 41467_2020_19395_MOESM4_ESM.zip › source-data/stochastic-simulations/out/mRNAdeg/0.25min/dp-kon15.txt]

# Time	(TL).ParticleFlux
0	0
0.25	0
0.5	1.3
0.75	1.3
1	3.9
1.25	3.9
1.5	2.6
1.75	2.6
2	2.6
2.25	2.6
2.5	3.9
2.75	2.6
3	2.6
3.25	2.6
3.5	2.6
3.75	2.6
4	3.9
4.25	3.9
4.5	2.6
4.75	2.6
5	2.6
5.25	2.6
5.5	3.9
5.75	5.2
6	6.5
6.25	6.5
6.5	5.2
6.75	5.2
7	5.2
7.25	5.2
7.5	5.2
7.75	5.2
8	5.2
8.25	5.2
8.5	6.5
8.75	5.2
9	5.2
9.25	3.9
9.5	3.9
9.75	3.9
10	2.6
10.25	2.6
10.5	2.6
10.75	2.6
11	2.6
11.25	2.6
11.5	3.9
11.75	5.2
12	6.5
12.25	6.5
12.5	7.8
12.75	9.1
13	10.4
13.25	10.4
13.5	10.4
13.75	11.7
14	13
14.25	13
14.5	14.3
14.75	11.7
15	14.3
15.25	14.3
15.5	14.3
15.75	11.7
16	11.7
16.25	11.7
16.5	11.7
16.75	10.4
17	7.8
17.25	7.8
17.5	7.8
17.75	6.5
18	6.5
18.25	7.8
18.5	7.8
18.75	9.1
19	9.1
19.25	6.5
19.5	5.2
19.75	5.2
20	5.2
20.25	5.2
20.5	5.2
20.75	5.2
21	5.2
21.25	5.2
21.5	5.2
21.75	7.8
22	7.8
22.25	6.5
22.5	7.8
22.75	7.8
23	7.8
23.25	7.8
23.5	7.8
23.75	6.5
24	6.5
24.25	6.5
24.5	6.5
24.75	6.5
25	7.8
25.25	9.1
25.5	9.1
25.75	10.4
26	10.4
26.25	10.4
26.5	9.1
26.75	10.4
27	11.7
27.25	9.1
27.5	9.1
27.75	11.7
28	11.7
28.25	11.7
28.5	13
28.75	10.4
29	10.4
29.25	11.7
29.5	14.3
29.75	13
30	11.7
30.25	13
30.5	14.3
30.75	14.3
31	15.6
31.25	15.6
31.5	15.6
31.75	14.3
32	14.3
32.25	14.3
32.5	14.3
32.75	15.6
33	14.3
33.25	14.3
33.5	15.6
33.75	22.1
34	24.7
34.25	24.7
34.5	26
34.75	24.7
35	26
35.25	28.6
35.5	26
35.75	26
36	24.7
36.25	23.4
36.5	20.8
36.75	27.3
37	26
37.25	28.6
37.5	29.9
37.75	27.3
38	26
38.25	23.4
38.5	24.7
38.75	27.3
39	27.3
39.25	26
39.5	26
39.75	24.7
40	26
40.25	24.7
40.5	18.2
40.75	16.9
41	14.3
41.25	14.3
41.5	15.6
41.75	18.2
42	19.5
42.25	19.5
42.5	16.9
42.75	16.9
43	14.3
43.25	15.6
43.5	13
43.75	13
44	11.7
44.25	15.6
44.5	13
44.75	13
45	15.6
45.25	15.6
45.5	14.3
45.75	16.9
46	16.9
46.25	19.5
46.5	19.5
46.75	24.7
47	23.4
47.25	24.7
47.5	23.4
47.75	26
48	27.3
48.25	28.6
48.5	29.9
48.75	28.6
49	26
49.25	23.4
49.5	19.5
49.75	18.2
50	16.9
50.25	15.6
50.5	15.6
50.75	15.6
51	14.3
51.25	14.3
51.5	13
51.75	14.3
52	14.3
52.25	15.6
52.5	19.5
52.75	19.5
53	20.8
53.25	20.8
53.5	22.1
53.75	20.8
54	18.2
54.25	19.5
54.5	20.8
54.75	22.1
55	24.7
55.25	26
55.5	28.6
55.75	27.3
56	24.7
56.25	28.6
56.5	28.6
56.75	29.9
57	28.6
57.25	26
57.5	27.3
57.75	29.9
58	28.6
58.25	27.3
58.5	24.7
58.75	23.4
59	26
59.25	23.4
59.5	22.1
59.75	22.1
60	18.2
nan	nan
0	0
0.25	0
0.5	1.3
0.75	2.6
1	2.6
1.25	2.6
1.5	5.2
1.75	5.2
2	5.2
2.25	5.2
2.5	6.5
2.75	6.5
3	6.5
3.25	6.5
3.5	6.5
3.75	6.5
4	7.8
4.25	7.8
4.5	6.5
4.75	5.2
5	6.5
5.25	6.5
5.5	5.2
5.75	6.5
6	6.5
6.25	6.5
6.5	7.8
6.75	9.1
7	7.8
7.25	5.2
7.5	7.8
7.75	6.5
8	6.5
8.25	6.5
8.5	5.2
8.75	5.2
9	3.9
9.25	3.9
9.5	5.2
9.75	5.2
10	7.8
10.25	7.8
10.5	7.8
10.75	7.8
11	9.1
11.25	10.4
11.5	9.1
11.75	7.8
12	7.8
12.25	9.1
12.5	9.1
12.75	10.4
13	10.4
13.25	10.4
13.5	7.8
13.75	7.8
14	7.8
14.25	9.1
14.5	7.8
14.75	9.1
15	9.1
15.25	7.8
15.5	7.8
15.75	7.8
16	6.5
16.25	6.5
16.5	6.5
16.75	7.8
17	6.5
17.25	7.8
17.5	7.8
17.75	11.7
18	11.7
18.25	14.3
18.5	13
18.75	13
19	13
19.25	14.3
19.5	14.3
19.75	14.3
20	18.2
20.25	19.5
20.5	19.5
20.75	19.5
21	19.5
21.25	19.5
21.5	20.8
21.75	18.2
22	19.5
22.25	20.8
22.5	22.1
22.75	19.5
23	16.9
23.25	15.6
23.5	14.3
23.75	14.3
24	11.7
24.25	11.7
24.5	11.7
24.75	11.7
25	11.7
25.25	10.4
25.5	11.7
25.75	13
26	15.6
26.25	16.9
26.5	15.6
26.75	14.3
27	15.6
27.25	14.3
27.5	14.3
27.75	13
28	15.6
28.25	14.3
28.5	15.6
28.75	18.2
29	14.3
29.25	11.7
29.5	10.4
29.75	9.1
30	10.4
30.25	9.1
30.5	10.4
30.75	10.4
31	11.7
31.25	11.7
31.5	10.4
31.75	10.4
32	15.6
32.25	15.6
32.5	16.9
32.75	20.8
33	24.7
33.25	24.7
33.5	26
33.75	32.5
34	32.5
34.25	31.2
34.5	31.2
34.75	29.9
35	28.6
35.25	27.3
35.5	26
35.75	24.7
36	26
36.25	26
36.5	23.4
36.75	22.1
37	22.1
37.25	24.7
37.5	20.8
37.75	18.2
38	24.7
38.25	26
38.5	26
38.75	24.7
39	24.7
39.25	26
39.5	27.3
39.75	26
40	26
40.25	24.7
40.5	24.7
40.75	26
41	27.3
41.25	28.6
41.5	27.3
41.75	27.3
42	28.6
42.25	28.6
42.5	24.7
42.75	26
43	26
43.25	29.9
43.5	29.9
43.75	29.9
44	29.9
44.25	32.5
44.5	33.8
44.75	36.4
45	33.8
45.25	31.2
45.5	33.8
45.75	32.5
46	31.2
46.25	31.2
46.5	31.2
46.75	35.1
47	33.8
47.25	35.1
47.5	35.1
47.75	37.7
48	37.7
48.25	35.1
48.5	32.5
48.75	33.8
49	36.4
49.25	33.8
49.5	35.1
49.75	36.4
50	35.1
50.25	37.7
50.5	37.7
50.75	37.7
51	36.4
51.25	39
51.5	40.3
51.75	39
52	36.4
52.25	40.3
52.5	40.3
52.75	39
53	39
53.25	37.7
53.5	36.4
53.75	35.1
54	29.9
54.25	32.5
54.5	33.8
54.75	36.4
55	36.4
55.25	32.5
55.5	29.9
55.75	28.6
56	26
56.25	26
56.5	26
56.75	24.7
57	24.7
57.25	26
57.5	26
57.75	24.7
58	22.1
58.25	19.5
58.5	18.2
58.75	15.6
59	16.9
59.25	16.9
59.5	16.9
59.75	19.5
60	20.8
nan	nan
0	0
0.25	0
0.5	0
0.75	1.3
1	2.6
1.25	2.6
1.5	3.9
1.75	3.9
2	2.6
2.25	2.6
2.5	3.9
2.75	3.9
3	2.6
3.25	2.6
3.5	5.2
3.75	5.2
4	5.2
4.25	6.5
4.5	6.5
4.75	9.1
5	7.8
5.25	6.5
5.5	10.4
5.75	9.1
6	6.5
6.25	6.5
6.5	6.5
6.75	7.8
7	9.1
7.25	7.8
7.5	9.1
7.75	11.7
8	10.4
8.25	10.4
8.5	10.4
8.75	10.4
9	9.1
9.25	7.8
9.5	6.5
9.75	5.2
10	5.2
10.25	5.2
10.5	7.8
10.75	7.8
11	7.8
11.25	7.8
11.5	7.8
11.75	7.8
12	9.1
12.25	6.5
12.5	7.8
12.75	7.8
13	9.1
13.25	10.4
13.5	10.4
13.75	10.4
14	10.4
14.25	10.4
14.5	7.8
14.75	7.8
15	6.5
15.25	9.1
15.5	9.1
15.75	11.7
16	11.7
16.25	11.7
16.5	13
16.75	11.7
17	10.4
17.25	10.4
17.5	7.8
17.75	7.8
18	9.1
18.25	7.8
18.5	7.8
18.75	6.5
19	7.8
19.25	7.8
19.5	7.8
19.75	6.5
20	5.2
20.25	5.2
20.5	3.9
20.75	3.9
21	3.9
21.25	5.2
21.5	6.5
21.75	6.5
22	6.5
22.25	7.8
22.5	7.8
22.75	7.8
23	9.1
23.25	9.1
23.5	10.4
23.75	10.4
24	10.4
24.25	9.1
24.5	7.8
24.75	5.2
25	6.5
25.25	7.8
25.5	7.8
25.75	10.4
26	13
26.25	14.3
26.5	14.3
26.75	10.4
27	10.4
27.25	10.4
27.5	14.3
27.75	13
28	14.3
28.25	15.6
28.5	15.6
28.75	16.9
29	16.9
29.25	16.9
29.5	18.2
29.75	16.9
30	18.2
30.25	18.2
30.5	18.2
30.75	18.2
31	16.9
31.25	15.6
31.5	15.6
31.75	14.3
32	13
32.25	14.3
32.5	14.3
32.75	13
33	13
33.25	11.7
33.5	11.7
33.75	11.7
34	11.7
34.25	13
34.5	11.7
34.75	14.3
35	15.6
35.25	15.6
35.5	15.6
35.75	15.6
36	18.2
36.25	22.1
36.5	22.1
36.75	23.4
37	23.4
37.25	23.4
37.5	20.8
37.75	26
38	24.7
38.25	22.1
38.5	24.7
38.75	26
39	24.7
39.25	28.6
39.5	26
39.75	23.4
40	29.9
40.25	32.5
40.5	32.5
40.75	31.2
41	31.2
41.25	27.3
41.5	28.6
41.75	29.9
42	32.5
42.25	32.5
42.5	33.8
42.75	32.5
43	28.6
43.25	28.6
43.5	28.6
43.75	28.6
44	35.1
44.25	35.1
44.5	35.1
44.75	35.1
45	33.8
45.25	33.8
45.5	31.2
45.75	32.5
46	31.2
46.25	33.8
46.5	35.1
46.75	36.4
47	35.1
47.25	41.6
47.5	42.9
47.75	42.9
48	42.9
48.25	45.5
48.5	50.7
48.75	49.4
49	49.4
49.25	49.4
49.5	50.7
49.75	48.1
50	45.5
50.25	46.8
50.5	49.4
50.75	49.4
51	52
51.25	53.3
51.5	54.6
51.75	54.6
52	50.7
52.25	49.4
52.5	46.8
52.75	49.4
53	44.2
53.25	41.6
53.5	40.3
53.75	41.6
54	40.3
54.25	40.3
54.5	37.7
54.75	36.4
55	33.8
55.25	33.8
55.5	33.8
55.75	32.5
56	33.8
56.25	36.4
56.5	37.7
56.75	41.6
57	40.3
57.25	41.6
57.5	41.6
57.75	40.3
58	42.9
58.25	41.6
58.5	42.9
58.75	42.9
59	45.5
59.25	46.8
59.5	45.5
59.75	46.8
60	48.1
nan	nan
0	0
0.25	0
0.5	0
0.75	0
1	1.3
1.25	2.6
1.5	2.6
1.75	2.6
2	2.6
2.25	2.6
2.5	2.6
2.75	1.3
3	1.3
3.25	2.6
3.5	3.9
3.75	3.9
4	3.9
4.25	5.2
4.5	5.2
4.75	6.5
5	6.5
5.25	5.2
5.5	5.2
5.75	3.9
6	3.9
6.25	3.9
6.5	5.2
6.75	6.5
7	6.5
7.25	6.5
7.5	6.5
7.75	6.5
8	9.1
8.25	10.4
8.5	10.4
8.75	9.1
9	9.1
9.25	9.1
9.5	9.1
9.75	9.1
10	10.4
10.25	10.4
10.5	10.4
10.75	10.4
11	9.1
11.25	9.1
11.5	11.7
11.75	13
12	11.7
12.25	10.4
12.5	10.4
12.75	10.4
13	10.4
13.25	9.1
13.5	9.1
13.75	10.4
14	13
14.25	9.1
14.5	7.8
14.75	7.8
15	7.8
15.25	7.8
15.5	10.4
15.75	10.4
16	10.4
16.25	7.8
16.5	7.8
16.75	7.8
17	7.8
17.25	7.8
17.5	7.8
17.75	7.8
18	7.8
18.25	10.4
18.5	7.8
18.75	6.5
19	9.1
19.25	6.5
19.5	3.9
19.75	3.9
20	2.6
20.25	2.6
20.5	2.6
20.75	2.6
21	2.6
21.25	2.6
21.5	3.9
21.75	3.9
22	3.9
22.25	3.9
22.5	3.9
22.75	5.2
23	6.5
23.25	6.5
23.5	7.8
23.75	7.8
24	7.8
24.25	9.1
24.5	6.5
24.75	6.5
25	6.5
25.25	7.8
25.5	7.8
25.75	6.5
26	6.5
26.25	5.2
26.5	3.9
26.75	3.9
27	5.2
27.25	6.5
27.5	6.5
27.75	6.5
28	5.2
28.25	5.2
28.5	5.2
28.75	5.2
29	5.2
29.25	5.2
29.5	3.9
29.75	3.9
30	3.9
30.25	2.6
30.5	2.6
30.75	1.3
31	2.6
31.25	2.6
31.5	2.6
31.75	2.6
32	2.6
32.25	2.6
32.5	2.6
32.75	2.6
33	1.3
33.25	1.3
33.5	1.3
33.75	1.3
34	3.9
34.25	3.9
34.5	3.9
34.75	3.9
35	5.2
35.25	5.2
35.5	3.9
35.75	6.5
36	6.5
36.25	6.5
36.5	7.8
36.75	7.8
37	6.5
37.25	6.5
37.5	5.2
37.75	5.2
38	5.2
38.25	6.5
38.5	6.5
38.75	7.8
39	10.4
39.25	11.7
39.5	10.4
39.75	7.8
40	7.8
40.25	6.5
40.5	9.1
40.75	7.8
41	10.4
41.25	11.7
41.5	11.7
41.75	13
42	13
42.25	14.3
42.5	14.3
42.75	14.3
43	14.3
43.25	14.3
43.5	14.3
43.75	14.3
44	16.9
44.25	15.6
44.5	15.6
44.75	15.6
45	15.6
45.25	14.3
45.5	10.4
45.75	7.8
46	9.1
46.25	7.8
46.5	11.7
46.75	10.4
47	13
47.25	15.6
47.5	15.6
47.75	14.3
48	15.6
48.25	14.3
48.5	14.3
48.75	14.3
49	14.3
49.25	14.3
49.5	13
49.75	13
50	14.3
50.25	14.3
50.5	13
50.75	14.3
51	14.3
51.25	15.6
51.5	15.6
51.75	16.9
52	16.9
52.25	20.8
52.5	19.5
52.75	16.9
53	15.6
53.25	16.9
53.5	16.9
53.75	16.9
54	20.8
54.25	22.1
54.5	22.1
54.75	26
55	27.3
55.25	28.6
55.5	27.3
55.75	23.4
56	24.7
56.25	24.7
56.5	22.1
56.75	22.1
57	23.4
57.25	24.7
57.5	19.5
57.75	22.1
58	23.4
58.25	19.5
58.5	18.2
58.75	19.5
59	19.5
59.25	20.8
59.5	22.1
59.75	22.1
60	22.1
nan	nan
0	0
0.25	1.3
0.5	1.3
0.75	1.3
1	1.3
1.25	1.3
1.5	2.6
1.75	2.6
2	2.6
2.25	2.6
2.5	2.6
2.75	2.6
3	3.9
3.25	2.6
3.5	2.6
3.75	3.9
4	3.9
4.25	5.2
4.5	3.9
4.75	3.9
5	3.9
5.25	2.6
5.5	3.9
5.75	2.6
6	6.5
6.25	6.5
6.5	7.8
6.75	7.8
7	9.1
7.25	9.1
7.5	9.1
7.75	7.8
8	7.8
8.25	7.8
8.5	7.8
8.75	10.4
9	10.4
9.25	9.1
9.5	9.1
9.75	10.4
10	7.8
10.25	7.8
10.5	9.1
10.75	9.1
11	9.1
11.25	9.1
11.5	10.4
11.75	9.1
12	9.1
12.25	10.4
12.5	10.4
12.75	10.4
13	10.4
13.25	11.7
13.5	11.7
13.75	10.4
14	10.4
14.25	11.7
14.5	11.7
14.75	11.7
15	11.7
15.25	11.7
15.5	11.7
15.75	13
16	13
16.25	13
16.5	11.7
16.75	13
17	15.6
17.25	14.3
17.5	14.3
17.75	16.9
18	19.5
18.25	19.5
18.5	20.8
18.75	23.4
19	23.4
19.25	22.1
19.5	18.2
19.75	18.2
20	18.2
20.25	15.6
20.5	15.6
20.75	15.6
21	13
21.25	11.7
21.5	13
21.75	14.3
22	14.3
22.25	13
22.5	13
22.75	11.7
23	13
23.25	11.7
23.5	13
23.75	13
24	13
24.25	11.7
24.5	16.9
24.75	18.2
25	19.5
25.25	19.5
25.5	19.5
25.75	22.1
26	22.1
26.25	28.6
26.5	29.9
26.75	27.3
27	28.6
27.25	31.2
27.5	31.2
27.75	33.8
28	37.7
28.25	36.4
28.5	35.1
28.75	35.1
29	36.4
29.25	37.7
29.5	37.7
29.75	39
30	36.4
30.25	33.8
30.5	33.8
30.75	32.5
31	33.8
31.25	33.8
31.5	33.8
31.75	33.8
32	36.4
32.25	37.7
32.5	33.8
32.75	35.1
33	32.5
33.25	28.6
33.5	29.9
33.75	32.5
34	33.8
34.25	33.8
34.5	35.1
34.75	29.9
35	28.6
35.25	32.5
35.5	28.6
35.75	27.3
36	26
36.25	24.7
36.5	29.9
36.75	35.1
37	36.4
37.25	35.1
37.5	31.2
37.75	32.5
38	31.2
38.25	31.2
38.5	27.3
38.75	31.2
39	31.2
39.25	28.6
39.5	26
39.75	31.2
40	31.2
40.25	32.5
40.5	32.5
40.75	31.2
41	29.9
41.25	28.6
41.5	27.3
41.75	28.6
42	28.6
42.25	32.5
42.5	31.2
42.75	31.2
43	32.5
43.25	33.8
43.5	32.5
43.75	29.9
44	29.9
44.25	28.6
44.5	26
44.75	26
45	26
45.25	27.3
45.5	29.9
45.75	28.6
46	33.8
46.25	36.4
46.5	33.8
46.75	33.8
47	33.8
47.25	33.8
47.5	32.5
47.75	32.5
48	32.5
48.25	31.2
48.5	29.9
48.75	28.6
49	27.3
49.25	26
49.5	26
49.75	26
50	28.6
50.25	28.6
50.5	28.6
50.75	31.2
51	36.4
51.25	35.1
51.5	36.4
51.75	40.3
52	40.3
52.25	39
52.5	39
52.75	44.2
53	42.9
53.25	46.8
53.5	45.5
53.75	41.6
54	40.3
54.25	42.9
54.5	44.2
54.75	44.2
55	42.9
55.25	42.9
55.5	39
55.75	41.6
56	44.2
56.25	40.3
56.5	44.2
56.75	44.2
57	45.5
57.25	45.5
57.5	44.2
57.75	42.9
58	39
58.25	39
58.5	36.4
58.75	33.8
59	31.2
59.25	31.2
59.5	29.9
59.75	29.9
60	27.3
nan	nan
0	0
0.25	0
0.5	2.6
0.75	2.6
1	1.3
1.25	1.3
1.5	2.6
1.75	2.6
2	2.6
2.25	2.6
2.5	2.6
2.75	2.6
3	2.6
3.25	2.6
3.5	3.9
3.75	3.9
4	3.9
4.25	3.9
4.5	3.9
4.75	3.9
5	3.9
5.25	3.9
5.5	5.2
5.75	5.2
6	5.2
6.25	5.2
6.5	6.5
6.75	6.5
7	7.8
7.25	7.8
7.5	6.5
7.75	7.8
8	7.8
8.25	7.8
8.5	7.8
8.75	7.8
9	6.5
9.25	7.8
9.5	6.5
9.75	7.8
10	7.8
10.25	7.8
10.5	7.8
10.75	7.8
11	7.8
11.25	7.8
11.5	9.1
11.75	10.4
12	11.7
12.25	11.7
12.5	11.7
12.75	11.7
13	11.7
13.25	11.7
13.5	11.7
13.75	11.7
14	10.4
14.25	7.8
14.5	9.1
14.75	9.1
15	9.1
15.25	9.1
15.5	9.1
15.75	11.7
16	13
16.25	13
16.5	13
16.75	10.4
17	11.7
17.25	13
17.5	13
17.75	13
18	14.3
18.25	14.3
18.5	14.3
18.75	15.6
19	18.2
19.25	18.2
19.5	18.2
19.75	16.9
20	14.3
20.25	14.3
20.5	14.3
20.75	13
21	10.4
21.25	10.4
21.5	11.7
21.75	10.4
22	10.4
22.25	10.4
22.5	9.1
22.75	11.7
23	11.7
23.25	11.7
23.5	11.7
23.75	11.7
24	10.4
24.25	10.4
24.5	10.4
24.75	11.7
25	10.4
25.25	11.7
25.5	13
25.75	14.3
26	15.6
26.25	16.9
26.5	15.6
26.75	16.9
27	15.6
27.25	14.3
27.5	13
27.75	11.7
28	11.7
28.25	11.7
28.5	13
28.75	11.7
29	10.4
29.25	13
29.5	15.6
29.75	15.6
30	16.9
30.25	16.9
30.5	15.6
30.75	16.9
31	19.5
31.25	18.2
31.5	16.9
31.75	16.9
32	19.5
32.25	16.9
32.5	19.5
32.75	18.2
33	20.8
33.25	20.8
33.5	22.1
33.75	19.5
34	18.2
34.25	16.9
34.5	18.2
34.75	15.6
35	13
35.25	14.3
35.5	13
35.75	13
36	13
36.25	13
36.5	13
36.75	15.6
37	19.5
37.25	18.2
37.5	19.5
37.75	22.1
38	20.8
38.25	20.8
38.5	22.1
38.75	22.1
39	24.7
39.25	23.4
39.5	24.7
39.75	24.7
40	24.7
40.25	27.3
40.5	24.7
40.75	28.6
41	32.5
41.25	29.9
41.5	28.6
41.75	26
42	23.4
42.25	24.7
42.5	23.4
42.75	28.6
43	29.9
43.25	29.9
43.5	29.9
43.75	29.9
44	31.2
44.25	32.5
44.5	33.8
44.75	29.9
45	27.3
45.25	26
45.5	24.7
45.75	24.7
46	20.8
46.25	23.4
46.5	19.5
46.75	19.5
47	20.8
47.25	20.8
47.5	19.5
47.75	20.8
48	20.8
48.25	19.5
48.5	16.9
48.75	14.3
49	13
49.25	13
49.5	18.2
49.75	20.8
50	27.3
50.25	24.7
50.5	24.7
50.75	29.9
51	32.5
51.25	33.8
51.5	32.5
51.75	33.8
52	35.1
52.25	37.7
52.5	36.4
52.75	31.2
53	29.9
53.25	29.9
53.5	33.8
53.75	33.8
54	35.1
54.25	37.7
54.5	39
54.75	36.4
55	35.1
55.25	31.2
55.5	29.9
55.75	31.2
56	33.8
56.25	33.8
56.5	32.5
56.75	29.9
57	29.9
57.25	32.5
57.5	31.2
57.75	29.9
58	29.9
58.25	28.6
58.5	27.3
58.75	27.3
59	26
59.25	27.3
59.5	32.5
59.75	35.1
60	35.1
nan	nan
0	0
0.25	0
0.5	0
0.75	0
1	0
1.25	1.3
1.5	1.3
1.75	1.3
2	3.9
2.25	5.2
2.5	5.2
2.75	5.2
3	6.5
3.25	7.8
3.5	9.1
3.75	7.8
4	6.5
4.25	6.5
4.5	7.8
4.75	7.8
5	6.5
5.25	6.5
5.5	5.2
5.75	5.2
6	3.9
6.25	3.9
6.5	3.9
6.75	3.9
7	3.9
7.25	2.6
7.5	2.6
7.75	2.6
8	5.2
8.25	3.9
8.5	3.9
8.75	3.9
9	5.2
9.25	5.2
9.5	6.5
9.75	6.5
10	6.5
10.25	6.5
10.5	6.5
10.75	7.8
11	7.8
11.25	9.1
11.5	9.1
11.75	10.4
12	10.4
12.25	10.4
12.5	11.7
12.75	11.7
13	11.7
13.25	11.7
13.5	10.4
13.75	7.8
14	9.1
14.25	9.1
14.5	9.1
14.75	9.1
15	7.8
15.25	7.8
15.5	7.8
15.75	6.5
16	6.5
16.25	7.8
16.5	7.8
16.75	10.4
17	13
17.25	13
17.5	13
17.75	10.4
18	11.7
18.25	13
18.5	14.3
18.75	14.3
19	11.7
19.25	14.3
19.5	15.6
19.75	15.6
20	13
20.25	16.9
20.5	15.6
20.75	14.3
21	14.3
21.25	13
21.5	14.3
21.75	14.3
22	14.3
22.25	16.9
22.5	18.2
22.75	19.5
23	20.8
23.25	19.5
23.5	20.8
23.75	16.9
24	13
24.25	14.3
24.5	15.6
24.75	18.2
25	20.8
25.25	20.8
25.5	22.1
25.75	24.7
26	24.7
26.25	26
26.5	26
26.75	26
27	27.3
27.25	27.3
27.5	28.6
27.75	28.6
28	28.6
28.25	27.3
28.5	24.7
28.75	22.1
29	24.7
29.25	22.1
29.5	20.8
29.75	19.5
30	18.2
30.25	18.2
30.5	19.5
30.75	19.5
31	19.5
31.25	16.9
31.5	15.6
31.75	20.8
32	20.8
32.25	19.5
32.5	20.8
32.75	20.8
33	19.5
33.25	18.2
33.5	18.2
33.75	18.2
34	18.2
34.25	20.8
34.5	20.8
34.75	22.1
35	19.5
35.25	19.5
35.5	19.5
35.75	19.5
36	22.1
36.25	22.1
36.5	20.8
36.75	20.8
37	19.5
37.25	19.5
37.5	18.2
37.75	19.5
38	19.5
38.25	20.8
38.5	22.1
38.75	23.4
39	22.1
39.25	22.1
39.5	24.7
39.75	22.1
40	26
40.25	23.4
40.5	23.4
40.75	23.4
41	22.1
41.25	24.7
41.5	24.7
41.75	20.8
42	20.8
42.25	23.4
42.5	22.1
42.75	23.4
43	24.7
43.25	24.7
43.5	24.7
43.75	27.3
44	24.7
44.25	23.4
44.5	23.4
44.75	24.7
45	27.3
45.25	31.2
45.5	31.2
45.75	31.2
46	35.1
46.25	29.9
46.5	31.2
46.75	28.6
47	31.2
47.25	29.9
47.5	27.3
47.75	24.7
48	24.7
48.25	19.5
48.5	20.8
48.75	18.2
49	18.2
49.25	18.2
49.5	19.5
49.75	19.5
50	22.1
50.25	22.1
50.5	20.8
50.75	24.7
51	26
51.25	27.3
51.5	26
51.75	27.3
52	28.6
52.25	29.9
52.5	31.2
52.75	29.9
53	29.9
53.25	29.9
53.5	29.9
53.75	32.5
54	35.1
54.25	32.5
54.5	33.8
54.75	35.1
55	33.8
55.25	35.1
55.5	36.4
55.75	37.7
56	37.7
56.25	36.4
56.5	33.8
56.75	35.1
57	35.1
57.25	37.7
57.5	33.8
57.75	28.6
58	28.6
58.25	26
58.5	26
58.75	24.7
59	23.4
59.25	20.8
59.5	24.7
59.75	23.4
60	23.4
nan	nan
0	0
0.25	0
0.5	0
0.75	0
1	0
1.25	0
1.5	0
1.75	0
2	0
2.25	1.3
2.5	1.3
2.75	2.6
3	1.3
3.25	2.6
3.5	1.3
3.75	1.3
4	2.6
4.25	2.6
4.5	2.6
4.75	2.6
5	3.9
5.25	5.2
5.5	5.2
5.75	5.2
6	6.5
6.25	6.5
6.5	6.5
6.75	6.5
7	6.5
7.25	7.8
7.5	6.5
7.75	6.5
8	6.5
8.25	5.2
8.5	6.5
8.75	6.5
9	6.5
9.25	6.5
9.5	6.5
9.75	9.1
10	10.4
10.25	10.4
10.5	11.7
10.75	14.3
11	13
11.25	13
11.5	11.7
11.75	13
12	13
12.25	13
12.5	13
12.75	13
13	11.7
13.25	11.7
13.5	11.7
13.75	11.7
14	9.1
14.25	9.1
14.5	9.1
14.75	9.1
15	9.1
15.25	9.1
15.5	10.4
15.75	11.7
16	11.7
16.25	11.7
16.5	11.7
16.75	13
17	13
17.25	16.9
17.5	18.2
17.75	16.9
18	15.6
18.25	11.7
18.5	13
18.75	14.3
19	16.9
19.25	18.2
19.5	16.9
19.75	16.9
20	18.2
20.25	16.9
20.5	16.9
20.75	15.6
21	15.6
21.25	14.3
21.5	14.3
21.75	14.3
22	14.3
22.25	13
22.5	14.3
22.75	14.3
23	11.7
23.25	10.4
23.5	10.4
23.75	10.4
24	10.4
24.25	6.5
24.5	5.2
24.75	6.5
25	6.5
25.25	5.2
25.5	6.5
25.75	6.5
26	3.9
26.25	5.2
26.5	5.2
26.75	7.8
27	7.8
27.25	7.8
27.5	9.1
27.75	9.1
28	10.4
28.25	9.1
28.5	7.8
28.75	7.8
29	6.5
29.25	6.5
29.5	7.8
29.75	7.8
30	6.5
30.25	6.5
30.5	7.8
30.75	7.8
31	7.8
31.25	7.8
31.5	6.5
31.75	6.5
32	5.2
32.25	7.8
32.5	7.8
32.75	9.1
33	10.4
33.25	13
33.5	15.6
33.75	16.9
34	16.9
34.25	16.9
34.5	18.2
34.75	19.5
35	18.2
35.25	22.1
35.5	22.1
35.75	22.1
36	23.4
36.25	20.8
36.5	20.8
36.75	23.4
37	20.8
37.25	20.8
37.5	20.8
37.75	19.5
38	18.2
38.25	18.2
38.5	14.3
38.75	14.3
39	13
39.25	13
39.5	15.6
39.75	15.6
40	16.9
40.25	16.9
40.5	22.1
40.75	18.2
41	18.2
41.25	16.9
41.5	16.9
41.75	16.9
42	16.9
42.25	15.6
42.5	15.6
42.75	16.9
43	15.6
43.25	14.3
43.5	15.6
43.75	18.2
44	19.5
44.25	18.2
44.5	16.9
44.75	16.9
45	18.2
45.25	20.8
45.5	23.4
45.75	22.1
46	22.1
46.25	20.8
46.5	20.8
46.75	20.8
47	22.1
47.25	26
47.5	26
47.75	27.3
48	26
48.25	24.7
48.5	23.4
48.75	24.7
49	24.7
49.25	23.4
49.5	24.7
49.75	26
50	28.6
50.25	28.6
50.5	32.5
50.75	33.8
51	32.5
51.25	33.8
51.5	37.7
51.75	39
52	37.7
52.25	35.1
52.5	36.4
52.75	40.3
53	41.6
53.25	40.3
53.5	39
53.75	39
54	39
54.25	37.7
54.5	37.7
54.75	36.4
55	36.4
55.25	35.1
55.5	32.5
55.75	32.5
56	29.9
56.25	33.8
56.5	35.1
56.75	35.1
57	35.1
57.25	36.4
57.5	35.1
57.75	36.4
58	35.1
58.25	31.2
58.5	31.2
58.75	32.5
59	31.2
59.25	29.9
59.5	29.9
59.75	28.6
60	29.9
nan	nan
0	0
0.25	1.3
0.5	1.3
0.75	2.6
1	5.2
1.25	7.8
1.5	9.1
1.75	9.1
2	7.8
2.25	5.2
2.5	5.2
2.75	2.6
3	3.9
3.25	2.6
3.5	2.6
3.75	2.6
4	2.6
4.25	3.9
4.5	3.9
4.75	6.5
5	7.8
5.25	5.2
5.5	3.9
5.75	3.9
6	2.6
6.25	2.6
6.5	2.6
6.75	5.2
7	5.2
7.25	5.2
7.5	5.2
7.75	5.2
8	5.2
8.25	3.9
8.5	3.9
8.75	3.9
9	5.2
9.25	5.2
9.5	5.2
9.75	3.9
10	2.6
10.25	2.6
10.5	2.6
10.75	2.6
11	2.6
11.25	2.6
11.5	2.6
11.75	3.9
12	2.6
12.25	2.6
12.5	2.6
12.75	2.6
13	3.9
13.25	3.9
13.5	5.2
13.75	5.2
14	6.5
14.25	9.1
14.5	10.4
14.75	10.4
15	9.1
15.25	9.1
15.5	7.8
[truncated: 51,252 more rows]
