# Supplementary material for: From deterministic to fuzzy decision-making in artificial cells
Source: Nat Commun. 2020 Nov 6;11:5648. doi: 10.1038/s41467-020-19395-4 (PMC7648101; doi:10.1038/s41467-020-19395-4)
Supplement: Supplementary file 4 — Source Data [file 41467_2020_19395_MOESM4_ESM.zip › source-data/stochastic-simulations/out/mRNAdeg/0.25min/dp-kon14.txt]

# Time	(TL).ParticleFlux
0	0
0.25	0
0.5	0
0.75	0
1	2.6
1.25	3.9
1.5	5.2
1.75	6.5
2	6.5
2.25	7.8
2.5	7.8
2.75	6.5
3	5.2
3.25	6.5
3.5	6.5
3.75	7.8
4	7.8
4.25	7.8
4.5	9.1
4.75	9.1
5	11.7
5.25	11.7
5.5	10.4
5.75	10.4
6	9.1
6.25	7.8
6.5	9.1
6.75	9.1
7	10.4
7.25	11.7
7.5	9.1
7.75	10.4
8	9.1
8.25	10.4
8.5	14.3
8.75	14.3
9	14.3
9.25	14.3
9.5	14.3
9.75	15.6
10	15.6
10.25	14.3
10.5	10.4
10.75	11.7
11	10.4
11.25	10.4
11.5	13
11.75	10.4
12	10.4
12.25	11.7
12.5	11.7
12.75	11.7
13	10.4
13.25	9.1
13.5	10.4
13.75	15.6
14	13
14.25	13
14.5	11.7
14.75	10.4
15	13
15.25	14.3
15.5	15.6
15.75	16.9
16	18.2
16.25	22.1
16.5	29.9
16.75	31.2
17	31.2
17.25	31.2
17.5	28.6
17.75	29.9
18	31.2
18.25	29.9
18.5	28.6
18.75	35.1
19	33.8
19.25	32.5
19.5	32.5
19.75	31.2
20	31.2
20.25	31.2
20.5	29.9
20.75	31.2
21	28.6
21.25	28.6
21.5	26
21.75	28.6
22	24.7
22.25	26
22.5	24.7
22.75	22.1
23	23.4
23.25	24.7
23.5	24.7
23.75	27.3
24	27.3
24.25	26
24.5	24.7
24.75	20.8
25	20.8
25.25	19.5
25.5	16.9
25.75	16.9
26	15.6
26.25	16.9
26.5	18.2
26.75	20.8
27	20.8
27.25	20.8
27.5	19.5
27.75	18.2
28	19.5
28.25	18.2
28.5	20.8
28.75	20.8
29	19.5
29.25	18.2
29.5	19.5
29.75	20.8
30	19.5
30.25	16.9
30.5	16.9
30.75	20.8
31	20.8
31.25	18.2
31.5	15.6
31.75	15.6
32	15.6
32.25	15.6
32.5	14.3
32.75	14.3
33	14.3
33.25	11.7
33.5	11.7
33.75	11.7
34	10.4
34.25	9.1
34.5	9.1
34.75	10.4
35	9.1
35.25	7.8
35.5	6.5
35.75	5.2
36	5.2
36.25	5.2
36.5	6.5
36.75	6.5
37	6.5
37.25	7.8
37.5	9.1
37.75	7.8
38	7.8
38.25	9.1
38.5	9.1
38.75	11.7
39	11.7
39.25	13
39.5	11.7
39.75	11.7
40	11.7
40.25	11.7
40.5	10.4
40.75	10.4
41	10.4
41.25	10.4
41.5	10.4
41.75	10.4
42	10.4
42.25	11.7
42.5	14.3
42.75	14.3
43	13
43.25	14.3
43.5	15.6
43.75	14.3
44	15.6
44.25	16.9
44.5	16.9
44.75	15.6
45	14.3
45.25	14.3
45.5	14.3
45.75	14.3
46	15.6
46.25	16.9
46.5	18.2
46.75	16.9
47	15.6
47.25	15.6
47.5	15.6
47.75	13
48	13
48.25	11.7
48.5	11.7
48.75	11.7
49	11.7
49.25	11.7
49.5	10.4
49.75	9.1
50	9.1
50.25	9.1
50.5	9.1
50.75	6.5
51	5.2
51.25	3.9
51.5	6.5
51.75	7.8
52	6.5
52.25	5.2
52.5	6.5
52.75	6.5
53	6.5
53.25	7.8
53.5	9.1
53.75	7.8
54	7.8
54.25	6.5
54.5	5.2
54.75	6.5
55	6.5
55.25	6.5
55.5	5.2
55.75	5.2
56	5.2
56.25	6.5
56.5	6.5
56.75	5.2
57	6.5
57.25	7.8
57.5	9.1
57.75	7.8
58	7.8
58.25	7.8
58.5	7.8
58.75	7.8
59	9.1
59.25	9.1
59.5	9.1
59.75	10.4
60	7.8
nan	nan
0	0
0.25	0
0.5	0
0.75	0
1	0
1.25	0
1.5	0
1.75	0
2	0
2.25	1.3
2.5	1.3
2.75	1.3
3	2.6
3.25	3.9
3.5	3.9
3.75	2.6
4	2.6
4.25	3.9
4.5	3.9
4.75	3.9
5	2.6
5.25	2.6
5.5	1.3
5.75	2.6
6	3.9
6.25	3.9
6.5	3.9
6.75	3.9
7	2.6
7.25	2.6
7.5	5.2
7.75	5.2
8	5.2
8.25	6.5
8.5	6.5
8.75	6.5
9	5.2
9.25	6.5
9.5	7.8
9.75	9.1
10	13
10.25	14.3
10.5	13
10.75	15.6
11	15.6
11.25	15.6
11.5	16.9
11.75	15.6
12	14.3
12.25	16.9
12.5	16.9
12.75	19.5
13	19.5
13.25	18.2
13.5	15.6
13.75	16.9
14	18.2
14.25	16.9
14.5	15.6
14.75	18.2
15	20.8
15.25	22.1
15.5	27.3
15.75	23.4
16	19.5
16.25	18.2
16.5	16.9
16.75	18.2
17	16.9
17.25	18.2
17.5	22.1
17.75	22.1
18	19.5
18.25	20.8
18.5	26
18.75	26
19	29.9
19.25	26
19.5	26
19.75	23.4
20	22.1
20.25	23.4
20.5	23.4
20.75	23.4
21	26
21.25	24.7
21.5	22.1
21.75	24.7
22	24.7
22.25	24.7
22.5	28.6
22.75	29.9
23	32.5
23.25	32.5
23.5	36.4
23.75	35.1
24	31.2
24.25	28.6
24.5	28.6
24.75	29.9
25	29.9
25.25	27.3
25.5	26
25.75	26
26	26
26.25	24.7
26.5	22.1
26.75	20.8
27	20.8
27.25	18.2
27.5	18.2
27.75	20.8
28	19.5
28.25	18.2
28.5	16.9
28.75	16.9
29	16.9
29.25	16.9
29.5	14.3
29.75	15.6
30	15.6
30.25	14.3
30.5	13
30.75	11.7
31	10.4
31.25	7.8
31.5	9.1
31.75	7.8
32	5.2
32.25	5.2
32.5	3.9
32.75	3.9
33	3.9
33.25	10.4
33.5	10.4
33.75	11.7
34	10.4
34.25	13
34.5	16.9
34.75	19.5
35	19.5
35.25	18.2
35.5	11.7
35.75	11.7
36	7.8
36.25	10.4
36.5	10.4
36.75	10.4
37	13
37.25	13
37.5	11.7
37.75	11.7
38	13
38.25	14.3
38.5	13
38.75	13
39	9.1
39.25	7.8
39.5	7.8
39.75	9.1
40	10.4
40.25	7.8
40.5	7.8
40.75	7.8
41	9.1
41.25	9.1
41.5	10.4
41.75	13
42	14.3
42.25	14.3
42.5	11.7
42.75	11.7
43	9.1
43.25	11.7
43.5	11.7
43.75	10.4
44	10.4
44.25	10.4
44.5	10.4
44.75	10.4
45	10.4
45.25	11.7
45.5	11.7
45.75	11.7
46	13
46.25	13
46.5	11.7
46.75	10.4
47	15.6
47.25	18.2
47.5	16.9
47.75	18.2
48	18.2
48.25	19.5
48.5	18.2
48.75	18.2
49	19.5
49.25	18.2
49.5	16.9
49.75	16.9
50	15.6
50.25	14.3
50.5	15.6
50.75	15.6
51	14.3
51.25	16.9
51.5	16.9
51.75	16.9
52	14.3
52.25	14.3
52.5	15.6
52.75	14.3
53	15.6
53.25	16.9
53.5	16.9
53.75	15.6
54	16.9
54.25	16.9
54.5	18.2
54.75	18.2
55	18.2
55.25	18.2
55.5	18.2
55.75	16.9
56	15.6
56.25	13
56.5	13
56.75	13
57	13
57.25	13
57.5	7.8
57.75	7.8
58	6.5
58.25	6.5
58.5	7.8
58.75	9.1
59	9.1
59.25	9.1
59.5	9.1
59.75	9.1
60	9.1
nan	nan
0	0
0.25	1.3
0.5	1.3
0.75	1.3
1	1.3
1.25	1.3
1.5	1.3
1.75	1.3
2	1.3
2.25	1.3
2.5	1.3
2.75	1.3
3	1.3
3.25	2.6
3.5	2.6
3.75	3.9
4	3.9
4.25	3.9
4.5	3.9
4.75	3.9
5	3.9
5.25	3.9
5.5	3.9
5.75	3.9
6	3.9
6.25	3.9
6.5	5.2
6.75	9.1
7	10.4
7.25	11.7
7.5	13
7.75	13
8	13
8.25	11.7
8.5	13
8.75	15.6
9	16.9
9.25	16.9
9.5	15.6
9.75	20.8
10	23.4
10.25	22.1
10.5	24.7
10.75	22.1
11	23.4
11.25	24.7
11.5	27.3
11.75	31.2
12	29.9
12.25	29.9
12.5	33.8
12.75	33.8
13	36.4
13.25	37.7
13.5	36.4
13.75	39
14	39
14.25	39
14.5	39
14.75	41.6
15	41.6
15.25	42.9
15.5	39
15.75	40.3
16	39
16.25	39
16.5	41.6
16.75	41.6
17	41.6
17.25	41.6
17.5	41.6
17.75	40.3
18	35.1
18.25	35.1
18.5	35.1
18.75	35.1
19	32.5
19.25	31.2
19.5	28.6
19.75	28.6
20	26
20.25	24.7
20.5	26
20.75	23.4
21	22.1
21.25	23.4
21.5	23.4
21.75	24.7
22	24.7
22.25	20.8
22.5	24.7
22.75	22.1
23	22.1
23.25	20.8
23.5	18.2
23.75	16.9
24	16.9
24.25	14.3
24.5	16.9
24.75	16.9
25	15.6
25.25	14.3
25.5	14.3
25.75	16.9
26	16.9
26.25	18.2
26.5	19.5
26.75	18.2
27	18.2
27.25	19.5
27.5	18.2
27.75	16.9
28	15.6
28.25	15.6
28.5	13
28.75	14.3
29	14.3
29.25	13
29.5	11.7
29.75	13
30	13
30.25	11.7
30.5	10.4
30.75	9.1
31	9.1
31.25	9.1
31.5	9.1
31.75	9.1
32	9.1
32.25	9.1
32.5	9.1
32.75	9.1
33	9.1
33.25	9.1
33.5	7.8
33.75	7.8
34	6.5
34.25	9.1
34.5	7.8
34.75	7.8
35	9.1
35.25	7.8
35.5	7.8
35.75	9.1
36	9.1
36.25	7.8
36.5	6.5
36.75	5.2
37	5.2
37.25	5.2
37.5	5.2
37.75	5.2
38	3.9
38.25	3.9
38.5	2.6
38.75	2.6
39	2.6
39.25	2.6
39.5	3.9
39.75	3.9
40	6.5
40.25	6.5
40.5	6.5
40.75	5.2
41	5.2
41.25	5.2
41.5	5.2
41.75	5.2
42	5.2
42.25	3.9
42.5	5.2
42.75	6.5
43	5.2
43.25	5.2
43.5	5.2
43.75	7.8
44	9.1
44.25	7.8
44.5	6.5
44.75	6.5
45	5.2
45.25	6.5
45.5	6.5
45.75	10.4
46	10.4
46.25	9.1
46.5	9.1
46.75	9.1
47	9.1
47.25	10.4
47.5	9.1
47.75	9.1
48	9.1
48.25	7.8
48.5	7.8
48.75	9.1
49	9.1
49.25	10.4
49.5	10.4
49.75	13
50	11.7
50.25	9.1
50.5	10.4
50.75	10.4
51	9.1
51.25	9.1
51.5	9.1
51.75	9.1
52	9.1
52.25	9.1
52.5	7.8
52.75	6.5
53	6.5
53.25	7.8
53.5	9.1
53.75	9.1
54	9.1
54.25	9.1
54.5	11.7
54.75	11.7
55	10.4
55.25	11.7
55.5	11.7
55.75	11.7
56	10.4
56.25	10.4
56.5	10.4
56.75	10.4
57	10.4
57.25	10.4
57.5	9.1
57.75	9.1
58	9.1
58.25	9.1
58.5	7.8
58.75	7.8
59	7.8
59.25	7.8
59.5	6.5
59.75	10.4
60	9.1
nan	nan
0	0
0.25	0
0.5	1.3
0.75	1.3
1	2.6
1.25	2.6
1.5	7.8
1.75	6.5
2	7.8
2.25	10.4
2.5	10.4
2.75	10.4
3	10.4
3.25	9.1
3.5	10.4
3.75	11.7
4	11.7
4.25	11.7
4.5	10.4
4.75	9.1
5	9.1
5.25	6.5
5.5	6.5
5.75	6.5
6	6.5
6.25	7.8
6.5	9.1
6.75	10.4
7	13
7.25	13
7.5	14.3
7.75	16.9
8	14.3
8.25	14.3
8.5	16.9
8.75	15.6
9	18.2
9.25	16.9
9.5	16.9
9.75	15.6
10	14.3
10.25	13
10.5	10.4
10.75	13
11	13
11.25	19.5
11.5	18.2
11.75	19.5
12	22.1
12.25	24.7
12.5	26
12.75	27.3
13	29.9
13.25	31.2
13.5	29.9
13.75	26
14	29.9
14.25	31.2
14.5	29.9
14.75	31.2
15	29.9
15.25	26
15.5	24.7
15.75	26
16	24.7
16.25	26
16.5	28.6
16.75	29.9
17	31.2
17.25	37.7
17.5	41.6
17.75	40.3
18	36.4
18.25	37.7
18.5	33.8
18.75	33.8
19	29.9
19.25	27.3
19.5	27.3
19.75	27.3
20	24.7
20.25	23.4
20.5	20.8
20.75	18.2
21	15.6
21.25	16.9
21.5	13
21.75	11.7
22	11.7
22.25	13
22.5	10.4
22.75	10.4
23	7.8
23.25	6.5
23.5	7.8
23.75	7.8
24	9.1
24.25	9.1
24.5	9.1
24.75	9.1
25	9.1
25.25	9.1
25.5	10.4
25.75	11.7
26	11.7
26.25	11.7
26.5	11.7
26.75	13
27	14.3
27.25	15.6
27.5	16.9
27.75	15.6
28	14.3
28.25	14.3
28.5	14.3
28.75	14.3
29	13
29.25	13
29.5	15.6
29.75	13
30	13
30.25	13
30.5	13
30.75	14.3
31	14.3
31.25	13
31.5	11.7
31.75	11.7
32	11.7
32.25	13
32.5	14.3
32.75	13
33	11.7
33.25	13
33.5	11.7
33.75	10.4
34	9.1
34.25	9.1
34.5	9.1
34.75	7.8
35	7.8
35.25	7.8
35.5	7.8
35.75	6.5
36	6.5
36.25	7.8
36.5	7.8
36.75	7.8
37	9.1
37.25	9.1
37.5	9.1
37.75	7.8
38	6.5
38.25	7.8
38.5	7.8
38.75	6.5
39	6.5
39.25	6.5
39.5	6.5
39.75	6.5
40	6.5
40.25	6.5
40.5	5.2
40.75	6.5
41	6.5
41.25	6.5
41.5	6.5
41.75	6.5
42	6.5
42.25	3.9
42.5	3.9
42.75	2.6
43	1.3
43.25	1.3
43.5	1.3
43.75	1.3
44	1.3
44.25	1.3
44.5	1.3
44.75	1.3
45	1.3
45.25	1.3
45.5	1.3
45.75	1.3
46	1.3
46.25	2.6
46.5	3.9
46.75	3.9
47	5.2
47.25	3.9
47.5	3.9
47.75	5.2
48	5.2
48.25	6.5
48.5	9.1
48.75	7.8
49	7.8
49.25	7.8
49.5	7.8
49.75	9.1
50	13
50.25	13
50.5	14.3
50.75	16.9
51	16.9
51.25	15.6
51.5	14.3
51.75	14.3
52	13
52.25	11.7
52.5	14.3
52.75	14.3
53	14.3
53.25	13
53.5	14.3
53.75	14.3
54	10.4
54.25	10.4
54.5	10.4
54.75	10.4
55	13
55.25	13
55.5	10.4
55.75	11.7
56	10.4
56.25	9.1
56.5	10.4
56.75	10.4
57	9.1
57.25	9.1
57.5	10.4
57.75	10.4
58	10.4
58.25	10.4
58.5	10.4
58.75	10.4
59	10.4
59.25	10.4
59.5	10.4
59.75	11.7
60	11.7
nan	nan
0	0
0.25	0
0.5	0
0.75	0
1	0
1.25	0
1.5	0
1.75	0
2	0
2.25	1.3
2.5	1.3
2.75	1.3
3	1.3
3.25	1.3
3.5	1.3
3.75	1.3
4	1.3
4.25	2.6
4.5	2.6
4.75	2.6
5	3.9
5.25	3.9
5.5	7.8
5.75	7.8
6	9.1
6.25	9.1
6.5	7.8
6.75	9.1
7	9.1
7.25	9.1
7.5	10.4
7.75	10.4
8	11.7
8.25	13
8.5	10.4
8.75	9.1
9	9.1
9.25	10.4
9.5	11.7
9.75	11.7
10	11.7
10.25	9.1
10.5	7.8
10.75	10.4
11	11.7
11.25	14.3
11.5	15.6
11.75	14.3
12	14.3
12.25	14.3
12.5	13
12.75	15.6
13	16.9
13.25	16.9
13.5	15.6
13.75	15.6
14	13
14.25	14.3
14.5	16.9
14.75	19.5
15	18.2
15.25	23.4
15.5	26
15.75	28.6
16	28.6
16.25	31.2
16.5	29.9
16.75	31.2
17	33.8
17.25	32.5
17.5	29.9
17.75	28.6
18	28.6
18.25	27.3
18.5	26
18.75	26
19	27.3
19.25	27.3
19.5	26
19.75	23.4
20	23.4
20.25	19.5
20.5	18.2
20.75	19.5
21	23.4
21.25	23.4
21.5	23.4
21.75	19.5
22	20.8
22.25	18.2
22.5	18.2
22.75	16.9
23	18.2
23.25	19.5
23.5	18.2
23.75	18.2
24	19.5
24.25	20.8
24.5	23.4
24.75	23.4
25	24.7
25.25	23.4
25.5	20.8
25.75	19.5
26	20.8
26.25	19.5
26.5	19.5
26.75	18.2
27	18.2
27.25	16.9
27.5	18.2
27.75	19.5
28	20.8
28.25	18.2
28.5	15.6
28.75	15.6
29	15.6
29.25	13
29.5	14.3
29.75	15.6
30	18.2
30.25	16.9
30.5	15.6
30.75	15.6
31	15.6
31.25	13
31.5	13
31.75	11.7
32	11.7
32.25	11.7
32.5	13
32.75	11.7
33	14.3
33.25	15.6
33.5	15.6
33.75	13
34	13
34.25	9.1
34.5	10.4
34.75	9.1
35	7.8
35.25	6.5
35.5	6.5
35.75	10.4
36	11.7
36.25	14.3
36.5	14.3
36.75	13
37	11.7
37.25	10.4
37.5	10.4
37.75	10.4
38	10.4
38.25	10.4
38.5	13
38.75	11.7
39	11.7
39.25	11.7
39.5	11.7
39.75	9.1
40	9.1
40.25	7.8
40.5	6.5
40.75	6.5
41	6.5
41.25	9.1
41.5	9.1
41.75	9.1
42	6.5
42.25	6.5
42.5	3.9
42.75	3.9
43	3.9
43.25	3.9
43.5	3.9
43.75	5.2
44	6.5
44.25	9.1
44.5	6.5
44.75	6.5
45	7.8
45.25	7.8
45.5	6.5
45.75	7.8
46	7.8
46.25	10.4
46.5	10.4
46.75	9.1
47	9.1
47.25	10.4
47.5	10.4
47.75	14.3
48	14.3
48.25	14.3
48.5	13
48.75	13
49	15.6
49.25	15.6
49.5	16.9
49.75	16.9
50	18.2
50.25	18.2
50.5	18.2
50.75	18.2
51	18.2
51.25	18.2
51.5	16.9
51.75	16.9
52	18.2
52.25	18.2
52.5	18.2
52.75	18.2
53	18.2
53.25	16.9
53.5	18.2
53.75	18.2
54	18.2
54.25	19.5
54.5	22.1
54.75	22.1
55	20.8
55.25	20.8
55.5	20.8
55.75	22.1
56	23.4
56.25	24.7
56.5	22.1
56.75	22.1
57	23.4
57.25	22.1
57.5	20.8
57.75	19.5
58	15.6
58.25	14.3
58.5	14.3
58.75	13
59	11.7
59.25	13
59.5	14.3
59.75	14.3
60	14.3
nan	nan
0	0
0.25	0
0.5	1.3
0.75	2.6
1	2.6
1.25	2.6
1.5	1.3
1.75	1.3
2	1.3
2.25	1.3
2.5	1.3
2.75	2.6
3	5.2
3.25	6.5
3.5	6.5
3.75	6.5
4	6.5
4.25	6.5
4.5	6.5
4.75	7.8
5	7.8
5.25	7.8
5.5	5.2
5.75	3.9
6	3.9
6.25	2.6
6.5	2.6
6.75	5.2
7	3.9
7.25	5.2
7.5	5.2
7.75	5.2
8	6.5
8.25	6.5
8.5	9.1
8.75	7.8
9	10.4
9.25	10.4
9.5	10.4
9.75	10.4
10	11.7
10.25	13
10.5	13
10.75	13
11	13
11.25	11.7
11.5	15.6
11.75	15.6
12	15.6
12.25	14.3
12.5	16.9
12.75	16.9
13	22.1
13.25	22.1
13.5	22.1
13.75	24.7
14	27.3
14.25	27.3
14.5	27.3
14.75	27.3
15	26
15.25	28.6
15.5	27.3
15.75	29.9
16	32.5
16.25	32.5
16.5	31.2
16.75	31.2
17	32.5
17.25	32.5
17.5	31.2
17.75	31.2
18	31.2
18.25	31.2
18.5	28.6
18.75	26
19	26
19.25	24.7
19.5	26
19.75	27.3
20	27.3
20.25	31.2
20.5	31.2
20.75	32.5
21	32.5
21.25	31.2
21.5	29.9
21.75	28.6
22	28.6
22.25	29.9
22.5	26
22.75	23.4
23	20.8
23.25	20.8
23.5	19.5
23.75	18.2
24	18.2
24.25	18.2
24.5	15.6
24.75	13
25	10.4
25.25	9.1
25.5	9.1
25.75	9.1
26	10.4
26.25	10.4
26.5	11.7
26.75	10.4
27	10.4
27.25	10.4
27.5	10.4
27.75	9.1
28	9.1
28.25	10.4
28.5	14.3
28.75	11.7
29	11.7
29.25	13
29.5	11.7
29.75	11.7
30	10.4
30.25	6.5
30.5	6.5
30.75	5.2
31	3.9
31.25	3.9
31.5	3.9
31.75	3.9
32	5.2
32.25	2.6
32.5	3.9
32.75	5.2
33	5.2
33.25	5.2
33.5	5.2
33.75	5.2
34	5.2
34.25	5.2
34.5	6.5
34.75	6.5
35	9.1
35.25	7.8
35.5	7.8
35.75	5.2
36	5.2
36.25	5.2
36.5	6.5
36.75	6.5
37	5.2
37.25	5.2
37.5	6.5
37.75	7.8
38	9.1
38.25	10.4
38.5	10.4
38.75	9.1
39	13
39.25	11.7
39.5	13
39.75	13
40	13
40.25	15.6
40.5	19.5
40.75	19.5
41	20.8
41.25	20.8
41.5	20.8
41.75	22.1
42	22.1
42.25	19.5
42.5	20.8
42.75	20.8
43	20.8
43.25	20.8
43.5	19.5
43.75	16.9
44	15.6
44.25	18.2
44.5	15.6
44.75	14.3
45	15.6
45.25	18.2
45.5	18.2
45.75	19.5
46	19.5
46.25	19.5
46.5	20.8
46.75	19.5
47	19.5
47.25	20.8
47.5	19.5
47.75	19.5
48	18.2
48.25	16.9
48.5	16.9
48.75	18.2
49	16.9
49.25	14.3
49.5	10.4
49.75	10.4
50	9.1
50.25	9.1
50.5	11.7
50.75	15.6
51	15.6
51.25	18.2
51.5	18.2
51.75	19.5
52	16.9
52.25	19.5
52.5	20.8
52.75	18.2
53	18.2
53.25	16.9
53.5	14.3
53.75	14.3
54	11.7
54.25	9.1
54.5	9.1
54.75	10.4
55	10.4
55.25	10.4
55.5	10.4
55.75	9.1
56	10.4
56.25	13
56.5	13
56.75	10.4
57	13
57.25	13
57.5	13
57.75	10.4
58	10.4
58.25	10.4
58.5	10.4
58.75	11.7
59	13
59.25	13
59.5	14.3
59.75	14.3
60	14.3
nan	nan
0	0
0.25	0
0.5	0
0.75	0
1	1.3
1.25	1.3
1.5	1.3
1.75	1.3
2	1.3
2.25	2.6
2.5	2.6
2.75	2.6
3	3.9
3.25	3.9
3.5	5.2
3.75	6.5
4	6.5
4.25	6.5
4.5	6.5
4.75	6.5
5	6.5
5.25	6.5
5.5	7.8
5.75	7.8
6	7.8
6.25	7.8
6.5	7.8
6.75	6.5
7	5.2
7.25	5.2
7.5	3.9
7.75	2.6
8	2.6
8.25	2.6
8.5	5.2
8.75	5.2
9	6.5
9.25	6.5
9.5	6.5
9.75	7.8
10	7.8
10.25	9.1
10.5	7.8
10.75	7.8
11	9.1
11.25	10.4
11.5	11.7
11.75	11.7
12	11.7
12.25	11.7
12.5	10.4
12.75	11.7
13	10.4
13.25	10.4
13.5	14.3
13.75	13
14	15.6
14.25	11.7
14.5	13
14.75	15.6
15	18.2
15.25	22.1
15.5	26
15.75	28.6
16	31.2
16.25	28.6
16.5	27.3
16.75	26
17	28.6
17.25	35.1
17.5	33.8
17.75	32.5
18	31.2
18.25	36.4
18.5	36.4
18.75	35.1
19	37.7
19.25	39
19.5	37.7
19.75	39
20	40.3
20.25	37.7
20.5	32.5
20.75	31.2
21	29.9
21.25	27.3
21.5	26
21.75	20.8
22	20.8
22.25	20.8
22.5	18.2
22.75	19.5
23	16.9
23.25	15.6
23.5	18.2
23.75	16.9
24	15.6
24.25	14.3
24.5	15.6
24.75	11.7
25	13
25.25	14.3
25.5	15.6
25.75	14.3
26	14.3
26.25	14.3
26.5	11.7
26.75	14.3
27	14.3
27.25	15.6
27.5	16.9
27.75	16.9
28	15.6
28.25	15.6
28.5	14.3
28.75	15.6
29	14.3
29.25	14.3
29.5	15.6
29.75	16.9
30	15.6
30.25	15.6
30.5	11.7
30.75	11.7
31	10.4
31.25	10.4
31.5	10.4
31.75	10.4
32	9.1
32.25	6.5
32.5	9.1
32.75	11.7
33	10.4
33.25	7.8
33.5	9.1
33.75	9.1
34	9.1
34.25	11.7
34.5	13
34.75	11.7
35	11.7
35.25	11.7
35.5	13
35.75	11.7
36	10.4
36.25	11.7
36.5	14.3
36.75	13
37	11.7
37.25	9.1
37.5	10.4
37.75	9.1
38	9.1
38.25	9.1
38.5	10.4
38.75	10.4
39	10.4
39.25	13
39.5	11.7
39.75	11.7
40	11.7
40.25	10.4
40.5	10.4
40.75	10.4
41	10.4
41.25	13
41.5	11.7
41.75	14.3
42	16.9
42.25	16.9
42.5	15.6
42.75	14.3
43	14.3
43.25	15.6
43.5	15.6
43.75	16.9
44	13
44.25	13
44.5	13
44.75	13
45	11.7
45.25	10.4
45.5	9.1
45.75	7.8
46	10.4
46.25	10.4
46.5	7.8
46.75	7.8
47	7.8
47.25	9.1
47.5	7.8
47.75	9.1
48	9.1
48.25	7.8
48.5	6.5
48.75	6.5
49	6.5
49.25	5.2
49.5	3.9
49.75	3.9
50	3.9
50.25	3.9
50.5	3.9
50.75	2.6
51	2.6
51.25	5.2
51.5	5.2
51.75	6.5
52	6.5
52.25	6.5
52.5	5.2
52.75	5.2
53	5.2
53.25	5.2
53.5	5.2
53.75	3.9
54	3.9
54.25	3.9
54.5	6.5
54.75	5.2
55	6.5
55.25	6.5
55.5	6.5
55.75	7.8
56	7.8
56.25	6.5
56.5	6.5
56.75	6.5
57	6.5
57.25	7.8
57.5	9.1
57.75	6.5
58	6.5
58.25	5.2
58.5	5.2
58.75	3.9
59	3.9
59.25	5.2
59.5	6.5
59.75	9.1
60	9.1
nan	nan
0	0
0.25	1.3
0.5	3.9
0.75	5.2
1	6.5
1.25	7.8
1.5	7.8
1.75	9.1
2	9.1
2.25	9.1
2.5	10.4
2.75	10.4
3	10.4
3.25	10.4
3.5	10.4
3.75	10.4
4	10.4
4.25	10.4
4.5	10.4
4.75	10.4
5	9.1
5.25	9.1
5.5	11.7
5.75	10.4
6	11.7
6.25	11.7
6.5	11.7
6.75	11.7
7	13
7.25	11.7
7.5	13
7.75	15.6
8	15.6
8.25	13
8.5	13
8.75	14.3
9	16.9
9.25	19.5
9.5	22.1
9.75	24.7
10	26
10.25	24.7
10.5	27.3
10.75	26
11	31.2
11.25	29.9
11.5	28.6
11.75	31.2
12	28.6
12.25	31.2
12.5	31.2
12.75	28.6
13	31.2
13.25	31.2
13.5	31.2
13.75	31.2
14	33.8
14.25	35.1
14.5	36.4
14.75	35.1
15	35.1
15.25	29.9
15.5	29.9
15.75	29.9
16	28.6
16.25	28.6
16.5	27.3
16.75	26
17	26
17.25	26
17.5	26
17.75	26
18	24.7
18.25	20.8
18.5	20.8
18.75	16.9
19	16.9
19.25	16.9
19.5	15.6
19.75	16.9
20	15.6
20.25	14.3
20.5	15.6
20.75	15.6
21	15.6
21.25	15.6
21.5	18.2
21.75	16.9
22	15.6
22.25	13
22.5	13
22.75	15.6
23	14.3
23.25	14.3
23.5	9.1
23.75	9.1
24	7.8
24.25	7.8
24.5	7.8
24.75	7.8
25	9.1
25.25	9.1
25.5	9.1
25.75	10.4
26	10.4
26.25	10.4
26.5	13
26.75	11.7
27	13
27.25	13
27.5	13
27.75	10.4
28	9.1
28.25	9.1
28.5	7.8
28.75	7.8
29	6.5
29.25	10.4
29.5	10.4
29.75	11.7
30	11.7
30.25	10.4
30.5	10.4
30.75	11.7
31	11.7
31.25	11.7
31.5	11.7
31.75	11.7
32	9.1
32.25	10.4
32.5	9.1
32.75	6.5
33	6.5
33.25	5.2
33.5	6.5
33.75	7.8
34	6.5
34.25	7.8
34.5	9.1
34.75	9.1
35	7.8
35.25	7.8
35.5	9.1
35.75	7.8
36	7.8
36.25	7.8
36.5	6.5
36.75	5.2
37	5.2
37.25	6.5
37.5	6.5
37.75	7.8
38	7.8
38.25	7.8
38.5	7.8
38.75	6.5
39	6.5
39.25	5.2
39.5	5.2
39.75	7.8
40	10.4
40.25	9.1
40.5	11.7
40.75	11.7
41	11.7
41.25	10.4
41.5	11.7
41.75	10.4
42	9.1
42.25	9.1
42.5	10.4
42.75	11.7
43	13
43.25	10.4
43.5	11.7
43.75	14.3
44	13
44.25	13
44.5	13
44.75	10.4
45	10.4
45.25	10.4
45.5	9.1
45.75	9.1
46	7.8
46.25	5.2
46.5	5.2
46.75	5.2
47	5.2
47.25	5.2
47.5	5.2
47.75	7.8
48	7.8
48.25	7.8
48.5	7.8
48.75	7.8
49	6.5
49.25	6.5
49.5	7.8
49.75	10.4
50	10.4
50.25	11.7
50.5	10.4
50.75	7.8
51	9.1
51.25	9.1
51.5	9.1
51.75	9.1
52	9.1
52.25	9.1
52.5	10.4
52.75	10.4
53	10.4
53.25	9.1
53.5	9.1
53.75	6.5
54	6.5
54.25	5.2
54.5	3.9
54.75	3.9
55	3.9
55.25	5.2
55.5	5.2
55.75	3.9
56	3.9
56.25	3.9
56.5	6.5
56.75	5.2
57	5.2
57.25	5.2
57.5	5.2
57.75	5.2
58	10.4
58.25	10.4
58.5	10.4
58.75	13
59	11.7
59.25	11.7
59.5	11.7
59.75	10.4
60	10.4
nan	nan
0	0
0.25	3.9
0.5	5.2
0.75	5.2
1	5.2
1.25	5.2
1.5	5.2
1.75	3.9
2	6.5
2.25	6.5
2.5	6.5
2.75	6.5
3	5.2
3.25	5.2
3.5	5.2
3.75	9.1
4	11.7
4.25	14.3
4.5	15.6
4.75	15.6
5	18.2
5.25	19.5
5.5	19.5
5.75	20.8
6	19.5
6.25	18.2
6.5	16.9
6.75	16.9
7	18.2
7.25	16.9
7.5	16.9
7.75	14.3
8	14.3
8.25	11.7
8.5	11.7
8.75	13
9	14.3
9.25	13
9.5	15.6
9.75	14.3
10	16.9
10.25	19.5
10.5	18.2
10.75	18.2
11	22.1
11.25	20.8
11.5	19.5
11.75	18.2
12	19.5
12.25	19.5
12.5	19.5
12.75	15.6
13	18.2
13.25	19.5
13.5	18.2
13.75	18.2
14	18.2
14.25	20.8
14.5	20.8
14.75	20.8
15	20.8
15.25	27.3
15.5	27.3
[truncated: 51,252 more rows]
