# Supplementary material for: From deterministic to fuzzy decision-making in artificial cells
Source: Nat Commun. 2020 Nov 6;11:5648. doi: 10.1038/s41467-020-19395-4 (PMC7648101; doi:10.1038/s41467-020-19395-4)
Supplement: Supplementary file 4 — Source Data [file 41467_2020_19395_MOESM4_ESM.zip › source-data/stochastic-simulations/out/mRNAdeg/0.25min/dp-kon13.txt]

# Time	(TL).ParticleFlux
0	0
0.25	1.3
0.5	1.3
0.75	2.6
1	1.3
1.25	2.6
1.5	3.9
1.75	3.9
2	3.9
2.25	3.9
2.5	3.9
2.75	7.8
3	10.4
3.25	10.4
3.5	11.7
3.75	11.7
4	9.1
4.25	9.1
4.5	7.8
4.75	9.1
5	7.8
5.25	13
5.5	14.3
5.75	18.2
6	19.5
6.25	19.5
6.5	20.8
6.75	22.1
7	24.7
7.25	23.4
7.5	23.4
7.75	20.8
8	20.8
8.25	19.5
8.5	19.5
8.75	19.5
9	19.5
9.25	18.2
9.5	18.2
9.75	18.2
10	18.2
10.25	18.2
10.5	18.2
10.75	19.5
11	19.5
11.25	16.9
11.5	15.6
11.75	14.3
12	13
12.25	10.4
12.5	10.4
12.75	10.4
13	9.1
13.25	9.1
13.5	9.1
13.75	9.1
14	10.4
14.25	10.4
14.5	10.4
14.75	10.4
15	9.1
15.25	9.1
15.5	9.1
15.75	6.5
16	6.5
16.25	6.5
16.5	6.5
16.75	5.2
17	3.9
17.25	1.3
17.5	2.6
17.75	1.3
18	1.3
18.25	1.3
18.5	1.3
18.75	2.6
19	1.3
19.25	1.3
19.5	1.3
19.75	1.3
20	1.3
20.25	1.3
20.5	1.3
20.75	1.3
21	1.3
21.25	1.3
21.5	2.6
21.75	2.6
22	2.6
22.25	2.6
22.5	2.6
22.75	1.3
23	1.3
23.25	1.3
23.5	1.3
23.75	1.3
24	1.3
24.25	1.3
24.5	1.3
24.75	1.3
25	1.3
25.25	1.3
25.5	1.3
25.75	1.3
26	1.3
26.25	2.6
26.5	2.6
26.75	2.6
27	2.6
27.25	2.6
27.5	2.6
27.75	2.6
28	1.3
28.25	1.3
28.5	2.6
28.75	2.6
29	2.6
29.25	2.6
29.5	1.3
29.75	2.6
30	3.9
30.25	5.2
30.5	3.9
30.75	3.9
31	3.9
31.25	2.6
31.5	2.6
31.75	1.3
32	1.3
32.25	1.3
32.5	1.3
32.75	1.3
33	2.6
33.25	1.3
33.5	1.3
33.75	1.3
34	1.3
34.25	1.3
34.5	1.3
34.75	1.3
35	1.3
35.25	1.3
35.5	1.3
35.75	1.3
36	1.3
36.25	1.3
36.5	1.3
36.75	2.6
37	2.6
37.25	2.6
37.5	2.6
37.75	1.3
38	3.9
38.25	3.9
38.5	3.9
38.75	2.6
39	2.6
39.25	1.3
39.5	1.3
39.75	1.3
40	1.3
40.25	0
40.5	0
40.75	0
41	0
41.25	0
41.5	0
41.75	0
42	0
42.25	0
42.5	0
42.75	0
43	0
43.25	0
43.5	0
43.75	1.3
44	1.3
44.25	1.3
44.5	2.6
44.75	3.9
45	5.2
45.25	5.2
45.5	5.2
45.75	5.2
46	5.2
46.25	3.9
46.5	5.2
46.75	5.2
47	5.2
47.25	5.2
47.5	5.2
47.75	3.9
48	3.9
48.25	3.9
48.5	2.6
48.75	1.3
49	2.6
49.25	2.6
49.5	2.6
49.75	2.6
50	2.6
50.25	2.6
50.5	2.6
50.75	2.6
51	2.6
51.25	2.6
51.5	1.3
51.75	1.3
52	0
52.25	0
52.5	0
52.75	0
53	0
53.25	1.3
53.5	2.6
53.75	2.6
54	3.9
54.25	3.9
54.5	3.9
54.75	3.9
55	3.9
55.25	3.9
55.5	3.9
55.75	2.6
56	2.6
56.25	2.6
56.5	1.3
56.75	3.9
57	5.2
57.25	5.2
57.5	5.2
57.75	5.2
58	5.2
58.25	5.2
58.5	5.2
58.75	5.2
59	6.5
59.25	6.5
59.5	6.5
59.75	6.5
60	5.2
nan	nan
0	0
0.25	0
0.5	0
0.75	1.3
1	1.3
1.25	1.3
1.5	3.9
1.75	6.5
2	6.5
2.25	6.5
2.5	6.5
2.75	6.5
3	7.8
3.25	7.8
3.5	7.8
3.75	9.1
4	7.8
4.25	9.1
4.5	9.1
4.75	7.8
5	6.5
5.25	7.8
5.5	9.1
5.75	11.7
6	14.3
6.25	11.7
6.5	11.7
6.75	11.7
7	11.7
7.25	16.9
7.5	19.5
7.75	19.5
8	22.1
8.25	23.4
8.5	24.7
8.75	24.7
9	28.6
9.25	27.3
9.5	28.6
9.75	27.3
10	26
10.25	23.4
10.5	22.1
10.75	22.1
11	18.2
11.25	18.2
11.5	18.2
11.75	18.2
12	16.9
12.25	16.9
12.5	16.9
12.75	16.9
13	18.2
13.25	19.5
13.5	19.5
13.75	19.5
14	19.5
14.25	18.2
14.5	16.9
14.75	16.9
15	16.9
15.25	15.6
15.5	15.6
15.75	15.6
16	15.6
16.25	15.6
16.5	16.9
16.75	16.9
17	15.6
17.25	15.6
17.5	13
17.75	13
18	11.7
18.25	11.7
18.5	7.8
18.75	7.8
19	7.8
19.25	6.5
19.5	5.2
19.75	5.2
20	5.2
20.25	6.5
20.5	5.2
20.75	5.2
21	5.2
21.25	5.2
21.5	5.2
21.75	5.2
22	5.2
22.25	5.2
22.5	5.2
22.75	3.9
23	3.9
23.25	3.9
23.5	3.9
23.75	3.9
24	2.6
24.25	2.6
24.5	2.6
24.75	3.9
25	3.9
25.25	3.9
25.5	3.9
25.75	3.9
26	2.6
26.25	2.6
26.5	3.9
26.75	3.9
27	3.9
27.25	3.9
27.5	3.9
27.75	3.9
28	3.9
28.25	3.9
28.5	3.9
28.75	3.9
29	3.9
29.25	3.9
29.5	3.9
29.75	3.9
30	3.9
30.25	3.9
30.5	3.9
30.75	3.9
31	3.9
31.25	3.9
31.5	3.9
31.75	3.9
32	3.9
32.25	3.9
32.5	5.2
32.75	5.2
33	5.2
33.25	6.5
33.5	6.5
33.75	6.5
34	6.5
34.25	6.5
34.5	6.5
34.75	3.9
35	3.9
35.25	2.6
35.5	2.6
35.75	1.3
36	1.3
36.25	1.3
36.5	1.3
36.75	1.3
37	1.3
37.25	1.3
37.5	0
37.75	1.3
38	0
38.25	0
38.5	0
38.75	0
39	0
39.25	0
39.5	0
39.75	0
40	0
40.25	0
40.5	0
40.75	2.6
41	5.2
41.25	5.2
41.5	5.2
41.75	5.2
42	5.2
42.25	5.2
42.5	5.2
42.75	5.2
43	5.2
43.25	5.2
43.5	5.2
43.75	5.2
44	5.2
44.25	5.2
44.5	5.2
44.75	5.2
45	5.2
45.25	5.2
45.5	5.2
45.75	5.2
46	3.9
46.25	5.2
46.5	5.2
46.75	5.2
47	5.2
47.25	5.2
47.5	5.2
47.75	5.2
48	5.2
48.25	5.2
48.5	5.2
48.75	5.2
49	5.2
49.25	5.2
49.5	5.2
49.75	5.2
50	3.9
50.25	3.9
50.5	3.9
50.75	3.9
51	2.6
51.25	2.6
51.5	2.6
51.75	2.6
52	2.6
52.25	2.6
52.5	2.6
52.75	2.6
53	2.6
53.25	2.6
53.5	2.6
53.75	1.3
54	1.3
54.25	3.9
54.5	3.9
54.75	5.2
55	5.2
55.25	3.9
55.5	3.9
55.75	3.9
56	3.9
56.25	3.9
56.5	3.9
56.75	3.9
57	3.9
57.25	3.9
57.5	3.9
57.75	2.6
58	2.6
58.25	2.6
58.5	2.6
58.75	2.6
59	2.6
59.25	2.6
59.5	2.6
59.75	2.6
60	1.3
nan	nan
0	0
0.25	0
0.5	1.3
0.75	2.6
1	2.6
1.25	2.6
1.5	2.6
1.75	1.3
2	1.3
2.25	1.3
2.5	1.3
2.75	1.3
3	2.6
3.25	3.9
3.5	2.6
3.75	2.6
4	2.6
4.25	3.9
4.5	5.2
4.75	6.5
5	6.5
5.25	5.2
5.5	7.8
5.75	7.8
6	9.1
6.25	9.1
6.5	10.4
6.75	11.7
7	13
7.25	14.3
7.5	15.6
7.75	14.3
8	15.6
8.25	15.6
8.5	14.3
8.75	19.5
9	20.8
9.25	24.7
9.5	24.7
9.75	23.4
10	22.1
10.25	20.8
10.5	20.8
10.75	20.8
11	19.5
11.25	16.9
11.5	16.9
11.75	19.5
12	15.6
12.25	15.6
12.5	15.6
12.75	15.6
13	15.6
13.25	16.9
13.5	15.6
13.75	16.9
14	14.3
14.25	11.7
14.5	10.4
14.75	10.4
15	11.7
15.25	11.7
15.5	13
15.75	11.7
16	10.4
16.25	11.7
16.5	11.7
16.75	10.4
17	7.8
17.25	7.8
17.5	7.8
17.75	7.8
18	7.8
18.25	6.5
18.5	5.2
18.75	5.2
19	5.2
19.25	5.2
19.5	5.2
19.75	5.2
20	3.9
20.25	3.9
20.5	3.9
20.75	1.3
21	1.3
21.25	1.3
21.5	1.3
21.75	1.3
22	1.3
22.25	2.6
22.5	3.9
22.75	3.9
23	3.9
23.25	3.9
23.5	5.2
23.75	5.2
24	5.2
24.25	5.2
24.5	5.2
24.75	3.9
25	3.9
25.25	3.9
25.5	2.6
25.75	2.6
26	2.6
26.25	2.6
26.5	2.6
26.75	2.6
27	2.6
27.25	2.6
27.5	2.6
27.75	3.9
28	2.6
28.25	2.6
28.5	2.6
28.75	2.6
29	2.6
29.25	3.9
29.5	3.9
29.75	3.9
30	3.9
30.25	3.9
30.5	3.9
30.75	1.3
31	1.3
31.25	1.3
31.5	1.3
31.75	2.6
32	2.6
32.25	2.6
32.5	2.6
32.75	2.6
33	2.6
33.25	2.6
33.5	3.9
33.75	3.9
34	2.6
34.25	2.6
34.5	2.6
34.75	1.3
35	1.3
35.25	1.3
35.5	1.3
35.75	1.3
36	2.6
36.25	2.6
36.5	2.6
36.75	2.6
37	2.6
37.25	2.6
37.5	2.6
37.75	2.6
38	2.6
38.25	3.9
38.5	3.9
38.75	3.9
39	3.9
39.25	3.9
39.5	3.9
39.75	5.2
40	3.9
40.25	3.9
40.5	5.2
40.75	5.2
41	5.2
41.25	5.2
41.5	5.2
41.75	6.5
42	6.5
42.25	6.5
42.5	9.1
42.75	7.8
43	6.5
43.25	6.5
43.5	6.5
43.75	6.5
44	6.5
44.25	6.5
44.5	6.5
44.75	6.5
45	6.5
45.25	5.2
45.5	5.2
45.75	3.9
46	5.2
46.25	5.2
46.5	5.2
46.75	5.2
47	5.2
47.25	5.2
47.5	5.2
47.75	3.9
48	6.5
48.25	6.5
48.5	5.2
48.75	5.2
49	5.2
49.25	5.2
49.5	5.2
49.75	5.2
50	5.2
50.25	3.9
50.5	3.9
50.75	3.9
51	3.9
51.25	3.9
51.5	3.9
51.75	3.9
52	3.9
52.25	5.2
52.5	5.2
52.75	5.2
53	5.2
53.25	5.2
53.5	3.9
53.75	2.6
54	2.6
54.25	2.6
54.5	1.3
54.75	1.3
55	1.3
55.25	1.3
55.5	1.3
55.75	2.6
56	2.6
56.25	2.6
56.5	3.9
56.75	3.9
57	3.9
57.25	2.6
57.5	2.6
57.75	2.6
58	2.6
58.25	2.6
58.5	2.6
58.75	1.3
59	1.3
59.25	3.9
59.5	2.6
59.75	2.6
60	3.9
nan	nan
0	0
0.25	1.3
0.5	2.6
0.75	2.6
1	2.6
1.25	2.6
1.5	3.9
1.75	2.6
2	3.9
2.25	3.9
2.5	5.2
2.75	6.5
3	6.5
3.25	6.5
3.5	6.5
3.75	6.5
4	7.8
4.25	10.4
4.5	10.4
4.75	11.7
5	13
5.25	14.3
5.5	14.3
5.75	14.3
6	15.6
6.25	14.3
6.5	15.6
6.75	16.9
7	16.9
7.25	16.9
7.5	18.2
7.75	22.1
8	22.1
8.25	26
8.5	29.9
8.75	32.5
9	35.1
9.25	35.1
9.5	36.4
9.75	37.7
10	35.1
10.25	32.5
10.5	28.6
10.75	27.3
11	23.4
11.25	23.4
11.5	23.4
11.75	23.4
12	22.1
12.25	22.1
12.5	20.8
12.75	19.5
13	19.5
13.25	18.2
13.5	16.9
13.75	16.9
14	15.6
14.25	15.6
14.5	13
14.75	10.4
15	10.4
15.25	9.1
15.5	9.1
15.75	9.1
16	9.1
16.25	7.8
16.5	5.2
16.75	6.5
17	6.5
17.25	6.5
17.5	5.2
17.75	5.2
18	5.2
18.25	5.2
18.5	2.6
18.75	3.9
19	3.9
19.25	3.9
19.5	3.9
19.75	3.9
20	3.9
20.25	3.9
20.5	3.9
20.75	3.9
21	2.6
21.25	2.6
21.5	2.6
21.75	2.6
22	2.6
22.25	2.6
22.5	2.6
22.75	2.6
23	2.6
23.25	2.6
23.5	2.6
23.75	2.6
24	2.6
24.25	2.6
24.5	3.9
24.75	5.2
25	3.9
25.25	3.9
25.5	3.9
25.75	5.2
26	6.5
26.25	6.5
26.5	6.5
26.75	6.5
27	6.5
27.25	6.5
27.5	6.5
27.75	6.5
28	6.5
28.25	6.5
28.5	5.2
28.75	5.2
29	5.2
29.25	5.2
29.5	5.2
29.75	3.9
30	3.9
30.25	3.9
30.5	5.2
30.75	5.2
31	3.9
31.25	3.9
31.5	3.9
31.75	5.2
32	3.9
32.25	3.9
32.5	3.9
32.75	2.6
33	2.6
33.25	2.6
33.5	2.6
33.75	2.6
34	2.6
34.25	2.6
34.5	2.6
34.75	3.9
35	3.9
35.25	2.6
35.5	2.6
35.75	2.6
36	2.6
36.25	2.6
36.5	2.6
36.75	2.6
37	2.6
37.25	2.6
37.5	3.9
37.75	3.9
38	3.9
38.25	3.9
38.5	3.9
38.75	5.2
39	3.9
39.25	3.9
39.5	3.9
39.75	3.9
40	5.2
40.25	5.2
40.5	5.2
40.75	5.2
41	5.2
41.25	5.2
41.5	3.9
41.75	3.9
42	5.2
42.25	3.9
42.5	3.9
42.75	3.9
43	3.9
43.25	5.2
43.5	5.2
43.75	6.5
44	6.5
44.25	6.5
44.5	6.5
44.75	6.5
45	6.5
45.25	6.5
45.5	7.8
45.75	7.8
46	7.8
46.25	7.8
46.5	6.5
46.75	6.5
47	6.5
47.25	6.5
47.5	5.2
47.75	5.2
48	5.2
48.25	5.2
48.5	5.2
48.75	3.9
49	2.6
49.25	2.6
49.5	2.6
49.75	2.6
50	2.6
50.25	2.6
50.5	2.6
50.75	1.3
51	2.6
51.25	3.9
51.5	2.6
51.75	2.6
52	2.6
52.25	2.6
52.5	1.3
52.75	1.3
53	3.9
53.25	3.9
53.5	3.9
53.75	3.9
54	5.2
54.25	5.2
54.5	5.2
54.75	5.2
55	5.2
55.25	5.2
55.5	5.2
55.75	5.2
56	5.2
56.25	5.2
56.5	5.2
56.75	5.2
57	5.2
57.25	5.2
57.5	3.9
57.75	3.9
58	3.9
58.25	2.6
58.5	2.6
58.75	2.6
59	2.6
59.25	2.6
59.5	2.6
59.75	2.6
60	2.6
nan	nan
0	0
0.25	1.3
0.5	1.3
0.75	2.6
1	3.9
1.25	3.9
1.5	3.9
1.75	5.2
2	6.5
2.25	6.5
2.5	6.5
2.75	7.8
3	9.1
3.25	10.4
3.5	11.7
3.75	11.7
4	11.7
4.25	7.8
4.5	7.8
4.75	10.4
5	13
5.25	13
5.5	16.9
5.75	19.5
6	19.5
6.25	22.1
6.5	18.2
6.75	15.6
7	16.9
7.25	19.5
7.5	18.2
7.75	16.9
8	18.2
8.25	19.5
8.5	22.1
8.75	20.8
9	20.8
9.25	18.2
9.5	19.5
9.75	16.9
10	18.2
10.25	20.8
10.5	19.5
10.75	16.9
11	16.9
11.25	16.9
11.5	15.6
11.75	14.3
12	13
12.25	14.3
12.5	16.9
12.75	18.2
13	18.2
13.25	16.9
13.5	15.6
13.75	15.6
14	15.6
14.25	15.6
14.5	11.7
14.75	10.4
15	10.4
15.25	9.1
15.5	7.8
15.75	6.5
16	5.2
16.25	5.2
16.5	6.5
16.75	6.5
17	6.5
17.25	6.5
17.5	6.5
17.75	6.5
18	6.5
18.25	6.5
18.5	5.2
18.75	5.2
19	5.2
19.25	5.2
19.5	5.2
19.75	5.2
20	5.2
20.25	3.9
20.5	3.9
20.75	3.9
21	3.9
21.25	3.9
21.5	3.9
21.75	5.2
22	5.2
22.25	6.5
22.5	7.8
22.75	7.8
23	7.8
23.25	6.5
23.5	6.5
23.75	6.5
24	5.2
24.25	6.5
24.5	6.5
24.75	6.5
25	6.5
25.25	7.8
25.5	13
25.75	13
26	11.7
26.25	11.7
26.5	10.4
26.75	10.4
27	10.4
27.25	10.4
27.5	10.4
27.75	9.1
28	7.8
28.25	7.8
28.5	7.8
28.75	7.8
29	6.5
29.25	5.2
29.5	5.2
29.75	5.2
30	5.2
30.25	5.2
30.5	5.2
30.75	5.2
31	3.9
31.25	3.9
31.5	3.9
31.75	5.2
32	5.2
32.25	6.5
32.5	6.5
32.75	6.5
33	5.2
33.25	5.2
33.5	5.2
33.75	5.2
34	5.2
34.25	3.9
34.5	3.9
34.75	3.9
35	3.9
35.25	3.9
35.5	3.9
35.75	2.6
36	2.6
36.25	2.6
36.5	2.6
36.75	2.6
37	2.6
37.25	1.3
37.5	3.9
37.75	3.9
38	3.9
38.25	3.9
38.5	3.9
38.75	3.9
39	3.9
39.25	3.9
39.5	5.2
39.75	5.2
40	5.2
40.25	6.5
40.5	6.5
40.75	6.5
41	6.5
41.25	6.5
41.5	6.5
41.75	6.5
42	5.2
42.25	5.2
42.5	5.2
42.75	6.5
43	5.2
43.25	3.9
43.5	3.9
43.75	3.9
44	5.2
44.25	3.9
44.5	3.9
44.75	1.3
45	1.3
45.25	2.6
45.5	2.6
45.75	2.6
46	2.6
46.25	2.6
46.5	2.6
46.75	2.6
47	2.6
47.25	2.6
47.5	1.3
47.75	1.3
48	1.3
48.25	1.3
48.5	1.3
48.75	1.3
49	0
49.25	0
49.5	1.3
49.75	1.3
50	1.3
50.25	0
50.5	0
50.75	0
51	0
51.25	0
51.5	2.6
51.75	2.6
52	2.6
52.25	2.6
52.5	2.6
52.75	2.6
53	3.9
53.25	3.9
53.5	3.9
53.75	2.6
54	2.6
54.25	1.3
54.5	1.3
54.75	1.3
55	1.3
55.25	1.3
55.5	1.3
55.75	1.3
56	1.3
56.25	0
56.5	0
56.75	0
57	0
57.25	1.3
57.5	1.3
57.75	0
58	0
58.25	0
58.5	0
58.75	1.3
59	1.3
59.25	1.3
59.5	1.3
59.75	0
60	0
nan	nan
0	0
0.25	0
0.5	2.6
0.75	5.2
1	5.2
1.25	5.2
1.5	5.2
1.75	6.5
2	6.5
2.25	6.5
2.5	7.8
2.75	6.5
3	10.4
3.25	10.4
3.5	11.7
3.75	11.7
4	11.7
4.25	11.7
4.5	13
4.75	13
5	13
5.25	14.3
5.5	14.3
5.75	14.3
6	14.3
6.25	15.6
6.5	15.6
6.75	16.9
7	16.9
7.25	19.5
7.5	18.2
7.75	19.5
8	19.5
8.25	19.5
8.5	18.2
8.75	16.9
9	16.9
9.25	15.6
9.5	16.9
9.75	14.3
10	14.3
10.25	14.3
10.5	14.3
10.75	13
11	13
11.25	13
11.5	11.7
11.75	11.7
12	10.4
12.25	9.1
12.5	9.1
12.75	9.1
13	10.4
13.25	9.1
13.5	7.8
13.75	6.5
14	6.5
14.25	6.5
14.5	6.5
14.75	6.5
15	5.2
15.25	5.2
15.5	5.2
15.75	5.2
16	6.5
16.25	7.8
16.5	9.1
16.75	7.8
17	6.5
17.25	6.5
17.5	3.9
17.75	3.9
18	5.2
18.25	5.2
18.5	6.5
18.75	6.5
19	6.5
19.25	6.5
19.5	5.2
19.75	3.9
20	3.9
20.25	3.9
20.5	3.9
20.75	3.9
21	5.2
21.25	5.2
21.5	5.2
21.75	5.2
22	5.2
22.25	6.5
22.5	5.2
22.75	6.5
23	6.5
23.25	6.5
23.5	6.5
23.75	6.5
24	6.5
24.25	6.5
24.5	5.2
24.75	5.2
25	5.2
25.25	5.2
25.5	5.2
25.75	5.2
26	5.2
26.25	7.8
26.5	7.8
26.75	6.5
27	6.5
27.25	6.5
27.5	7.8
27.75	7.8
28	7.8
28.25	10.4
28.5	10.4
28.75	10.4
29	10.4
29.25	11.7
29.5	11.7
29.75	10.4
30	10.4
30.25	10.4
30.5	9.1
30.75	9.1
31	9.1
31.25	9.1
31.5	6.5
31.75	7.8
32	9.1
32.25	9.1
32.5	9.1
32.75	7.8
33	7.8
33.25	7.8
33.5	7.8
33.75	7.8
34	7.8
34.25	7.8
34.5	6.5
34.75	3.9
35	2.6
35.25	2.6
35.5	2.6
35.75	3.9
36	3.9
36.25	3.9
36.5	3.9
36.75	3.9
37	3.9
37.25	5.2
37.5	3.9
37.75	3.9
38	2.6
38.25	3.9
38.5	3.9
38.75	2.6
39	2.6
39.25	2.6
39.5	2.6
39.75	2.6
40	2.6
40.25	3.9
40.5	5.2
40.75	5.2
41	5.2
41.25	5.2
41.5	3.9
41.75	3.9
42	5.2
42.25	3.9
42.5	5.2
42.75	5.2
43	3.9
43.25	3.9
43.5	3.9
43.75	3.9
44	3.9
44.25	3.9
44.5	2.6
44.75	2.6
45	2.6
45.25	1.3
45.5	1.3
45.75	1.3
46	1.3
46.25	1.3
46.5	1.3
46.75	1.3
47	1.3
47.25	1.3
47.5	1.3
47.75	1.3
48	1.3
48.25	1.3
48.5	1.3
48.75	1.3
49	1.3
49.25	2.6
49.5	2.6
49.75	2.6
50	2.6
50.25	2.6
50.5	2.6
50.75	2.6
51	2.6
51.25	0
51.5	0
51.75	0
52	0
52.25	0
52.5	0
52.75	0
53	0
53.25	0
53.5	0
53.75	0
54	1.3
54.25	2.6
54.5	2.6
54.75	2.6
55	2.6
55.25	2.6
55.5	2.6
55.75	2.6
56	2.6
56.25	2.6
56.5	2.6
56.75	1.3
57	1.3
57.25	1.3
57.5	1.3
57.75	1.3
58	1.3
58.25	2.6
58.5	3.9
58.75	3.9
59	3.9
59.25	3.9
59.5	3.9
59.75	3.9
60	3.9
nan	nan
0	0
0.25	0
0.5	1.3
0.75	2.6
1	2.6
1.25	2.6
1.5	2.6
1.75	2.6
2	2.6
2.25	3.9
2.5	3.9
2.75	3.9
3	2.6
3.25	2.6
3.5	5.2
3.75	5.2
4	5.2
4.25	6.5
4.5	6.5
4.75	6.5
5	7.8
5.25	7.8
5.5	7.8
5.75	9.1
6	10.4
6.25	13
6.5	15.6
6.75	11.7
7	15.6
7.25	14.3
7.5	15.6
7.75	20.8
8	26
8.25	27.3
8.5	26
8.75	24.7
9	24.7
9.25	24.7
9.5	23.4
9.75	22.1
10	20.8
10.25	20.8
10.5	20.8
10.75	20.8
11	20.8
11.25	19.5
11.5	18.2
11.75	16.9
12	16.9
12.25	15.6
12.5	15.6
12.75	16.9
13	15.6
13.25	14.3
13.5	14.3
13.75	13
14	11.7
14.25	13
14.5	13
14.75	14.3
15	13
15.25	13
15.5	14.3
15.75	14.3
16	13
16.25	14.3
16.5	15.6
16.75	13
17	11.7
17.25	11.7
17.5	11.7
17.75	7.8
18	6.5
18.25	7.8
18.5	7.8
18.75	7.8
19	6.5
19.25	6.5
19.5	6.5
19.75	6.5
20	6.5
20.25	5.2
20.5	5.2
20.75	5.2
21	5.2
21.25	3.9
21.5	3.9
21.75	3.9
22	3.9
22.25	5.2
22.5	5.2
22.75	7.8
23	9.1
23.25	9.1
23.5	9.1
23.75	7.8
24	7.8
24.25	6.5
24.5	6.5
24.75	6.5
25	5.2
25.25	5.2
25.5	5.2
25.75	5.2
26	3.9
26.25	2.6
26.5	1.3
26.75	1.3
27	1.3
27.25	1.3
27.5	2.6
27.75	2.6
28	2.6
28.25	1.3
28.5	1.3
28.75	1.3
29	1.3
29.25	3.9
29.5	2.6
29.75	2.6
30	2.6
30.25	2.6
30.5	2.6
30.75	2.6
31	3.9
31.25	3.9
31.5	3.9
31.75	3.9
32	3.9
32.25	3.9
32.5	3.9
32.75	3.9
33	3.9
33.25	6.5
33.5	6.5
33.75	6.5
34	7.8
34.25	5.2
34.5	5.2
34.75	5.2
35	5.2
35.25	3.9
35.5	5.2
35.75	5.2
36	6.5
36.25	6.5
36.5	5.2
36.75	5.2
37	5.2
37.25	5.2
37.5	3.9
37.75	2.6
38	2.6
38.25	2.6
38.5	2.6
38.75	2.6
39	2.6
39.25	2.6
39.5	2.6
39.75	0
40	0
40.25	0
40.5	0
40.75	0
41	0
41.25	0
41.5	0
41.75	0
42	0
42.25	0
42.5	0
42.75	0
43	0
43.25	0
43.5	0
43.75	0
44	0
44.25	0
44.5	0
44.75	0
45	0
45.25	0
45.5	0
45.75	0
46	0
46.25	0
46.5	0
46.75	0
47	0
47.25	0
47.5	0
47.75	0
48	0
48.25	1.3
48.5	1.3
48.75	1.3
49	1.3
49.25	0
49.5	0
49.75	0
50	0
50.25	0
50.5	0
50.75	0
51	0
51.25	1.3
51.5	1.3
51.75	1.3
52	1.3
52.25	1.3
52.5	1.3
52.75	1.3
53	1.3
53.25	1.3
53.5	1.3
53.75	1.3
54	1.3
54.25	1.3
54.5	1.3
54.75	1.3
55	1.3
55.25	1.3
55.5	1.3
55.75	1.3
56	1.3
56.25	1.3
56.5	1.3
56.75	2.6
57	2.6
57.25	2.6
57.5	2.6
57.75	2.6
58	2.6
58.25	2.6
58.5	2.6
58.75	2.6
59	2.6
59.25	3.9
59.5	2.6
59.75	2.6
60	3.9
nan	nan
0	0
0.25	0
0.5	1.3
0.75	2.6
1	3.9
1.25	5.2
1.5	5.2
1.75	6.5
2	7.8
2.25	9.1
2.5	9.1
2.75	10.4
3	11.7
3.25	11.7
3.5	11.7
3.75	11.7
4	10.4
4.25	10.4
4.5	9.1
4.75	10.4
5	11.7
5.25	13
5.5	13
5.75	13
6	13
6.25	13
6.5	15.6
6.75	15.6
7	18.2
7.25	18.2
7.5	16.9
7.75	16.9
8	14.3
8.25	13
8.5	13
8.75	13
9	13
9.25	10.4
9.5	9.1
9.75	9.1
10	7.8
10.25	7.8
10.5	7.8
10.75	7.8
11	6.5
11.25	6.5
11.5	6.5
11.75	6.5
12	5.2
12.25	6.5
12.5	6.5
12.75	7.8
13	10.4
13.25	10.4
13.5	10.4
13.75	11.7
14	11.7
14.25	11.7
14.5	11.7
14.75	13
15	13
15.25	11.7
15.5	11.7
15.75	11.7
16	10.4
16.25	11.7
16.5	11.7
16.75	10.4
17	10.4
17.25	10.4
17.5	10.4
17.75	10.4
18	10.4
18.25	7.8
18.5	7.8
18.75	6.5
19	6.5
19.25	6.5
19.5	6.5
19.75	6.5
20	6.5
20.25	6.5
20.5	6.5
20.75	6.5
21	6.5
21.25	6.5
21.5	5.2
21.75	5.2
22	6.5
22.25	6.5
22.5	7.8
22.75	6.5
23	5.2
23.25	5.2
23.5	5.2
23.75	5.2
24	5.2
24.25	6.5
24.5	6.5
24.75	7.8
25	6.5
25.25	5.2
25.5	5.2
25.75	2.6
26	2.6
26.25	2.6
26.5	2.6
26.75	2.6
27	2.6
27.25	2.6
27.5	2.6
27.75	2.6
28	5.2
28.25	5.2
28.5	5.2
28.75	5.2
29	5.2
29.25	5.2
29.5	5.2
29.75	5.2
30	5.2
30.25	5.2
30.5	6.5
30.75	5.2
31	3.9
31.25	3.9
31.5	3.9
31.75	3.9
32	5.2
32.25	5.2
32.5	5.2
32.75	5.2
33	5.2
33.25	6.5
33.5	6.5
33.75	6.5
34	5.2
34.25	3.9
34.5	3.9
34.75	3.9
35	3.9
35.25	3.9
35.5	3.9
35.75	3.9
36	3.9
36.25	3.9
36.5	3.9
36.75	3.9
37	3.9
37.25	3.9
37.5	2.6
37.75	1.3
38	1.3
38.25	1.3
38.5	1.3
38.75	3.9
39	3.9
39.25	3.9
39.5	3.9
39.75	3.9
40	3.9
40.25	3.9
40.5	5.2
40.75	5.2
41	3.9
41.25	3.9
41.5	3.9
41.75	3.9
42	2.6
42.25	3.9
42.5	3.9
42.75	2.6
43	2.6
43.25	3.9
43.5	3.9
43.75	3.9
44	5.2
44.25	3.9
44.5	3.9
44.75	3.9
45	3.9
45.25	6.5
45.5	6.5
45.75	6.5
46	6.5
46.25	6.5
46.5	7.8
46.75	7.8
47	7.8
47.25	7.8
47.5	7.8
47.75	7.8
48	7.8
48.25	6.5
48.5	6.5
48.75	6.5
49	6.5
49.25	6.5
49.5	6.5
49.75	5.2
50	3.9
50.25	5.2
50.5	5.2
50.75	5.2
51	6.5
51.25	6.5
51.5	5.2
51.75	5.2
52	5.2
52.25	5.2
52.5	5.2
52.75	3.9
53	3.9
53.25	3.9
53.5	3.9
53.75	3.9
54	3.9
54.25	3.9
54.5	3.9
54.75	2.6
55	3.9
55.25	3.9
55.5	5.2
55.75	3.9
56	3.9
56.25	3.9
56.5	2.6
56.75	2.6
57	2.6
57.25	2.6
57.5	2.6
57.75	2.6
58	2.6
58.25	2.6
58.5	2.6
58.75	2.6
59	2.6
59.25	2.6
59.5	2.6
59.75	1.3
60	1.3
nan	nan
0	0
0.25	1.3
0.5	2.6
0.75	2.6
1	2.6
1.25	2.6
1.5	2.6
1.75	2.6
2	1.3
2.25	2.6
2.5	2.6
2.75	2.6
3	3.9
3.25	5.2
3.5	5.2
3.75	5.2
4	5.2
4.25	5.2
4.5	9.1
4.75	10.4
5	7.8
5.25	7.8
5.5	6.5
5.75	9.1
6	7.8
6.25	6.5
6.5	7.8
6.75	7.8
7	14.3
7.25	16.9
7.5	19.5
7.75	18.2
8	18.2
8.25	15.6
8.5	15.6
8.75	16.9
9	18.2
9.25	22.1
9.5	20.8
9.75	19.5
10	19.5
10.25	16.9
10.5	15.6
10.75	16.9
11	18.2
11.25	18.2
11.5	16.9
11.75	13
12	13
12.25	13
12.5	13
12.75	11.7
13	11.7
13.25	11.7
13.5	10.4
13.75	9.1
14	10.4
14.25	10.4
14.5	9.1
14.75	6.5
15	6.5
15.25	5.2
15.5	5.2
[truncated: 51,252 more rows]
