# Supplementary material for: From deterministic to fuzzy decision-making in artificial cells
Source: Nat Commun. 2020 Nov 6;11:5648. doi: 10.1038/s41467-020-19395-4 (PMC7648101; doi:10.1038/s41467-020-19395-4)
Supplement: Supplementary file 4 — Source Data [file 41467_2020_19395_MOESM4_ESM.zip › source-data/stochastic-simulations/out/mRNAdeg/0.25min/dp-kon11.txt]

# Time	(TL).ParticleFlux
0	0
0.25	0
0.5	1.3
0.75	1.3
1	1.3
1.25	1.3
1.5	1.3
1.75	1.3
2	1.3
2.25	1.3
2.5	1.3
2.75	1.3
3	1.3
3.25	1.3
3.5	2.6
3.75	1.3
4	3.9
4.25	2.6
4.5	3.9
4.75	2.6
5	3.9
5.25	2.6
5.5	2.6
5.75	1.3
6	0
6.25	0
6.5	0
6.75	0
7	0
7.25	0
7.5	0
7.75	1.3
8	1.3
8.25	6.5
8.5	7.8
8.75	9.1
9	11.7
9.25	10.4
9.5	11.7
9.75	13
10	13
10.25	11.7
10.5	14.3
10.75	18.2
11	18.2
11.25	18.2
11.5	20.8
11.75	20.8
12	18.2
12.25	16.9
12.5	16.9
12.75	16.9
13	15.6
13.25	14.3
13.5	11.7
13.75	11.7
14	11.7
14.25	11.7
14.5	11.7
14.75	11.7
15	11.7
15.25	9.1
15.5	9.1
15.75	9.1
16	9.1
16.25	9.1
16.5	9.1
16.75	7.8
17	6.5
17.25	5.2
17.5	3.9
17.75	3.9
18	3.9
18.25	3.9
18.5	2.6
18.75	2.6
19	2.6
19.25	2.6
19.5	2.6
19.75	2.6
20	2.6
20.25	2.6
20.5	2.6
20.75	2.6
21	2.6
21.25	2.6
21.5	2.6
21.75	2.6
22	2.6
22.25	1.3
22.5	1.3
22.75	1.3
23	1.3
23.25	1.3
23.5	1.3
23.75	1.3
24	1.3
24.25	1.3
24.5	1.3
24.75	1.3
25	0
25.25	0
25.5	0
25.75	0
26	0
26.25	0
26.5	0
26.75	0
27	0
27.25	0
27.5	0
27.75	0
28	0
28.25	0
28.5	0
28.75	0
29	0
29.25	0
29.5	0
29.75	0
30	0
30.25	0
30.5	0
30.75	0
31	0
31.25	0
31.5	0
31.75	0
32	0
32.25	0
32.5	0
32.75	0
33	0
33.25	0
33.5	0
33.75	0
34	0
34.25	0
34.5	0
34.75	0
35	0
35.25	0
35.5	0
35.75	0
36	0
36.25	0
36.5	0
36.75	0
37	0
37.25	0
37.5	0
37.75	0
38	0
38.25	0
38.5	0
38.75	0
39	0
39.25	0
39.5	0
39.75	0
40	0
40.25	0
40.5	0
40.75	0
41	0
41.25	0
41.5	0
41.75	0
42	0
42.25	0
42.5	0
42.75	0
43	0
43.25	0
43.5	0
43.75	0
44	0
44.25	0
44.5	0
44.75	0
45	0
45.25	0
45.5	0
45.75	0
46	0
46.25	0
46.5	0
46.75	0
47	0
47.25	0
47.5	0
47.75	0
48	0
48.25	0
48.5	0
48.75	0
49	0
49.25	0
49.5	0
49.75	0
50	0
50.25	0
50.5	0
50.75	0
51	0
51.25	0
51.5	0
51.75	0
52	0
52.25	0
52.5	0
52.75	0
53	0
53.25	0
53.5	0
53.75	0
54	0
54.25	0
54.5	0
54.75	0
55	0
55.25	0
55.5	0
55.75	0
56	0
56.25	0
56.5	0
56.75	0
57	0
57.25	0
57.5	0
57.75	0
58	0
58.25	1.3
58.5	1.3
58.75	1.3
59	1.3
59.25	1.3
59.5	1.3
59.75	1.3
60	1.3
nan	nan
0	0
0.25	1.3
0.5	1.3
0.75	2.6
1	2.6
1.25	2.6
1.5	2.6
1.75	6.5
2	6.5
2.25	11.7
2.5	11.7
2.75	10.4
3	10.4
3.25	14.3
3.5	13
3.75	11.7
4	13
4.25	13
4.5	13
4.75	13
5	14.3
5.25	15.6
5.5	18.2
5.75	19.5
6	22.1
6.25	26
6.5	27.3
6.75	26
7	24.7
7.25	23.4
7.5	22.1
7.75	22.1
8	22.1
8.25	22.1
8.5	20.8
8.75	20.8
9	19.5
9.25	18.2
9.5	18.2
9.75	15.6
10	15.6
10.25	14.3
10.5	14.3
10.75	13
11	11.7
11.25	11.7
11.5	11.7
11.75	11.7
12	10.4
12.25	10.4
12.5	6.5
12.75	5.2
13	3.9
13.25	3.9
13.5	2.6
13.75	2.6
14	2.6
14.25	2.6
14.5	2.6
14.75	2.6
15	2.6
15.25	2.6
15.5	1.3
15.75	1.3
16	1.3
16.25	1.3
16.5	1.3
16.75	1.3
17	1.3
17.25	1.3
17.5	1.3
17.75	1.3
18	1.3
18.25	1.3
18.5	1.3
18.75	1.3
19	1.3
19.25	1.3
19.5	1.3
19.75	1.3
20	1.3
20.25	0
20.5	0
20.75	0
21	0
21.25	0
21.5	0
21.75	0
22	0
22.25	0
22.5	0
22.75	0
23	0
23.25	0
23.5	0
23.75	0
24	0
24.25	0
24.5	0
24.75	0
25	0
25.25	0
25.5	0
25.75	0
26	0
26.25	0
26.5	0
26.75	0
27	0
27.25	0
27.5	0
27.75	0
28	0
28.25	0
28.5	0
28.75	0
29	0
29.25	0
29.5	0
29.75	0
30	0
30.25	0
30.5	0
30.75	0
31	0
31.25	0
31.5	0
31.75	0
32	0
32.25	0
32.5	0
32.75	0
33	0
33.25	0
33.5	0
33.75	0
34	0
34.25	0
34.5	0
34.75	0
35	0
35.25	0
35.5	0
35.75	0
36	0
36.25	0
36.5	0
36.75	0
37	0
37.25	0
37.5	0
37.75	0
38	0
38.25	0
38.5	0
38.75	0
39	0
39.25	0
39.5	0
39.75	0
40	0
40.25	0
40.5	0
40.75	0
41	0
41.25	1.3
41.5	1.3
41.75	1.3
42	1.3
42.25	1.3
42.5	1.3
42.75	1.3
43	1.3
43.25	1.3
43.5	1.3
43.75	1.3
44	1.3
44.25	1.3
44.5	1.3
44.75	1.3
45	1.3
45.25	1.3
45.5	1.3
45.75	1.3
46	1.3
46.25	1.3
46.5	1.3
46.75	1.3
47	1.3
47.25	1.3
47.5	1.3
47.75	1.3
48	1.3
48.25	1.3
48.5	1.3
48.75	1.3
49	1.3
49.25	1.3
49.5	1.3
49.75	1.3
50	1.3
50.25	1.3
50.5	1.3
50.75	1.3
51	1.3
51.25	1.3
51.5	1.3
51.75	1.3
52	1.3
52.25	1.3
52.5	1.3
52.75	1.3
53	1.3
53.25	1.3
53.5	1.3
53.75	1.3
54	1.3
54.25	1.3
54.5	1.3
54.75	1.3
55	1.3
55.25	1.3
55.5	0
55.75	0
56	0
56.25	0
56.5	0
56.75	0
57	0
57.25	0
57.5	0
57.75	0
58	0
58.25	0
58.5	0
58.75	0
59	0
59.25	0
59.5	0
59.75	0
60	0
nan	nan
0	0
0.25	2.6
0.5	2.6
0.75	2.6
1	2.6
1.25	2.6
1.5	2.6
1.75	1.3
2	2.6
2.25	2.6
2.5	5.2
2.75	6.5
3	7.8
3.25	7.8
3.5	10.4
3.75	11.7
4	14.3
4.25	15.6
4.5	15.6
4.75	14.3
5	13
5.25	19.5
5.5	18.2
5.75	22.1
6	20.8
6.25	20.8
6.5	19.5
6.75	16.9
7	16.9
7.25	16.9
7.5	16.9
7.75	13
8	13
8.25	13
8.5	13
8.75	10.4
9	9.1
9.25	9.1
9.5	9.1
9.75	9.1
10	7.8
10.25	7.8
10.5	6.5
10.75	6.5
11	5.2
11.25	5.2
11.5	3.9
11.75	3.9
12	3.9
12.25	3.9
12.5	3.9
12.75	3.9
13	3.9
13.25	3.9
13.5	2.6
13.75	2.6
14	2.6
14.25	2.6
14.5	2.6
14.75	2.6
15	2.6
15.25	2.6
15.5	2.6
15.75	2.6
16	1.3
16.25	1.3
16.5	1.3
16.75	1.3
17	1.3
17.25	1.3
17.5	1.3
17.75	1.3
18	1.3
18.25	1.3
18.5	1.3
18.75	1.3
19	1.3
19.25	1.3
19.5	1.3
19.75	1.3
20	1.3
20.25	1.3
20.5	1.3
20.75	1.3
21	1.3
21.25	1.3
21.5	1.3
21.75	1.3
22	1.3
22.25	1.3
22.5	1.3
22.75	1.3
23	1.3
23.25	1.3
23.5	1.3
23.75	1.3
24	1.3
24.25	1.3
24.5	1.3
24.75	1.3
25	1.3
25.25	1.3
25.5	1.3
25.75	1.3
26	1.3
26.25	1.3
26.5	1.3
26.75	1.3
27	1.3
27.25	1.3
27.5	1.3
27.75	1.3
28	1.3
28.25	1.3
28.5	1.3
28.75	1.3
29	1.3
29.25	1.3
29.5	1.3
29.75	1.3
30	1.3
30.25	1.3
30.5	1.3
30.75	1.3
31	0
31.25	0
31.5	0
31.75	0
32	0
32.25	0
32.5	0
32.75	0
33	0
33.25	0
33.5	0
33.75	0
34	0
34.25	0
34.5	0
34.75	0
35	0
35.25	0
35.5	0
35.75	0
36	0
36.25	0
36.5	0
36.75	0
37	0
37.25	0
37.5	0
37.75	0
38	0
38.25	0
38.5	0
38.75	0
39	0
39.25	0
39.5	0
39.75	0
40	0
40.25	0
40.5	0
40.75	0
41	0
41.25	0
41.5	0
41.75	0
42	0
42.25	0
42.5	0
42.75	0
43	0
43.25	0
43.5	0
43.75	0
44	0
44.25	0
44.5	0
44.75	0
45	0
45.25	0
45.5	0
45.75	0
46	0
46.25	0
46.5	0
46.75	0
47	0
47.25	0
47.5	0
47.75	0
48	0
48.25	0
48.5	0
48.75	0
49	0
49.25	0
49.5	0
49.75	0
50	0
50.25	0
50.5	0
50.75	0
51	1.3
51.25	1.3
51.5	1.3
51.75	1.3
52	1.3
52.25	1.3
52.5	1.3
52.75	1.3
53	1.3
53.25	1.3
53.5	1.3
53.75	1.3
54	1.3
54.25	1.3
54.5	1.3
54.75	1.3
55	1.3
55.25	1.3
55.5	1.3
55.75	1.3
56	1.3
56.25	1.3
56.5	1.3
56.75	1.3
57	1.3
57.25	1.3
57.5	1.3
57.75	1.3
58	1.3
58.25	1.3
58.5	1.3
58.75	1.3
59	1.3
59.25	1.3
59.5	1.3
59.75	1.3
60	1.3
nan	nan
0	0
0.25	1.3
0.5	1.3
0.75	2.6
1	3.9
1.25	3.9
1.5	3.9
1.75	3.9
2	3.9
2.25	5.2
2.5	6.5
2.75	7.8
3	9.1
3.25	10.4
3.5	10.4
3.75	10.4
4	10.4
4.25	13
4.5	13
4.75	11.7
5	13
5.25	16.9
5.5	18.2
5.75	22.1
6	20.8
6.25	19.5
6.5	18.2
6.75	20.8
7	20.8
7.25	19.5
7.5	18.2
7.75	16.9
8	18.2
8.25	18.2
8.5	18.2
8.75	18.2
9	18.2
9.25	15.6
9.5	14.3
9.75	14.3
10	13
10.25	13
10.5	10.4
10.75	10.4
11	9.1
11.25	6.5
11.5	6.5
11.75	6.5
12	5.2
12.25	5.2
12.5	5.2
12.75	3.9
13	3.9
13.25	3.9
13.5	3.9
13.75	3.9
14	3.9
14.25	3.9
14.5	3.9
14.75	3.9
15	3.9
15.25	3.9
15.5	3.9
15.75	3.9
16	3.9
16.25	3.9
16.5	3.9
16.75	3.9
17	3.9
17.25	3.9
17.5	3.9
17.75	2.6
18	2.6
18.25	2.6
18.5	2.6
18.75	2.6
19	2.6
19.25	2.6
19.5	1.3
19.75	1.3
20	1.3
20.25	1.3
20.5	1.3
20.75	1.3
21	1.3
21.25	1.3
21.5	1.3
21.75	1.3
22	1.3
22.25	1.3
22.5	1.3
22.75	1.3
23	1.3
23.25	1.3
23.5	1.3
23.75	1.3
24	1.3
24.25	1.3
24.5	1.3
24.75	1.3
25	1.3
25.25	1.3
25.5	1.3
25.75	1.3
26	1.3
26.25	1.3
26.5	1.3
26.75	1.3
27	1.3
27.25	1.3
27.5	1.3
27.75	1.3
28	1.3
28.25	1.3
28.5	1.3
28.75	0
29	0
29.25	0
29.5	0
29.75	0
30	0
30.25	0
30.5	0
30.75	0
31	0
31.25	0
31.5	0
31.75	0
32	0
32.25	0
32.5	0
32.75	0
33	0
33.25	0
33.5	0
33.75	0
34	0
34.25	0
34.5	0
34.75	0
35	0
35.25	0
35.5	0
35.75	0
36	0
36.25	0
36.5	0
36.75	0
37	0
37.25	0
37.5	0
37.75	0
38	0
38.25	0
38.5	0
38.75	0
39	0
39.25	0
39.5	0
39.75	0
40	0
40.25	0
40.5	0
40.75	0
41	0
41.25	0
41.5	0
41.75	0
42	0
42.25	0
42.5	0
42.75	0
43	0
43.25	0
43.5	0
43.75	0
44	0
44.25	0
44.5	0
44.75	0
45	0
45.25	0
45.5	0
45.75	0
46	0
46.25	0
46.5	0
46.75	0
47	0
47.25	0
47.5	0
47.75	0
48	0
48.25	0
48.5	0
48.75	0
49	0
49.25	0
49.5	0
49.75	0
50	0
50.25	0
50.5	0
50.75	0
51	0
51.25	0
51.5	0
51.75	0
52	0
52.25	0
52.5	0
52.75	0
53	0
53.25	0
53.5	0
53.75	0
54	0
54.25	0
54.5	0
54.75	0
55	0
55.25	0
55.5	0
55.75	0
56	0
56.25	0
56.5	0
56.75	0
57	0
57.25	0
57.5	0
57.75	0
58	0
58.25	0
58.5	0
58.75	0
59	0
59.25	0
59.5	0
59.75	0
60	0
nan	nan
0	0
0.25	0
0.5	1.3
0.75	2.6
1	2.6
1.25	2.6
1.5	2.6
1.75	2.6
2	2.6
2.25	2.6
2.5	5.2
2.75	3.9
3	5.2
3.25	7.8
3.5	7.8
3.75	9.1
4	10.4
4.25	11.7
4.5	14.3
4.75	15.6
5	18.2
5.25	18.2
5.5	16.9
5.75	18.2
6	18.2
6.25	19.5
6.5	18.2
6.75	18.2
7	15.6
7.25	14.3
7.5	13
7.75	11.7
8	9.1
8.25	7.8
8.5	7.8
8.75	7.8
9	6.5
9.25	5.2
9.5	3.9
9.75	3.9
10	3.9
10.25	3.9
10.5	3.9
10.75	3.9
11	2.6
11.25	2.6
11.5	2.6
11.75	2.6
12	2.6
12.25	2.6
12.5	2.6
12.75	2.6
13	1.3
13.25	1.3
13.5	1.3
13.75	0
14	0
14.25	0
14.5	0
14.75	0
15	0
15.25	0
15.5	0
15.75	0
16	0
16.25	0
16.5	0
16.75	0
17	0
17.25	0
17.5	0
17.75	0
18	0
18.25	0
18.5	0
18.75	0
19	0
19.25	0
19.5	0
19.75	0
20	0
20.25	0
20.5	0
20.75	0
21	0
21.25	0
21.5	0
21.75	0
22	0
22.25	0
22.5	0
22.75	0
23	0
23.25	0
23.5	0
23.75	0
24	0
24.25	0
24.5	0
24.75	0
25	0
25.25	0
25.5	0
25.75	0
26	0
26.25	0
26.5	1.3
26.75	1.3
27	1.3
27.25	0
27.5	0
27.75	0
28	0
28.25	0
28.5	0
28.75	0
29	0
29.25	0
29.5	0
29.75	0
30	0
30.25	0
30.5	0
30.75	0
31	0
31.25	0
31.5	0
31.75	0
32	0
32.25	0
32.5	0
32.75	0
33	0
33.25	0
33.5	0
33.75	0
34	0
34.25	0
34.5	0
34.75	0
35	0
35.25	0
35.5	0
35.75	0
36	1.3
36.25	1.3
36.5	1.3
36.75	1.3
37	1.3
37.25	1.3
37.5	1.3
37.75	1.3
38	1.3
38.25	1.3
38.5	1.3
38.75	0
39	0
39.25	0
39.5	0
39.75	0
40	0
40.25	0
40.5	0
40.75	0
41	0
41.25	0
41.5	0
41.75	0
42	0
42.25	0
42.5	0
42.75	0
43	0
43.25	0
43.5	0
43.75	0
44	0
44.25	0
44.5	0
44.75	0
45	0
45.25	0
45.5	0
45.75	0
46	0
46.25	0
46.5	0
46.75	0
47	0
47.25	0
47.5	0
47.75	0
48	0
48.25	0
48.5	0
48.75	0
49	0
49.25	0
49.5	0
49.75	0
50	0
50.25	0
50.5	0
50.75	0
51	0
51.25	0
51.5	0
51.75	0
52	0
52.25	0
52.5	0
52.75	0
53	0
53.25	0
53.5	1.3
53.75	1.3
54	1.3
54.25	1.3
54.5	1.3
54.75	1.3
55	1.3
55.25	1.3
55.5	1.3
55.75	1.3
56	1.3
56.25	2.6
56.5	2.6
56.75	2.6
57	2.6
57.25	2.6
57.5	2.6
57.75	2.6
58	2.6
58.25	2.6
58.5	2.6
58.75	2.6
59	2.6
59.25	1.3
59.5	1.3
59.75	1.3
60	1.3
nan	nan
0	0
0.25	3.9
0.5	3.9
0.75	5.2
1	6.5
1.25	5.2
1.5	2.6
1.75	2.6
2	2.6
2.25	2.6
2.5	2.6
2.75	3.9
3	3.9
3.25	5.2
3.5	9.1
3.75	11.7
4	13
4.25	15.6
4.5	18.2
4.75	16.9
5	18.2
5.25	18.2
5.5	20.8
5.75	22.1
6	24.7
6.25	24.7
6.5	24.7
6.75	24.7
7	22.1
7.25	22.1
7.5	22.1
7.75	19.5
8	16.9
8.25	14.3
8.5	14.3
8.75	13
9	11.7
9.25	10.4
9.5	10.4
9.75	9.1
10	9.1
10.25	9.1
10.5	9.1
10.75	9.1
11	7.8
11.25	7.8
11.5	6.5
11.75	6.5
12	6.5
12.25	5.2
12.5	5.2
12.75	3.9
13	3.9
13.25	3.9
13.5	3.9
13.75	2.6
14	2.6
14.25	2.6
14.5	2.6
14.75	2.6
15	2.6
15.25	2.6
15.5	2.6
15.75	2.6
16	2.6
16.25	2.6
16.5	2.6
16.75	1.3
17	1.3
17.25	1.3
17.5	1.3
17.75	1.3
18	1.3
18.25	1.3
18.5	1.3
18.75	1.3
19	1.3
19.25	1.3
19.5	2.6
19.75	2.6
20	2.6
20.25	2.6
20.5	2.6
20.75	2.6
21	2.6
21.25	2.6
21.5	2.6
21.75	2.6
22	2.6
22.25	2.6
22.5	2.6
22.75	2.6
23	2.6
23.25	1.3
23.5	1.3
23.75	1.3
24	0
24.25	0
24.5	0
24.75	0
25	0
25.25	0
25.5	0
25.75	0
26	0
26.25	0
26.5	0
26.75	0
27	0
27.25	0
27.5	0
27.75	0
28	0
28.25	0
28.5	0
28.75	0
29	0
29.25	0
29.5	0
29.75	0
30	0
30.25	0
30.5	0
30.75	0
31	0
31.25	0
31.5	0
31.75	0
32	0
32.25	0
32.5	0
32.75	0
33	0
33.25	0
33.5	0
33.75	0
34	0
34.25	0
34.5	0
34.75	0
35	0
35.25	0
35.5	0
35.75	0
36	0
36.25	0
36.5	0
36.75	0
37	0
37.25	0
37.5	0
37.75	0
38	0
38.25	0
38.5	0
38.75	0
39	0
39.25	0
39.5	0
39.75	0
40	0
40.25	0
40.5	0
40.75	0
41	0
41.25	0
41.5	0
41.75	0
42	0
42.25	0
42.5	0
42.75	0
43	0
43.25	0
43.5	0
43.75	0
44	0
44.25	0
44.5	0
44.75	0
45	0
45.25	0
45.5	0
45.75	0
46	0
46.25	0
46.5	0
46.75	0
47	0
47.25	0
47.5	0
47.75	0
48	0
48.25	0
48.5	0
48.75	0
49	0
49.25	0
49.5	0
49.75	0
50	0
50.25	0
50.5	0
50.75	0
51	0
51.25	0
51.5	0
51.75	0
52	0
52.25	0
52.5	0
52.75	0
53	0
53.25	0
53.5	0
53.75	0
54	0
54.25	0
54.5	0
54.75	0
55	0
55.25	0
55.5	0
55.75	0
56	0
56.25	0
56.5	0
56.75	0
57	0
57.25	0
57.5	0
57.75	0
58	0
58.25	0
58.5	0
58.75	0
59	0
59.25	0
59.5	0
59.75	0
60	0
nan	nan
0	0
0.25	0
0.5	0
0.75	1.3
1	0
1.25	0
1.5	0
1.75	1.3
2	1.3
2.25	1.3
2.5	1.3
2.75	2.6
3	3.9
3.25	2.6
3.5	6.5
3.75	6.5
4	10.4
4.25	10.4
4.5	10.4
4.75	11.7
5	13
5.25	15.6
5.5	15.6
5.75	16.9
6	18.2
6.25	18.2
6.5	19.5
6.75	24.7
7	22.1
7.25	19.5
7.5	18.2
7.75	14.3
8	14.3
8.25	11.7
8.5	10.4
8.75	10.4
9	10.4
9.25	10.4
9.5	10.4
9.75	9.1
10	9.1
10.25	9.1
10.5	9.1
10.75	9.1
11	9.1
11.25	9.1
11.5	9.1
11.75	9.1
12	7.8
12.25	7.8
12.5	7.8
12.75	6.5
13	6.5
13.25	5.2
13.5	5.2
13.75	5.2
14	5.2
14.25	5.2
14.5	5.2
14.75	5.2
15	2.6
15.25	2.6
15.5	2.6
15.75	2.6
16	2.6
16.25	1.3
16.5	1.3
16.75	1.3
17	1.3
17.25	1.3
17.5	1.3
17.75	1.3
18	1.3
18.25	1.3
18.5	1.3
18.75	1.3
19	0
19.25	0
19.5	0
19.75	0
20	0
20.25	0
20.5	0
20.75	0
21	0
21.25	0
21.5	0
21.75	0
22	0
22.25	0
22.5	0
22.75	0
23	0
23.25	0
23.5	0
23.75	0
24	0
24.25	0
24.5	0
24.75	0
25	0
25.25	0
25.5	0
25.75	0
26	0
26.25	0
26.5	0
26.75	0
27	0
27.25	0
27.5	0
27.75	0
28	0
28.25	0
28.5	0
28.75	0
29	0
29.25	0
29.5	0
29.75	0
30	0
30.25	0
30.5	0
30.75	0
31	0
31.25	0
31.5	0
31.75	0
32	0
32.25	0
32.5	0
32.75	0
33	0
33.25	0
33.5	0
33.75	0
34	0
34.25	0
34.5	0
34.75	0
35	0
35.25	0
35.5	0
35.75	0
36	0
36.25	0
36.5	0
36.75	0
37	0
37.25	0
37.5	0
37.75	0
38	0
38.25	0
38.5	0
38.75	0
39	0
39.25	0
39.5	0
39.75	0
40	0
40.25	0
40.5	0
40.75	0
41	0
41.25	0
41.5	0
41.75	0
42	0
42.25	0
42.5	0
42.75	0
43	0
43.25	0
43.5	0
43.75	0
44	0
44.25	0
44.5	0
44.75	0
45	0
45.25	0
45.5	0
45.75	0
46	0
46.25	0
46.5	0
46.75	0
47	0
47.25	0
47.5	0
47.75	0
48	0
48.25	0
48.5	0
48.75	0
49	0
49.25	0
49.5	0
49.75	0
50	0
50.25	0
50.5	0
50.75	0
51	0
51.25	0
51.5	0
51.75	0
52	0
52.25	0
52.5	0
52.75	0
53	0
53.25	0
53.5	0
53.75	0
54	0
54.25	0
54.5	0
54.75	0
55	0
55.25	0
55.5	0
55.75	0
56	0
56.25	0
56.5	0
56.75	0
57	0
57.25	0
57.5	0
57.75	0
58	0
58.25	0
58.5	0
58.75	0
59	0
59.25	0
59.5	0
59.75	0
60	0
nan	nan
0	0
0.25	0
0.5	0
0.75	0
1	0
1.25	1.3
1.5	1.3
1.75	5.2
2	3.9
2.25	3.9
2.5	3.9
2.75	3.9
3	5.2
3.25	6.5
3.5	5.2
3.75	5.2
4	6.5
4.25	6.5
4.5	7.8
4.75	10.4
5	9.1
5.25	14.3
5.5	16.9
5.75	19.5
6	20.8
6.25	20.8
6.5	23.4
6.75	24.7
7	28.6
7.25	28.6
7.5	26
7.75	24.7
8	23.4
8.25	23.4
8.5	20.8
8.75	20.8
9	20.8
9.25	19.5
9.5	18.2
9.75	16.9
10	16.9
10.25	14.3
10.5	13
10.75	13
11	13
11.25	11.7
11.5	10.4
11.75	10.4
12	10.4
12.25	10.4
12.5	10.4
12.75	10.4
13	10.4
13.25	10.4
13.5	7.8
13.75	7.8
14	7.8
14.25	7.8
14.5	6.5
14.75	3.9
15	3.9
15.25	3.9
15.5	3.9
15.75	3.9
16	3.9
16.25	3.9
16.5	3.9
16.75	3.9
17	2.6
17.25	2.6
17.5	2.6
17.75	2.6
18	2.6
18.25	2.6
18.5	2.6
18.75	2.6
19	2.6
19.25	2.6
19.5	1.3
19.75	1.3
20	1.3
20.25	1.3
20.5	1.3
20.75	1.3
21	1.3
21.25	1.3
21.5	1.3
21.75	1.3
22	1.3
22.25	1.3
22.5	1.3
22.75	1.3
23	1.3
23.25	1.3
23.5	1.3
23.75	1.3
24	1.3
24.25	1.3
24.5	1.3
24.75	1.3
25	0
25.25	0
25.5	0
25.75	0
26	0
26.25	0
26.5	0
26.75	0
27	0
27.25	0
27.5	0
27.75	0
28	0
28.25	0
28.5	0
28.75	0
29	0
29.25	0
29.5	0
29.75	0
30	0
30.25	0
30.5	0
30.75	0
31	0
31.25	0
31.5	0
31.75	0
32	0
32.25	0
32.5	0
32.75	0
33	0
33.25	0
33.5	0
33.75	0
34	0
34.25	0
34.5	0
34.75	0
35	0
35.25	0
35.5	0
35.75	0
36	0
36.25	0
36.5	0
36.75	0
37	0
37.25	0
37.5	0
37.75	0
38	0
38.25	0
38.5	0
38.75	0
39	0
39.25	0
39.5	0
39.75	0
40	0
40.25	0
40.5	0
40.75	0
41	0
41.25	0
41.5	0
41.75	0
42	0
42.25	0
42.5	0
42.75	0
43	0
43.25	0
43.5	0
43.75	0
44	0
44.25	0
44.5	0
44.75	0
45	0
45.25	0
45.5	0
45.75	0
46	0
46.25	0
46.5	0
46.75	0
47	0
47.25	0
47.5	0
47.75	0
48	0
48.25	0
48.5	0
48.75	0
49	0
49.25	0
49.5	0
49.75	0
50	0
50.25	0
50.5	0
50.75	0
51	0
51.25	0
51.5	0
51.75	0
52	0
52.25	0
52.5	0
52.75	0
53	0
53.25	0
53.5	0
53.75	0
54	0
54.25	0
54.5	0
54.75	0
55	0
55.25	0
55.5	0
55.75	0
56	0
56.25	0
56.5	0
56.75	0
57	0
57.25	0
57.5	0
57.75	0
58	0
58.25	0
58.5	0
58.75	0
59	0
59.25	0
59.5	0
59.75	0
60	0
nan	nan
0	0
0.25	0
0.5	1.3
0.75	2.6
1	3.9
1.25	3.9
1.5	2.6
1.75	3.9
2	3.9
2.25	3.9
2.5	1.3
2.75	2.6
3	1.3
3.25	1.3
3.5	1.3
3.75	1.3
4	1.3
4.25	2.6
4.5	3.9
4.75	3.9
5	3.9
5.25	3.9
5.5	6.5
5.75	10.4
6	14.3
6.25	15.6
6.5	14.3
6.75	15.6
7	16.9
7.25	16.9
7.5	15.6
7.75	15.6
8	14.3
8.25	13
8.5	11.7
8.75	10.4
9	10.4
9.25	10.4
9.5	10.4
9.75	9.1
10	7.8
10.25	7.8
10.5	7.8
10.75	6.5
11	6.5
11.25	6.5
11.5	6.5
11.75	6.5
12	6.5
12.25	5.2
12.5	3.9
12.75	3.9
13	3.9
13.25	3.9
13.5	3.9
13.75	3.9
14	2.6
14.25	1.3
14.5	1.3
14.75	1.3
15	1.3
15.25	1.3
15.5	1.3
[truncated: 51,252 more rows]
