# Supplementary material for: From deterministic to fuzzy decision-making in artificial cells
Source: Nat Commun. 2020 Nov 6;11:5648. doi: 10.1038/s41467-020-19395-4 (PMC7648101; doi:10.1038/s41467-020-19395-4)
Supplement: Supplementary file 4 — Source Data [file 41467_2020_19395_MOESM4_ESM.zip › source-data/stochastic-simulations/out/mRNAdeg/1min/dp-kon15.txt]

# Time	(TL).ParticleFlux
0	0
0.25	2.6
0.5	1.3
0.75	2.6
1	2.6
1.25	3.9
1.5	3.9
1.75	3.9
2	5.2
2.25	5.2
2.5	5.2
2.75	3.9
3	3.9
3.25	2.6
3.5	3.9
3.75	1.3
4	5.2
4.25	3.9
4.5	2.6
4.75	3.9
5	2.6
5.25	2.6
5.5	1.3
5.75	3.9
6	5.2
6.25	5.2
6.5	3.9
6.75	1.3
7	2.6
7.25	3.9
7.5	3.9
7.75	2.6
8	2.6
8.25	3.9
8.5	6.5
8.75	3.9
9	2.6
9.25	3.9
9.5	3.9
9.75	2.6
10	2.6
10.25	2.6
10.5	2.6
10.75	3.9
11	3.9
11.25	5.2
11.5	3.9
11.75	2.6
12	3.9
12.25	5.2
12.5	2.6
12.75	2.6
13	0
13.25	0
13.5	0
13.75	0
14	0
14.25	1.3
14.5	1.3
14.75	1.3
15	1.3
15.25	2.6
15.5	2.6
15.75	2.6
16	1.3
16.25	0
16.5	0
16.75	1.3
17	0
17.25	0
17.5	1.3
17.75	5.2
18	5.2
18.25	3.9
18.5	2.6
18.75	2.6
19	2.6
19.25	2.6
19.5	2.6
19.75	2.6
20	2.6
20.25	2.6
20.5	2.6
20.75	3.9
21	5.2
21.25	7.8
21.5	7.8
21.75	9.1
22	6.5
22.25	7.8
22.5	7.8
22.75	6.5
23	3.9
23.25	2.6
23.5	2.6
23.75	2.6
24	2.6
24.25	2.6
24.5	2.6
24.75	2.6
25	2.6
25.25	2.6
25.5	2.6
25.75	2.6
26	5.2
26.25	5.2
26.5	3.9
26.75	3.9
27	0
27.25	0
27.5	2.6
27.75	3.9
28	3.9
28.25	3.9
28.5	5.2
28.75	3.9
29	1.3
29.25	1.3
29.5	1.3
29.75	2.6
30	3.9
30.25	3.9
30.5	3.9
30.75	2.6
31	2.6
31.25	3.9
31.5	5.2
31.75	2.6
32	3.9
32.25	2.6
32.5	2.6
32.75	1.3
33	2.6
33.25	2.6
33.5	1.3
33.75	1.3
34	1.3
34.25	0
34.5	0
34.75	0
35	0
35.25	0
35.5	1.3
35.75	1.3
36	3.9
36.25	2.6
36.5	2.6
36.75	1.3
37	1.3
37.25	2.6
37.5	1.3
37.75	3.9
38	3.9
38.25	7.8
38.5	10.4
38.75	9.1
39	6.5
39.25	2.6
39.5	2.6
39.75	1.3
40	0
40.25	0
40.5	1.3
40.75	1.3
41	1.3
41.25	3.9
41.5	5.2
41.75	5.2
42	6.5
42.25	6.5
42.5	7.8
42.75	7.8
43	7.8
43.25	7.8
43.5	6.5
43.75	6.5
44	3.9
44.25	3.9
44.5	2.6
44.75	2.6
45	5.2
45.25	3.9
45.5	2.6
45.75	1.3
46	2.6
46.25	3.9
46.5	3.9
46.75	3.9
47	3.9
47.25	5.2
47.5	3.9
47.75	5.2
48	5.2
48.25	6.5
48.5	5.2
48.75	2.6
49	5.2
49.25	10.4
49.5	9.1
49.75	7.8
50	6.5
50.25	7.8
50.5	6.5
50.75	3.9
51	5.2
51.25	3.9
51.5	3.9
51.75	2.6
52	2.6
52.25	2.6
52.5	2.6
52.75	2.6
53	2.6
53.25	3.9
53.5	2.6
53.75	2.6
54	2.6
54.25	1.3
54.5	0
54.75	0
55	0
55.25	1.3
55.5	1.3
55.75	1.3
56	1.3
56.25	1.3
56.5	0
56.75	1.3
57	3.9
57.25	3.9
57.5	1.3
57.75	2.6
58	2.6
58.25	3.9
58.5	2.6
58.75	2.6
59	2.6
59.25	2.6
59.5	1.3
59.75	2.6
60	3.9
nan	nan
0	0
0.25	0
0.5	0
0.75	0
1	0
1.25	0
1.5	1.3
1.75	1.3
2	1.3
2.25	1.3
2.5	0
2.75	1.3
3	1.3
3.25	1.3
3.5	1.3
3.75	1.3
4	0
4.25	0
4.5	0
4.75	0
5	1.3
5.25	0
5.5	0
5.75	1.3
6	1.3
6.25	0
6.5	0
6.75	0
7	3.9
7.25	5.2
7.5	5.2
7.75	5.2
8	3.9
8.25	2.6
8.5	2.6
8.75	6.5
9	5.2
9.25	5.2
9.5	3.9
9.75	0
10	0
10.25	0
10.5	1.3
10.75	2.6
11	2.6
11.25	2.6
11.5	2.6
11.75	5.2
12	0
12.25	0
12.5	0
12.75	0
13	1.3
13.25	1.3
13.5	1.3
13.75	1.3
14	1.3
14.25	1.3
14.5	1.3
14.75	1.3
15	2.6
15.25	2.6
15.5	3.9
15.75	2.6
16	2.6
16.25	2.6
16.5	5.2
16.75	3.9
17	2.6
17.25	2.6
17.5	0
17.75	0
18	0
18.25	1.3
18.5	1.3
18.75	1.3
19	0
19.25	0
19.5	1.3
19.75	2.6
20	1.3
20.25	1.3
20.5	1.3
20.75	0
21	0
21.25	0
21.5	0
21.75	0
22	0
22.25	0
22.5	0
22.75	0
23	1.3
23.25	1.3
23.5	1.3
23.75	1.3
24	1.3
24.25	2.6
24.5	2.6
24.75	2.6
25	2.6
25.25	3.9
25.5	2.6
25.75	1.3
26	1.3
26.25	2.6
26.5	1.3
26.75	3.9
27	3.9
27.25	2.6
27.5	2.6
27.75	1.3
28	0
28.25	1.3
28.5	0
28.75	0
29	0
29.25	1.3
29.5	2.6
29.75	1.3
30	1.3
30.25	1.3
30.5	1.3
30.75	2.6
31	2.6
31.25	2.6
31.5	3.9
31.75	2.6
32	2.6
32.25	1.3
32.5	1.3
32.75	1.3
33	0
33.25	0
33.5	0
33.75	0
34	0
34.25	1.3
34.5	3.9
34.75	3.9
35	6.5
35.25	5.2
35.5	3.9
35.75	3.9
36	3.9
36.25	5.2
36.5	2.6
36.75	1.3
37	1.3
37.25	0
37.5	1.3
37.75	2.6
38	1.3
38.25	2.6
38.5	1.3
38.75	1.3
39	0
39.25	2.6
39.5	3.9
39.75	5.2
40	5.2
40.25	5.2
40.5	5.2
40.75	2.6
41	3.9
41.25	5.2
41.5	2.6
41.75	1.3
42	2.6
42.25	2.6
42.5	3.9
42.75	5.2
43	5.2
43.25	3.9
43.5	5.2
43.75	2.6
44	2.6
44.25	2.6
44.5	2.6
44.75	2.6
45	3.9
45.25	3.9
45.5	3.9
45.75	5.2
46	2.6
46.25	2.6
46.5	3.9
46.75	2.6
47	1.3
47.25	0
47.5	0
47.75	1.3
48	2.6
48.25	5.2
48.5	2.6
48.75	1.3
49	1.3
49.25	1.3
49.5	0
49.75	0
50	0
50.25	0
50.5	0
50.75	1.3
51	1.3
51.25	1.3
51.5	2.6
51.75	3.9
52	3.9
52.25	2.6
52.5	1.3
52.75	1.3
53	1.3
53.25	1.3
53.5	2.6
53.75	1.3
54	1.3
54.25	2.6
54.5	3.9
54.75	3.9
55	2.6
55.25	3.9
55.5	6.5
55.75	5.2
56	3.9
56.25	5.2
56.5	3.9
56.75	2.6
57	2.6
57.25	2.6
57.5	2.6
57.75	1.3
58	3.9
58.25	3.9
58.5	2.6
58.75	2.6
59	2.6
59.25	1.3
59.5	2.6
59.75	1.3
60	1.3
nan	nan
0	0
0.25	0
0.5	0
0.75	1.3
1	1.3
1.25	0
1.5	1.3
1.75	2.6
2	2.6
2.25	0
2.5	0
2.75	0
3	0
3.25	1.3
3.5	1.3
3.75	1.3
4	1.3
4.25	1.3
4.5	2.6
4.75	6.5
5	5.2
5.25	3.9
5.5	2.6
5.75	2.6
6	1.3
6.25	1.3
6.5	1.3
6.75	0
7	0
7.25	0
7.5	1.3
7.75	1.3
8	1.3
8.25	0
8.5	2.6
8.75	2.6
9	2.6
9.25	1.3
9.5	2.6
9.75	2.6
10	2.6
10.25	3.9
10.5	2.6
10.75	2.6
11	2.6
11.25	2.6
11.5	3.9
11.75	2.6
12	1.3
12.25	1.3
12.5	1.3
12.75	2.6
13	2.6
13.25	1.3
13.5	2.6
13.75	3.9
14	2.6
14.25	2.6
14.5	2.6
14.75	1.3
15	1.3
15.25	1.3
15.5	1.3
15.75	1.3
16	2.6
16.25	2.6
16.5	2.6
16.75	3.9
17	5.2
17.25	5.2
17.5	6.5
17.75	3.9
18	3.9
18.25	3.9
18.5	2.6
18.75	3.9
19	2.6
19.25	2.6
19.5	1.3
19.75	1.3
20	1.3
20.25	2.6
20.5	3.9
20.75	5.2
21	5.2
21.25	3.9
21.5	5.2
21.75	5.2
22	5.2
22.25	2.6
22.5	1.3
22.75	3.9
23	5.2
23.25	6.5
23.5	5.2
23.75	6.5
24	3.9
24.25	5.2
24.5	5.2
24.75	5.2
25	3.9
25.25	3.9
25.5	3.9
25.75	5.2
26	3.9
26.25	3.9
26.5	3.9
26.75	3.9
27	2.6
27.25	2.6
27.5	5.2
27.75	5.2
28	2.6
28.25	1.3
28.5	1.3
28.75	2.6
29	1.3
29.25	2.6
29.5	0
29.75	1.3
30	1.3
30.25	2.6
30.5	2.6
30.75	0
31	0
31.25	0
31.5	0
31.75	0
32	0
32.25	0
32.5	0
32.75	0
33	0
33.25	0
33.5	0
33.75	1.3
34	2.6
34.25	2.6
34.5	2.6
34.75	2.6
35	0
35.25	1.3
35.5	2.6
35.75	2.6
36	3.9
36.25	5.2
36.5	6.5
36.75	5.2
37	3.9
37.25	5.2
37.5	5.2
37.75	3.9
38	5.2
38.25	3.9
38.5	3.9
38.75	2.6
39	2.6
39.25	2.6
39.5	2.6
39.75	3.9
40	6.5
40.25	3.9
40.5	2.6
40.75	3.9
41	5.2
41.25	2.6
41.5	1.3
41.75	1.3
42	1.3
42.25	1.3
42.5	3.9
42.75	3.9
43	3.9
43.25	3.9
43.5	3.9
43.75	5.2
44	5.2
44.25	3.9
44.5	2.6
44.75	1.3
45	2.6
45.25	1.3
45.5	3.9
45.75	1.3
46	1.3
46.25	2.6
46.5	2.6
46.75	1.3
47	1.3
47.25	1.3
47.5	1.3
47.75	0
48	1.3
48.25	2.6
48.5	2.6
48.75	3.9
49	7.8
49.25	9.1
49.5	7.8
49.75	9.1
50	5.2
50.25	2.6
50.5	2.6
50.75	2.6
51	1.3
51.25	0
51.5	0
51.75	1.3
52	1.3
52.25	1.3
52.5	1.3
52.75	2.6
53	2.6
53.25	3.9
53.5	3.9
53.75	5.2
54	6.5
54.25	5.2
54.5	6.5
54.75	6.5
55	3.9
55.25	3.9
55.5	3.9
55.75	3.9
56	5.2
56.25	6.5
56.5	3.9
56.75	2.6
57	3.9
57.25	3.9
57.5	5.2
57.75	5.2
58	9.1
58.25	10.4
58.5	11.7
58.75	9.1
59	7.8
59.25	7.8
59.5	11.7
59.75	9.1
60	6.5
nan	nan
0	0
0.25	0
0.5	0
0.75	1.3
1	1.3
1.25	0
1.5	0
1.75	0
2	2.6
2.25	1.3
2.5	2.6
2.75	2.6
3	3.9
3.25	2.6
3.5	1.3
3.75	2.6
4	2.6
4.25	1.3
4.5	2.6
4.75	2.6
5	2.6
5.25	3.9
5.5	3.9
5.75	5.2
6	1.3
6.25	1.3
6.5	2.6
6.75	3.9
7	3.9
7.25	3.9
7.5	2.6
7.75	1.3
8	1.3
8.25	2.6
8.5	2.6
8.75	0
9	0
9.25	0
9.5	0
9.75	0
10	2.6
10.25	3.9
10.5	1.3
10.75	2.6
11	1.3
11.25	1.3
11.5	0
11.75	1.3
12	0
12.25	0
12.5	0
12.75	0
13	0
13.25	0
13.5	1.3
13.75	1.3
14	1.3
14.25	2.6
14.5	1.3
14.75	1.3
15	3.9
15.25	3.9
15.5	1.3
15.75	1.3
16	2.6
16.25	2.6
16.5	2.6
16.75	1.3
17	1.3
17.25	2.6
17.5	2.6
17.75	3.9
18	5.2
18.25	3.9
18.5	2.6
18.75	1.3
19	3.9
19.25	2.6
19.5	2.6
19.75	2.6
20	2.6
20.25	1.3
20.5	1.3
20.75	1.3
21	1.3
21.25	2.6
21.5	2.6
21.75	1.3
22	1.3
22.25	1.3
22.5	1.3
22.75	0
23	1.3
23.25	1.3
23.5	2.6
23.75	1.3
24	2.6
24.25	2.6
24.5	3.9
24.75	1.3
25	1.3
25.25	0
25.5	1.3
25.75	2.6
26	2.6
26.25	2.6
26.5	2.6
26.75	2.6
27	1.3
27.25	1.3
27.5	0
27.75	0
28	0
28.25	0
28.5	1.3
28.75	1.3
29	1.3
29.25	3.9
29.5	5.2
29.75	5.2
30	3.9
30.25	3.9
30.5	1.3
30.75	2.6
31	1.3
31.25	2.6
31.5	2.6
31.75	2.6
32	1.3
32.25	1.3
32.5	1.3
32.75	1.3
33	0
33.25	0
33.5	0
33.75	0
34	0
34.25	0
34.5	1.3
34.75	1.3
35	1.3
35.25	1.3
35.5	2.6
35.75	3.9
36	3.9
36.25	3.9
36.5	5.2
36.75	5.2
37	5.2
37.25	2.6
37.5	3.9
37.75	2.6
38	2.6
38.25	1.3
38.5	1.3
38.75	2.6
39	3.9
39.25	5.2
39.5	5.2
39.75	5.2
40	5.2
40.25	5.2
40.5	2.6
40.75	2.6
41	1.3
41.25	2.6
41.5	1.3
41.75	2.6
42	5.2
42.25	3.9
42.5	3.9
42.75	3.9
43	3.9
43.25	2.6
43.5	5.2
43.75	5.2
44	3.9
44.25	5.2
44.5	3.9
44.75	3.9
45	6.5
45.25	6.5
45.5	3.9
45.75	2.6
46	2.6
46.25	1.3
46.5	1.3
46.75	0
47	0
47.25	0
47.5	0
47.75	1.3
48	0
48.25	0
48.5	0
48.75	0
49	0
49.25	2.6
49.5	3.9
49.75	1.3
50	0
50.25	2.6
50.5	1.3
50.75	1.3
51	1.3
51.25	0
51.5	0
51.75	0
52	0
52.25	0
52.5	0
52.75	1.3
53	1.3
53.25	3.9
53.5	3.9
53.75	2.6
54	2.6
54.25	1.3
54.5	1.3
54.75	1.3
55	1.3
55.25	1.3
55.5	0
55.75	0
56	0
56.25	2.6
56.5	2.6
56.75	3.9
57	2.6
57.25	1.3
57.5	1.3
57.75	1.3
58	1.3
58.25	2.6
58.5	2.6
58.75	3.9
59	5.2
59.25	5.2
59.5	5.2
59.75	5.2
60	5.2
nan	nan
0	0
0.25	0
0.5	0
0.75	1.3
1	0
1.25	0
1.5	0
1.75	1.3
2	1.3
2.25	1.3
2.5	1.3
2.75	2.6
3	0
3.25	1.3
3.5	1.3
3.75	1.3
4	1.3
4.25	2.6
4.5	3.9
4.75	1.3
5	1.3
5.25	2.6
5.5	2.6
5.75	3.9
6	0
6.25	2.6
6.5	1.3
6.75	1.3
7	1.3
7.25	0
7.5	0
7.75	1.3
8	1.3
8.25	2.6
8.5	2.6
8.75	2.6
9	1.3
9.25	1.3
9.5	2.6
9.75	2.6
10	2.6
10.25	1.3
10.5	1.3
10.75	2.6
11	5.2
11.25	5.2
11.5	3.9
11.75	3.9
12	3.9
12.25	6.5
12.5	6.5
12.75	5.2
13	5.2
13.25	5.2
13.5	3.9
13.75	2.6
14	2.6
14.25	1.3
14.5	1.3
14.75	1.3
15	1.3
15.25	3.9
15.5	3.9
15.75	5.2
16	3.9
16.25	2.6
16.5	3.9
16.75	5.2
17	6.5
17.25	5.2
17.5	3.9
17.75	2.6
18	1.3
18.25	2.6
18.5	2.6
18.75	3.9
19	5.2
19.25	5.2
19.5	2.6
19.75	2.6
20	3.9
20.25	1.3
20.5	1.3
20.75	2.6
21	2.6
21.25	2.6
21.5	1.3
21.75	1.3
22	2.6
22.25	1.3
22.5	2.6
22.75	3.9
23	2.6
23.25	0
23.5	0
23.75	0
24	0
24.25	0
24.5	0
24.75	0
25	0
25.25	0
25.5	0
25.75	1.3
26	2.6
26.25	2.6
26.5	2.6
26.75	2.6
27	2.6
27.25	2.6
27.5	1.3
27.75	1.3
28	3.9
28.25	3.9
28.5	2.6
28.75	1.3
29	3.9
29.25	3.9
29.5	3.9
29.75	3.9
30	3.9
30.25	3.9
30.5	1.3
30.75	1.3
31	0
31.25	0
31.5	0
31.75	0
32	0
32.25	0
32.5	0
32.75	0
33	0
33.25	0
33.5	1.3
33.75	3.9
34	3.9
34.25	3.9
34.5	3.9
34.75	2.6
35	2.6
35.25	3.9
35.5	1.3
35.75	1.3
36	1.3
36.25	1.3
36.5	2.6
36.75	5.2
37	2.6
37.25	3.9
37.5	3.9
37.75	3.9
38	3.9
38.25	3.9
38.5	5.2
38.75	5.2
39	5.2
39.25	6.5
39.5	6.5
39.75	3.9
40	5.2
40.25	3.9
40.5	5.2
40.75	5.2
41	5.2
41.25	3.9
41.5	2.6
41.75	2.6
42	2.6
42.25	3.9
42.5	2.6
42.75	1.3
43	1.3
43.25	1.3
43.5	1.3
43.75	3.9
44	5.2
44.25	6.5
44.5	5.2
44.75	3.9
45	2.6
45.25	2.6
45.5	1.3
45.75	1.3
46	3.9
46.25	3.9
46.5	1.3
46.75	1.3
47	1.3
47.25	3.9
47.5	3.9
47.75	3.9
48	3.9
48.25	5.2
48.5	2.6
48.75	2.6
49	5.2
49.25	6.5
49.5	5.2
49.75	3.9
50	6.5
50.25	3.9
50.5	5.2
50.75	2.6
51	1.3
51.25	5.2
51.5	5.2
51.75	2.6
52	2.6
52.25	3.9
52.5	2.6
52.75	1.3
53	2.6
53.25	2.6
53.5	1.3
53.75	1.3
54	1.3
54.25	2.6
54.5	2.6
54.75	1.3
55	1.3
55.25	1.3
55.5	1.3
55.75	1.3
56	1.3
56.25	1.3
56.5	1.3
56.75	0
57	0
57.25	1.3
57.5	1.3
57.75	1.3
58	2.6
58.25	2.6
58.5	2.6
58.75	2.6
59	2.6
59.25	2.6
59.5	2.6
59.75	2.6
60	6.5
nan	nan
0	0
0.25	2.6
0.5	2.6
0.75	2.6
1	2.6
1.25	2.6
1.5	1.3
1.75	0
2	0
2.25	0
2.5	1.3
2.75	1.3
3	1.3
3.25	1.3
3.5	1.3
3.75	1.3
4	3.9
4.25	2.6
4.5	2.6
4.75	5.2
5	5.2
5.25	7.8
5.5	6.5
5.75	5.2
6	5.2
6.25	0
6.5	2.6
6.75	1.3
7	1.3
7.25	1.3
7.5	0
7.75	0
8	0
8.25	0
8.5	0
8.75	0
9	0
9.25	0
9.5	1.3
9.75	2.6
10	2.6
10.25	2.6
10.5	3.9
10.75	3.9
11	3.9
11.25	3.9
11.5	5.2
11.75	6.5
12	5.2
12.25	3.9
12.5	6.5
12.75	7.8
13	6.5
13.25	5.2
13.5	5.2
13.75	3.9
14	3.9
14.25	3.9
14.5	3.9
14.75	1.3
15	2.6
15.25	2.6
15.5	2.6
15.75	2.6
16	1.3
16.25	2.6
16.5	1.3
16.75	2.6
17	1.3
17.25	0
17.5	0
17.75	0
18	1.3
18.25	1.3
18.5	0
18.75	0
19	2.6
19.25	2.6
19.5	1.3
19.75	1.3
20	1.3
20.25	3.9
20.5	5.2
20.75	5.2
21	2.6
21.25	1.3
21.5	3.9
21.75	2.6
22	2.6
22.25	1.3
22.5	1.3
22.75	1.3
23	1.3
23.25	1.3
23.5	2.6
23.75	2.6
24	2.6
24.25	3.9
24.5	5.2
24.75	3.9
25	2.6
25.25	3.9
25.5	2.6
25.75	2.6
26	1.3
26.25	1.3
26.5	1.3
26.75	1.3
27	0
27.25	0
27.5	1.3
27.75	0
28	0
28.25	2.6
28.5	1.3
28.75	0
29	0
29.25	1.3
29.5	0
29.75	0
30	0
30.25	1.3
30.5	0
30.75	1.3
31	2.6
31.25	3.9
31.5	5.2
31.75	2.6
32	1.3
32.25	1.3
32.5	1.3
32.75	0
33	1.3
33.25	1.3
33.5	1.3
33.75	1.3
34	1.3
34.25	1.3
34.5	3.9
34.75	1.3
35	2.6
35.25	2.6
35.5	2.6
35.75	2.6
36	2.6
36.25	2.6
36.5	2.6
36.75	2.6
37	1.3
37.25	2.6
37.5	5.2
37.75	2.6
38	2.6
38.25	5.2
38.5	5.2
38.75	5.2
39	5.2
39.25	1.3
39.5	2.6
39.75	3.9
40	3.9
40.25	1.3
40.5	2.6
40.75	1.3
41	2.6
41.25	2.6
41.5	2.6
41.75	3.9
42	1.3
42.25	1.3
42.5	2.6
42.75	1.3
43	1.3
43.25	1.3
43.5	1.3
43.75	2.6
44	2.6
44.25	2.6
44.5	3.9
44.75	3.9
45	3.9
45.25	1.3
45.5	0
45.75	1.3
46	0
46.25	1.3
46.5	0
46.75	0
47	1.3
47.25	1.3
47.5	0
47.75	1.3
48	1.3
48.25	1.3
48.5	0
48.75	0
49	0
49.25	1.3
49.5	2.6
49.75	1.3
50	2.6
50.25	1.3
50.5	2.6
50.75	2.6
51	1.3
51.25	3.9
51.5	3.9
51.75	5.2
52	5.2
52.25	3.9
52.5	3.9
52.75	1.3
53	1.3
53.25	1.3
53.5	2.6
53.75	3.9
54	1.3
54.25	1.3
54.5	1.3
54.75	1.3
55	1.3
55.25	1.3
55.5	2.6
55.75	2.6
56	2.6
56.25	5.2
56.5	1.3
56.75	1.3
57	1.3
57.25	2.6
57.5	2.6
57.75	1.3
58	2.6
58.25	3.9
58.5	3.9
58.75	5.2
59	6.5
59.25	5.2
59.5	2.6
59.75	2.6
60	2.6
nan	nan
0	0
0.25	0
0.5	0
0.75	1.3
1	1.3
1.25	1.3
1.5	1.3
1.75	1.3
2	1.3
2.25	1.3
2.5	0
2.75	0
3	0
3.25	1.3
3.5	1.3
3.75	1.3
4	1.3
4.25	1.3
4.5	1.3
4.75	2.6
5	3.9
5.25	3.9
5.5	3.9
5.75	3.9
6	1.3
6.25	1.3
6.5	1.3
6.75	1.3
7	1.3
7.25	1.3
7.5	0
7.75	0
8	0
8.25	0
8.5	1.3
8.75	3.9
9	1.3
9.25	1.3
9.5	1.3
9.75	1.3
10	2.6
10.25	1.3
10.5	2.6
10.75	1.3
11	0
11.25	1.3
11.5	1.3
11.75	1.3
12	1.3
12.25	1.3
12.5	1.3
12.75	1.3
13	1.3
13.25	1.3
13.5	3.9
13.75	2.6
14	2.6
14.25	2.6
14.5	2.6
14.75	2.6
15	5.2
15.25	3.9
15.5	2.6
15.75	2.6
16	2.6
16.25	2.6
16.5	2.6
16.75	2.6
17	2.6
17.25	5.2
17.5	5.2
17.75	5.2
18	3.9
18.25	3.9
18.5	2.6
18.75	1.3
19	2.6
19.25	2.6
19.5	2.6
19.75	2.6
20	6.5
20.25	5.2
20.5	6.5
20.75	7.8
21	5.2
21.25	7.8
21.5	6.5
21.75	5.2
22	2.6
22.25	3.9
22.5	3.9
22.75	5.2
23	5.2
23.25	2.6
23.5	1.3
23.75	2.6
24	1.3
24.25	2.6
24.5	2.6
24.75	1.3
25	1.3
25.25	1.3
25.5	1.3
25.75	1.3
26	1.3
26.25	1.3
26.5	2.6
26.75	2.6
27	2.6
27.25	2.6
27.5	5.2
27.75	5.2
28	5.2
28.25	5.2
28.5	6.5
28.75	5.2
29	3.9
29.25	3.9
29.5	3.9
29.75	3.9
30	5.2
30.25	6.5
30.5	3.9
30.75	3.9
31	3.9
31.25	2.6
31.5	5.2
31.75	3.9
32	5.2
32.25	5.2
32.5	1.3
32.75	1.3
33	1.3
33.25	1.3
33.5	1.3
33.75	1.3
34	3.9
34.25	3.9
34.5	3.9
34.75	6.5
35	5.2
35.25	3.9
35.5	2.6
35.75	2.6
36	1.3
36.25	2.6
36.5	3.9
36.75	2.6
37	2.6
37.25	2.6
37.5	1.3
37.75	0
38	0
38.25	0
38.5	1.3
38.75	2.6
39	3.9
39.25	5.2
39.5	5.2
39.75	3.9
40	3.9
40.25	3.9
40.5	2.6
40.75	2.6
41	2.6
41.25	2.6
41.5	2.6
41.75	2.6
42	3.9
42.25	1.3
42.5	5.2
42.75	3.9
43	3.9
43.25	2.6
43.5	2.6
43.75	3.9
44	3.9
44.25	6.5
44.5	6.5
44.75	7.8
45	6.5
45.25	5.2
45.5	3.9
45.75	3.9
46	2.6
46.25	3.9
46.5	2.6
46.75	2.6
47	2.6
47.25	3.9
47.5	5.2
47.75	3.9
48	1.3
48.25	1.3
48.5	2.6
48.75	3.9
49	2.6
49.25	2.6
49.5	1.3
49.75	1.3
50	1.3
50.25	1.3
50.5	1.3
50.75	2.6
51	3.9
51.25	1.3
51.5	1.3
51.75	1.3
52	1.3
52.25	1.3
52.5	3.9
52.75	1.3
53	1.3
53.25	2.6
53.5	3.9
53.75	3.9
54	5.2
54.25	3.9
54.5	5.2
54.75	5.2
55	5.2
55.25	5.2
55.5	3.9
55.75	3.9
56	1.3
56.25	1.3
56.5	1.3
56.75	1.3
57	1.3
57.25	1.3
57.5	0
57.75	0
58	1.3
58.25	1.3
58.5	0
58.75	0
59	0
59.25	0
59.5	0
59.75	1.3
60	2.6
nan	nan
0	0
0.25	0
0.5	0
0.75	1.3
1	2.6
1.25	3.9
1.5	5.2
1.75	3.9
2	2.6
2.25	2.6
2.5	2.6
2.75	2.6
3	3.9
3.25	3.9
3.5	2.6
3.75	1.3
4	1.3
4.25	1.3
4.5	1.3
4.75	1.3
5	1.3
5.25	1.3
5.5	1.3
5.75	0
6	0
6.25	0
6.5	0
6.75	0
7	0
7.25	2.6
7.5	2.6
7.75	1.3
8	1.3
8.25	1.3
8.5	1.3
8.75	2.6
9	3.9
9.25	3.9
9.5	3.9
9.75	2.6
10	2.6
10.25	2.6
10.5	1.3
10.75	1.3
11	2.6
11.25	2.6
11.5	1.3
11.75	0
12	0
12.25	0
12.5	2.6
12.75	2.6
13	2.6
13.25	3.9
13.5	5.2
13.75	5.2
14	5.2
14.25	3.9
14.5	3.9
14.75	2.6
15	2.6
15.25	2.6
15.5	2.6
15.75	2.6
16	2.6
16.25	3.9
16.5	2.6
16.75	2.6
17	0
17.25	0
17.5	0
17.75	0
18	0
18.25	0
18.5	0
18.75	0
19	0
19.25	0
19.5	1.3
19.75	1.3
20	0
20.25	0
20.5	3.9
20.75	3.9
21	2.6
21.25	1.3
21.5	3.9
21.75	3.9
22	3.9
22.25	2.6
22.5	3.9
22.75	3.9
23	2.6
23.25	2.6
23.5	1.3
23.75	0
24	0
24.25	0
24.5	0
24.75	0
25	1.3
25.25	0
25.5	1.3
25.75	0
26	1.3
26.25	2.6
26.5	1.3
26.75	0
27	0
27.25	0
27.5	0
27.75	0
28	0
28.25	0
28.5	0
28.75	2.6
29	2.6
29.25	5.2
29.5	5.2
29.75	6.5
30	5.2
30.25	5.2
30.5	5.2
30.75	6.5
31	5.2
31.25	2.6
31.5	1.3
31.75	1.3
32	3.9
32.25	2.6
32.5	2.6
32.75	1.3
33	1.3
33.25	1.3
33.5	2.6
33.75	2.6
34	2.6
34.25	2.6
34.5	2.6
34.75	2.6
35	2.6
35.25	1.3
35.5	1.3
35.75	2.6
36	1.3
36.25	1.3
36.5	1.3
36.75	1.3
37	1.3
37.25	1.3
37.5	2.6
37.75	3.9
38	5.2
38.25	1.3
38.5	1.3
38.75	1.3
39	6.5
39.25	5.2
39.5	5.2
39.75	5.2
40	7.8
40.25	6.5
40.5	5.2
40.75	3.9
41	2.6
41.25	3.9
41.5	3.9
41.75	2.6
42	3.9
42.25	3.9
42.5	3.9
42.75	3.9
43	2.6
43.25	1.3
43.5	1.3
43.75	2.6
44	0
44.25	1.3
44.5	1.3
44.75	0
45	0
45.25	0
45.5	0
45.75	0
46	0
46.25	0
46.5	0
46.75	0
47	2.6
47.25	3.9
47.5	3.9
47.75	3.9
48	6.5
48.25	3.9
48.5	5.2
48.75	3.9
49	2.6
49.25	1.3
49.5	1.3
49.75	0
50	1.3
50.25	5.2
50.5	1.3
50.75	0
51	1.3
51.25	0
51.5	0
51.75	1.3
52	1.3
52.25	1.3
52.5	1.3
52.75	3.9
53	2.6
53.25	2.6
53.5	2.6
53.75	2.6
54	2.6
54.25	2.6
54.5	1.3
54.75	2.6
55	1.3
55.25	1.3
55.5	1.3
55.75	2.6
56	5.2
56.25	1.3
56.5	2.6
56.75	2.6
57	2.6
57.25	1.3
57.5	3.9
57.75	2.6
58	1.3
58.25	1.3
58.5	1.3
58.75	1.3
59	2.6
59.25	2.6
59.5	3.9
59.75	3.9
60	0
nan	nan
0	0
0.25	1.3
0.5	1.3
0.75	0
1	0
1.25	1.3
1.5	2.6
1.75	3.9
2	3.9
2.25	0
2.5	1.3
2.75	0
3	0
3.25	1.3
3.5	3.9
3.75	2.6
4	2.6
4.25	2.6
4.5	2.6
4.75	0
5	0
5.25	0
5.5	0
5.75	1.3
6	1.3
6.25	2.6
6.5	2.6
6.75	2.6
7	3.9
7.25	2.6
7.5	3.9
7.75	5.2
8	6.5
8.25	5.2
8.5	3.9
8.75	3.9
9	3.9
9.25	2.6
9.5	1.3
9.75	1.3
10	1.3
10.25	1.3
10.5	1.3
10.75	1.3
11	2.6
11.25	2.6
11.5	2.6
11.75	1.3
12	1.3
12.25	2.6
12.5	2.6
12.75	2.6
13	2.6
13.25	1.3
13.5	2.6
13.75	2.6
14	1.3
14.25	2.6
14.5	1.3
14.75	3.9
15	3.9
15.25	3.9
15.5	5.2
[truncated: 51,252 more rows]
