# Supplementary material for: From deterministic to fuzzy decision-making in artificial cells
Source: Nat Commun. 2020 Nov 6;11:5648. doi: 10.1038/s41467-020-19395-4 (PMC7648101; doi:10.1038/s41467-020-19395-4)
Supplement: Supplementary file 4 — Source Data [file 41467_2020_19395_MOESM4_ESM.zip › source-data/stochastic-simulations/out/mRNAdeg/1min/dp-kon14.txt]

# Time	(TL).ParticleFlux
0	0
0.25	0
0.5	0
0.75	2.6
1	0
1.25	2.6
1.5	1.3
1.75	1.3
2	1.3
2.25	2.6
2.5	1.3
2.75	0
3	0
3.25	0
3.5	0
3.75	1.3
4	1.3
4.25	1.3
4.5	0
4.75	1.3
5	0
5.25	0
5.5	2.6
5.75	2.6
6	2.6
6.25	2.6
6.5	2.6
6.75	3.9
7	2.6
7.25	1.3
7.5	1.3
7.75	1.3
8	1.3
8.25	1.3
8.5	1.3
8.75	2.6
9	2.6
9.25	2.6
9.5	2.6
9.75	3.9
10	3.9
10.25	5.2
10.5	6.5
10.75	5.2
11	1.3
11.25	2.6
11.5	2.6
11.75	2.6
12	3.9
12.25	1.3
12.5	2.6
12.75	2.6
13	3.9
13.25	2.6
13.5	2.6
13.75	3.9
14	3.9
14.25	3.9
14.5	2.6
14.75	2.6
15	3.9
15.25	2.6
15.5	3.9
15.75	3.9
16	3.9
16.25	3.9
16.5	1.3
16.75	1.3
17	0
17.25	0
17.5	0
17.75	2.6
18	2.6
18.25	3.9
18.5	3.9
18.75	2.6
19	6.5
19.25	9.1
19.5	6.5
19.75	7.8
20	6.5
20.25	7.8
20.5	5.2
20.75	5.2
21	3.9
21.25	3.9
21.5	3.9
21.75	3.9
22	2.6
22.25	1.3
22.5	2.6
22.75	3.9
23	5.2
23.25	9.1
23.5	6.5
23.75	6.5
24	5.2
24.25	7.8
24.5	9.1
24.75	10.4
25	10.4
25.25	9.1
25.5	3.9
25.75	3.9
26	5.2
26.25	5.2
26.5	5.2
26.75	6.5
27	3.9
27.25	2.6
27.5	3.9
27.75	5.2
28	13
28.25	10.4
28.5	9.1
28.75	10.4
29	9.1
29.25	10.4
29.5	13
29.75	10.4
30	11.7
30.25	13
30.5	14.3
30.75	11.7
31	9.1
31.25	13
31.5	7.8
31.75	10.4
32	14.3
32.25	14.3
32.5	10.4
32.75	11.7
33	16.9
33.25	19.5
33.5	14.3
33.75	15.6
34	16.9
34.25	13
34.5	14.3
34.75	14.3
35	16.9
35.25	16.9
35.5	14.3
35.75	16.9
36	19.5
36.25	13
36.5	13
36.75	10.4
37	10.4
37.25	9.1
37.5	7.8
37.75	6.5
38	7.8
38.25	9.1
38.5	10.4
38.75	10.4
39	5.2
39.25	6.5
39.5	10.4
39.75	11.7
40	9.1
40.25	6.5
40.5	7.8
40.75	11.7
41	14.3
41.25	10.4
41.5	9.1
41.75	10.4
42	7.8
42.25	6.5
42.5	7.8
42.75	6.5
43	10.4
43.25	11.7
43.5	9.1
43.75	13
44	13
44.25	15.6
44.5	13
44.75	9.1
45	6.5
45.25	5.2
45.5	6.5
45.75	7.8
46	7.8
46.25	9.1
46.5	7.8
46.75	6.5
47	7.8
47.25	7.8
47.5	3.9
47.75	2.6
48	1.3
48.25	1.3
48.5	0
48.75	0
49	1.3
49.25	1.3
49.5	1.3
49.75	5.2
50	7.8
50.25	11.7
50.5	9.1
50.75	10.4
51	10.4
51.25	7.8
51.5	6.5
51.75	9.1
52	5.2
52.25	3.9
52.5	5.2
52.75	2.6
53	2.6
53.25	5.2
53.5	5.2
53.75	6.5
54	6.5
54.25	5.2
54.5	3.9
54.75	3.9
55	3.9
55.25	2.6
55.5	1.3
55.75	2.6
56	2.6
56.25	2.6
56.5	5.2
56.75	5.2
57	3.9
57.25	3.9
57.5	5.2
57.75	3.9
58	3.9
58.25	3.9
58.5	1.3
58.75	1.3
59	2.6
59.25	3.9
59.5	6.5
59.75	7.8
60	7.8
nan	nan
0	0
0.25	1.3
0.5	1.3
0.75	1.3
1	2.6
1.25	2.6
1.5	2.6
1.75	3.9
2	3.9
2.25	1.3
2.5	2.6
2.75	2.6
3	3.9
3.25	5.2
3.5	5.2
3.75	6.5
4	5.2
4.25	2.6
4.5	3.9
4.75	2.6
5	2.6
5.25	2.6
5.5	3.9
5.75	2.6
6	3.9
6.25	3.9
6.5	3.9
6.75	3.9
7	2.6
7.25	2.6
7.5	3.9
7.75	2.6
8	1.3
8.25	0
8.5	1.3
8.75	2.6
9	3.9
9.25	3.9
9.5	3.9
9.75	2.6
10	1.3
10.25	1.3
10.5	1.3
10.75	1.3
11	2.6
11.25	1.3
11.5	2.6
11.75	3.9
12	3.9
12.25	2.6
12.5	5.2
12.75	3.9
13	2.6
13.25	6.5
13.5	6.5
13.75	5.2
14	7.8
14.25	6.5
14.5	7.8
14.75	6.5
15	5.2
15.25	5.2
15.5	2.6
15.75	3.9
16	3.9
16.25	5.2
16.5	9.1
16.75	10.4
17	11.7
17.25	10.4
17.5	10.4
17.75	14.3
18	15.6
18.25	13
18.5	11.7
18.75	7.8
19	9.1
19.25	11.7
19.5	10.4
19.75	7.8
20	6.5
20.25	7.8
20.5	9.1
20.75	7.8
21	3.9
21.25	6.5
21.5	5.2
21.75	6.5
22	9.1
22.25	15.6
22.5	13
22.75	15.6
23	16.9
23.25	18.2
23.5	14.3
23.75	10.4
24	11.7
24.25	14.3
24.5	7.8
24.75	7.8
25	5.2
25.25	3.9
25.5	3.9
25.75	5.2
26	6.5
26.25	5.2
26.5	3.9
26.75	3.9
27	2.6
27.25	1.3
27.5	3.9
27.75	3.9
28	7.8
28.25	6.5
28.5	7.8
28.75	7.8
29	6.5
29.25	2.6
29.5	1.3
29.75	2.6
30	1.3
30.25	3.9
30.5	2.6
30.75	2.6
31	2.6
31.25	2.6
31.5	6.5
31.75	7.8
32	9.1
32.25	6.5
32.5	7.8
32.75	9.1
33	6.5
33.25	7.8
33.5	5.2
33.75	6.5
34	6.5
34.25	5.2
34.5	6.5
34.75	7.8
35	10.4
35.25	15.6
35.5	14.3
35.75	14.3
36	11.7
36.25	6.5
36.5	10.4
36.75	13
37	13
37.25	10.4
37.5	9.1
37.75	9.1
38	7.8
38.25	9.1
38.5	7.8
38.75	7.8
39	7.8
39.25	6.5
39.5	6.5
39.75	6.5
40	7.8
40.25	6.5
40.5	7.8
40.75	9.1
41	6.5
41.25	10.4
41.5	9.1
41.75	9.1
42	9.1
42.25	11.7
42.5	10.4
42.75	9.1
43	6.5
43.25	7.8
43.5	5.2
43.75	3.9
44	2.6
44.25	3.9
44.5	3.9
44.75	7.8
45	9.1
45.25	6.5
45.5	3.9
45.75	3.9
46	3.9
46.25	1.3
46.5	1.3
46.75	2.6
47	3.9
47.25	5.2
47.5	7.8
47.75	7.8
48	6.5
48.25	6.5
48.5	6.5
48.75	3.9
49	2.6
49.25	2.6
49.5	2.6
49.75	1.3
50	2.6
50.25	6.5
50.5	7.8
50.75	6.5
51	5.2
51.25	6.5
51.5	7.8
51.75	3.9
52	5.2
52.25	5.2
52.5	7.8
52.75	7.8
53	10.4
53.25	9.1
53.5	9.1
53.75	9.1
54	7.8
54.25	9.1
54.5	11.7
54.75	14.3
55	13
55.25	13
55.5	13
55.75	9.1
56	9.1
56.25	6.5
56.5	6.5
56.75	3.9
57	5.2
57.25	6.5
57.5	6.5
57.75	3.9
58	3.9
58.25	2.6
58.5	2.6
58.75	5.2
59	6.5
59.25	5.2
59.5	6.5
59.75	5.2
60	7.8
nan	nan
0	0
0.25	0
0.5	0
0.75	1.3
1	1.3
1.25	0
1.5	0
1.75	0
2	0
2.25	1.3
2.5	1.3
2.75	2.6
3	2.6
3.25	3.9
3.5	2.6
3.75	2.6
4	2.6
4.25	1.3
4.5	1.3
4.75	1.3
5	1.3
5.25	2.6
5.5	2.6
5.75	3.9
6	2.6
6.25	2.6
6.5	2.6
6.75	1.3
7	0
7.25	0
7.5	0
7.75	0
8	0
8.25	0
8.5	1.3
8.75	3.9
9	5.2
9.25	5.2
9.5	5.2
9.75	2.6
10	0
10.25	0
10.5	0
10.75	0
11	1.3
11.25	0
11.5	0
11.75	0
12	2.6
12.25	2.6
12.5	3.9
12.75	3.9
13	3.9
13.25	5.2
13.5	5.2
13.75	3.9
14	5.2
14.25	6.5
14.5	5.2
14.75	5.2
15	5.2
15.25	5.2
15.5	6.5
15.75	5.2
16	3.9
16.25	2.6
16.5	2.6
16.75	1.3
17	2.6
17.25	1.3
17.5	0
17.75	1.3
18	1.3
18.25	1.3
18.5	1.3
18.75	1.3
19	2.6
19.25	2.6
19.5	3.9
19.75	1.3
20	2.6
20.25	3.9
20.5	2.6
20.75	2.6
21	6.5
21.25	7.8
21.5	7.8
21.75	7.8
22	5.2
22.25	5.2
22.5	2.6
22.75	1.3
23	1.3
23.25	1.3
23.5	3.9
23.75	6.5
24	6.5
24.25	6.5
24.5	7.8
24.75	6.5
25	7.8
25.25	5.2
25.5	2.6
25.75	2.6
26	5.2
26.25	6.5
26.5	5.2
26.75	6.5
27	6.5
27.25	5.2
27.5	5.2
27.75	5.2
28	5.2
28.25	6.5
28.5	6.5
28.75	3.9
29	1.3
29.25	5.2
29.5	2.6
29.75	5.2
30	2.6
30.25	1.3
30.5	1.3
30.75	7.8
31	7.8
31.25	5.2
31.5	5.2
31.75	3.9
32	3.9
32.25	3.9
32.5	2.6
32.75	2.6
33	3.9
33.25	5.2
33.5	7.8
33.75	10.4
34	13
34.25	7.8
34.5	5.2
34.75	5.2
35	2.6
35.25	5.2
35.5	3.9
35.75	3.9
36	5.2
36.25	7.8
36.5	7.8
36.75	14.3
37	13
37.25	13
37.5	10.4
37.75	13
38	9.1
38.25	10.4
38.5	10.4
38.75	11.7
39	10.4
39.25	6.5
39.5	6.5
39.75	6.5
40	11.7
40.25	18.2
40.5	14.3
40.75	10.4
41	11.7
41.25	7.8
41.5	7.8
41.75	7.8
42	7.8
42.25	6.5
42.5	7.8
42.75	11.7
43	13
43.25	13
43.5	22.1
43.75	19.5
44	22.1
44.25	16.9
44.5	14.3
44.75	15.6
45	14.3
45.25	10.4
45.5	6.5
45.75	6.5
46	7.8
46.25	3.9
46.5	2.6
46.75	5.2
47	6.5
47.25	7.8
47.5	6.5
47.75	5.2
48	6.5
48.25	5.2
48.5	5.2
48.75	5.2
49	5.2
49.25	5.2
49.5	6.5
49.75	7.8
50	6.5
50.25	5.2
50.5	5.2
50.75	2.6
51	3.9
51.25	5.2
51.5	5.2
51.75	3.9
52	5.2
52.25	5.2
52.5	6.5
52.75	5.2
53	7.8
53.25	7.8
53.5	9.1
53.75	10.4
54	10.4
54.25	9.1
54.5	9.1
54.75	9.1
55	6.5
55.25	5.2
55.5	5.2
55.75	3.9
56	3.9
56.25	2.6
56.5	1.3
56.75	2.6
57	3.9
57.25	3.9
57.5	3.9
57.75	3.9
58	2.6
58.25	2.6
58.5	2.6
58.75	1.3
59	1.3
59.25	2.6
59.5	5.2
59.75	3.9
60	3.9
nan	nan
0	0
0.25	0
0.5	0
0.75	0
1	1.3
1.25	1.3
1.5	2.6
1.75	1.3
2	2.6
2.25	1.3
2.5	1.3
2.75	1.3
3	0
3.25	1.3
3.5	3.9
3.75	6.5
4	6.5
4.25	6.5
4.5	6.5
4.75	5.2
5	3.9
5.25	1.3
5.5	1.3
5.75	1.3
6	1.3
6.25	2.6
6.5	2.6
6.75	1.3
7	3.9
7.25	3.9
7.5	2.6
7.75	2.6
8	2.6
8.25	2.6
8.5	2.6
8.75	3.9
9	3.9
9.25	5.2
9.5	5.2
9.75	3.9
10	1.3
10.25	2.6
10.5	3.9
10.75	2.6
11	2.6
11.25	2.6
11.5	2.6
11.75	2.6
12	3.9
12.25	3.9
12.5	3.9
12.75	3.9
13	6.5
13.25	5.2
13.5	3.9
13.75	2.6
14	1.3
14.25	1.3
14.5	1.3
14.75	3.9
15	5.2
15.25	5.2
15.5	6.5
15.75	5.2
16	3.9
16.25	3.9
16.5	2.6
16.75	3.9
17	3.9
17.25	3.9
17.5	3.9
17.75	6.5
18	6.5
18.25	3.9
18.5	6.5
18.75	6.5
19	5.2
19.25	3.9
19.5	2.6
19.75	2.6
20	1.3
20.25	1.3
20.5	1.3
20.75	2.6
21	5.2
21.25	10.4
21.5	13
21.75	11.7
22	13
22.25	10.4
22.5	7.8
22.75	10.4
23	10.4
23.25	6.5
23.5	5.2
23.75	5.2
24	3.9
24.25	7.8
24.5	9.1
24.75	11.7
25	10.4
25.25	7.8
25.5	7.8
25.75	7.8
26	6.5
26.25	3.9
26.5	5.2
26.75	6.5
27	7.8
27.25	7.8
27.5	5.2
27.75	5.2
28	6.5
28.25	6.5
28.5	6.5
28.75	7.8
29	9.1
29.25	9.1
29.5	7.8
29.75	6.5
30	3.9
30.25	7.8
30.5	5.2
30.75	6.5
31	6.5
31.25	10.4
31.5	10.4
31.75	11.7
32	9.1
32.25	9.1
32.5	9.1
32.75	11.7
33	9.1
33.25	6.5
33.5	3.9
33.75	3.9
34	5.2
34.25	6.5
34.5	5.2
34.75	6.5
35	6.5
35.25	7.8
35.5	6.5
35.75	6.5
36	5.2
36.25	6.5
36.5	7.8
36.75	7.8
37	9.1
37.25	10.4
37.5	13
37.75	10.4
38	11.7
38.25	7.8
38.5	9.1
38.75	7.8
39	9.1
39.25	9.1
39.5	7.8
39.75	3.9
40	2.6
40.25	2.6
40.5	5.2
40.75	3.9
41	3.9
41.25	3.9
41.5	2.6
41.75	2.6
42	2.6
42.25	1.3
42.5	2.6
42.75	5.2
43	2.6
43.25	2.6
43.5	6.5
43.75	9.1
44	9.1
44.25	7.8
44.5	11.7
44.75	11.7
45	10.4
45.25	9.1
45.5	7.8
45.75	11.7
46	16.9
46.25	14.3
46.5	16.9
46.75	11.7
47	13
47.25	11.7
47.5	10.4
47.75	9.1
48	9.1
48.25	7.8
48.5	6.5
48.75	5.2
49	5.2
49.25	5.2
49.5	6.5
49.75	5.2
50	6.5
50.25	5.2
50.5	5.2
50.75	5.2
51	6.5
51.25	6.5
51.5	7.8
51.75	5.2
52	5.2
52.25	5.2
52.5	7.8
52.75	7.8
53	7.8
53.25	5.2
53.5	5.2
53.75	6.5
54	3.9
54.25	3.9
54.5	5.2
54.75	5.2
55	2.6
55.25	1.3
55.5	2.6
55.75	3.9
56	5.2
56.25	5.2
56.5	3.9
56.75	3.9
57	2.6
57.25	3.9
57.5	1.3
57.75	3.9
58	3.9
58.25	6.5
58.5	6.5
58.75	3.9
59	5.2
59.25	2.6
59.5	1.3
59.75	3.9
60	2.6
nan	nan
0	0
0.25	1.3
0.5	1.3
0.75	1.3
1	1.3
1.25	1.3
1.5	2.6
1.75	1.3
2	2.6
2.25	2.6
2.5	2.6
2.75	3.9
3	2.6
3.25	3.9
3.5	5.2
3.75	3.9
4	2.6
4.25	1.3
4.5	1.3
4.75	1.3
5	2.6
5.25	2.6
5.5	5.2
5.75	3.9
6	3.9
6.25	3.9
6.5	5.2
6.75	3.9
7	2.6
7.25	1.3
7.5	0
7.75	0
8	0
8.25	0
8.5	1.3
8.75	0
9	0
9.25	0
9.5	0
9.75	0
10	0
10.25	1.3
10.5	2.6
10.75	0
11	1.3
11.25	1.3
11.5	0
11.75	1.3
12	1.3
12.25	2.6
12.5	2.6
12.75	1.3
13	1.3
13.25	2.6
13.5	3.9
13.75	1.3
14	0
14.25	1.3
14.5	2.6
14.75	2.6
15	1.3
15.25	2.6
15.5	5.2
15.75	5.2
16	3.9
16.25	3.9
16.5	6.5
16.75	5.2
17	3.9
17.25	5.2
17.5	5.2
17.75	3.9
18	6.5
18.25	3.9
18.5	3.9
18.75	3.9
19	2.6
19.25	2.6
19.5	2.6
19.75	1.3
20	2.6
20.25	3.9
20.5	3.9
20.75	1.3
21	1.3
21.25	1.3
21.5	1.3
21.75	0
22	1.3
22.25	2.6
22.5	2.6
22.75	2.6
23	3.9
23.25	3.9
23.5	2.6
23.75	6.5
24	5.2
24.25	3.9
24.5	3.9
24.75	2.6
25	2.6
25.25	2.6
25.5	3.9
25.75	2.6
26	1.3
26.25	1.3
26.5	1.3
26.75	2.6
27	3.9
27.25	7.8
27.5	6.5
27.75	5.2
28	6.5
28.25	7.8
28.5	9.1
28.75	7.8
29	6.5
29.25	5.2
29.5	5.2
29.75	6.5
30	7.8
30.25	6.5
30.5	5.2
30.75	5.2
31	5.2
31.25	3.9
31.5	2.6
31.75	3.9
32	2.6
32.25	5.2
32.5	6.5
32.75	6.5
33	5.2
33.25	3.9
33.5	7.8
33.75	9.1
34	10.4
34.25	11.7
34.5	15.6
34.75	16.9
35	13
35.25	10.4
35.5	11.7
35.75	7.8
36	10.4
36.25	11.7
36.5	10.4
36.75	11.7
37	11.7
37.25	10.4
37.5	10.4
37.75	13
38	13
38.25	13
38.5	11.7
38.75	11.7
39	9.1
39.25	9.1
39.5	6.5
39.75	9.1
40	9.1
40.25	6.5
40.5	5.2
40.75	3.9
41	5.2
41.25	7.8
41.5	10.4
41.75	9.1
42	11.7
42.25	13
42.5	18.2
42.75	14.3
43	11.7
43.25	13
43.5	9.1
43.75	9.1
44	6.5
44.25	3.9
44.5	0
44.75	1.3
45	2.6
45.25	2.6
45.5	2.6
45.75	2.6
46	1.3
46.25	3.9
46.5	3.9
46.75	5.2
47	6.5
47.25	9.1
47.5	7.8
47.75	5.2
48	6.5
48.25	3.9
48.5	2.6
48.75	3.9
49	5.2
49.25	5.2
49.5	3.9
49.75	5.2
50	5.2
50.25	5.2
50.5	5.2
50.75	5.2
51	10.4
51.25	9.1
51.5	9.1
51.75	7.8
52	10.4
52.25	11.7
52.5	10.4
52.75	10.4
53	10.4
53.25	7.8
53.5	9.1
53.75	7.8
54	7.8
54.25	5.2
54.5	6.5
54.75	7.8
55	7.8
55.25	6.5
55.5	5.2
55.75	7.8
56	6.5
56.25	5.2
56.5	6.5
56.75	6.5
57	6.5
57.25	3.9
57.5	5.2
57.75	2.6
58	3.9
58.25	3.9
58.5	5.2
58.75	5.2
59	7.8
59.25	5.2
59.5	5.2
59.75	6.5
60	3.9
nan	nan
0	0
0.25	1.3
0.5	1.3
0.75	2.6
1	3.9
1.25	5.2
1.5	5.2
1.75	3.9
2	3.9
2.25	3.9
2.5	3.9
2.75	5.2
3	5.2
3.25	5.2
3.5	9.1
3.75	7.8
4	6.5
4.25	5.2
4.5	5.2
4.75	7.8
5	5.2
5.25	5.2
5.5	6.5
5.75	7.8
6	3.9
6.25	3.9
6.5	3.9
6.75	5.2
7	5.2
7.25	5.2
7.5	5.2
7.75	5.2
8	6.5
8.25	5.2
8.5	3.9
8.75	3.9
9	3.9
9.25	2.6
9.5	2.6
9.75	1.3
10	3.9
10.25	9.1
10.5	3.9
10.75	2.6
11	1.3
11.25	3.9
11.5	6.5
11.75	2.6
12	3.9
12.25	2.6
12.5	3.9
12.75	2.6
13	2.6
13.25	2.6
13.5	3.9
13.75	2.6
14	3.9
14.25	5.2
14.5	5.2
14.75	5.2
15	3.9
15.25	6.5
15.5	6.5
15.75	7.8
16	10.4
16.25	3.9
16.5	5.2
16.75	6.5
17	10.4
17.25	9.1
17.5	7.8
17.75	6.5
18	5.2
18.25	9.1
18.5	6.5
18.75	6.5
19	9.1
19.25	14.3
19.5	13
19.75	15.6
20	18.2
20.25	15.6
20.5	14.3
20.75	9.1
21	11.7
21.25	13
21.5	13
21.75	14.3
22	10.4
22.25	7.8
22.5	9.1
22.75	9.1
23	9.1
23.25	11.7
23.5	7.8
23.75	9.1
24	7.8
24.25	6.5
24.5	3.9
24.75	7.8
25	2.6
25.25	3.9
25.5	5.2
25.75	7.8
26	10.4
26.25	10.4
26.5	11.7
26.75	10.4
27	13
27.25	14.3
27.5	16.9
27.75	13
28	10.4
28.25	7.8
28.5	3.9
28.75	3.9
29	3.9
29.25	5.2
29.5	5.2
29.75	5.2
30	5.2
30.25	5.2
30.5	5.2
30.75	5.2
31	6.5
31.25	9.1
31.5	9.1
31.75	10.4
32	6.5
32.25	6.5
32.5	3.9
32.75	3.9
33	3.9
33.25	3.9
33.5	3.9
33.75	3.9
34	3.9
34.25	2.6
34.5	2.6
34.75	1.3
35	2.6
35.25	3.9
35.5	3.9
35.75	2.6
36	2.6
36.25	3.9
36.5	3.9
36.75	3.9
37	6.5
37.25	10.4
37.5	11.7
37.75	11.7
38	9.1
38.25	10.4
38.5	13
38.75	15.6
39	15.6
39.25	13
39.5	10.4
39.75	7.8
40	7.8
40.25	6.5
40.5	7.8
40.75	6.5
41	6.5
41.25	6.5
41.5	6.5
41.75	6.5
42	6.5
42.25	5.2
42.5	6.5
42.75	7.8
43	6.5
43.25	7.8
43.5	7.8
43.75	6.5
44	5.2
44.25	5.2
44.5	5.2
44.75	3.9
45	6.5
45.25	5.2
45.5	3.9
45.75	3.9
46	3.9
46.25	0
46.5	2.6
46.75	3.9
47	5.2
47.25	7.8
47.5	7.8
47.75	9.1
48	10.4
48.25	9.1
48.5	7.8
48.75	6.5
49	6.5
49.25	10.4
49.5	9.1
49.75	7.8
50	7.8
50.25	7.8
50.5	10.4
50.75	10.4
51	9.1
51.25	5.2
51.5	5.2
51.75	5.2
52	6.5
52.25	5.2
52.5	5.2
52.75	5.2
53	2.6
53.25	2.6
53.5	6.5
53.75	7.8
54	9.1
54.25	7.8
54.5	7.8
54.75	6.5
55	5.2
55.25	5.2
55.5	3.9
55.75	5.2
56	7.8
56.25	9.1
56.5	10.4
56.75	13
57	11.7
57.25	13
57.5	9.1
57.75	7.8
58	6.5
58.25	6.5
58.5	5.2
58.75	6.5
59	9.1
59.25	7.8
59.5	1.3
59.75	2.6
60	6.5
nan	nan
0	0
0.25	0
0.5	1.3
0.75	1.3
1	0
1.25	0
1.5	0
1.75	1.3
2	1.3
2.25	2.6
2.5	2.6
2.75	3.9
3	1.3
3.25	1.3
3.5	1.3
3.75	2.6
4	3.9
4.25	2.6
4.5	2.6
4.75	2.6
5	2.6
5.25	2.6
5.5	2.6
5.75	3.9
6	3.9
6.25	5.2
6.5	3.9
6.75	3.9
7	3.9
7.25	2.6
7.5	2.6
7.75	1.3
8	0
8.25	0
8.5	0
8.75	0
9	0
9.25	0
9.5	0
9.75	0
10	0
10.25	2.6
10.5	2.6
10.75	2.6
11	2.6
11.25	3.9
11.5	5.2
11.75	3.9
12	2.6
12.25	1.3
12.5	1.3
12.75	1.3
13	2.6
13.25	1.3
13.5	2.6
13.75	2.6
14	2.6
14.25	2.6
14.5	1.3
14.75	2.6
15	3.9
15.25	2.6
15.5	2.6
15.75	1.3
16	1.3
16.25	1.3
16.5	2.6
16.75	5.2
17	3.9
17.25	3.9
17.5	2.6
17.75	1.3
18	2.6
18.25	1.3
18.5	1.3
18.75	1.3
19	3.9
19.25	2.6
19.5	3.9
19.75	3.9
20	3.9
20.25	3.9
20.5	2.6
20.75	1.3
21	2.6
21.25	3.9
21.5	5.2
21.75	7.8
22	7.8
22.25	7.8
22.5	5.2
22.75	6.5
23	6.5
23.25	3.9
23.5	2.6
23.75	3.9
24	5.2
24.25	6.5
24.5	9.1
24.75	9.1
25	10.4
25.25	6.5
25.5	5.2
25.75	5.2
26	3.9
26.25	1.3
26.5	3.9
26.75	6.5
27	3.9
27.25	5.2
27.5	6.5
27.75	7.8
28	6.5
28.25	6.5
28.5	7.8
28.75	7.8
29	3.9
29.25	3.9
29.5	5.2
29.75	2.6
30	3.9
30.25	3.9
30.5	3.9
30.75	6.5
31	3.9
31.25	3.9
31.5	3.9
31.75	3.9
32	6.5
32.25	6.5
32.5	9.1
32.75	6.5
33	7.8
33.25	7.8
33.5	14.3
33.75	13
34	11.7
34.25	11.7
34.5	9.1
34.75	7.8
35	7.8
35.25	7.8
35.5	6.5
35.75	7.8
36	6.5
36.25	3.9
36.5	5.2
36.75	5.2
37	5.2
37.25	7.8
37.5	10.4
37.75	10.4
38	9.1
38.25	10.4
38.5	14.3
38.75	10.4
39	10.4
39.25	15.6
39.5	14.3
39.75	14.3
40	14.3
40.25	18.2
40.5	20.8
40.75	18.2
41	14.3
41.25	11.7
41.5	15.6
41.75	13
42	11.7
42.25	13
42.5	16.9
42.75	16.9
43	16.9
43.25	10.4
43.5	11.7
43.75	7.8
44	7.8
44.25	6.5
44.5	9.1
44.75	9.1
45	10.4
45.25	7.8
45.5	3.9
45.75	3.9
46	3.9
46.25	5.2
46.5	5.2
46.75	3.9
47	3.9
47.25	5.2
47.5	3.9
47.75	2.6
48	5.2
48.25	9.1
48.5	10.4
48.75	7.8
49	3.9
49.25	3.9
49.5	13
49.75	13
50	14.3
50.25	9.1
50.5	10.4
50.75	6.5
51	10.4
51.25	9.1
51.5	7.8
51.75	10.4
52	9.1
52.25	7.8
52.5	7.8
52.75	7.8
53	7.8
53.25	9.1
53.5	5.2
53.75	1.3
54	1.3
54.25	2.6
54.5	2.6
54.75	2.6
55	1.3
55.25	1.3
55.5	0
55.75	0
56	0
56.25	0
56.5	3.9
56.75	5.2
57	5.2
57.25	3.9
57.5	3.9
57.75	5.2
58	7.8
58.25	6.5
58.5	7.8
58.75	9.1
59	7.8
59.25	7.8
59.5	7.8
59.75	5.2
60	7.8
nan	nan
0	0
0.25	0
0.5	0
0.75	0
1	0
1.25	1.3
1.5	0
1.75	1.3
2	1.3
2.25	1.3
2.5	3.9
2.75	1.3
3	1.3
3.25	1.3
3.5	0
3.75	0
4	1.3
4.25	2.6
4.5	2.6
4.75	1.3
5	1.3
5.25	1.3
5.5	1.3
5.75	1.3
6	1.3
6.25	2.6
6.5	3.9
6.75	3.9
7	2.6
7.25	1.3
7.5	1.3
7.75	1.3
8	3.9
8.25	3.9
8.5	3.9
8.75	1.3
9	2.6
9.25	2.6
9.5	3.9
9.75	6.5
10	10.4
10.25	7.8
10.5	7.8
10.75	6.5
11	5.2
11.25	5.2
11.5	3.9
11.75	3.9
12	3.9
12.25	3.9
12.5	3.9
12.75	5.2
13	5.2
13.25	5.2
13.5	3.9
13.75	2.6
14	2.6
14.25	5.2
14.5	3.9
14.75	5.2
15	5.2
15.25	5.2
15.5	7.8
15.75	3.9
16	2.6
16.25	0
16.5	1.3
16.75	1.3
17	2.6
17.25	2.6
17.5	3.9
17.75	2.6
18	0
18.25	0
18.5	1.3
18.75	2.6
19	1.3
19.25	2.6
19.5	3.9
19.75	3.9
20	5.2
20.25	7.8
20.5	7.8
20.75	6.5
21	5.2
21.25	5.2
21.5	3.9
21.75	1.3
22	3.9
22.25	1.3
22.5	3.9
22.75	2.6
23	3.9
23.25	7.8
23.5	7.8
23.75	6.5
24	3.9
24.25	5.2
24.5	5.2
24.75	5.2
25	5.2
25.25	3.9
25.5	2.6
25.75	1.3
26	0
26.25	2.6
26.5	3.9
26.75	2.6
27	1.3
27.25	1.3
27.5	1.3
27.75	1.3
28	2.6
28.25	6.5
28.5	6.5
28.75	7.8
29	11.7
29.25	7.8
29.5	7.8
29.75	6.5
30	6.5
30.25	6.5
30.5	6.5
30.75	6.5
31	5.2
31.25	3.9
31.5	3.9
31.75	5.2
32	5.2
32.25	2.6
32.5	3.9
32.75	6.5
33	7.8
33.25	13
33.5	14.3
33.75	13
34	11.7
34.25	11.7
34.5	15.6
34.75	16.9
35	15.6
35.25	13
35.5	13
35.75	15.6
36	14.3
36.25	10.4
36.5	13
36.75	15.6
37	10.4
37.25	6.5
37.5	9.1
37.75	7.8
38	9.1
38.25	7.8
38.5	5.2
38.75	5.2
39	5.2
39.25	5.2
39.5	7.8
39.75	6.5
40	7.8
40.25	9.1
40.5	7.8
40.75	5.2
41	6.5
41.25	9.1
41.5	6.5
41.75	7.8
42	7.8
42.25	6.5
42.5	6.5
42.75	3.9
43	3.9
43.25	3.9
43.5	5.2
43.75	3.9
44	3.9
44.25	3.9
44.5	3.9
44.75	3.9
45	7.8
45.25	6.5
45.5	7.8
45.75	10.4
46	11.7
46.25	13
46.5	11.7
46.75	11.7
47	7.8
47.25	7.8
47.5	3.9
47.75	5.2
48	5.2
48.25	5.2
48.5	5.2
48.75	7.8
49	6.5
49.25	5.2
49.5	6.5
49.75	9.1
50	9.1
50.25	7.8
50.5	7.8
50.75	9.1
51	9.1
51.25	10.4
51.5	11.7
51.75	11.7
52	11.7
52.25	11.7
52.5	11.7
52.75	13
53	13
53.25	10.4
53.5	7.8
53.75	7.8
54	6.5
54.25	9.1
54.5	9.1
54.75	7.8
55	5.2
55.25	3.9
55.5	3.9
55.75	2.6
56	2.6
56.25	1.3
56.5	2.6
56.75	2.6
57	6.5
57.25	7.8
57.5	9.1
57.75	6.5
58	9.1
58.25	7.8
58.5	5.2
58.75	3.9
59	5.2
59.25	5.2
59.5	5.2
59.75	3.9
60	2.6
nan	nan
0	0
0.25	0
0.5	0
0.75	0
1	2.6
1.25	5.2
1.5	6.5
1.75	5.2
2	2.6
2.25	5.2
2.5	5.2
2.75	5.2
3	3.9
3.25	3.9
3.5	5.2
3.75	5.2
4	5.2
4.25	3.9
4.5	1.3
4.75	1.3
5	2.6
5.25	1.3
5.5	1.3
5.75	2.6
6	2.6
6.25	2.6
6.5	1.3
6.75	0
7	1.3
7.25	1.3
7.5	1.3
7.75	1.3
8	1.3
8.25	2.6
8.5	6.5
8.75	6.5
9	6.5
9.25	7.8
9.5	9.1
9.75	7.8
10	7.8
10.25	7.8
10.5	9.1
10.75	3.9
11	2.6
11.25	2.6
11.5	2.6
11.75	2.6
12	1.3
12.25	2.6
12.5	1.3
12.75	1.3
13	5.2
13.25	6.5
13.5	10.4
13.75	9.1
14	6.5
14.25	6.5
14.5	6.5
14.75	2.6
15	0
15.25	3.9
15.5	7.8
[truncated: 51,252 more rows]
