# Supplementary material for: From deterministic to fuzzy decision-making in artificial cells
Source: Nat Commun. 2020 Nov 6;11:5648. doi: 10.1038/s41467-020-19395-4 (PMC7648101; doi:10.1038/s41467-020-19395-4)
Supplement: Supplementary file 4 — Source Data [file 41467_2020_19395_MOESM4_ESM.zip › source-data/stochastic-simulations/out/mRNAdeg/1min/dp-kon12.txt]

# Time	(TL).ParticleFlux
0	0
0.25	0
0.5	1.3
0.75	1.3
1	1.3
1.25	1.3
1.5	1.3
1.75	1.3
2	1.3
2.25	1.3
2.5	1.3
2.75	0
3	0
3.25	1.3
3.5	0
3.75	0
4	0
4.25	0
4.5	0
4.75	0
5	1.3
5.25	1.3
5.5	1.3
5.75	1.3
6	1.3
6.25	3.9
6.5	3.9
6.75	3.9
7	5.2
7.25	0
7.5	0
7.75	0
8	0
8.25	0
8.5	0
8.75	0
9	0
9.25	0
9.5	0
9.75	0
10	0
10.25	0
10.5	1.3
10.75	1.3
11	0
11.25	0
11.5	0
11.75	0
12	0
12.25	0
12.5	2.6
12.75	2.6
13	2.6
13.25	2.6
13.5	2.6
13.75	2.6
14	2.6
14.25	2.6
14.5	3.9
14.75	3.9
15	2.6
15.25	1.3
15.5	1.3
15.75	2.6
16	3.9
16.25	3.9
16.5	5.2
16.75	2.6
17	5.2
17.25	11.7
17.5	7.8
17.75	11.7
18	11.7
18.25	13
18.5	11.7
18.75	11.7
19	9.1
19.25	10.4
19.5	7.8
19.75	6.5
20	5.2
20.25	7.8
20.5	2.6
20.75	2.6
21	1.3
21.25	1.3
21.5	0
21.75	0
22	0
22.25	0
22.5	0
22.75	2.6
23	0
23.25	1.3
23.5	3.9
23.75	3.9
24	2.6
24.25	5.2
24.5	7.8
24.75	3.9
25	5.2
25.25	3.9
25.5	3.9
25.75	3.9
26	2.6
26.25	2.6
26.5	2.6
26.75	2.6
27	2.6
27.25	2.6
27.5	2.6
27.75	2.6
28	2.6
28.25	1.3
28.5	1.3
28.75	1.3
29	1.3
29.25	0
29.5	0
29.75	0
30	0
30.25	0
30.5	0
30.75	0
31	0
31.25	0
31.5	0
31.75	0
32	0
32.25	1.3
32.5	1.3
32.75	2.6
33	2.6
33.25	2.6
33.5	2.6
33.75	1.3
34	1.3
34.25	1.3
34.5	1.3
34.75	1.3
35	1.3
35.25	0
35.5	0
35.75	0
36	0
36.25	1.3
36.5	1.3
36.75	0
37	0
37.25	0
37.5	0
37.75	1.3
38	1.3
38.25	1.3
38.5	0
38.75	0
39	0
39.25	0
39.5	0
39.75	0
40	0
40.25	0
40.5	0
40.75	0
41	0
41.25	0
41.5	0
41.75	0
42	0
42.25	1.3
42.5	1.3
42.75	0
43	1.3
43.25	1.3
43.5	2.6
43.75	2.6
44	2.6
44.25	3.9
44.5	3.9
44.75	2.6
45	2.6
45.25	3.9
45.5	2.6
45.75	2.6
46	2.6
46.25	1.3
46.5	1.3
46.75	1.3
47	0
47.25	0
47.5	1.3
47.75	1.3
48	0
48.25	0
48.5	0
48.75	0
49	0
49.25	0
49.5	1.3
49.75	2.6
50	0
50.25	0
50.5	0
50.75	0
51	0
51.25	0
51.5	0
51.75	0
52	0
52.25	1.3
52.5	1.3
52.75	0
53	0
53.25	1.3
53.5	0
53.75	0
54	0
54.25	0
54.5	0
54.75	0
55	0
55.25	0
55.5	0
55.75	0
56	1.3
56.25	0
56.5	0
56.75	0
57	0
57.25	0
57.5	0
57.75	0
58	0
58.25	0
58.5	0
58.75	0
59	0
59.25	0
59.5	0
59.75	0
60	0
nan	nan
0	0
0.25	1.3
0.5	2.6
0.75	1.3
1	2.6
1.25	0
1.5	0
1.75	0
2	2.6
2.25	2.6
2.5	1.3
2.75	2.6
3	2.6
3.25	1.3
3.5	1.3
3.75	1.3
4	1.3
4.25	2.6
4.5	5.2
4.75	7.8
5	7.8
5.25	7.8
5.5	11.7
5.75	10.4
6	10.4
6.25	6.5
6.5	6.5
6.75	5.2
7	9.1
7.25	9.1
7.5	6.5
7.75	9.1
8	11.7
8.25	13
8.5	11.7
8.75	11.7
9	11.7
9.25	9.1
9.5	7.8
9.75	10.4
10	9.1
10.25	10.4
10.5	7.8
10.75	6.5
11	6.5
11.25	3.9
11.5	3.9
11.75	3.9
12	3.9
12.25	2.6
12.5	2.6
12.75	1.3
13	1.3
13.25	1.3
13.5	1.3
13.75	1.3
14	1.3
14.25	2.6
14.5	2.6
14.75	2.6
15	2.6
15.25	2.6
15.5	1.3
15.75	2.6
16	3.9
16.25	3.9
16.5	3.9
16.75	5.2
17	5.2
17.25	7.8
17.5	6.5
17.75	5.2
18	3.9
18.25	2.6
18.5	2.6
18.75	1.3
19	1.3
19.25	1.3
19.5	1.3
19.75	1.3
20	1.3
20.25	2.6
20.5	1.3
20.75	1.3
21	1.3
21.25	2.6
21.5	2.6
21.75	2.6
22	3.9
22.25	3.9
22.5	2.6
22.75	2.6
23	1.3
23.25	1.3
23.5	1.3
23.75	1.3
24	1.3
24.25	1.3
24.5	1.3
24.75	1.3
25	0
25.25	0
25.5	0
25.75	0
26	0
26.25	0
26.5	0
26.75	0
27	0
27.25	0
27.5	0
27.75	0
28	0
28.25	0
28.5	0
28.75	0
29	0
29.25	0
29.5	0
29.75	0
30	0
30.25	0
30.5	0
30.75	0
31	0
31.25	0
31.5	0
31.75	0
32	1.3
32.25	1.3
32.5	1.3
32.75	1.3
33	0
33.25	0
33.5	0
33.75	0
34	0
34.25	0
34.5	0
34.75	0
35	1.3
35.25	1.3
35.5	1.3
35.75	1.3
36	1.3
36.25	1.3
36.5	1.3
36.75	1.3
37	1.3
37.25	1.3
37.5	1.3
37.75	1.3
38	0
38.25	0
38.5	0
38.75	1.3
39	2.6
39.25	2.6
39.5	2.6
39.75	2.6
40	0
40.25	0
40.5	0
40.75	0
41	0
41.25	1.3
41.5	1.3
41.75	1.3
42	1.3
42.25	1.3
42.5	1.3
42.75	1.3
43	1.3
43.25	1.3
43.5	2.6
43.75	1.3
44	1.3
44.25	1.3
44.5	1.3
44.75	0
45	0
45.25	0
45.5	0
45.75	0
46	0
46.25	0
46.5	0
46.75	0
47	0
47.25	0
47.5	0
47.75	0
48	0
48.25	0
48.5	0
48.75	0
49	0
49.25	0
49.5	1.3
49.75	2.6
50	2.6
50.25	1.3
50.5	0
50.75	0
51	0
51.25	0
51.5	0
51.75	0
52	0
52.25	0
52.5	0
52.75	1.3
53	1.3
53.25	1.3
53.5	1.3
53.75	0
54	1.3
54.25	1.3
54.5	1.3
54.75	0
55	0
55.25	0
55.5	0
55.75	1.3
56	1.3
56.25	1.3
56.5	2.6
56.75	2.6
57	2.6
57.25	2.6
57.5	2.6
57.75	2.6
58	2.6
58.25	3.9
58.5	2.6
58.75	2.6
59	0
59.25	0
59.5	0
59.75	0
60	0
nan	nan
0	0
0.25	1.3
0.5	1.3
0.75	1.3
1	1.3
1.25	0
1.5	0
1.75	0
2	0
2.25	2.6
2.5	3.9
2.75	3.9
3	6.5
3.25	6.5
3.5	3.9
3.75	5.2
4	3.9
4.25	2.6
4.5	1.3
4.75	2.6
5	1.3
5.25	1.3
5.5	3.9
5.75	3.9
6	3.9
6.25	2.6
6.5	5.2
6.75	7.8
7	7.8
7.25	11.7
7.5	10.4
7.75	9.1
8	6.5
8.25	5.2
8.5	5.2
8.75	5.2
9	6.5
9.25	6.5
9.5	10.4
9.75	14.3
10	14.3
10.25	13
10.5	13
10.75	11.7
11	9.1
11.25	6.5
11.5	5.2
11.75	3.9
12	3.9
12.25	3.9
12.5	3.9
12.75	2.6
13	2.6
13.25	2.6
13.5	2.6
13.75	2.6
14	2.6
14.25	2.6
14.5	2.6
14.75	1.3
15	1.3
15.25	1.3
15.5	0
15.75	0
16	0
16.25	0
16.5	0
16.75	0
17	0
17.25	0
17.5	1.3
17.75	1.3
18	1.3
18.25	1.3
18.5	1.3
18.75	1.3
19	1.3
19.25	1.3
19.5	1.3
19.75	1.3
20	1.3
20.25	1.3
20.5	1.3
20.75	1.3
21	1.3
21.25	1.3
21.5	1.3
21.75	1.3
22	1.3
22.25	1.3
22.5	1.3
22.75	0
23	0
23.25	0
23.5	0
23.75	1.3
24	0
24.25	0
24.5	0
24.75	0
25	0
25.25	1.3
25.5	1.3
25.75	0
26	0
26.25	0
26.5	0
26.75	0
27	1.3
27.25	1.3
27.5	0
27.75	0
28	0
28.25	0
28.5	0
28.75	0
29	0
29.25	0
29.5	0
29.75	0
30	0
30.25	0
30.5	0
30.75	0
31	0
31.25	0
31.5	0
31.75	0
32	1.3
32.25	1.3
32.5	1.3
32.75	1.3
33	1.3
33.25	1.3
33.5	3.9
33.75	2.6
34	2.6
34.25	2.6
34.5	1.3
34.75	1.3
35	1.3
35.25	0
35.5	0
35.75	0
36	0
36.25	0
36.5	0
36.75	0
37	0
37.25	0
37.5	0
37.75	0
38	0
38.25	1.3
38.5	0
38.75	0
39	2.6
39.25	1.3
39.5	1.3
39.75	0
40	0
40.25	1.3
40.5	2.6
40.75	2.6
41	3.9
41.25	2.6
41.5	1.3
41.75	1.3
42	1.3
42.25	0
42.5	0
42.75	0
43	0
43.25	0
43.5	0
43.75	0
44	0
44.25	0
44.5	0
44.75	0
45	0
45.25	1.3
45.5	0
45.75	0
46	0
46.25	0
46.5	0
46.75	0
47	0
47.25	1.3
47.5	1.3
47.75	1.3
48	1.3
48.25	1.3
48.5	1.3
48.75	1.3
49	1.3
49.25	1.3
49.5	0
49.75	0
50	0
50.25	0
50.5	0
50.75	0
51	0
51.25	1.3
51.5	1.3
51.75	1.3
52	2.6
52.25	2.6
52.5	2.6
52.75	3.9
53	1.3
53.25	1.3
53.5	1.3
53.75	2.6
54	2.6
54.25	1.3
54.5	1.3
54.75	1.3
55	1.3
55.25	1.3
55.5	1.3
55.75	0
56	0
56.25	0
56.5	0
56.75	0
57	0
57.25	0
57.5	0
57.75	0
58	0
58.25	0
58.5	1.3
58.75	1.3
59	1.3
59.25	1.3
59.5	0
59.75	1.3
60	1.3
nan	nan
0	0
0.25	1.3
0.5	1.3
0.75	1.3
1	0
1.25	1.3
1.5	1.3
1.75	2.6
2	2.6
2.25	2.6
2.5	2.6
2.75	1.3
3	3.9
3.25	3.9
3.5	1.3
3.75	1.3
4	0
4.25	1.3
4.5	1.3
4.75	1.3
5	1.3
5.25	2.6
5.5	1.3
5.75	2.6
6	5.2
6.25	3.9
6.5	2.6
6.75	0
7	0
7.25	0
7.5	1.3
7.75	1.3
8	2.6
8.25	1.3
8.5	0
8.75	0
9	0
9.25	0
9.5	0
9.75	0
10	0
10.25	1.3
10.5	0
10.75	1.3
11	1.3
11.25	0
11.5	0
11.75	1.3
12	2.6
12.25	3.9
12.5	3.9
12.75	2.6
13	2.6
13.25	1.3
13.5	3.9
13.75	5.2
14	6.5
14.25	9.1
14.5	13
14.75	10.4
15	10.4
15.25	7.8
15.5	6.5
15.75	6.5
16	6.5
16.25	2.6
16.5	3.9
16.75	6.5
17	7.8
17.25	10.4
17.5	10.4
17.75	9.1
18	10.4
18.25	6.5
18.5	7.8
18.75	9.1
19	7.8
19.25	7.8
19.5	5.2
19.75	6.5
20	3.9
20.25	5.2
20.5	5.2
20.75	2.6
21	5.2
21.25	3.9
21.5	1.3
21.75	1.3
22	1.3
22.25	1.3
22.5	0
22.75	0
23	0
23.25	0
23.5	0
23.75	0
24	0
24.25	0
24.5	0
24.75	1.3
25	2.6
25.25	2.6
25.5	2.6
25.75	2.6
26	2.6
26.25	2.6
26.5	1.3
26.75	2.6
27	2.6
27.25	3.9
27.5	3.9
27.75	3.9
28	3.9
28.25	3.9
28.5	2.6
28.75	2.6
29	2.6
29.25	1.3
29.5	1.3
29.75	1.3
30	1.3
30.25	1.3
30.5	2.6
30.75	2.6
31	2.6
31.25	1.3
31.5	5.2
31.75	2.6
32	2.6
32.25	1.3
32.5	1.3
32.75	0
33	0
33.25	0
33.5	0
33.75	0
34	0
34.25	0
34.5	0
34.75	0
35	0
35.25	0
35.5	0
35.75	0
36	1.3
36.25	2.6
36.5	2.6
36.75	1.3
37	1.3
37.25	1.3
37.5	0
37.75	0
38	0
38.25	0
38.5	0
38.75	0
39	0
39.25	0
39.5	1.3
39.75	1.3
40	1.3
40.25	0
40.5	0
40.75	0
41	0
41.25	0
41.5	0
41.75	0
42	0
42.25	0
42.5	0
42.75	0
43	0
43.25	0
43.5	0
43.75	0
44	0
44.25	0
44.5	0
44.75	0
45	0
45.25	0
45.5	1.3
45.75	3.9
46	3.9
46.25	3.9
46.5	1.3
46.75	1.3
47	1.3
47.25	0
47.5	0
47.75	0
48	0
48.25	0
48.5	1.3
48.75	1.3
49	1.3
49.25	0
49.5	0
49.75	0
50	0
50.25	0
50.5	0
50.75	0
51	0
51.25	0
51.5	0
51.75	1.3
52	0
52.25	0
52.5	0
52.75	0
53	1.3
53.25	1.3
53.5	1.3
53.75	0
54	0
54.25	1.3
54.5	1.3
54.75	1.3
55	1.3
55.25	1.3
55.5	1.3
55.75	1.3
56	1.3
56.25	1.3
56.5	1.3
56.75	0
57	0
57.25	0
57.5	0
57.75	0
58	1.3
58.25	1.3
58.5	1.3
58.75	0
59	1.3
59.25	1.3
59.5	1.3
59.75	1.3
60	1.3
nan	nan
0	0
0.25	1.3
0.5	1.3
0.75	1.3
1	3.9
1.25	3.9
1.5	3.9
1.75	3.9
2	3.9
2.25	2.6
2.5	3.9
2.75	2.6
3	3.9
3.25	2.6
3.5	3.9
3.75	3.9
4	5.2
4.25	1.3
4.5	2.6
4.75	0
5	2.6
5.25	3.9
5.5	2.6
5.75	3.9
6	3.9
6.25	3.9
6.5	3.9
6.75	5.2
7	2.6
7.25	3.9
7.5	6.5
7.75	7.8
8	9.1
8.25	10.4
8.5	14.3
8.75	14.3
9	13
9.25	10.4
9.5	11.7
9.75	7.8
10	6.5
10.25	5.2
10.5	6.5
10.75	7.8
11	6.5
11.25	9.1
11.5	10.4
11.75	10.4
12	11.7
12.25	13
12.5	11.7
12.75	10.4
13	10.4
13.25	6.5
13.5	3.9
13.75	3.9
14	3.9
14.25	2.6
14.5	1.3
14.75	1.3
15	1.3
15.25	0
15.5	0
15.75	0
16	0
16.25	0
16.5	0
16.75	0
17	0
17.25	1.3
17.5	1.3
17.75	1.3
18	1.3
18.25	1.3
18.5	1.3
18.75	1.3
19	1.3
19.25	1.3
19.5	1.3
19.75	1.3
20	1.3
20.25	2.6
20.5	2.6
20.75	2.6
21	1.3
21.25	1.3
21.5	2.6
21.75	2.6
22	1.3
22.25	1.3
22.5	0
22.75	1.3
23	1.3
23.25	2.6
23.5	2.6
23.75	2.6
24	0
24.25	0
24.5	0
24.75	0
25	0
25.25	0
25.5	0
25.75	0
26	0
26.25	0
26.5	1.3
26.75	1.3
27	0
27.25	0
27.5	0
27.75	0
28	0
28.25	0
28.5	0
28.75	0
29	0
29.25	0
29.5	0
29.75	0
30	0
30.25	0
30.5	0
30.75	0
31	0
31.25	0
31.5	0
31.75	1.3
32	1.3
32.25	0
32.5	0
32.75	1.3
33	1.3
33.25	1.3
33.5	1.3
33.75	2.6
34	1.3
34.25	1.3
34.5	1.3
34.75	1.3
35	1.3
35.25	1.3
35.5	1.3
35.75	0
36	0
36.25	0
36.5	0
36.75	0
37	0
37.25	1.3
37.5	1.3
37.75	0
38	0
38.25	0
38.5	0
38.75	0
39	0
39.25	0
39.5	1.3
39.75	1.3
40	2.6
40.25	2.6
40.5	3.9
40.75	1.3
41	0
41.25	0
41.5	1.3
41.75	0
42	0
42.25	0
42.5	2.6
42.75	2.6
43	1.3
43.25	2.6
43.5	1.3
43.75	1.3
44	1.3
44.25	1.3
44.5	1.3
44.75	1.3
45	1.3
45.25	1.3
45.5	0
45.75	1.3
46	0
46.25	0
46.5	1.3
46.75	1.3
47	1.3
47.25	1.3
47.5	1.3
47.75	1.3
48	1.3
48.25	1.3
48.5	1.3
48.75	1.3
49	1.3
49.25	0
49.5	0
49.75	0
50	0
50.25	0
50.5	0
50.75	0
51	0
51.25	0
51.5	0
51.75	0
52	0
52.25	0
52.5	0
52.75	0
53	0
53.25	1.3
53.5	1.3
53.75	1.3
54	1.3
54.25	1.3
54.5	1.3
54.75	1.3
55	1.3
55.25	1.3
55.5	1.3
55.75	1.3
56	1.3
56.25	1.3
56.5	1.3
56.75	1.3
57	1.3
57.25	1.3
57.5	1.3
57.75	1.3
58	1.3
58.25	1.3
58.5	1.3
58.75	1.3
59	0
59.25	1.3
59.5	1.3
59.75	0
60	0
nan	nan
0	0
0.25	0
0.5	2.6
0.75	1.3
1	1.3
1.25	0
1.5	0
1.75	2.6
2	2.6
2.25	2.6
2.5	1.3
2.75	0
3	0
3.25	0
3.5	1.3
3.75	0
4	0
4.25	0
4.5	0
4.75	0
5	0
5.25	1.3
5.5	1.3
5.75	2.6
6	5.2
6.25	5.2
6.5	5.2
6.75	7.8
7	7.8
7.25	5.2
7.5	6.5
7.75	2.6
8	3.9
8.25	2.6
8.5	6.5
8.75	3.9
9	6.5
9.25	3.9
9.5	2.6
9.75	3.9
10	3.9
10.25	3.9
10.5	3.9
10.75	3.9
11	2.6
11.25	1.3
11.5	3.9
11.75	6.5
12	7.8
12.25	9.1
12.5	9.1
12.75	9.1
13	7.8
13.25	10.4
13.5	9.1
13.75	5.2
14	1.3
14.25	2.6
14.5	1.3
14.75	2.6
15	2.6
15.25	5.2
15.5	6.5
15.75	6.5
16	3.9
16.25	2.6
16.5	1.3
16.75	1.3
17	0
17.25	1.3
17.5	1.3
17.75	1.3
18	2.6
18.25	2.6
18.5	0
18.75	0
19	0
19.25	1.3
19.5	2.6
19.75	1.3
20	1.3
20.25	0
20.5	1.3
20.75	1.3
21	1.3
21.25	0
21.5	0
21.75	0
22	0
22.25	0
22.5	0
22.75	1.3
23	2.6
23.25	2.6
23.5	1.3
23.75	1.3
24	2.6
24.25	1.3
24.5	2.6
24.75	1.3
25	2.6
25.25	2.6
25.5	2.6
25.75	1.3
26	0
26.25	0
26.5	0
26.75	0
27	1.3
27.25	1.3
27.5	1.3
27.75	1.3
28	1.3
28.25	0
28.5	0
28.75	0
29	1.3
29.25	1.3
29.5	0
29.75	0
30	0
30.25	0
30.5	0
30.75	0
31	0
31.25	0
31.5	0
31.75	0
32	0
32.25	0
32.5	0
32.75	0
33	0
33.25	0
33.5	0
33.75	0
34	0
34.25	0
34.5	1.3
34.75	1.3
35	1.3
35.25	1.3
35.5	2.6
35.75	1.3
36	1.3
36.25	2.6
36.5	2.6
36.75	2.6
37	3.9
37.25	3.9
37.5	2.6
37.75	1.3
38	1.3
38.25	1.3
38.5	1.3
38.75	1.3
39	1.3
39.25	2.6
39.5	2.6
39.75	2.6
40	2.6
40.25	1.3
40.5	0
40.75	0
41	0
41.25	0
41.5	0
41.75	0
42	0
42.25	0
42.5	0
42.75	0
43	0
43.25	0
43.5	0
43.75	0
44	0
44.25	0
44.5	0
44.75	0
45	0
45.25	0
45.5	2.6
45.75	2.6
46	1.3
46.25	1.3
46.5	1.3
46.75	1.3
47	1.3
47.25	1.3
47.5	0
47.75	0
48	0
48.25	0
48.5	0
48.75	0
49	0
49.25	0
49.5	0
49.75	0
50	0
50.25	0
50.5	1.3
50.75	1.3
51	1.3
51.25	1.3
51.5	1.3
51.75	1.3
52	0
52.25	1.3
52.5	1.3
52.75	1.3
53	1.3
53.25	1.3
53.5	1.3
53.75	1.3
54	1.3
54.25	1.3
54.5	1.3
54.75	1.3
55	0
55.25	0
55.5	0
55.75	0
56	1.3
56.25	0
56.5	0
56.75	0
57	1.3
57.25	1.3
57.5	1.3
57.75	1.3
58	2.6
58.25	3.9
58.5	3.9
58.75	1.3
59	0
59.25	0
59.5	0
59.75	0
60	0
nan	nan
0	0
0.25	1.3
0.5	2.6
0.75	1.3
1	1.3
1.25	1.3
1.5	1.3
1.75	1.3
2	0
2.25	1.3
2.5	0
2.75	2.6
3	2.6
3.25	5.2
3.5	6.5
3.75	3.9
4	5.2
4.25	5.2
4.5	3.9
4.75	3.9
5	3.9
5.25	1.3
5.5	2.6
5.75	5.2
6	2.6
6.25	2.6
6.5	1.3
6.75	3.9
7	3.9
7.25	6.5
7.5	6.5
7.75	3.9
8	6.5
8.25	6.5
8.5	3.9
8.75	6.5
9	3.9
9.25	2.6
9.5	3.9
9.75	2.6
10	1.3
10.25	1.3
10.5	1.3
10.75	5.2
11	5.2
11.25	7.8
11.5	6.5
11.75	7.8
12	9.1
12.25	7.8
12.5	2.6
12.75	1.3
13	2.6
13.25	3.9
13.5	1.3
13.75	3.9
14	7.8
14.25	7.8
14.5	7.8
14.75	11.7
15	5.2
15.25	7.8
15.5	6.5
15.75	6.5
16	5.2
16.25	3.9
16.5	2.6
16.75	2.6
17	7.8
17.25	5.2
17.5	7.8
17.75	6.5
18	5.2
18.25	7.8
18.5	7.8
18.75	7.8
19	6.5
19.25	9.1
19.5	9.1
19.75	6.5
20	3.9
20.25	3.9
20.5	5.2
20.75	3.9
21	1.3
21.25	1.3
21.5	1.3
21.75	1.3
22	1.3
22.25	1.3
22.5	1.3
22.75	1.3
23	1.3
23.25	0
23.5	0
23.75	0
24	0
24.25	1.3
24.5	1.3
24.75	2.6
25	1.3
25.25	1.3
25.5	1.3
25.75	1.3
26	1.3
26.25	1.3
26.5	1.3
26.75	1.3
27	1.3
27.25	0
27.5	0
27.75	0
28	0
28.25	0
28.5	0
28.75	0
29	0
29.25	0
29.5	0
29.75	0
30	0
30.25	0
30.5	0
30.75	0
31	0
31.25	0
31.5	2.6
31.75	3.9
32	3.9
32.25	2.6
32.5	2.6
32.75	1.3
33	1.3
33.25	1.3
33.5	1.3
33.75	1.3
34	1.3
34.25	1.3
34.5	1.3
34.75	1.3
35	1.3
35.25	1.3
35.5	1.3
35.75	1.3
36	1.3
36.25	1.3
36.5	1.3
36.75	1.3
37	1.3
37.25	1.3
37.5	1.3
37.75	0
38	1.3
38.25	1.3
38.5	0
38.75	0
39	0
39.25	0
39.5	0
39.75	0
40	0
40.25	0
40.5	0
40.75	0
41	0
41.25	0
41.5	0
41.75	0
42	0
42.25	0
42.5	0
42.75	0
43	0
43.25	0
43.5	0
43.75	0
44	0
44.25	0
44.5	0
44.75	0
45	0
45.25	0
45.5	0
45.75	0
46	0
46.25	1.3
46.5	1.3
46.75	1.3
47	1.3
47.25	1.3
47.5	0
47.75	0
48	1.3
48.25	1.3
48.5	0
48.75	0
49	0
49.25	0
49.5	0
49.75	1.3
50	1.3
50.25	1.3
50.5	1.3
50.75	0
51	0
51.25	0
51.5	0
51.75	0
52	0
52.25	0
52.5	0
52.75	0
53	0
53.25	0
53.5	0
53.75	0
54	0
54.25	0
54.5	0
54.75	0
55	0
55.25	1.3
55.5	1.3
55.75	1.3
56	1.3
56.25	1.3
56.5	2.6
56.75	2.6
57	2.6
57.25	2.6
57.5	1.3
57.75	2.6
58	0
58.25	0
58.5	0
58.75	0
59	0
59.25	0
59.5	0
59.75	0
60	0
nan	nan
0	0
0.25	0
0.5	0
0.75	1.3
1	3.9
1.25	1.3
1.5	1.3
1.75	1.3
2	2.6
2.25	2.6
2.5	2.6
2.75	3.9
3	3.9
3.25	2.6
3.5	2.6
3.75	2.6
4	3.9
4.25	3.9
4.5	3.9
4.75	3.9
5	5.2
5.25	5.2
5.5	7.8
5.75	7.8
6	7.8
6.25	9.1
6.5	9.1
6.75	7.8
7	9.1
7.25	9.1
7.5	9.1
7.75	9.1
8	7.8
8.25	7.8
8.5	10.4
8.75	10.4
9	10.4
9.25	9.1
9.5	5.2
9.75	3.9
10	7.8
10.25	5.2
10.5	5.2
10.75	3.9
11	3.9
11.25	5.2
11.5	5.2
11.75	3.9
12	5.2
12.25	3.9
12.5	5.2
12.75	5.2
13	3.9
13.25	3.9
13.5	3.9
13.75	2.6
14	2.6
14.25	2.6
14.5	1.3
14.75	0
15	0
15.25	0
15.5	0
15.75	0
16	0
16.25	0
16.5	1.3
16.75	0
17	0
17.25	0
17.5	1.3
17.75	0
18	0
18.25	0
18.5	0
18.75	0
19	0
19.25	1.3
19.5	2.6
19.75	3.9
20	3.9
20.25	1.3
20.5	0
20.75	0
21	0
21.25	0
21.5	0
21.75	0
22	0
22.25	0
22.5	0
22.75	0
23	0
23.25	0
23.5	0
23.75	0
24	0
24.25	0
24.5	0
24.75	1.3
25	1.3
25.25	1.3
25.5	1.3
25.75	1.3
26	1.3
26.25	1.3
26.5	0
26.75	0
27	0
27.25	0
27.5	0
27.75	0
28	0
28.25	0
28.5	0
28.75	0
29	1.3
29.25	1.3
29.5	1.3
29.75	1.3
30	1.3
30.25	1.3
30.5	1.3
30.75	0
31	0
31.25	0
31.5	0
31.75	0
32	0
32.25	0
32.5	0
32.75	1.3
33	1.3
33.25	1.3
33.5	1.3
33.75	1.3
34	1.3
34.25	2.6
34.5	1.3
34.75	1.3
35	1.3
35.25	0
35.5	0
35.75	0
36	0
36.25	0
36.5	0
36.75	0
37	0
37.25	0
37.5	0
37.75	0
38	0
38.25	0
38.5	0
38.75	0
39	0
39.25	0
39.5	0
39.75	0
40	0
40.25	0
40.5	0
40.75	0
41	1.3
41.25	1.3
41.5	1.3
41.75	1.3
42	0
42.25	0
42.5	0
42.75	0
43	0
43.25	0
43.5	0
43.75	0
44	0
44.25	0
44.5	0
44.75	0
45	0
45.25	0
45.5	0
45.75	0
46	0
46.25	0
46.5	0
46.75	0
47	0
47.25	0
47.5	0
47.75	0
48	0
48.25	0
48.5	0
48.75	1.3
49	2.6
49.25	2.6
49.5	2.6
49.75	1.3
50	2.6
50.25	2.6
50.5	1.3
50.75	2.6
51	1.3
51.25	1.3
51.5	3.9
51.75	3.9
52	2.6
52.25	1.3
52.5	1.3
52.75	1.3
53	0
53.25	0
53.5	1.3
53.75	1.3
54	1.3
54.25	1.3
54.5	1.3
54.75	2.6
55	3.9
55.25	3.9
55.5	3.9
55.75	2.6
56	2.6
56.25	1.3
56.5	1.3
56.75	1.3
57	1.3
57.25	1.3
57.5	1.3
57.75	0
58	0
58.25	0
58.5	0
58.75	0
59	0
59.25	0
59.5	0
59.75	0
60	0
nan	nan
0	0
0.25	0
0.5	1.3
0.75	1.3
1	1.3
1.25	1.3
1.5	1.3
1.75	1.3
2	1.3
2.25	0
2.5	2.6
2.75	1.3
3	1.3
3.25	1.3
3.5	1.3
3.75	3.9
4	3.9
4.25	1.3
4.5	2.6
4.75	2.6
5	2.6
5.25	2.6
5.5	1.3
5.75	2.6
6	1.3
6.25	1.3
6.5	1.3
6.75	1.3
7	1.3
7.25	1.3
7.5	1.3
7.75	0
8	0
8.25	0
8.5	0
8.75	1.3
9	1.3
9.25	0
9.5	0
9.75	1.3
10	1.3
10.25	0
10.5	0
10.75	1.3
11	2.6
11.25	1.3
11.5	3.9
11.75	5.2
12	5.2
12.25	7.8
12.5	6.5
12.75	3.9
13	5.2
13.25	7.8
13.5	9.1
13.75	10.4
14	7.8
14.25	5.2
14.5	9.1
14.75	6.5
15	2.6
15.25	2.6
15.5	5.2
[truncated: 51,252 more rows]
