# Supplementary material for: From deterministic to fuzzy decision-making in artificial cells
Source: Nat Commun. 2020 Nov 6;11:5648. doi: 10.1038/s41467-020-19395-4 (PMC7648101; doi:10.1038/s41467-020-19395-4)
Supplement: Supplementary file 4 — Source Data [file 41467_2020_19395_MOESM4_ESM.zip › source-data/stochastic-simulations/out/koff/2.5min/dp-kon15.txt]

# Time	(TL).ParticleFlux
0	0
0.25	0
0.5	0
0.75	1.3
1	1.3
1.25	1.3
1.5	1.3
1.75	1.3
2	1.3
2.25	1.3
2.5	2.6
2.75	2.6
3	2.6
3.25	6.5
3.5	5.2
3.75	3.9
4	3.9
4.25	3.9
4.5	3.9
4.75	3.9
5	3.9
5.25	3.9
5.5	7.8
5.75	6.5
6	5.2
6.25	6.5
6.5	6.5
6.75	7.8
7	6.5
7.25	3.9
7.5	3.9
7.75	3.9
8	3.9
8.25	3.9
8.5	5.2
8.75	6.5
9	6.5
9.25	7.8
9.5	7.8
9.75	7.8
10	6.5
10.25	6.5
10.5	6.5
10.75	7.8
11	7.8
11.25	6.5
11.5	6.5
11.75	5.2
12	5.2
12.25	3.9
12.5	2.6
12.75	5.2
13	3.9
13.25	3.9
13.5	3.9
13.75	3.9
14	3.9
14.25	5.2
14.5	3.9
14.75	3.9
15	3.9
15.25	3.9
15.5	2.6
15.75	2.6
16	0
16.25	0
16.5	0
16.75	0
17	0
17.25	0
17.5	2.6
17.75	2.6
18	3.9
18.25	3.9
18.5	2.6
18.75	2.6
19	2.6
19.25	2.6
19.5	2.6
19.75	1.3
20	1.3
20.25	1.3
20.5	0
20.75	0
21	0
21.25	1.3
21.5	2.6
21.75	3.9
22	3.9
22.25	3.9
22.5	6.5
22.75	5.2
23	5.2
23.25	5.2
23.5	6.5
23.75	6.5
24	7.8
24.25	5.2
24.5	6.5
24.75	3.9
25	2.6
25.25	2.6
25.5	2.6
25.75	2.6
26	2.6
26.25	2.6
26.5	2.6
26.75	2.6
27	2.6
27.25	5.2
27.5	5.2
27.75	3.9
28	3.9
28.25	3.9
28.5	2.6
28.75	2.6
29	2.6
29.25	5.2
29.5	6.5
29.75	6.5
30	5.2
30.25	3.9
30.5	3.9
30.75	2.6
31	2.6
31.25	2.6
31.5	2.6
31.75	2.6
32	2.6
32.25	2.6
32.5	3.9
32.75	3.9
33	5.2
33.25	6.5
33.5	6.5
33.75	7.8
34	7.8
34.25	6.5
34.5	6.5
34.75	5.2
35	3.9
35.25	3.9
35.5	5.2
35.75	5.2
36	5.2
36.25	6.5
36.5	6.5
36.75	5.2
37	6.5
37.25	7.8
37.5	5.2
37.75	5.2
38	6.5
38.25	5.2
38.5	3.9
38.75	3.9
39	2.6
39.25	3.9
39.5	5.2
39.75	5.2
40	6.5
40.25	6.5
40.5	7.8
40.75	6.5
41	6.5
41.25	6.5
41.5	6.5
41.75	6.5
42	9.1
42.25	7.8
42.5	6.5
42.75	6.5
43	5.2
43.25	3.9
43.5	5.2
43.75	3.9
44	3.9
44.25	5.2
44.5	5.2
44.75	5.2
45	6.5
45.25	6.5
45.5	6.5
45.75	6.5
46	5.2
46.25	5.2
46.5	3.9
46.75	3.9
47	6.5
47.25	6.5
47.5	6.5
47.75	6.5
48	3.9
48.25	3.9
48.5	2.6
48.75	5.2
49	5.2
49.25	3.9
49.5	2.6
49.75	3.9
50	3.9
50.25	2.6
50.5	1.3
50.75	2.6
51	2.6
51.25	2.6
51.5	1.3
51.75	1.3
52	1.3
52.25	2.6
52.5	2.6
52.75	5.2
53	6.5
53.25	5.2
53.5	5.2
53.75	5.2
54	6.5
54.25	7.8
54.5	7.8
54.75	7.8
55	9.1
55.25	7.8
55.5	9.1
55.75	6.5
56	5.2
56.25	6.5
56.5	7.8
56.75	5.2
57	5.2
57.25	2.6
57.5	2.6
57.75	3.9
58	3.9
58.25	3.9
58.5	6.5
58.75	5.2
59	5.2
59.25	5.2
59.5	5.2
59.75	5.2
60	5.2
nan	nan
0	0
0.25	0
0.5	1.3
0.75	5.2
1	5.2
1.25	5.2
1.5	5.2
1.75	5.2
2	5.2
2.25	5.2
2.5	3.9
2.75	3.9
3	3.9
3.25	2.6
3.5	2.6
3.75	3.9
4	3.9
4.25	3.9
4.5	3.9
4.75	3.9
5	3.9
5.25	2.6
5.5	2.6
5.75	2.6
6	3.9
6.25	2.6
6.5	3.9
6.75	2.6
7	2.6
7.25	1.3
7.5	1.3
7.75	2.6
8	0
8.25	0
8.5	0
8.75	1.3
9	1.3
9.25	1.3
9.5	2.6
9.75	2.6
10	1.3
10.25	1.3
10.5	1.3
10.75	1.3
11	1.3
11.25	2.6
11.5	2.6
11.75	2.6
12	2.6
12.25	2.6
12.5	5.2
12.75	5.2
13	5.2
13.25	6.5
13.5	7.8
13.75	5.2
14	5.2
14.25	3.9
14.5	3.9
14.75	5.2
15	6.5
15.25	5.2
15.5	5.2
15.75	6.5
16	3.9
16.25	3.9
16.5	2.6
16.75	2.6
17	2.6
17.25	2.6
17.5	2.6
17.75	2.6
18	2.6
18.25	3.9
18.5	2.6
18.75	3.9
19	3.9
19.25	5.2
19.5	6.5
19.75	6.5
20	7.8
20.25	9.1
20.5	10.4
20.75	10.4
21	10.4
21.25	7.8
21.5	7.8
21.75	6.5
22	6.5
22.25	3.9
22.5	3.9
22.75	5.2
23	6.5
23.25	5.2
23.5	5.2
23.75	5.2
24	5.2
24.25	5.2
24.5	3.9
24.75	3.9
25	5.2
25.25	5.2
25.5	2.6
25.75	5.2
26	5.2
26.25	5.2
26.5	5.2
26.75	5.2
27	3.9
27.25	2.6
27.5	2.6
27.75	2.6
28	1.3
28.25	2.6
28.5	1.3
28.75	1.3
29	2.6
29.25	2.6
29.5	2.6
29.75	1.3
30	1.3
30.25	1.3
30.5	1.3
30.75	1.3
31	1.3
31.25	2.6
31.5	2.6
31.75	2.6
32	3.9
32.25	3.9
32.5	1.3
32.75	1.3
33	1.3
33.25	1.3
33.5	1.3
33.75	1.3
34	1.3
34.25	1.3
34.5	0
34.75	1.3
35	1.3
35.25	0
35.5	0
35.75	0
36	0
36.25	1.3
36.5	1.3
36.75	1.3
37	1.3
37.25	1.3
37.5	1.3
37.75	1.3
38	1.3
38.25	2.6
38.5	2.6
38.75	2.6
39	1.3
39.25	1.3
39.5	1.3
39.75	1.3
40	3.9
40.25	6.5
40.5	6.5
40.75	6.5
41	3.9
41.25	2.6
41.5	3.9
41.75	3.9
42	3.9
42.25	3.9
42.5	3.9
42.75	3.9
43	3.9
43.25	5.2
43.5	6.5
43.75	6.5
44	6.5
44.25	6.5
44.5	5.2
44.75	2.6
45	2.6
45.25	3.9
45.5	2.6
45.75	3.9
46	3.9
46.25	2.6
46.5	2.6
46.75	2.6
47	3.9
47.25	3.9
47.5	3.9
47.75	3.9
48	5.2
48.25	5.2
48.5	2.6
48.75	3.9
49	2.6
49.25	2.6
49.5	2.6
49.75	0
50	0
50.25	0
50.5	1.3
50.75	2.6
51	1.3
51.25	1.3
51.5	2.6
51.75	2.6
52	3.9
52.25	9.1
52.5	7.8
52.75	7.8
53	7.8
53.25	7.8
53.5	6.5
53.75	6.5
54	7.8
54.25	5.2
54.5	6.5
54.75	6.5
55	6.5
55.25	5.2
55.5	3.9
55.75	3.9
56	5.2
56.25	3.9
56.5	3.9
56.75	5.2
57	2.6
57.25	2.6
57.5	2.6
57.75	2.6
58	2.6
58.25	1.3
58.5	2.6
58.75	2.6
59	2.6
59.25	3.9
59.5	3.9
59.75	3.9
60	2.6
nan	nan
0	0
0.25	1.3
0.5	1.3
0.75	3.9
1	3.9
1.25	1.3
1.5	1.3
1.75	0
2	1.3
2.25	1.3
2.5	3.9
2.75	3.9
3	3.9
3.25	3.9
3.5	3.9
3.75	3.9
4	3.9
4.25	3.9
4.5	3.9
4.75	3.9
5	1.3
5.25	1.3
5.5	1.3
5.75	2.6
6	2.6
6.25	3.9
6.5	5.2
6.75	6.5
7	7.8
7.25	6.5
7.5	6.5
7.75	6.5
8	6.5
8.25	7.8
8.5	7.8
8.75	7.8
9	9.1
9.25	9.1
9.5	9.1
9.75	5.2
10	3.9
10.25	3.9
10.5	2.6
10.75	3.9
11	6.5
11.25	7.8
11.5	7.8
11.75	7.8
12	6.5
12.25	6.5
12.5	9.1
12.75	7.8
13	7.8
13.25	7.8
13.5	6.5
13.75	6.5
14	5.2
14.25	5.2
14.5	3.9
14.75	2.6
15	2.6
15.25	2.6
15.5	2.6
15.75	2.6
16	2.6
16.25	2.6
16.5	2.6
16.75	2.6
17	2.6
17.25	1.3
17.5	1.3
17.75	2.6
18	2.6
18.25	2.6
18.5	2.6
18.75	2.6
19	1.3
19.25	1.3
19.5	1.3
19.75	2.6
20	2.6
20.25	2.6
20.5	3.9
20.75	2.6
21	3.9
21.25	3.9
21.5	2.6
21.75	2.6
22	3.9
22.25	3.9
22.5	2.6
22.75	2.6
23	5.2
23.25	5.2
23.5	2.6
23.75	2.6
24	1.3
24.25	1.3
24.5	0
24.75	0
25	1.3
25.25	1.3
25.5	1.3
25.75	1.3
26	2.6
26.25	3.9
26.5	2.6
26.75	2.6
27	3.9
27.25	3.9
27.5	5.2
27.75	5.2
28	5.2
28.25	3.9
28.5	2.6
28.75	2.6
29	2.6
29.25	2.6
29.5	1.3
29.75	1.3
30	1.3
30.25	1.3
30.5	2.6
30.75	2.6
31	2.6
31.25	2.6
31.5	1.3
31.75	1.3
32	2.6
32.25	2.6
32.5	1.3
32.75	1.3
33	5.2
33.25	5.2
33.5	5.2
33.75	6.5
34	6.5
34.25	5.2
34.5	5.2
34.75	3.9
35	5.2
35.25	6.5
35.5	6.5
35.75	6.5
36	6.5
36.25	6.5
36.5	5.2
36.75	3.9
37	3.9
37.25	3.9
37.5	2.6
37.75	1.3
38	1.3
38.25	1.3
38.5	0
38.75	0
39	1.3
39.25	2.6
39.5	3.9
39.75	3.9
40	5.2
40.25	2.6
40.5	2.6
40.75	2.6
41	1.3
41.25	1.3
41.5	1.3
41.75	1.3
42	2.6
42.25	1.3
42.5	1.3
42.75	1.3
43	1.3
43.25	2.6
43.5	2.6
43.75	2.6
44	6.5
44.25	6.5
44.5	6.5
44.75	6.5
45	5.2
45.25	5.2
45.5	6.5
45.75	9.1
46	6.5
46.25	6.5
46.5	6.5
46.75	6.5
47	6.5
47.25	6.5
47.5	6.5
47.75	6.5
48	7.8
48.25	6.5
48.5	7.8
48.75	7.8
49	5.2
49.25	3.9
49.5	2.6
49.75	2.6
50	3.9
50.25	5.2
50.5	3.9
50.75	6.5
51	7.8
51.25	5.2
51.5	3.9
51.75	6.5
52	2.6
52.25	2.6
52.5	2.6
52.75	2.6
53	2.6
53.25	2.6
53.5	2.6
53.75	2.6
54	5.2
54.25	6.5
54.5	6.5
54.75	6.5
55	6.5
55.25	6.5
55.5	7.8
55.75	7.8
56	6.5
56.25	6.5
56.5	6.5
56.75	5.2
57	3.9
57.25	3.9
57.5	3.9
57.75	5.2
58	5.2
58.25	5.2
58.5	5.2
58.75	5.2
59	7.8
59.25	7.8
59.5	7.8
59.75	3.9
60	5.2
nan	nan
0	0
0.25	1.3
0.5	2.6
0.75	1.3
1	2.6
1.25	2.6
1.5	0
1.75	0
2	1.3
2.25	3.9
2.5	5.2
2.75	5.2
3	5.2
3.25	5.2
3.5	5.2
3.75	6.5
4	9.1
4.25	6.5
4.5	5.2
4.75	5.2
5	5.2
5.25	5.2
5.5	5.2
5.75	3.9
6	6.5
6.25	6.5
6.5	6.5
6.75	6.5
7	5.2
7.25	5.2
7.5	5.2
7.75	3.9
8	5.2
8.25	6.5
8.5	9.1
8.75	9.1
9	6.5
9.25	3.9
9.5	3.9
9.75	2.6
10	2.6
10.25	2.6
10.5	3.9
10.75	3.9
11	2.6
11.25	2.6
11.5	0
11.75	0
12	1.3
12.25	1.3
12.5	1.3
12.75	1.3
13	1.3
13.25	2.6
13.5	1.3
13.75	1.3
14	1.3
14.25	2.6
14.5	5.2
14.75	5.2
15	5.2
15.25	5.2
15.5	5.2
15.75	3.9
16	3.9
16.25	3.9
16.5	5.2
16.75	5.2
17	5.2
17.25	3.9
17.5	3.9
17.75	1.3
18	2.6
18.25	2.6
18.5	2.6
18.75	2.6
19	2.6
19.25	2.6
19.5	2.6
19.75	3.9
20	2.6
20.25	2.6
20.5	2.6
20.75	3.9
21	3.9
21.25	3.9
21.5	3.9
21.75	6.5
22	6.5
22.25	6.5
22.5	6.5
22.75	6.5
23	7.8
23.25	5.2
23.5	3.9
23.75	2.6
24	2.6
24.25	3.9
24.5	3.9
24.75	5.2
25	5.2
25.25	5.2
25.5	3.9
25.75	3.9
26	2.6
26.25	2.6
26.5	3.9
26.75	5.2
27	3.9
27.25	3.9
27.5	3.9
27.75	3.9
28	5.2
28.25	5.2
28.5	5.2
28.75	5.2
29	5.2
29.25	3.9
29.5	3.9
29.75	3.9
30	2.6
30.25	2.6
30.5	2.6
30.75	2.6
31	5.2
31.25	7.8
31.5	7.8
31.75	7.8
32	7.8
32.25	10.4
32.5	9.1
32.75	6.5
33	6.5
33.25	6.5
33.5	7.8
33.75	6.5
34	5.2
34.25	5.2
34.5	5.2
34.75	5.2
35	6.5
35.25	6.5
35.5	6.5
35.75	5.2
36	3.9
36.25	5.2
36.5	5.2
36.75	6.5
37	6.5
37.25	7.8
37.5	6.5
37.75	5.2
38	5.2
38.25	3.9
38.5	3.9
38.75	3.9
39	3.9
39.25	3.9
39.5	6.5
39.75	3.9
40	3.9
40.25	5.2
40.5	5.2
40.75	5.2
41	5.2
41.25	3.9
41.5	5.2
41.75	5.2
42	5.2
42.25	5.2
42.5	5.2
42.75	3.9
43	5.2
43.25	6.5
43.5	5.2
43.75	5.2
44	2.6
44.25	2.6
44.5	2.6
44.75	2.6
45	2.6
45.25	2.6
45.5	3.9
45.75	3.9
46	3.9
46.25	5.2
46.5	5.2
46.75	5.2
47	3.9
47.25	6.5
47.5	6.5
47.75	5.2
48	5.2
48.25	5.2
48.5	3.9
48.75	6.5
49	7.8
49.25	9.1
49.5	9.1
49.75	6.5
50	6.5
50.25	6.5
50.5	7.8
50.75	5.2
51	6.5
51.25	3.9
51.5	3.9
51.75	2.6
52	2.6
52.25	2.6
52.5	2.6
52.75	2.6
53	2.6
53.25	2.6
53.5	3.9
53.75	3.9
54	5.2
54.25	5.2
54.5	6.5
54.75	7.8
55	6.5
55.25	7.8
55.5	9.1
55.75	6.5
56	3.9
56.25	3.9
56.5	5.2
56.75	5.2
57	3.9
57.25	3.9
57.5	2.6
57.75	3.9
58	3.9
58.25	3.9
58.5	3.9
58.75	5.2
59	5.2
59.25	5.2
59.5	6.5
59.75	5.2
60	3.9
nan	nan
0	0
0.25	3.9
0.5	5.2
0.75	3.9
1	3.9
1.25	3.9
1.5	2.6
1.75	3.9
2	3.9
2.25	2.6
2.5	3.9
2.75	3.9
3	3.9
3.25	3.9
3.5	3.9
3.75	5.2
4	5.2
4.25	5.2
4.5	3.9
4.75	2.6
5	3.9
5.25	3.9
5.5	3.9
5.75	3.9
6	5.2
6.25	3.9
6.5	1.3
6.75	2.6
7	2.6
7.25	2.6
7.5	3.9
7.75	5.2
8	5.2
8.25	5.2
8.5	3.9
8.75	2.6
9	3.9
9.25	5.2
9.5	5.2
9.75	3.9
10	5.2
10.25	5.2
10.5	5.2
10.75	3.9
11	5.2
11.25	6.5
11.5	5.2
11.75	5.2
12	3.9
12.25	2.6
12.5	6.5
12.75	6.5
13	9.1
13.25	6.5
13.5	5.2
13.75	6.5
14	9.1
14.25	9.1
14.5	7.8
14.75	6.5
15	7.8
15.25	7.8
15.5	9.1
15.75	9.1
16	9.1
16.25	11.7
16.5	11.7
16.75	13
17	9.1
17.25	6.5
17.5	6.5
17.75	6.5
18	7.8
18.25	9.1
18.5	7.8
18.75	6.5
19	6.5
19.25	6.5
19.5	6.5
19.75	7.8
20	7.8
20.25	5.2
20.5	5.2
20.75	3.9
21	2.6
21.25	2.6
21.5	1.3
21.75	3.9
22	3.9
22.25	6.5
22.5	6.5
22.75	6.5
23	5.2
23.25	5.2
23.5	7.8
23.75	9.1
24	10.4
24.25	10.4
24.5	9.1
24.75	9.1
25	9.1
25.25	5.2
25.5	3.9
25.75	2.6
26	3.9
26.25	5.2
26.5	5.2
26.75	3.9
27	3.9
27.25	3.9
27.5	3.9
27.75	3.9
28	2.6
28.25	1.3
28.5	2.6
28.75	1.3
29	1.3
29.25	1.3
29.5	1.3
29.75	1.3
30	1.3
30.25	1.3
30.5	1.3
30.75	2.6
31	0
31.25	0
31.5	2.6
31.75	2.6
32	2.6
32.25	2.6
32.5	2.6
32.75	2.6
33	2.6
33.25	2.6
33.5	1.3
33.75	1.3
34	1.3
34.25	2.6
34.5	2.6
34.75	2.6
35	2.6
35.25	3.9
35.5	3.9
35.75	5.2
36	3.9
36.25	2.6
36.5	2.6
36.75	3.9
37	3.9
37.25	2.6
37.5	3.9
37.75	3.9
38	7.8
38.25	7.8
38.5	9.1
38.75	10.4
39	7.8
39.25	10.4
39.5	10.4
39.75	9.1
40	9.1
40.25	7.8
40.5	7.8
40.75	5.2
41	3.9
41.25	5.2
41.5	5.2
41.75	3.9
42	2.6
42.25	1.3
42.5	2.6
42.75	3.9
43	3.9
43.25	3.9
43.5	5.2
43.75	5.2
44	5.2
44.25	3.9
44.5	3.9
44.75	2.6
45	2.6
45.25	5.2
45.5	5.2
45.75	5.2
46	5.2
46.25	5.2
46.5	7.8
46.75	6.5
47	6.5
47.25	6.5
47.5	7.8
47.75	5.2
48	6.5
48.25	6.5
48.5	6.5
48.75	7.8
49	9.1
49.25	7.8
49.5	7.8
49.75	5.2
50	5.2
50.25	7.8
50.5	7.8
50.75	7.8
51	5.2
51.25	2.6
51.5	2.6
51.75	2.6
52	2.6
52.25	3.9
52.5	5.2
52.75	5.2
53	3.9
53.25	3.9
53.5	3.9
53.75	3.9
54	3.9
54.25	6.5
54.5	6.5
54.75	6.5
55	7.8
55.25	7.8
55.5	7.8
55.75	7.8
56	5.2
56.25	5.2
56.5	5.2
56.75	3.9
57	2.6
57.25	3.9
57.5	5.2
57.75	3.9
58	6.5
58.25	3.9
58.5	5.2
58.75	6.5
59	6.5
59.25	5.2
59.5	5.2
59.75	5.2
60	5.2
nan	nan
0	0
0.25	0
0.5	1.3
0.75	1.3
1	3.9
1.25	3.9
1.5	3.9
1.75	1.3
2	5.2
2.25	6.5
2.5	7.8
2.75	7.8
3	9.1
3.25	7.8
3.5	5.2
3.75	5.2
4	5.2
4.25	5.2
4.5	6.5
4.75	5.2
5	5.2
5.25	3.9
5.5	3.9
5.75	3.9
6	5.2
6.25	2.6
6.5	2.6
6.75	2.6
7	3.9
7.25	3.9
7.5	3.9
7.75	3.9
8	1.3
8.25	1.3
8.5	1.3
8.75	2.6
9	1.3
9.25	0
9.5	0
9.75	0
10	0
10.25	0
10.5	1.3
10.75	1.3
11	1.3
11.25	2.6
11.5	2.6
11.75	2.6
12	1.3
12.25	1.3
12.5	1.3
12.75	1.3
13	2.6
13.25	2.6
13.5	2.6
13.75	2.6
14	5.2
14.25	5.2
14.5	5.2
14.75	5.2
15	6.5
15.25	7.8
15.5	7.8
15.75	6.5
16	6.5
16.25	6.5
16.5	6.5
16.75	6.5
17	6.5
17.25	6.5
17.5	7.8
17.75	9.1
18	7.8
18.25	9.1
18.5	9.1
18.75	7.8
19	5.2
19.25	5.2
19.5	3.9
19.75	2.6
20	2.6
20.25	2.6
20.5	2.6
20.75	2.6
21	2.6
21.25	2.6
21.5	2.6
21.75	2.6
22	3.9
22.25	2.6
22.5	2.6
22.75	2.6
23	2.6
23.25	1.3
23.5	1.3
23.75	1.3
24	1.3
24.25	2.6
24.5	3.9
24.75	3.9
25	2.6
25.25	3.9
25.5	2.6
25.75	2.6
26	3.9
26.25	5.2
26.5	3.9
26.75	1.3
27	0
27.25	0
27.5	0
27.75	0
28	0
28.25	0
28.5	1.3
28.75	3.9
29	5.2
29.25	5.2
29.5	2.6
29.75	2.6
30	2.6
30.25	2.6
30.5	2.6
30.75	2.6
31	2.6
31.25	2.6
31.5	3.9
31.75	3.9
32	5.2
32.25	6.5
32.5	5.2
32.75	3.9
33	5.2
33.25	5.2
33.5	5.2
33.75	3.9
34	3.9
34.25	2.6
34.5	2.6
34.75	1.3
35	1.3
35.25	2.6
35.5	2.6
35.75	3.9
36	6.5
36.25	5.2
36.5	2.6
36.75	2.6
37	5.2
37.25	5.2
37.5	9.1
37.75	6.5
38	7.8
38.25	7.8
38.5	7.8
38.75	7.8
39	7.8
39.25	5.2
39.5	5.2
39.75	5.2
40	7.8
40.25	6.5
40.5	6.5
40.75	6.5
41	5.2
41.25	5.2
41.5	5.2
41.75	2.6
42	3.9
42.25	1.3
42.5	2.6
42.75	5.2
43	5.2
43.25	5.2
43.5	3.9
43.75	2.6
44	3.9
44.25	3.9
44.5	3.9
44.75	3.9
45	7.8
45.25	6.5
45.5	5.2
45.75	2.6
46	2.6
46.25	5.2
46.5	5.2
46.75	5.2
47	3.9
47.25	3.9
47.5	6.5
47.75	6.5
48	5.2
48.25	3.9
48.5	2.6
48.75	1.3
49	2.6
49.25	6.5
49.5	7.8
49.75	7.8
50	6.5
50.25	9.1
50.5	9.1
50.75	9.1
51	9.1
51.25	5.2
51.5	3.9
51.75	6.5
52	6.5
52.25	6.5
52.5	6.5
52.75	9.1
53	10.4
53.25	9.1
53.5	9.1
53.75	9.1
54	7.8
54.25	7.8
54.5	9.1
54.75	7.8
55	9.1
55.25	10.4
55.5	11.7
55.75	9.1
56	6.5
56.25	6.5
56.5	6.5
56.75	6.5
57	6.5
57.25	5.2
57.5	6.5
57.75	6.5
58	7.8
58.25	9.1
58.5	9.1
58.75	6.5
59	6.5
59.25	5.2
59.5	2.6
59.75	2.6
60	3.9
nan	nan
0	0
0.25	0
0.5	1.3
0.75	1.3
1	1.3
1.25	1.3
1.5	3.9
1.75	6.5
2	7.8
2.25	3.9
2.5	3.9
2.75	5.2
3	3.9
3.25	5.2
3.5	5.2
3.75	5.2
4	3.9
4.25	3.9
4.5	3.9
4.75	3.9
5	2.6
5.25	2.6
5.5	3.9
5.75	5.2
6	3.9
6.25	3.9
6.5	3.9
6.75	3.9
7	2.6
7.25	2.6
7.5	3.9
7.75	3.9
8	3.9
8.25	3.9
8.5	3.9
8.75	3.9
9	2.6
9.25	3.9
9.5	5.2
9.75	6.5
10	7.8
10.25	7.8
10.5	7.8
10.75	7.8
11	6.5
11.25	6.5
11.5	6.5
11.75	6.5
12	6.5
12.25	6.5
12.5	7.8
12.75	7.8
13	7.8
13.25	5.2
13.5	6.5
13.75	7.8
14	9.1
14.25	7.8
14.5	7.8
14.75	10.4
15	10.4
15.25	10.4
15.5	13
15.75	14.3
16	15.6
16.25	13
16.5	11.7
16.75	10.4
17	9.1
17.25	7.8
17.5	9.1
17.75	10.4
18	9.1
18.25	9.1
18.5	9.1
18.75	6.5
19	5.2
19.25	3.9
19.5	1.3
19.75	1.3
20	1.3
20.25	1.3
20.5	1.3
20.75	1.3
21	1.3
21.25	1.3
21.5	1.3
21.75	3.9
22	5.2
22.25	5.2
22.5	5.2
22.75	3.9
23	5.2
23.25	5.2
23.5	3.9
23.75	6.5
24	6.5
24.25	5.2
24.5	5.2
24.75	3.9
25	6.5
25.25	6.5
25.5	5.2
25.75	5.2
26	6.5
26.25	3.9
26.5	5.2
26.75	6.5
27	7.8
27.25	6.5
27.5	5.2
27.75	5.2
28	3.9
28.25	3.9
28.5	2.6
28.75	3.9
29	2.6
29.25	2.6
29.5	3.9
29.75	2.6
30	3.9
30.25	5.2
30.5	5.2
30.75	5.2
31	3.9
31.25	2.6
31.5	1.3
31.75	2.6
32	1.3
32.25	2.6
32.5	1.3
32.75	2.6
33	1.3
33.25	2.6
33.5	1.3
33.75	1.3
34	1.3
34.25	1.3
34.5	1.3
34.75	1.3
35	1.3
35.25	1.3
35.5	1.3
35.75	1.3
36	1.3
36.25	1.3
36.5	2.6
36.75	2.6
37	2.6
37.25	1.3
37.5	2.6
37.75	2.6
38	2.6
38.25	2.6
38.5	2.6
38.75	2.6
39	5.2
39.25	5.2
39.5	5.2
39.75	5.2
40	6.5
40.25	6.5
40.5	5.2
40.75	3.9
41	2.6
41.25	1.3
41.5	2.6
41.75	5.2
42	3.9
42.25	2.6
42.5	2.6
42.75	2.6
43	2.6
43.25	3.9
43.5	3.9
43.75	3.9
44	3.9
44.25	2.6
44.5	3.9
44.75	5.2
45	5.2
45.25	5.2
45.5	6.5
45.75	3.9
46	2.6
46.25	2.6
46.5	2.6
46.75	2.6
47	2.6
47.25	5.2
47.5	5.2
47.75	5.2
48	5.2
48.25	3.9
48.5	2.6
48.75	2.6
49	2.6
49.25	1.3
49.5	3.9
49.75	3.9
50	3.9
50.25	2.6
50.5	2.6
50.75	2.6
51	1.3
51.25	1.3
51.5	2.6
51.75	2.6
52	2.6
52.25	1.3
52.5	2.6
52.75	2.6
53	3.9
53.25	6.5
53.5	5.2
53.75	3.9
54	3.9
54.25	5.2
54.5	3.9
54.75	3.9
55	3.9
55.25	3.9
55.5	2.6
55.75	2.6
56	2.6
56.25	3.9
56.5	6.5
56.75	6.5
57	5.2
57.25	5.2
57.5	6.5
57.75	3.9
58	3.9
58.25	2.6
58.5	3.9
58.75	2.6
59	1.3
59.25	2.6
59.5	2.6
59.75	6.5
60	5.2
nan	nan
0	0
0.25	1.3
0.5	1.3
0.75	3.9
1	2.6
1.25	2.6
1.5	1.3
1.75	1.3
2	2.6
2.25	2.6
2.5	3.9
2.75	2.6
3	1.3
3.25	1.3
3.5	1.3
3.75	1.3
4	1.3
4.25	0
4.5	1.3
4.75	2.6
5	2.6
5.25	3.9
5.5	5.2
5.75	5.2
6	2.6
6.25	3.9
6.5	3.9
6.75	3.9
7	3.9
7.25	3.9
7.5	2.6
7.75	2.6
8	2.6
8.25	2.6
8.5	2.6
8.75	3.9
9	3.9
9.25	3.9
9.5	6.5
9.75	5.2
10	2.6
10.25	2.6
10.5	1.3
10.75	1.3
11	1.3
11.25	2.6
11.5	2.6
11.75	2.6
12	1.3
12.25	1.3
12.5	2.6
12.75	3.9
13	3.9
13.25	3.9
13.5	3.9
13.75	3.9
14	2.6
14.25	3.9
14.5	5.2
14.75	6.5
15	6.5
15.25	5.2
15.5	3.9
15.75	3.9
16	3.9
16.25	3.9
16.5	3.9
16.75	3.9
17	2.6
17.25	2.6
17.5	2.6
17.75	3.9
18	3.9
18.25	3.9
18.5	3.9
18.75	3.9
19	3.9
19.25	3.9
19.5	2.6
19.75	2.6
20	2.6
20.25	3.9
20.5	3.9
20.75	3.9
21	2.6
21.25	2.6
21.5	3.9
21.75	5.2
22	5.2
22.25	5.2
22.5	6.5
22.75	7.8
23	9.1
23.25	10.4
23.5	11.7
23.75	11.7
24	11.7
24.25	11.7
24.5	9.1
24.75	10.4
25	11.7
25.25	11.7
25.5	9.1
25.75	9.1
26	7.8
26.25	7.8
26.5	5.2
26.75	5.2
27	5.2
27.25	5.2
27.5	5.2
27.75	5.2
28	3.9
28.25	2.6
28.5	2.6
28.75	2.6
29	2.6
29.25	3.9
29.5	5.2
29.75	6.5
30	7.8
30.25	6.5
30.5	7.8
30.75	6.5
31	6.5
31.25	5.2
31.5	5.2
31.75	5.2
32	6.5
32.25	7.8
32.5	7.8
32.75	7.8
33	7.8
33.25	9.1
33.5	9.1
33.75	6.5
34	6.5
34.25	6.5
34.5	6.5
34.75	6.5
35	6.5
35.25	3.9
35.5	5.2
35.75	2.6
36	5.2
36.25	5.2
36.5	2.6
36.75	2.6
37	2.6
37.25	2.6
37.5	6.5
37.75	6.5
38	5.2
38.25	5.2
38.5	3.9
38.75	5.2
39	5.2
39.25	3.9
39.5	2.6
39.75	1.3
40	1.3
40.25	5.2
40.5	3.9
40.75	5.2
41	5.2
41.25	5.2
41.5	5.2
41.75	5.2
42	7.8
42.25	7.8
42.5	7.8
42.75	7.8
43	6.5
43.25	6.5
43.5	6.5
43.75	6.5
44	9.1
44.25	9.1
44.5	7.8
44.75	6.5
45	6.5
45.25	6.5
45.5	6.5
45.75	9.1
46	7.8
46.25	10.4
46.5	7.8
46.75	7.8
47	7.8
47.25	7.8
47.5	11.7
47.75	11.7
48	13
48.25	14.3
48.5	13
48.75	14.3
49	10.4
49.25	9.1
49.5	10.4
49.75	10.4
50	11.7
50.25	11.7
50.5	9.1
50.75	10.4
51	9.1
51.25	7.8
51.5	9.1
51.75	9.1
52	7.8
52.25	7.8
52.5	7.8
52.75	6.5
53	6.5
53.25	6.5
53.5	3.9
53.75	3.9
54	5.2
54.25	6.5
54.5	6.5
54.75	5.2
55	6.5
55.25	9.1
55.5	10.4
55.75	7.8
56	6.5
56.25	6.5
56.5	6.5
56.75	5.2
57	6.5
57.25	7.8
57.5	5.2
57.75	5.2
58	7.8
58.25	6.5
58.5	7.8
58.75	7.8
59	7.8
59.25	10.4
59.5	7.8
59.75	7.8
60	5.2
nan	nan
0	0
0.25	1.3
0.5	1.3
0.75	1.3
1	1.3
1.25	1.3
1.5	1.3
1.75	1.3
2	0
2.25	0
2.5	3.9
2.75	2.6
3	2.6
3.25	5.2
3.5	5.2
3.75	5.2
4	2.6
4.25	2.6
4.5	2.6
4.75	3.9
5	1.3
5.25	2.6
5.5	2.6
5.75	3.9
6	3.9
6.25	2.6
6.5	2.6
6.75	2.6
7	2.6
7.25	1.3
7.5	1.3
7.75	2.6
8	3.9
8.25	5.2
8.5	2.6
8.75	2.6
9	2.6
9.25	3.9
9.5	3.9
9.75	2.6
10	3.9
10.25	5.2
10.5	5.2
10.75	6.5
11	7.8
11.25	7.8
11.5	7.8
11.75	2.6
12	2.6
12.25	1.3
12.5	5.2
12.75	6.5
13	9.1
13.25	6.5
13.5	6.5
13.75	6.5
14	6.5
14.25	6.5
14.5	6.5
14.75	5.2
15	6.5
15.25	9.1
15.5	5.2
[truncated: 51,252 more rows]
