# Supplementary material for: From deterministic to fuzzy decision-making in artificial cells
Source: Nat Commun. 2020 Nov 6;11:5648. doi: 10.1038/s41467-020-19395-4 (PMC7648101; doi:10.1038/s41467-020-19395-4)
Supplement: Supplementary file 4 — Source Data [file 41467_2020_19395_MOESM4_ESM.zip › source-data/stochastic-simulations/out/koff/2.5min/dp-kon14.txt]

# Time	(TL).ParticleFlux
0	0
0.25	0
0.5	0
0.75	0
1	1.3
1.25	1.3
1.5	1.3
1.75	1.3
2	2.6
2.25	2.6
2.5	2.6
2.75	2.6
3	2.6
3.25	2.6
3.5	2.6
3.75	2.6
4	3.9
4.25	3.9
4.5	2.6
4.75	2.6
5	3.9
5.25	3.9
5.5	2.6
5.75	2.6
6	3.9
6.25	2.6
6.5	2.6
6.75	1.3
7	2.6
7.25	2.6
7.5	2.6
7.75	3.9
8	2.6
8.25	6.5
8.5	5.2
8.75	5.2
9	5.2
9.25	6.5
9.5	5.2
9.75	1.3
10	2.6
10.25	2.6
10.5	6.5
10.75	6.5
11	7.8
11.25	9.1
11.5	7.8
11.75	7.8
12	7.8
12.25	7.8
12.5	6.5
12.75	6.5
13	5.2
13.25	5.2
13.5	3.9
13.75	6.5
14	6.5
14.25	6.5
14.5	5.2
14.75	5.2
15	7.8
15.25	7.8
15.5	6.5
15.75	6.5
16	3.9
16.25	2.6
16.5	3.9
16.75	5.2
17	5.2
17.25	6.5
17.5	10.4
17.75	10.4
18	10.4
18.25	14.3
18.5	14.3
18.75	14.3
19	13
19.25	10.4
19.5	10.4
19.75	9.1
20	7.8
20.25	9.1
20.5	9.1
20.75	7.8
21	7.8
21.25	6.5
21.5	7.8
21.75	7.8
22	9.1
22.25	7.8
22.5	10.4
22.75	9.1
23	9.1
23.25	10.4
23.5	11.7
23.75	10.4
24	10.4
24.25	11.7
24.5	11.7
24.75	11.7
25	11.7
25.25	9.1
25.5	9.1
25.75	6.5
26	6.5
26.25	7.8
26.5	7.8
26.75	7.8
27	9.1
27.25	10.4
27.5	11.7
27.75	9.1
28	10.4
28.25	10.4
28.5	10.4
28.75	7.8
29	9.1
29.25	10.4
29.5	9.1
29.75	6.5
30	6.5
30.25	6.5
30.5	7.8
30.75	7.8
31	7.8
31.25	6.5
31.5	5.2
31.75	6.5
32	6.5
32.25	9.1
32.5	6.5
32.75	7.8
33	9.1
33.25	10.4
33.5	11.7
33.75	11.7
34	11.7
34.25	10.4
34.5	11.7
34.75	13
35	13
35.25	13
35.5	11.7
35.75	9.1
36	7.8
36.25	6.5
36.5	10.4
36.75	11.7
37	9.1
37.25	7.8
37.5	9.1
37.75	10.4
38	10.4
38.25	10.4
38.5	9.1
38.75	10.4
39	13
39.25	14.3
39.5	13
39.75	13
40	10.4
40.25	7.8
40.5	13
40.75	13
41	13
41.25	11.7
41.5	14.3
41.75	15.6
42	16.9
42.25	15.6
42.5	16.9
42.75	14.3
43	15.6
43.25	14.3
43.5	13
43.75	10.4
44	10.4
44.25	13
44.5	14.3
44.75	15.6
45	13
45.25	14.3
45.5	14.3
45.75	16.9
46	18.2
46.25	15.6
46.5	18.2
46.75	16.9
47	16.9
47.25	20.8
47.5	19.5
47.75	14.3
48	13
48.25	16.9
48.5	13
48.75	11.7
49	15.6
49.25	19.5
49.5	16.9
49.75	18.2
50	19.5
50.25	15.6
50.5	15.6
50.75	13
51	15.6
51.25	16.9
51.5	14.3
51.75	14.3
52	13
52.25	13
52.5	14.3
52.75	15.6
53	13
53.25	9.1
53.5	9.1
53.75	9.1
54	11.7
54.25	13
54.5	14.3
54.75	9.1
55	10.4
55.25	9.1
55.5	10.4
55.75	10.4
56	13
56.25	11.7
56.5	11.7
56.75	13
57	15.6
57.25	15.6
57.5	16.9
57.75	16.9
58	10.4
58.25	11.7
58.5	14.3
58.75	14.3
59	15.6
59.25	11.7
59.5	10.4
59.75	11.7
60	13
nan	nan
0	0
0.25	0
0.5	1.3
0.75	1.3
1	1.3
1.25	1.3
1.5	1.3
1.75	1.3
2	1.3
2.25	1.3
2.5	1.3
2.75	1.3
3	1.3
3.25	2.6
3.5	2.6
3.75	2.6
4	2.6
4.25	3.9
4.5	5.2
4.75	7.8
5	7.8
5.25	7.8
5.5	6.5
5.75	5.2
6	3.9
6.25	3.9
6.5	3.9
6.75	3.9
7	2.6
7.25	2.6
7.5	2.6
7.75	2.6
8	3.9
8.25	2.6
8.5	2.6
8.75	2.6
9	2.6
9.25	5.2
9.5	5.2
9.75	3.9
10	3.9
10.25	3.9
10.5	1.3
10.75	1.3
11	0
11.25	1.3
11.5	2.6
11.75	1.3
12	1.3
12.25	1.3
12.5	3.9
12.75	2.6
13	3.9
13.25	3.9
13.5	1.3
13.75	2.6
14	1.3
14.25	2.6
14.5	3.9
14.75	5.2
15	5.2
15.25	3.9
15.5	3.9
15.75	2.6
16	2.6
16.25	1.3
16.5	2.6
16.75	2.6
17	1.3
17.25	2.6
17.5	3.9
17.75	2.6
18	2.6
18.25	2.6
18.5	2.6
18.75	2.6
19	2.6
19.25	3.9
19.5	3.9
19.75	5.2
20	2.6
20.25	3.9
20.5	3.9
20.75	3.9
21	2.6
21.25	2.6
21.5	2.6
21.75	1.3
22	0
22.25	0
22.5	0
22.75	0
23	0
23.25	0
23.5	1.3
23.75	0
24	0
24.25	0
24.5	0
24.75	0
25	0
25.25	1.3
25.5	1.3
25.75	1.3
26	1.3
26.25	1.3
26.5	0
26.75	0
27	0
27.25	1.3
27.5	1.3
27.75	1.3
28	1.3
28.25	2.6
28.5	2.6
28.75	2.6
29	2.6
29.25	2.6
29.5	2.6
29.75	2.6
30	5.2
30.25	3.9
30.5	2.6
30.75	2.6
31	2.6
31.25	1.3
31.5	1.3
31.75	3.9
32	3.9
32.25	5.2
32.5	5.2
32.75	3.9
33	5.2
33.25	6.5
33.5	9.1
33.75	9.1
34	7.8
34.25	6.5
34.5	6.5
34.75	7.8
35	6.5
35.25	5.2
35.5	2.6
35.75	2.6
36	2.6
36.25	2.6
36.5	3.9
36.75	2.6
37	1.3
37.25	1.3
37.5	2.6
37.75	2.6
38	3.9
38.25	3.9
38.5	2.6
38.75	3.9
39	5.2
39.25	6.5
39.5	5.2
39.75	3.9
40	3.9
40.25	5.2
40.5	5.2
40.75	5.2
41	5.2
41.25	5.2
41.5	7.8
41.75	7.8
42	6.5
42.25	6.5
42.5	5.2
42.75	3.9
43	5.2
43.25	3.9
43.5	3.9
43.75	6.5
44	3.9
44.25	3.9
44.5	5.2
44.75	5.2
45	5.2
45.25	5.2
45.5	3.9
45.75	5.2
46	3.9
46.25	3.9
46.5	6.5
46.75	5.2
47	5.2
47.25	6.5
47.5	6.5
47.75	7.8
48	6.5
48.25	1.3
48.5	1.3
48.75	0
49	0
49.25	0
49.5	1.3
49.75	3.9
50	3.9
50.25	3.9
50.5	3.9
50.75	5.2
51	3.9
51.25	6.5
51.5	6.5
51.75	9.1
52	7.8
52.25	10.4
52.5	9.1
52.75	6.5
53	5.2
53.25	7.8
53.5	9.1
53.75	13
54	10.4
54.25	10.4
54.5	11.7
54.75	7.8
55	6.5
55.25	6.5
55.5	6.5
55.75	7.8
56	7.8
56.25	9.1
56.5	9.1
56.75	10.4
57	10.4
57.25	7.8
57.5	7.8
57.75	6.5
58	5.2
58.25	2.6
58.5	2.6
58.75	2.6
59	2.6
59.25	2.6
59.5	2.6
59.75	2.6
60	2.6
nan	nan
0	0
0.25	0
0.5	1.3
0.75	1.3
1	1.3
1.25	2.6
1.5	2.6
1.75	1.3
2	1.3
2.25	1.3
2.5	1.3
2.75	1.3
3	2.6
3.25	3.9
3.5	1.3
3.75	2.6
4	1.3
4.25	1.3
4.5	1.3
4.75	0
5	0
5.25	0
5.5	0
5.75	0
6	0
6.25	0
6.5	0
6.75	1.3
7	2.6
7.25	2.6
7.5	2.6
7.75	3.9
8	3.9
8.25	3.9
8.5	3.9
8.75	2.6
9	2.6
9.25	3.9
9.5	3.9
9.75	3.9
10	3.9
10.25	3.9
10.5	5.2
10.75	5.2
11	6.5
11.25	7.8
11.5	7.8
11.75	6.5
12	7.8
12.25	7.8
12.5	7.8
12.75	9.1
13	7.8
13.25	9.1
13.5	3.9
13.75	5.2
14	5.2
14.25	6.5
14.5	2.6
14.75	1.3
15	0
15.25	0
15.5	1.3
15.75	0
16	0
16.25	0
16.5	0
16.75	1.3
17	0
17.25	0
17.5	0
17.75	2.6
18	2.6
18.25	2.6
18.5	2.6
18.75	2.6
19	3.9
19.25	3.9
19.5	3.9
19.75	3.9
20	3.9
20.25	3.9
20.5	3.9
20.75	2.6
21	2.6
21.25	2.6
21.5	5.2
21.75	5.2
22	6.5
22.25	7.8
22.5	7.8
22.75	7.8
23	6.5
23.25	5.2
23.5	3.9
23.75	3.9
24	2.6
24.25	1.3
24.5	1.3
24.75	1.3
25	2.6
25.25	2.6
25.5	3.9
25.75	5.2
26	6.5
26.25	6.5
26.5	5.2
26.75	3.9
27	5.2
27.25	5.2
27.5	5.2
27.75	5.2
28	5.2
28.25	5.2
28.5	5.2
28.75	7.8
29	5.2
29.25	3.9
29.5	6.5
29.75	5.2
30	5.2
30.25	5.2
30.5	5.2
30.75	5.2
31	5.2
31.25	5.2
31.5	6.5
31.75	9.1
32	9.1
32.25	9.1
32.5	7.8
32.75	6.5
33	5.2
33.25	5.2
33.5	6.5
33.75	7.8
34	7.8
34.25	10.4
34.5	10.4
34.75	11.7
35	13
35.25	14.3
35.5	14.3
35.75	14.3
36	14.3
36.25	15.6
36.5	14.3
36.75	13
37	11.7
37.25	13
37.5	11.7
37.75	13
38	11.7
38.25	9.1
38.5	7.8
38.75	7.8
39	7.8
39.25	7.8
39.5	11.7
39.75	10.4
40	7.8
40.25	9.1
40.5	7.8
40.75	10.4
41	11.7
41.25	10.4
41.5	11.7
41.75	11.7
42	6.5
42.25	7.8
42.5	9.1
42.75	7.8
43	6.5
43.25	6.5
43.5	6.5
43.75	3.9
44	5.2
44.25	5.2
44.5	9.1
44.75	6.5
45	10.4
45.25	10.4
45.5	13
45.75	13
46	10.4
46.25	11.7
46.5	11.7
46.75	11.7
47	14.3
47.25	13
47.5	11.7
47.75	11.7
48	10.4
48.25	9.1
48.5	11.7
48.75	13
49	11.7
49.25	10.4
49.5	10.4
49.75	9.1
50	7.8
50.25	5.2
50.5	5.2
50.75	3.9
51	2.6
51.25	2.6
51.5	5.2
51.75	6.5
52	7.8
52.25	7.8
52.5	7.8
52.75	7.8
53	7.8
53.25	11.7
53.5	11.7
53.75	9.1
54	10.4
54.25	6.5
54.5	3.9
54.75	5.2
55	6.5
55.25	6.5
55.5	2.6
55.75	1.3
56	1.3
56.25	1.3
56.5	0
56.75	0
57	1.3
57.25	2.6
57.5	2.6
57.75	3.9
58	7.8
58.25	10.4
58.5	7.8
58.75	9.1
59	7.8
59.25	7.8
59.5	9.1
59.75	7.8
60	10.4
nan	nan
0	0
0.25	0
0.5	1.3
0.75	1.3
1	1.3
1.25	2.6
1.5	2.6
1.75	2.6
2	2.6
2.25	2.6
2.5	2.6
2.75	2.6
3	3.9
3.25	1.3
3.5	2.6
3.75	1.3
4	1.3
4.25	1.3
4.5	1.3
4.75	1.3
5	1.3
5.25	1.3
5.5	1.3
5.75	2.6
6	2.6
6.25	2.6
6.5	1.3
6.75	0
7	1.3
7.25	1.3
7.5	2.6
7.75	3.9
8	3.9
8.25	3.9
8.5	3.9
8.75	5.2
9	2.6
9.25	2.6
9.5	3.9
9.75	3.9
10	2.6
10.25	2.6
10.5	2.6
10.75	3.9
11	5.2
11.25	6.5
11.5	9.1
11.75	7.8
12	6.5
12.25	3.9
12.5	2.6
12.75	2.6
13	2.6
13.25	2.6
13.5	2.6
13.75	5.2
14	7.8
14.25	7.8
14.5	10.4
14.75	9.1
15	7.8
15.25	9.1
15.5	10.4
15.75	6.5
16	6.5
16.25	6.5
16.5	6.5
16.75	5.2
17	3.9
17.25	5.2
17.5	3.9
17.75	2.6
18	3.9
18.25	3.9
18.5	3.9
18.75	3.9
19	3.9
19.25	5.2
19.5	5.2
19.75	5.2
20	3.9
20.25	3.9
20.5	3.9
20.75	5.2
21	5.2
21.25	5.2
21.5	5.2
21.75	5.2
22	5.2
22.25	5.2
22.5	3.9
22.75	5.2
23	6.5
23.25	6.5
23.5	6.5
23.75	6.5
24	9.1
24.25	9.1
24.5	13
24.75	15.6
25	13
25.25	14.3
25.5	11.7
25.75	10.4
26	10.4
26.25	10.4
26.5	11.7
26.75	10.4
27	9.1
27.25	6.5
27.5	7.8
27.75	6.5
28	6.5
28.25	9.1
28.5	9.1
28.75	10.4
29	10.4
29.25	9.1
29.5	7.8
29.75	7.8
30	5.2
30.25	9.1
30.5	9.1
30.75	5.2
31	3.9
31.25	3.9
31.5	5.2
31.75	2.6
32	6.5
32.25	6.5
32.5	7.8
32.75	6.5
33	6.5
33.25	6.5
33.5	3.9
33.75	5.2
34	6.5
34.25	5.2
34.5	5.2
34.75	6.5
35	6.5
35.25	7.8
35.5	9.1
35.75	11.7
36	11.7
36.25	9.1
36.5	14.3
36.75	18.2
37	15.6
37.25	16.9
37.5	16.9
37.75	15.6
38	14.3
38.25	13
38.5	11.7
38.75	11.7
39	11.7
39.25	13
39.5	11.7
39.75	11.7
40	13
40.25	14.3
40.5	11.7
40.75	11.7
41	10.4
41.25	9.1
41.5	9.1
41.75	9.1
42	9.1
42.25	7.8
42.5	9.1
42.75	9.1
43	9.1
43.25	9.1
43.5	7.8
43.75	7.8
44	7.8
44.25	9.1
44.5	11.7
44.75	13
45	11.7
45.25	10.4
45.5	10.4
45.75	13
46	11.7
46.25	10.4
46.5	7.8
46.75	5.2
47	6.5
47.25	6.5
47.5	5.2
47.75	6.5
48	7.8
48.25	7.8
48.5	9.1
48.75	9.1
49	11.7
49.25	11.7
49.5	15.6
49.75	16.9
50	16.9
50.25	15.6
50.5	14.3
50.75	16.9
51	11.7
51.25	15.6
51.5	15.6
51.75	13
52	14.3
52.25	13
52.5	11.7
52.75	13
53	13
53.25	11.7
53.5	13
53.75	13
54	14.3
54.25	15.6
54.5	15.6
54.75	15.6
55	23.4
55.25	20.8
55.5	18.2
55.75	16.9
56	14.3
56.25	15.6
56.5	16.9
56.75	20.8
57	16.9
57.25	18.2
57.5	18.2
57.75	16.9
58	15.6
58.25	15.6
58.5	15.6
58.75	10.4
59	9.1
59.25	7.8
59.5	6.5
59.75	6.5
60	7.8
nan	nan
0	0
0.25	0
0.5	0
0.75	0
1	0
1.25	0
1.5	0
1.75	0
2	1.3
2.25	1.3
2.5	1.3
2.75	1.3
3	1.3
3.25	1.3
3.5	1.3
3.75	2.6
4	1.3
4.25	2.6
4.5	3.9
4.75	3.9
5	5.2
5.25	6.5
5.5	7.8
5.75	6.5
6	6.5
6.25	6.5
6.5	5.2
6.75	5.2
7	3.9
7.25	3.9
7.5	3.9
7.75	6.5
8	5.2
8.25	5.2
8.5	5.2
8.75	5.2
9	5.2
9.25	9.1
9.5	9.1
9.75	5.2
10	5.2
10.25	6.5
10.5	7.8
10.75	5.2
11	6.5
11.25	7.8
11.5	9.1
11.75	9.1
12	9.1
12.25	7.8
12.5	7.8
12.75	9.1
13	6.5
13.25	5.2
13.5	5.2
13.75	5.2
14	7.8
14.25	6.5
14.5	5.2
14.75	5.2
15	5.2
15.25	3.9
15.5	3.9
15.75	3.9
16	3.9
16.25	6.5
16.5	6.5
16.75	6.5
17	6.5
17.25	10.4
17.5	10.4
17.75	9.1
18	10.4
18.25	7.8
18.5	7.8
18.75	5.2
19	3.9
19.25	3.9
19.5	5.2
19.75	5.2
20	5.2
20.25	3.9
20.5	3.9
20.75	3.9
21	3.9
21.25	9.1
21.5	7.8
21.75	7.8
22	9.1
22.25	6.5
22.5	7.8
22.75	7.8
23	10.4
23.25	9.1
23.5	6.5
23.75	6.5
24	5.2
24.25	5.2
24.5	6.5
24.75	6.5
25	5.2
25.25	5.2
25.5	3.9
25.75	5.2
26	5.2
26.25	6.5
26.5	10.4
26.75	13
27	14.3
27.25	15.6
27.5	14.3
27.75	13
28	14.3
28.25	13
28.5	11.7
28.75	13
29	13
29.25	13
29.5	14.3
29.75	13
30	16.9
30.25	16.9
30.5	15.6
30.75	13
31	14.3
31.25	15.6
31.5	15.6
31.75	14.3
32	10.4
32.25	10.4
32.5	11.7
32.75	10.4
33	7.8
33.25	10.4
33.5	13
33.75	15.6
34	15.6
34.25	18.2
34.5	19.5
34.75	18.2
35	19.5
35.25	20.8
35.5	20.8
35.75	20.8
36	20.8
36.25	22.1
36.5	22.1
36.75	23.4
37	23.4
37.25	20.8
37.5	18.2
37.75	19.5
38	18.2
38.25	19.5
38.5	20.8
38.75	20.8
39	19.5
39.25	19.5
39.5	19.5
39.75	16.9
40	16.9
40.25	18.2
40.5	16.9
40.75	15.6
41	15.6
41.25	19.5
41.5	20.8
41.75	22.1
42	24.7
42.25	23.4
42.5	24.7
42.75	23.4
43	26
43.25	23.4
43.5	23.4
43.75	26
44	22.1
44.25	22.1
44.5	20.8
44.75	20.8
45	20.8
45.25	16.9
45.5	16.9
45.75	15.6
46	14.3
46.25	14.3
46.5	13
46.75	14.3
47	18.2
47.25	18.2
47.5	18.2
47.75	16.9
48	15.6
48.25	15.6
48.5	13
48.75	14.3
49	14.3
49.25	16.9
49.5	20.8
49.75	19.5
50	20.8
50.25	19.5
50.5	20.8
50.75	22.1
51	22.1
51.25	20.8
51.5	22.1
51.75	22.1
52	18.2
52.25	15.6
52.5	15.6
52.75	14.3
53	16.9
53.25	18.2
53.5	22.1
53.75	24.7
54	26
54.25	24.7
54.5	20.8
54.75	19.5
55	18.2
55.25	15.6
55.5	22.1
55.75	26
56	24.7
56.25	23.4
56.5	23.4
56.75	26
57	23.4
57.25	22.1
57.5	20.8
57.75	23.4
58	23.4
58.25	26
58.5	23.4
58.75	24.7
59	24.7
59.25	23.4
59.5	23.4
59.75	24.7
60	23.4
nan	nan
0	0
0.25	0
0.5	2.6
0.75	2.6
1	2.6
1.25	2.6
1.5	1.3
1.75	0
2	0
2.25	0
2.5	0
2.75	1.3
3	0
3.25	0
3.5	0
3.75	0
4	0
4.25	0
4.5	6.5
4.75	7.8
5	5.2
5.25	6.5
5.5	6.5
5.75	7.8
6	5.2
6.25	5.2
6.5	6.5
6.75	5.2
7	3.9
7.25	3.9
7.5	5.2
7.75	3.9
8	3.9
8.25	2.6
8.5	1.3
8.75	1.3
9	1.3
9.25	1.3
9.5	2.6
9.75	1.3
10	1.3
10.25	1.3
10.5	1.3
10.75	1.3
11	1.3
11.25	3.9
11.5	5.2
11.75	5.2
12	5.2
12.25	5.2
12.5	3.9
12.75	3.9
13	6.5
13.25	5.2
13.5	5.2
13.75	6.5
14	7.8
14.25	7.8
14.5	6.5
14.75	6.5
15	6.5
15.25	5.2
15.5	2.6
15.75	5.2
16	5.2
16.25	6.5
16.5	5.2
16.75	6.5
17	6.5
17.25	7.8
17.5	5.2
17.75	5.2
18	6.5
18.25	6.5
18.5	5.2
18.75	5.2
19	6.5
19.25	5.2
19.5	6.5
19.75	6.5
20	3.9
20.25	3.9
20.5	5.2
20.75	3.9
21	5.2
21.25	3.9
21.5	5.2
21.75	3.9
22	3.9
22.25	3.9
22.5	5.2
22.75	5.2
23	1.3
23.25	1.3
23.5	1.3
23.75	1.3
24	2.6
24.25	5.2
24.5	5.2
24.75	5.2
25	3.9
25.25	2.6
25.5	1.3
25.75	1.3
26	1.3
26.25	2.6
26.5	3.9
26.75	5.2
27	6.5
27.25	6.5
27.5	6.5
27.75	7.8
28	6.5
28.25	6.5
28.5	7.8
28.75	5.2
29	6.5
29.25	3.9
29.5	6.5
29.75	6.5
30	5.2
30.25	3.9
30.5	3.9
30.75	2.6
31	3.9
31.25	3.9
31.5	3.9
31.75	3.9
32	3.9
32.25	3.9
32.5	3.9
32.75	3.9
33	3.9
33.25	5.2
33.5	3.9
33.75	5.2
34	5.2
34.25	7.8
34.5	6.5
34.75	9.1
35	6.5
35.25	7.8
35.5	9.1
35.75	7.8
36	5.2
36.25	5.2
36.5	3.9
36.75	2.6
37	3.9
37.25	3.9
37.5	3.9
37.75	3.9
38	5.2
38.25	5.2
38.5	7.8
38.75	7.8
39	9.1
39.25	10.4
39.5	11.7
39.75	7.8
40	6.5
40.25	6.5
40.5	6.5
40.75	7.8
41	5.2
41.25	5.2
41.5	5.2
41.75	5.2
42	2.6
42.25	2.6
42.5	2.6
42.75	2.6
43	3.9
43.25	3.9
43.5	5.2
43.75	7.8
44	7.8
44.25	11.7
44.5	10.4
44.75	7.8
45	7.8
45.25	5.2
45.5	6.5
45.75	7.8
46	5.2
46.25	6.5
46.5	5.2
46.75	5.2
47	3.9
47.25	3.9
47.5	7.8
47.75	6.5
48	6.5
48.25	3.9
48.5	1.3
48.75	1.3
49	1.3
49.25	2.6
49.5	1.3
49.75	2.6
50	2.6
50.25	2.6
50.5	5.2
50.75	5.2
51	3.9
51.25	5.2
51.5	6.5
51.75	7.8
52	9.1
52.25	10.4
52.5	13
52.75	11.7
53	10.4
53.25	11.7
53.5	13
53.75	13
54	13
54.25	14.3
54.5	14.3
54.75	18.2
55	16.9
55.25	15.6
55.5	16.9
55.75	18.2
56	16.9
56.25	19.5
56.5	16.9
56.75	15.6
57	15.6
57.25	15.6
57.5	18.2
57.75	19.5
58	15.6
58.25	15.6
58.5	11.7
58.75	13
59	14.3
59.25	14.3
59.5	16.9
59.75	18.2
60	19.5
nan	nan
0	0
0.25	1.3
0.5	1.3
0.75	1.3
1	1.3
1.25	1.3
1.5	3.9
1.75	3.9
2	5.2
2.25	3.9
2.5	2.6
2.75	3.9
3	3.9
3.25	3.9
3.5	3.9
3.75	2.6
4	2.6
4.25	2.6
4.5	2.6
4.75	3.9
5	3.9
5.25	5.2
5.5	3.9
5.75	3.9
6	5.2
6.25	5.2
6.5	3.9
6.75	3.9
7	6.5
7.25	6.5
7.5	7.8
7.75	7.8
8	6.5
8.25	6.5
8.5	5.2
8.75	2.6
9	2.6
9.25	3.9
9.5	2.6
9.75	1.3
10	1.3
10.25	1.3
10.5	1.3
10.75	1.3
11	1.3
11.25	2.6
11.5	2.6
11.75	3.9
12	2.6
12.25	2.6
12.5	1.3
12.75	1.3
13	2.6
13.25	3.9
13.5	3.9
13.75	3.9
14	5.2
14.25	2.6
14.5	2.6
14.75	2.6
15	1.3
15.25	1.3
15.5	1.3
15.75	3.9
16	3.9
16.25	3.9
16.5	5.2
16.75	5.2
17	5.2
17.25	6.5
17.5	6.5
17.75	6.5
18	7.8
18.25	7.8
18.5	9.1
18.75	9.1
19	7.8
19.25	9.1
19.5	13
19.75	10.4
20	11.7
20.25	11.7
20.5	10.4
20.75	6.5
21	6.5
21.25	7.8
21.5	9.1
21.75	7.8
22	7.8
22.25	7.8
22.5	7.8
22.75	9.1
23	9.1
23.25	5.2
23.5	5.2
23.75	5.2
24	5.2
24.25	5.2
24.5	6.5
24.75	5.2
25	3.9
25.25	3.9
25.5	5.2
25.75	5.2
26	7.8
26.25	7.8
26.5	7.8
26.75	10.4
27	9.1
27.25	10.4
27.5	10.4
27.75	10.4
28	10.4
28.25	11.7
28.5	13
28.75	9.1
29	9.1
29.25	7.8
29.5	9.1
29.75	6.5
30	5.2
30.25	6.5
30.5	11.7
30.75	7.8
31	6.5
31.25	6.5
31.5	6.5
31.75	9.1
32	10.4
32.25	7.8
32.5	7.8
32.75	7.8
33	6.5
33.25	6.5
33.5	6.5
33.75	10.4
34	10.4
34.25	7.8
34.5	9.1
34.75	10.4
35	9.1
35.25	9.1
35.5	10.4
35.75	13
36	11.7
36.25	10.4
36.5	10.4
36.75	9.1
37	9.1
37.25	9.1
37.5	9.1
37.75	10.4
38	10.4
38.25	11.7
38.5	11.7
38.75	14.3
39	14.3
39.25	10.4
39.5	11.7
39.75	11.7
40	13
40.25	16.9
40.5	16.9
40.75	15.6
41	14.3
41.25	14.3
41.5	15.6
41.75	16.9
42	16.9
42.25	16.9
42.5	15.6
42.75	11.7
43	14.3
43.25	13
43.5	11.7
43.75	10.4
44	7.8
44.25	9.1
44.5	9.1
44.75	9.1
45	9.1
45.25	10.4
45.5	11.7
45.75	11.7
46	15.6
46.25	20.8
46.5	19.5
46.75	18.2
47	19.5
47.25	19.5
47.5	18.2
47.75	16.9
48	16.9
48.25	18.2
48.5	15.6
48.75	14.3
49	16.9
49.25	15.6
49.5	15.6
49.75	18.2
50	22.1
50.25	19.5
50.5	23.4
50.75	24.7
51	23.4
51.25	19.5
51.5	22.1
51.75	20.8
52	22.1
52.25	22.1
52.5	24.7
52.75	22.1
53	23.4
53.25	20.8
53.5	19.5
53.75	22.1
54	19.5
54.25	19.5
54.5	19.5
54.75	22.1
55	22.1
55.25	23.4
55.5	24.7
55.75	26
56	23.4
56.25	23.4
56.5	19.5
56.75	16.9
57	18.2
57.25	19.5
57.5	16.9
57.75	16.9
58	14.3
58.25	15.6
58.5	13
58.75	10.4
59	16.9
59.25	18.2
59.5	18.2
59.75	13
60	11.7
nan	nan
0	0
0.25	2.6
0.5	2.6
0.75	3.9
1	5.2
1.25	5.2
1.5	2.6
1.75	1.3
2	3.9
2.25	2.6
2.5	2.6
2.75	3.9
3	3.9
3.25	2.6
3.5	2.6
3.75	2.6
4	2.6
4.25	5.2
4.5	5.2
4.75	3.9
5	3.9
5.25	5.2
5.5	3.9
5.75	3.9
6	3.9
6.25	1.3
6.5	1.3
6.75	2.6
7	5.2
7.25	3.9
7.5	3.9
7.75	5.2
8	5.2
8.25	5.2
8.5	5.2
8.75	3.9
9	3.9
9.25	3.9
9.5	3.9
9.75	2.6
10	2.6
10.25	5.2
10.5	3.9
10.75	3.9
11	3.9
11.25	5.2
11.5	7.8
11.75	7.8
12	6.5
12.25	7.8
12.5	3.9
12.75	5.2
13	9.1
13.25	10.4
13.5	7.8
13.75	7.8
14	7.8
14.25	5.2
14.5	5.2
14.75	6.5
15	6.5
15.25	6.5
15.5	5.2
15.75	5.2
16	3.9
16.25	3.9
16.5	3.9
16.75	3.9
17	2.6
17.25	3.9
17.5	5.2
17.75	6.5
18	3.9
18.25	5.2
18.5	5.2
18.75	3.9
19	3.9
19.25	7.8
19.5	7.8
19.75	11.7
20	11.7
20.25	10.4
20.5	10.4
20.75	9.1
21	6.5
21.25	6.5
21.5	3.9
21.75	3.9
22	5.2
22.25	3.9
22.5	2.6
22.75	2.6
23	3.9
23.25	5.2
23.5	5.2
23.75	3.9
24	3.9
24.25	2.6
24.5	2.6
24.75	3.9
25	5.2
25.25	5.2
25.5	7.8
25.75	6.5
26	6.5
26.25	6.5
26.5	3.9
26.75	3.9
27	5.2
27.25	3.9
27.5	2.6
27.75	3.9
28	6.5
28.25	5.2
28.5	10.4
28.75	7.8
29	9.1
29.25	9.1
29.5	9.1
29.75	9.1
30	6.5
30.25	3.9
30.5	5.2
30.75	7.8
31	9.1
31.25	9.1
31.5	11.7
31.75	11.7
32	9.1
32.25	7.8
32.5	7.8
32.75	9.1
33	10.4
33.25	7.8
33.5	7.8
33.75	6.5
34	5.2
34.25	10.4
34.5	10.4
34.75	6.5
35	3.9
35.25	1.3
35.5	1.3
35.75	2.6
36	6.5
36.25	7.8
36.5	6.5
36.75	6.5
37	6.5
37.25	6.5
37.5	7.8
37.75	7.8
38	7.8
38.25	6.5
38.5	7.8
38.75	6.5
39	6.5
39.25	5.2
39.5	3.9
39.75	5.2
40	6.5
40.25	5.2
40.5	7.8
40.75	7.8
41	6.5
41.25	7.8
41.5	7.8
41.75	10.4
42	7.8
42.25	5.2
42.5	7.8
42.75	6.5
43	7.8
43.25	9.1
43.5	9.1
43.75	9.1
44	7.8
44.25	6.5
44.5	7.8
44.75	9.1
45	11.7
45.25	7.8
45.5	7.8
45.75	7.8
46	10.4
46.25	10.4
46.5	11.7
46.75	11.7
47	13
47.25	11.7
47.5	10.4
47.75	10.4
48	11.7
48.25	11.7
48.5	11.7
48.75	10.4
49	6.5
49.25	5.2
49.5	5.2
49.75	2.6
50	2.6
50.25	2.6
50.5	3.9
50.75	2.6
51	3.9
51.25	7.8
51.5	6.5
51.75	6.5
52	6.5
52.25	6.5
52.5	7.8
52.75	6.5
53	5.2
53.25	6.5
53.5	7.8
53.75	7.8
54	11.7
54.25	11.7
54.5	14.3
54.75	10.4
55	10.4
55.25	9.1
55.5	11.7
55.75	10.4
56	9.1
56.25	9.1
56.5	10.4
56.75	9.1
57	10.4
57.25	11.7
57.5	10.4
57.75	11.7
58	11.7
58.25	14.3
58.5	16.9
58.75	18.2
59	16.9
59.25	16.9
59.5	15.6
59.75	15.6
60	15.6
nan	nan
0	0
0.25	3.9
0.5	2.6
0.75	5.2
1	3.9
1.25	2.6
1.5	1.3
1.75	2.6
2	2.6
2.25	1.3
2.5	1.3
2.75	0
3	1.3
3.25	1.3
3.5	1.3
3.75	2.6
4	3.9
4.25	3.9
4.5	3.9
4.75	3.9
5	2.6
5.25	2.6
5.5	3.9
5.75	3.9
6	5.2
6.25	7.8
6.5	9.1
6.75	9.1
7	10.4
7.25	9.1
7.5	6.5
7.75	6.5
8	7.8
8.25	9.1
8.5	10.4
8.75	11.7
9	11.7
9.25	11.7
9.5	10.4
9.75	9.1
10	9.1
10.25	10.4
10.5	10.4
10.75	7.8
11	3.9
11.25	6.5
11.5	5.2
11.75	5.2
12	6.5
12.25	5.2
12.5	7.8
12.75	5.2
13	10.4
13.25	10.4
13.5	7.8
13.75	9.1
14	7.8
14.25	9.1
14.5	9.1
14.75	6.5
15	6.5
15.25	3.9
15.5	3.9
[truncated: 51,252 more rows]
