# Supplementary material for: From deterministic to fuzzy decision-making in artificial cells
Source: Nat Commun. 2020 Nov 6;11:5648. doi: 10.1038/s41467-020-19395-4 (PMC7648101; doi:10.1038/s41467-020-19395-4)
Supplement: Supplementary file 4 — Source Data [file 41467_2020_19395_MOESM4_ESM.zip › source-data/stochastic-simulations/out/koff/2.5min/dp-kon13.txt]

# Time	(TL).ParticleFlux
0	0
0.25	0
0.5	0
0.75	0
1	0
1.25	0
1.5	0
1.75	2.6
2	3.9
2.25	3.9
2.5	3.9
2.75	3.9
3	3.9
3.25	3.9
3.5	5.2
3.75	6.5
4	5.2
4.25	6.5
4.5	3.9
4.75	3.9
5	3.9
5.25	3.9
5.5	3.9
5.75	6.5
6	6.5
6.25	6.5
6.5	6.5
6.75	7.8
7	7.8
7.25	11.7
7.5	9.1
7.75	5.2
8	5.2
8.25	5.2
8.5	3.9
8.75	5.2
9	5.2
9.25	5.2
9.5	7.8
9.75	10.4
10	7.8
10.25	7.8
10.5	6.5
10.75	10.4
11	13
11.25	19.5
11.5	19.5
11.75	19.5
12	19.5
12.25	22.1
12.5	23.4
12.75	20.8
13	18.2
13.25	20.8
13.5	22.1
13.75	24.7
14	24.7
14.25	24.7
14.5	23.4
14.75	24.7
15	23.4
15.25	22.1
15.5	22.1
15.75	20.8
16	19.5
16.25	14.3
16.5	16.9
16.75	14.3
17	11.7
17.25	10.4
17.5	13
17.75	11.7
18	10.4
18.25	11.7
18.5	10.4
18.75	9.1
19	6.5
19.25	6.5
19.5	6.5
19.75	7.8
20	7.8
20.25	9.1
20.5	10.4
20.75	10.4
21	11.7
21.25	13
21.5	10.4
21.75	10.4
22	11.7
22.25	9.1
22.5	9.1
22.75	6.5
23	7.8
23.25	7.8
23.5	10.4
23.75	11.7
24	11.7
24.25	9.1
24.5	9.1
24.75	10.4
25	7.8
25.25	7.8
25.5	9.1
25.75	11.7
26	10.4
26.25	9.1
26.5	10.4
26.75	9.1
27	9.1
27.25	6.5
27.5	6.5
27.75	5.2
28	6.5
28.25	6.5
28.5	7.8
28.75	7.8
29	7.8
29.25	9.1
29.5	7.8
29.75	7.8
30	9.1
30.25	10.4
30.5	9.1
30.75	9.1
31	7.8
31.25	6.5
31.5	6.5
31.75	3.9
32	3.9
32.25	3.9
32.5	3.9
32.75	2.6
33	2.6
33.25	2.6
33.5	1.3
33.75	2.6
34	2.6
34.25	3.9
34.5	3.9
34.75	3.9
35	2.6
35.25	2.6
35.5	1.3
35.75	5.2
36	6.5
36.25	6.5
36.5	6.5
36.75	9.1
37	7.8
37.25	9.1
37.5	9.1
37.75	6.5
38	7.8
38.25	6.5
38.5	7.8
38.75	6.5
39	7.8
39.25	10.4
39.5	11.7
39.75	11.7
40	9.1
40.25	9.1
40.5	9.1
40.75	7.8
41	6.5
41.25	6.5
41.5	6.5
41.75	7.8
42	10.4
42.25	13
42.5	15.6
42.75	15.6
43	14.3
43.25	13
43.5	13
43.75	11.7
44	10.4
44.25	11.7
44.5	10.4
44.75	6.5
45	5.2
45.25	3.9
45.5	3.9
45.75	3.9
46	6.5
46.25	7.8
46.5	6.5
46.75	7.8
47	7.8
47.25	10.4
47.5	11.7
47.75	11.7
48	11.7
48.25	10.4
48.5	9.1
48.75	10.4
49	7.8
49.25	7.8
49.5	7.8
49.75	5.2
50	3.9
50.25	3.9
50.5	6.5
50.75	7.8
51	10.4
51.25	10.4
51.5	7.8
51.75	9.1
52	7.8
52.25	11.7
52.5	9.1
52.75	10.4
53	9.1
53.25	7.8
53.5	9.1
53.75	7.8
54	6.5
54.25	9.1
54.5	10.4
54.75	9.1
55	9.1
55.25	9.1
55.5	9.1
55.75	10.4
56	7.8
56.25	10.4
56.5	9.1
56.75	9.1
57	7.8
57.25	7.8
57.5	7.8
57.75	9.1
58	7.8
58.25	10.4
58.5	10.4
58.75	9.1
59	7.8
59.25	6.5
59.5	6.5
59.75	7.8
60	7.8
nan	nan
0	0
0.25	0
0.5	1.3
0.75	3.9
1	3.9
1.25	3.9
1.5	6.5
1.75	7.8
2	9.1
2.25	7.8
2.5	6.5
2.75	7.8
3	7.8
3.25	9.1
3.5	9.1
3.75	9.1
4	7.8
4.25	6.5
4.5	5.2
4.75	5.2
5	5.2
5.25	3.9
5.5	3.9
5.75	3.9
6	3.9
6.25	6.5
6.5	6.5
6.75	7.8
7	7.8
7.25	7.8
7.5	6.5
7.75	7.8
8	6.5
8.25	6.5
8.5	7.8
8.75	10.4
9	11.7
9.25	9.1
9.5	11.7
9.75	14.3
10	15.6
10.25	18.2
10.5	16.9
10.75	18.2
11	15.6
11.25	16.9
11.5	13
11.75	16.9
12	16.9
12.25	14.3
12.5	16.9
12.75	16.9
13	13
13.25	10.4
13.5	10.4
13.75	13
14	11.7
14.25	14.3
14.5	13
14.75	11.7
15	14.3
15.25	14.3
15.5	11.7
15.75	10.4
16	14.3
16.25	14.3
16.5	13
16.75	13
17	15.6
17.25	14.3
17.5	14.3
17.75	14.3
18	13
18.25	13
18.5	11.7
18.75	15.6
19	14.3
19.25	14.3
19.5	13
19.75	13
20	9.1
20.25	10.4
20.5	9.1
20.75	10.4
21	10.4
21.25	9.1
21.5	9.1
21.75	11.7
22	9.1
22.25	9.1
22.5	9.1
22.75	10.4
23	11.7
23.25	14.3
23.5	14.3
23.75	16.9
24	16.9
24.25	16.9
24.5	16.9
24.75	14.3
25	14.3
25.25	13
25.5	14.3
25.75	14.3
26	14.3
26.25	14.3
26.5	15.6
26.75	14.3
27	16.9
27.25	16.9
27.5	11.7
27.75	13
28	14.3
28.25	15.6
28.5	15.6
28.75	15.6
29	15.6
29.25	14.3
29.5	7.8
29.75	6.5
30	6.5
30.25	6.5
30.5	7.8
30.75	6.5
31	9.1
31.25	5.2
31.5	3.9
31.75	3.9
32	3.9
32.25	6.5
32.5	3.9
32.75	5.2
33	7.8
33.25	6.5
33.5	6.5
33.75	5.2
34	5.2
34.25	3.9
34.5	5.2
34.75	6.5
35	3.9
35.25	5.2
35.5	9.1
35.75	7.8
36	7.8
36.25	10.4
36.5	7.8
36.75	7.8
37	7.8
37.25	7.8
37.5	9.1
37.75	6.5
38	6.5
38.25	5.2
38.5	5.2
38.75	5.2
39	5.2
39.25	5.2
39.5	7.8
39.75	7.8
40	7.8
40.25	6.5
40.5	6.5
40.75	6.5
41	7.8
41.25	7.8
41.5	5.2
41.75	6.5
42	7.8
42.25	9.1
42.5	11.7
42.75	10.4
43	9.1
43.25	3.9
43.5	5.2
43.75	5.2
44	5.2
44.25	5.2
44.5	6.5
44.75	7.8
45	5.2
45.25	3.9
45.5	7.8
45.75	10.4
46	10.4
46.25	13
46.5	11.7
46.75	7.8
47	7.8
47.25	10.4
47.5	9.1
47.75	11.7
48	9.1
48.25	6.5
48.5	6.5
48.75	5.2
49	6.5
49.25	6.5
49.5	6.5
49.75	7.8
50	7.8
50.25	9.1
50.5	7.8
50.75	10.4
51	10.4
51.25	11.7
51.5	10.4
51.75	10.4
52	9.1
52.25	9.1
52.5	7.8
52.75	7.8
53	9.1
53.25	7.8
53.5	6.5
53.75	6.5
54	5.2
54.25	7.8
54.5	6.5
54.75	5.2
55	10.4
55.25	10.4
55.5	9.1
55.75	7.8
56	9.1
56.25	10.4
56.5	10.4
56.75	14.3
57	15.6
57.25	14.3
57.5	13
57.75	11.7
58	11.7
58.25	11.7
58.5	13
58.75	11.7
59	10.4
59.25	9.1
59.5	7.8
59.75	9.1
60	7.8
nan	nan
0	0
0.25	0
0.5	0
0.75	0
1	0
1.25	0
1.5	1.3
1.75	0
2	0
2.25	0
2.5	0
2.75	1.3
3	1.3
3.25	2.6
3.5	3.9
3.75	5.2
4	7.8
4.25	7.8
4.5	7.8
4.75	7.8
5	5.2
5.25	2.6
5.5	3.9
5.75	3.9
6	7.8
6.25	7.8
6.5	6.5
6.75	7.8
7	7.8
7.25	5.2
7.5	3.9
7.75	3.9
8	3.9
8.25	7.8
8.5	6.5
8.75	6.5
9	2.6
9.25	1.3
9.5	1.3
9.75	2.6
10	3.9
10.25	3.9
10.5	7.8
10.75	7.8
11	3.9
11.25	2.6
11.5	3.9
11.75	5.2
12	3.9
12.25	5.2
12.5	7.8
12.75	10.4
13	10.4
13.25	10.4
13.5	6.5
13.75	6.5
14	7.8
14.25	7.8
14.5	7.8
14.75	11.7
15	11.7
15.25	9.1
15.5	6.5
15.75	6.5
16	10.4
16.25	10.4
16.5	10.4
16.75	14.3
17	10.4
17.25	11.7
17.5	9.1
17.75	10.4
18	10.4
18.25	9.1
18.5	11.7
18.75	15.6
19	18.2
19.25	20.8
19.5	22.1
19.75	19.5
20	20.8
20.25	15.6
20.5	16.9
20.75	14.3
21	13
21.25	11.7
21.5	16.9
21.75	15.6
22	18.2
22.25	18.2
22.5	19.5
22.75	16.9
23	15.6
23.25	14.3
23.5	13
23.75	11.7
24	13
24.25	10.4
24.5	13
24.75	14.3
25	11.7
25.25	13
25.5	14.3
25.75	15.6
26	13
26.25	9.1
26.5	10.4
26.75	13
27	15.6
27.25	15.6
27.5	15.6
27.75	13
28	11.7
28.25	13
28.5	10.4
28.75	9.1
29	9.1
29.25	11.7
29.5	13
29.75	11.7
30	15.6
30.25	15.6
30.5	15.6
30.75	15.6
31	14.3
31.25	14.3
31.5	15.6
31.75	19.5
32	18.2
32.25	16.9
32.5	14.3
32.75	13
33	13
33.25	15.6
33.5	15.6
33.75	13
34	13
34.25	13
34.5	6.5
34.75	7.8
35	7.8
35.25	5.2
35.5	6.5
35.75	5.2
36	5.2
36.25	5.2
36.5	6.5
36.75	9.1
37	11.7
37.25	7.8
37.5	5.2
37.75	6.5
38	5.2
38.25	1.3
38.5	1.3
38.75	1.3
39	3.9
39.25	3.9
39.5	3.9
39.75	3.9
40	2.6
40.25	2.6
40.5	3.9
40.75	7.8
41	7.8
41.25	9.1
41.5	6.5
41.75	6.5
42	3.9
42.25	2.6
42.5	3.9
42.75	3.9
43	5.2
43.25	6.5
43.5	6.5
43.75	3.9
44	2.6
44.25	2.6
44.5	5.2
44.75	3.9
45	3.9
45.25	2.6
45.5	2.6
45.75	1.3
46	5.2
46.25	5.2
46.5	2.6
46.75	2.6
47	5.2
47.25	5.2
47.5	3.9
47.75	3.9
48	2.6
48.25	2.6
48.5	3.9
48.75	3.9
49	6.5
49.25	6.5
49.5	6.5
49.75	9.1
50	7.8
50.25	6.5
50.5	5.2
50.75	1.3
51	2.6
51.25	2.6
51.5	2.6
51.75	2.6
52	2.6
52.25	2.6
52.5	5.2
52.75	5.2
53	3.9
53.25	3.9
53.5	5.2
53.75	3.9
54	3.9
54.25	3.9
54.5	5.2
54.75	6.5
55	6.5
55.25	7.8
55.5	9.1
55.75	10.4
56	9.1
56.25	9.1
56.5	9.1
56.75	10.4
57	9.1
57.25	7.8
57.5	9.1
57.75	11.7
58	9.1
58.25	10.4
58.5	11.7
58.75	7.8
59	9.1
59.25	5.2
59.5	6.5
59.75	6.5
60	5.2
nan	nan
0	0
0.25	0
0.5	0
0.75	0
1	0
1.25	0
1.5	0
1.75	0
2	0
2.25	0
2.5	1.3
2.75	1.3
3	1.3
3.25	1.3
3.5	1.3
3.75	0
4	1.3
4.25	1.3
4.5	2.6
4.75	3.9
5	3.9
5.25	3.9
5.5	5.2
5.75	5.2
6	7.8
6.25	6.5
6.5	9.1
6.75	7.8
7	7.8
7.25	9.1
7.5	7.8
7.75	7.8
8	7.8
8.25	5.2
8.5	5.2
8.75	5.2
9	5.2
9.25	7.8
9.5	7.8
9.75	7.8
10	10.4
10.25	13
10.5	11.7
10.75	11.7
11	11.7
11.25	11.7
11.5	7.8
11.75	9.1
12	9.1
12.25	9.1
12.5	11.7
12.75	14.3
13	14.3
13.25	14.3
13.5	14.3
13.75	14.3
14	15.6
14.25	19.5
14.5	19.5
14.75	20.8
15	20.8
15.25	19.5
15.5	22.1
15.75	23.4
16	22.1
16.25	23.4
16.5	23.4
16.75	23.4
17	23.4
17.25	22.1
17.5	20.8
17.75	15.6
18	14.3
18.25	13
18.5	16.9
18.75	18.2
19	16.9
19.25	16.9
19.5	18.2
19.75	16.9
20	16.9
20.25	14.3
20.5	16.9
20.75	15.6
21	16.9
21.25	18.2
21.5	15.6
21.75	13
22	13
22.25	14.3
22.5	13
22.75	11.7
23	11.7
23.25	11.7
23.5	14.3
23.75	15.6
24	16.9
24.25	15.6
24.5	14.3
24.75	11.7
25	13
25.25	9.1
25.5	11.7
25.75	11.7
26	9.1
26.25	13
26.5	13
26.75	14.3
27	13
27.25	13
27.5	11.7
27.75	10.4
28	5.2
28.25	6.5
28.5	5.2
28.75	9.1
29	9.1
29.25	7.8
29.5	10.4
29.75	11.7
30	11.7
30.25	10.4
30.5	11.7
30.75	18.2
31	16.9
31.25	11.7
31.5	13
31.75	7.8
32	6.5
32.25	5.2
32.5	6.5
32.75	6.5
33	5.2
33.25	5.2
33.5	5.2
33.75	5.2
34	6.5
34.25	6.5
34.5	6.5
34.75	3.9
35	3.9
35.25	5.2
35.5	6.5
35.75	6.5
36	7.8
36.25	7.8
36.5	9.1
36.75	9.1
37	7.8
37.25	6.5
37.5	9.1
37.75	6.5
38	3.9
38.25	3.9
38.5	3.9
38.75	3.9
39	6.5
39.25	9.1
39.5	9.1
39.75	7.8
40	9.1
40.25	9.1
40.5	9.1
40.75	9.1
41	9.1
41.25	9.1
41.5	9.1
41.75	7.8
42	7.8
42.25	6.5
42.5	9.1
42.75	9.1
43	9.1
43.25	9.1
43.5	9.1
43.75	9.1
44	10.4
44.25	11.7
44.5	9.1
44.75	7.8
45	7.8
45.25	7.8
45.5	7.8
45.75	9.1
46	5.2
46.25	5.2
46.5	5.2
46.75	5.2
47	7.8
47.25	7.8
47.5	6.5
47.75	3.9
48	2.6
48.25	2.6
48.5	3.9
48.75	2.6
49	3.9
49.25	2.6
49.5	1.3
49.75	3.9
50	2.6
50.25	2.6
50.5	3.9
50.75	2.6
51	2.6
51.25	3.9
51.5	1.3
51.75	1.3
52	2.6
52.25	1.3
52.5	1.3
52.75	1.3
53	1.3
53.25	2.6
53.5	3.9
53.75	6.5
54	5.2
54.25	6.5
54.5	5.2
54.75	3.9
55	1.3
55.25	1.3
55.5	3.9
55.75	3.9
56	3.9
56.25	3.9
56.5	5.2
56.75	5.2
57	5.2
57.25	6.5
57.5	7.8
57.75	7.8
58	9.1
58.25	9.1
58.5	13
58.75	10.4
59	9.1
59.25	11.7
59.5	13
59.75	14.3
60	10.4
nan	nan
0	0
0.25	2.6
0.5	2.6
0.75	3.9
1	2.6
1.25	1.3
1.5	1.3
1.75	2.6
2	2.6
2.25	2.6
2.5	3.9
2.75	3.9
3	3.9
3.25	3.9
3.5	3.9
3.75	3.9
4	3.9
4.25	5.2
4.5	5.2
4.75	3.9
5	3.9
5.25	3.9
5.5	3.9
5.75	3.9
6	6.5
6.25	6.5
6.5	3.9
6.75	5.2
7	3.9
7.25	7.8
7.5	6.5
7.75	6.5
8	6.5
8.25	5.2
8.5	6.5
8.75	7.8
9	9.1
9.25	7.8
9.5	7.8
9.75	6.5
10	6.5
10.25	6.5
10.5	6.5
10.75	6.5
11	6.5
11.25	10.4
11.5	11.7
11.75	11.7
12	16.9
12.25	18.2
12.5	19.5
12.75	20.8
13	18.2
13.25	18.2
13.5	16.9
13.75	18.2
14	22.1
14.25	22.1
14.5	18.2
14.75	16.9
15	18.2
15.25	16.9
15.5	15.6
15.75	14.3
16	13
16.25	13
16.5	13
16.75	14.3
17	13
17.25	14.3
17.5	10.4
17.75	10.4
18	10.4
18.25	13
18.5	14.3
18.75	14.3
19	13
19.25	11.7
19.5	9.1
19.75	15.6
20	16.9
20.25	18.2
20.5	14.3
20.75	13
21	13
21.25	11.7
21.5	14.3
21.75	11.7
22	14.3
22.25	16.9
22.5	14.3
22.75	14.3
23	15.6
23.25	13
23.5	13
23.75	11.7
24	10.4
24.25	11.7
24.5	9.1
24.75	7.8
25	7.8
25.25	9.1
25.5	11.7
25.75	13
26	13
26.25	11.7
26.5	10.4
26.75	9.1
27	6.5
27.25	6.5
27.5	7.8
27.75	6.5
28	6.5
28.25	7.8
28.5	9.1
28.75	9.1
29	9.1
29.25	9.1
29.5	11.7
29.75	13
30	14.3
30.25	13
30.5	19.5
30.75	18.2
31	15.6
31.25	14.3
31.5	18.2
31.75	20.8
32	15.6
32.25	14.3
32.5	13
32.75	11.7
33	11.7
33.25	11.7
33.5	13
33.75	16.9
34	15.6
34.25	18.2
34.5	19.5
34.75	16.9
35	16.9
35.25	18.2
35.5	19.5
35.75	18.2
36	16.9
36.25	15.6
36.5	14.3
36.75	13
37	14.3
37.25	15.6
37.5	18.2
37.75	19.5
38	18.2
38.25	14.3
38.5	11.7
38.75	14.3
39	14.3
39.25	13
39.5	14.3
39.75	13
40	13
40.25	15.6
40.5	16.9
40.75	15.6
41	15.6
41.25	11.7
41.5	10.4
41.75	7.8
42	9.1
42.25	11.7
42.5	10.4
42.75	9.1
43	7.8
43.25	6.5
43.5	6.5
43.75	6.5
44	6.5
44.25	5.2
44.5	2.6
44.75	3.9
45	3.9
45.25	5.2
45.5	6.5
45.75	7.8
46	9.1
46.25	6.5
46.5	7.8
46.75	6.5
47	7.8
47.25	6.5
47.5	6.5
47.75	6.5
48	7.8
48.25	3.9
48.5	3.9
48.75	5.2
49	7.8
49.25	9.1
49.5	9.1
49.75	13
50	11.7
50.25	14.3
50.5	13
50.75	11.7
51	10.4
51.25	7.8
51.5	7.8
51.75	6.5
52	5.2
52.25	2.6
52.5	3.9
52.75	3.9
53	5.2
53.25	6.5
53.5	5.2
53.75	3.9
54	3.9
54.25	3.9
54.5	5.2
54.75	5.2
55	5.2
55.25	5.2
55.5	2.6
55.75	2.6
56	3.9
56.25	3.9
56.5	9.1
56.75	7.8
57	10.4
57.25	10.4
57.5	11.7
57.75	10.4
58	10.4
58.25	9.1
58.5	9.1
58.75	6.5
59	7.8
59.25	9.1
59.5	9.1
59.75	7.8
60	6.5
nan	nan
0	0
0.25	1.3
0.5	1.3
0.75	1.3
1	2.6
1.25	2.6
1.5	3.9
1.75	3.9
2	2.6
2.25	2.6
2.5	2.6
2.75	2.6
3	3.9
3.25	3.9
3.5	2.6
3.75	2.6
4	3.9
4.25	3.9
4.5	3.9
4.75	3.9
5	5.2
5.25	6.5
5.5	7.8
5.75	7.8
6	6.5
6.25	3.9
6.5	5.2
6.75	5.2
7	5.2
7.25	5.2
7.5	6.5
7.75	3.9
8	3.9
8.25	5.2
8.5	6.5
8.75	7.8
9	7.8
9.25	7.8
9.5	10.4
9.75	6.5
10	5.2
10.25	6.5
10.5	6.5
10.75	6.5
11	7.8
11.25	5.2
11.5	6.5
11.75	7.8
12	6.5
12.25	7.8
12.5	9.1
12.75	10.4
13	7.8
13.25	9.1
13.5	9.1
13.75	9.1
14	9.1
14.25	10.4
14.5	9.1
14.75	7.8
15	7.8
15.25	7.8
15.5	11.7
15.75	11.7
16	11.7
16.25	14.3
16.5	14.3
16.75	14.3
17	13
17.25	13
17.5	13
17.75	15.6
18	14.3
18.25	14.3
18.5	13
18.75	9.1
19	10.4
19.25	7.8
19.5	7.8
19.75	7.8
20	6.5
20.25	7.8
20.5	9.1
20.75	5.2
21	5.2
21.25	5.2
21.5	9.1
21.75	11.7
22	11.7
22.25	11.7
22.5	9.1
22.75	7.8
23	11.7
23.25	15.6
23.5	14.3
23.75	13
24	11.7
24.25	10.4
24.5	15.6
24.75	14.3
25	11.7
25.25	14.3
25.5	15.6
25.75	20.8
26	19.5
26.25	14.3
26.5	13
26.75	13
27	11.7
27.25	11.7
27.5	13
27.75	11.7
28	11.7
28.25	13
28.5	13
28.75	13
29	14.3
29.25	16.9
29.5	14.3
29.75	15.6
30	13
30.25	14.3
30.5	14.3
30.75	14.3
31	10.4
31.25	10.4
31.5	10.4
31.75	13
32	14.3
32.25	14.3
32.5	13
32.75	10.4
33	9.1
33.25	6.5
33.5	6.5
33.75	6.5
34	6.5
34.25	3.9
34.5	3.9
34.75	2.6
35	3.9
35.25	2.6
35.5	6.5
35.75	6.5
36	6.5
36.25	5.2
36.5	5.2
36.75	7.8
37	7.8
37.25	7.8
37.5	7.8
37.75	6.5
38	6.5
38.25	6.5
38.5	6.5
38.75	7.8
39	9.1
39.25	7.8
39.5	6.5
39.75	6.5
40	9.1
40.25	6.5
40.5	6.5
40.75	5.2
41	5.2
41.25	6.5
41.5	9.1
41.75	10.4
42	7.8
42.25	7.8
42.5	7.8
42.75	9.1
43	10.4
43.25	10.4
43.5	10.4
43.75	13
44	14.3
44.25	15.6
44.5	10.4
44.75	10.4
45	11.7
45.25	11.7
45.5	13
45.75	10.4
46	11.7
46.25	13
46.5	11.7
46.75	11.7
47	13
47.25	11.7
47.5	11.7
47.75	10.4
48	10.4
48.25	10.4
48.5	11.7
48.75	9.1
49	9.1
49.25	7.8
49.5	5.2
49.75	6.5
50	6.5
50.25	7.8
50.5	6.5
50.75	6.5
51	6.5
51.25	6.5
51.5	6.5
51.75	5.2
52	5.2
52.25	5.2
52.5	5.2
52.75	5.2
53	6.5
53.25	6.5
53.5	6.5
53.75	7.8
54	9.1
54.25	9.1
54.5	9.1
54.75	9.1
55	7.8
55.25	7.8
55.5	9.1
55.75	10.4
56	10.4
56.25	9.1
56.5	9.1
56.75	9.1
57	9.1
57.25	6.5
57.5	6.5
57.75	6.5
58	5.2
58.25	3.9
58.5	3.9
58.75	3.9
59	2.6
59.25	3.9
59.5	3.9
59.75	3.9
60	2.6
nan	nan
0	0
0.25	0
0.5	1.3
0.75	2.6
1	2.6
1.25	2.6
1.5	1.3
1.75	1.3
2	0
2.25	0
2.5	0
2.75	0
3	1.3
3.25	1.3
3.5	2.6
3.75	2.6
4	2.6
4.25	2.6
4.5	2.6
4.75	2.6
5	2.6
5.25	2.6
5.5	2.6
5.75	5.2
6	6.5
6.25	6.5
6.5	5.2
6.75	3.9
7	5.2
7.25	5.2
7.5	5.2
7.75	5.2
8	3.9
8.25	2.6
8.5	2.6
8.75	3.9
9	6.5
9.25	6.5
9.5	6.5
9.75	7.8
10	10.4
10.25	11.7
10.5	13
10.75	14.3
11	14.3
11.25	14.3
11.5	13
11.75	15.6
12	16.9
12.25	14.3
12.5	15.6
12.75	15.6
13	18.2
13.25	18.2
13.5	18.2
13.75	16.9
14	15.6
14.25	14.3
14.5	14.3
14.75	14.3
15	14.3
15.25	16.9
15.5	18.2
15.75	18.2
16	15.6
16.25	14.3
16.5	14.3
16.75	15.6
17	15.6
17.25	15.6
17.5	15.6
17.75	11.7
18	14.3
18.25	14.3
18.5	15.6
18.75	18.2
19	22.1
19.25	22.1
19.5	26
19.75	22.1
20	24.7
20.25	26
20.5	23.4
20.75	24.7
21	22.1
21.25	19.5
21.5	19.5
21.75	20.8
22	19.5
22.25	20.8
22.5	19.5
22.75	19.5
23	18.2
23.25	19.5
23.5	19.5
23.75	19.5
24	18.2
24.25	16.9
24.5	14.3
24.75	15.6
25	14.3
25.25	15.6
25.5	14.3
25.75	16.9
26	15.6
26.25	19.5
26.5	19.5
26.75	19.5
27	16.9
27.25	15.6
27.5	15.6
27.75	15.6
28	15.6
28.25	14.3
28.5	11.7
28.75	10.4
29	10.4
29.25	7.8
29.5	7.8
29.75	6.5
30	6.5
30.25	6.5
30.5	7.8
30.75	9.1
31	6.5
31.25	5.2
31.5	5.2
31.75	5.2
32	5.2
32.25	3.9
32.5	3.9
32.75	2.6
33	3.9
33.25	2.6
33.5	6.5
33.75	7.8
34	7.8
34.25	7.8
34.5	10.4
34.75	13
35	13
35.25	13
35.5	13
35.75	13
36	11.7
36.25	11.7
36.5	15.6
36.75	13
37	11.7
37.25	11.7
37.5	13
37.75	16.9
38	16.9
38.25	14.3
38.5	14.3
38.75	14.3
39	14.3
39.25	10.4
39.5	7.8
39.75	7.8
40	7.8
40.25	7.8
40.5	7.8
40.75	5.2
41	6.5
41.25	6.5
41.5	5.2
41.75	3.9
42	2.6
42.25	1.3
42.5	2.6
42.75	3.9
43	3.9
43.25	3.9
43.5	5.2
43.75	6.5
44	6.5
44.25	5.2
44.5	3.9
44.75	3.9
45	3.9
45.25	1.3
45.5	1.3
45.75	1.3
46	2.6
46.25	2.6
46.5	2.6
46.75	2.6
47	5.2
47.25	7.8
47.5	6.5
47.75	6.5
48	6.5
48.25	7.8
48.5	9.1
48.75	7.8
49	7.8
49.25	6.5
49.5	9.1
49.75	10.4
50	6.5
50.25	5.2
50.5	3.9
50.75	3.9
51	3.9
51.25	3.9
51.5	2.6
51.75	2.6
52	2.6
52.25	2.6
52.5	1.3
52.75	1.3
53	1.3
53.25	2.6
53.5	2.6
53.75	2.6
54	3.9
54.25	3.9
54.5	6.5
54.75	6.5
55	5.2
55.25	6.5
55.5	6.5
55.75	6.5
56	7.8
56.25	7.8
56.5	7.8
56.75	2.6
57	2.6
57.25	6.5
57.5	7.8
57.75	6.5
58	9.1
58.25	6.5
58.5	6.5
58.75	7.8
59	9.1
59.25	9.1
59.5	9.1
59.75	7.8
60	6.5
nan	nan
0	0
0.25	0
0.5	0
0.75	1.3
1	1.3
1.25	1.3
1.5	2.6
1.75	2.6
2	2.6
2.25	5.2
2.5	3.9
2.75	5.2
3	6.5
3.25	5.2
3.5	6.5
3.75	6.5
4	5.2
4.25	5.2
4.5	5.2
4.75	6.5
5	6.5
5.25	6.5
5.5	6.5
5.75	7.8
6	7.8
6.25	6.5
6.5	7.8
6.75	7.8
7	6.5
7.25	7.8
7.5	7.8
7.75	11.7
8	11.7
8.25	11.7
8.5	14.3
8.75	13
9	14.3
9.25	13
9.5	14.3
9.75	14.3
10	14.3
10.25	14.3
10.5	15.6
10.75	15.6
11	16.9
11.25	14.3
11.5	13
11.75	18.2
12	18.2
12.25	18.2
12.5	14.3
12.75	16.9
13	14.3
13.25	15.6
13.5	15.6
13.75	13
14	14.3
14.25	15.6
14.5	15.6
14.75	14.3
15	14.3
15.25	14.3
15.5	15.6
15.75	15.6
16	16.9
16.25	18.2
16.5	19.5
16.75	19.5
17	18.2
17.25	18.2
17.5	19.5
17.75	20.8
18	20.8
18.25	20.8
18.5	19.5
18.75	20.8
19	18.2
19.25	19.5
19.5	19.5
19.75	19.5
20	19.5
20.25	16.9
20.5	15.6
20.75	14.3
21	14.3
21.25	14.3
21.5	11.7
21.75	10.4
22	9.1
22.25	7.8
22.5	9.1
22.75	9.1
23	9.1
23.25	9.1
23.5	7.8
23.75	7.8
24	9.1
24.25	9.1
24.5	10.4
24.75	11.7
25	11.7
25.25	11.7
25.5	11.7
25.75	10.4
26	14.3
26.25	14.3
26.5	14.3
26.75	14.3
27	13
27.25	13
27.5	11.7
27.75	9.1
28	9.1
28.25	9.1
28.5	10.4
28.75	10.4
29	10.4
29.25	13
29.5	11.7
29.75	9.1
30	5.2
30.25	5.2
30.5	5.2
30.75	6.5
31	6.5
31.25	6.5
31.5	6.5
31.75	6.5
32	6.5
32.25	5.2
32.5	5.2
32.75	2.6
33	3.9
33.25	2.6
33.5	2.6
33.75	2.6
34	2.6
34.25	2.6
34.5	5.2
34.75	7.8
35	6.5
35.25	9.1
35.5	11.7
35.75	10.4
36	9.1
36.25	9.1
36.5	7.8
36.75	9.1
37	11.7
37.25	10.4
37.5	9.1
37.75	9.1
38	9.1
38.25	9.1
38.5	9.1
38.75	9.1
39	6.5
39.25	7.8
39.5	7.8
39.75	5.2
40	5.2
40.25	5.2
40.5	5.2
40.75	5.2
41	9.1
41.25	6.5
41.5	6.5
41.75	6.5
42	7.8
42.25	7.8
42.5	7.8
42.75	10.4
43	9.1
43.25	6.5
43.5	7.8
43.75	5.2
44	6.5
44.25	5.2
44.5	5.2
44.75	5.2
45	6.5
45.25	5.2
45.5	5.2
45.75	5.2
46	5.2
46.25	6.5
46.5	5.2
46.75	7.8
47	6.5
47.25	5.2
47.5	6.5
47.75	6.5
48	6.5
48.25	6.5
48.5	6.5
48.75	5.2
49	5.2
49.25	5.2
49.5	5.2
49.75	2.6
50	3.9
50.25	3.9
50.5	5.2
50.75	5.2
51	5.2
51.25	2.6
51.5	2.6
51.75	5.2
52	6.5
52.25	6.5
52.5	5.2
52.75	5.2
53	5.2
53.25	5.2
53.5	2.6
53.75	2.6
54	3.9
54.25	3.9
54.5	3.9
54.75	6.5
55	6.5
55.25	6.5
55.5	6.5
55.75	5.2
56	5.2
56.25	6.5
56.5	7.8
56.75	6.5
57	5.2
57.25	5.2
57.5	6.5
57.75	6.5
58	6.5
58.25	6.5
58.5	6.5
58.75	6.5
59	5.2
59.25	7.8
59.5	6.5
59.75	7.8
60	6.5
nan	nan
0	0
0.25	0
0.5	1.3
0.75	1.3
1	1.3
1.25	1.3
1.5	1.3
1.75	1.3
2	5.2
2.25	6.5
2.5	6.5
2.75	6.5
3	5.2
3.25	3.9
3.5	3.9
3.75	2.6
4	2.6
4.25	3.9
4.5	5.2
4.75	5.2
5	5.2
5.25	5.2
5.5	2.6
5.75	3.9
6	3.9
6.25	5.2
6.5	5.2
6.75	5.2
7	5.2
7.25	5.2
7.5	3.9
7.75	3.9
8	2.6
8.25	1.3
8.5	0
8.75	1.3
9	1.3
9.25	2.6
9.5	5.2
9.75	7.8
10	9.1
10.25	9.1
10.5	10.4
10.75	10.4
11	10.4
11.25	10.4
11.5	11.7
11.75	11.7
12	15.6
12.25	18.2
12.5	18.2
12.75	19.5
13	19.5
13.25	20.8
13.5	23.4
13.75	23.4
14	24.7
14.25	22.1
14.5	26
14.75	23.4
15	26
15.25	23.4
15.5	19.5
[truncated: 51,252 more rows]
