# Supplementary material for: From deterministic to fuzzy decision-making in artificial cells
Source: Nat Commun. 2020 Nov 6;11:5648. doi: 10.1038/s41467-020-19395-4 (PMC7648101; doi:10.1038/s41467-020-19395-4)
Supplement: Supplementary file 4 — Source Data [file 41467_2020_19395_MOESM4_ESM.zip › source-data/stochastic-simulations/out/koff/0.025min/dp-kon15.txt]

# Time	(TL).ParticleFlux
0	0
0.25	0
0.5	0
0.75	1.3
1	0
1.25	0
1.5	0
1.75	0
2	0
2.25	0
2.5	0
2.75	0
3	1.3
3.25	0
3.5	1.3
3.75	1.3
4	2.6
4.25	2.6
4.5	2.6
4.75	5.2
5	2.6
5.25	2.6
5.5	3.9
5.75	3.9
6	3.9
6.25	3.9
6.5	3.9
6.75	2.6
7	2.6
7.25	2.6
7.5	5.2
7.75	6.5
8	5.2
8.25	5.2
8.5	6.5
8.75	6.5
9	5.2
9.25	5.2
9.5	5.2
9.75	3.9
10	3.9
10.25	5.2
10.5	5.2
10.75	6.5
11	6.5
11.25	7.8
11.5	7.8
11.75	7.8
12	6.5
12.25	6.5
12.5	6.5
12.75	5.2
13	6.5
13.25	5.2
13.5	6.5
13.75	9.1
14	5.2
14.25	6.5
14.5	3.9
14.75	5.2
15	5.2
15.25	5.2
15.5	7.8
15.75	9.1
16	9.1
16.25	9.1
16.5	11.7
16.75	7.8
17	6.5
17.25	6.5
17.5	6.5
17.75	6.5
18	6.5
18.25	6.5
18.5	6.5
18.75	7.8
19	6.5
19.25	9.1
19.5	9.1
19.75	10.4
20	10.4
20.25	10.4
20.5	10.4
20.75	11.7
21	9.1
21.25	7.8
21.5	9.1
21.75	9.1
22	9.1
22.25	7.8
22.5	9.1
22.75	7.8
23	7.8
23.25	9.1
23.5	9.1
23.75	10.4
24	10.4
24.25	11.7
24.5	11.7
24.75	11.7
25	14.3
25.25	14.3
25.5	14.3
25.75	7.8
26	7.8
26.25	10.4
26.5	11.7
26.75	10.4
27	13
27.25	9.1
27.5	9.1
27.75	9.1
28	6.5
28.25	6.5
28.5	7.8
28.75	10.4
29	9.1
29.25	10.4
29.5	10.4
29.75	10.4
30	13
30.25	13
30.5	11.7
30.75	10.4
31	6.5
31.25	6.5
31.5	7.8
31.75	11.7
32	11.7
32.25	11.7
32.5	13
32.75	14.3
33	9.1
33.25	9.1
33.5	9.1
33.75	10.4
34	15.6
34.25	16.9
34.5	13
34.75	14.3
35	10.4
35.25	10.4
35.5	9.1
35.75	7.8
36	7.8
36.25	2.6
36.5	3.9
36.75	3.9
37	6.5
37.25	7.8
37.5	10.4
37.75	14.3
38	13
38.25	11.7
38.5	11.7
38.75	13
39	16.9
39.25	15.6
39.5	11.7
39.75	13
40	13
40.25	14.3
40.5	11.7
40.75	13
41	13
41.25	13
41.5	15.6
41.75	13
42	15.6
42.25	16.9
42.5	16.9
42.75	16.9
43	20.8
43.25	20.8
43.5	16.9
43.75	15.6
44	19.5
44.25	18.2
44.5	19.5
44.75	19.5
45	18.2
45.25	19.5
45.5	20.8
45.75	23.4
46	22.1
46.25	19.5
46.5	18.2
46.75	18.2
47	22.1
47.25	24.7
47.5	23.4
47.75	27.3
48	27.3
48.25	29.9
48.5	29.9
48.75	26
49	24.7
49.25	23.4
49.5	26
49.75	23.4
50	20.8
50.25	19.5
50.5	16.9
50.75	16.9
51	18.2
51.25	16.9
51.5	14.3
51.75	15.6
52	14.3
52.25	16.9
52.5	20.8
52.75	19.5
53	19.5
53.25	16.9
53.5	18.2
53.75	19.5
54	20.8
54.25	20.8
54.5	20.8
54.75	22.1
55	18.2
55.25	15.6
55.5	11.7
55.75	10.4
56	10.4
56.25	11.7
56.5	11.7
56.75	10.4
57	9.1
57.25	9.1
57.5	10.4
57.75	15.6
58	16.9
58.25	16.9
58.5	15.6
58.75	13
59	10.4
59.25	10.4
59.5	10.4
59.75	7.8
60	9.1
nan	nan
0	0
0.25	1.3
0.5	1.3
0.75	1.3
1	1.3
1.25	1.3
1.5	1.3
1.75	2.6
2	3.9
2.25	3.9
2.5	2.6
2.75	2.6
3	2.6
3.25	1.3
3.5	0
3.75	0
4	0
4.25	0
4.5	0
4.75	0
5	1.3
5.25	1.3
5.5	1.3
5.75	2.6
6	1.3
6.25	3.9
6.5	3.9
6.75	6.5
7	6.5
7.25	6.5
7.5	9.1
7.75	9.1
8	10.4
8.25	6.5
8.5	5.2
8.75	3.9
9	3.9
9.25	1.3
9.5	1.3
9.75	1.3
10	1.3
10.25	1.3
10.5	1.3
10.75	1.3
11	3.9
11.25	3.9
11.5	3.9
11.75	2.6
12	2.6
12.25	3.9
12.5	3.9
12.75	3.9
13	3.9
13.25	1.3
13.5	1.3
13.75	2.6
14	2.6
14.25	1.3
14.5	1.3
14.75	1.3
15	1.3
15.25	3.9
15.5	3.9
15.75	3.9
16	2.6
16.25	2.6
16.5	2.6
16.75	2.6
17	1.3
17.25	2.6
17.5	3.9
17.75	6.5
18	5.2
18.25	6.5
18.5	6.5
18.75	6.5
19	9.1
19.25	10.4
19.5	9.1
19.75	6.5
20	5.2
20.25	5.2
20.5	5.2
20.75	7.8
21	9.1
21.25	9.1
21.5	7.8
21.75	6.5
22	9.1
22.25	7.8
22.5	5.2
22.75	5.2
23	3.9
23.25	6.5
23.5	10.4
23.75	10.4
24	9.1
24.25	7.8
24.5	5.2
24.75	6.5
25	10.4
25.25	10.4
25.5	10.4
25.75	7.8
26	10.4
26.25	10.4
26.5	10.4
26.75	10.4
27	9.1
27.25	7.8
27.5	5.2
27.75	3.9
28	2.6
28.25	2.6
28.5	2.6
28.75	2.6
29	3.9
29.25	3.9
29.5	2.6
29.75	1.3
30	0
30.25	0
30.5	2.6
30.75	3.9
31	7.8
31.25	13
31.5	14.3
31.75	15.6
32	14.3
32.25	15.6
32.5	13
32.75	13
33	15.6
33.25	14.3
33.5	14.3
33.75	14.3
34	16.9
34.25	18.2
34.5	18.2
34.75	19.5
35	19.5
35.25	20.8
35.5	19.5
35.75	15.6
36	15.6
36.25	15.6
36.5	15.6
36.75	14.3
37	13
37.25	13
37.5	14.3
37.75	15.6
38	14.3
38.25	11.7
38.5	13
38.75	13
39	15.6
39.25	16.9
39.5	16.9
39.75	16.9
40	14.3
40.25	18.2
40.5	16.9
40.75	18.2
41	18.2
41.25	15.6
41.5	13
41.75	14.3
42	15.6
42.25	14.3
42.5	13
42.75	13
43	13
43.25	14.3
43.5	15.6
43.75	18.2
44	19.5
44.25	13
44.5	13
44.75	13
45	13
45.25	20.8
45.5	18.2
45.75	22.1
46	24.7
46.25	19.5
46.5	19.5
46.75	16.9
47	14.3
47.25	11.7
47.5	13
47.75	15.6
48	19.5
48.25	19.5
48.5	19.5
48.75	18.2
49	19.5
49.25	20.8
49.5	16.9
49.75	18.2
50	19.5
50.25	16.9
50.5	15.6
50.75	18.2
51	18.2
51.25	15.6
51.5	16.9
51.75	16.9
52	16.9
52.25	15.6
52.5	10.4
52.75	10.4
53	10.4
53.25	13
53.5	14.3
53.75	20.8
54	22.1
54.25	22.1
54.5	19.5
54.75	19.5
55	15.6
55.25	13
55.5	15.6
55.75	14.3
56	15.6
56.25	15.6
56.5	14.3
56.75	15.6
57	15.6
57.25	15.6
57.5	15.6
57.75	16.9
58	15.6
58.25	13
58.5	11.7
58.75	9.1
59	6.5
59.25	9.1
59.5	9.1
59.75	6.5
60	5.2
nan	nan
0	0
0.25	0
0.5	0
0.75	0
1	0
1.25	1.3
1.5	1.3
1.75	1.3
2	2.6
2.25	2.6
2.5	2.6
2.75	2.6
3	0
3.25	3.9
3.5	3.9
3.75	2.6
4	2.6
4.25	2.6
4.5	2.6
4.75	2.6
5	3.9
5.25	3.9
5.5	2.6
5.75	2.6
6	2.6
6.25	1.3
6.5	1.3
6.75	1.3
7	2.6
7.25	2.6
7.5	2.6
7.75	1.3
8	2.6
8.25	2.6
8.5	5.2
8.75	5.2
9	3.9
9.25	5.2
9.5	5.2
9.75	6.5
10	6.5
10.25	5.2
10.5	3.9
10.75	3.9
11	3.9
11.25	2.6
11.5	2.6
11.75	1.3
12	1.3
12.25	2.6
12.5	2.6
12.75	3.9
13	2.6
13.25	2.6
13.5	2.6
13.75	1.3
14	1.3
14.25	1.3
14.5	2.6
14.75	2.6
15	2.6
15.25	2.6
15.5	3.9
15.75	6.5
16	7.8
16.25	5.2
16.5	5.2
16.75	5.2
17	6.5
17.25	6.5
17.5	5.2
17.75	7.8
18	9.1
18.25	10.4
18.5	10.4
18.75	10.4
19	10.4
19.25	10.4
19.5	9.1
19.75	7.8
20	7.8
20.25	10.4
20.5	7.8
20.75	7.8
21	7.8
21.25	9.1
21.5	11.7
21.75	11.7
22	13
22.25	13
22.5	10.4
22.75	9.1
23	7.8
23.25	7.8
23.5	9.1
23.75	10.4
24	7.8
24.25	6.5
24.5	6.5
24.75	3.9
25	5.2
25.25	6.5
25.5	7.8
25.75	6.5
26	6.5
26.25	5.2
26.5	9.1
26.75	10.4
27	10.4
27.25	11.7
27.5	10.4
27.75	7.8
28	7.8
28.25	6.5
28.5	9.1
28.75	9.1
29	13
29.25	10.4
29.5	11.7
29.75	11.7
30	10.4
30.25	15.6
30.5	16.9
30.75	16.9
31	15.6
31.25	16.9
31.5	18.2
31.75	15.6
32	15.6
32.25	13
32.5	11.7
32.75	13
33	14.3
33.25	15.6
33.5	20.8
33.75	20.8
34	16.9
34.25	14.3
34.5	14.3
34.75	14.3
35	18.2
35.25	14.3
35.5	15.6
35.75	14.3
36	14.3
36.25	16.9
36.5	19.5
36.75	22.1
37	20.8
37.25	23.4
37.5	26
37.75	22.1
38	20.8
38.25	23.4
38.5	24.7
38.75	24.7
39	26
39.25	15.6
39.5	15.6
39.75	11.7
40	11.7
40.25	14.3
40.5	16.9
40.75	13
41	11.7
41.25	9.1
41.5	10.4
41.75	7.8
42	7.8
42.25	10.4
42.5	10.4
42.75	11.7
43	13
43.25	13
43.5	11.7
43.75	11.7
44	14.3
44.25	18.2
44.5	18.2
44.75	18.2
45	18.2
45.25	14.3
45.5	18.2
45.75	16.9
46	15.6
46.25	14.3
46.5	13
46.75	15.6
47	16.9
47.25	15.6
47.5	13
47.75	11.7
48	14.3
48.25	15.6
48.5	16.9
48.75	16.9
49	14.3
49.25	15.6
49.5	13
49.75	15.6
50	14.3
50.25	13
50.5	16.9
50.75	18.2
51	16.9
51.25	14.3
51.5	14.3
51.75	10.4
52	11.7
52.25	13
52.5	15.6
52.75	15.6
53	19.5
53.25	16.9
53.5	19.5
53.75	19.5
54	16.9
54.25	10.4
54.5	10.4
54.75	7.8
55	10.4
55.25	13
55.5	15.6
55.75	20.8
56	19.5
56.25	18.2
56.5	15.6
56.75	18.2
57	18.2
57.25	19.5
57.5	16.9
57.75	13
58	14.3
58.25	13
58.5	9.1
58.75	11.7
59	13
59.25	13
59.5	11.7
59.75	13
60	11.7
nan	nan
0	0
0.25	0
0.5	1.3
0.75	1.3
1	1.3
1.25	1.3
1.5	3.9
1.75	3.9
2	3.9
2.25	2.6
2.5	3.9
2.75	5.2
3	5.2
3.25	3.9
3.5	3.9
3.75	2.6
4	5.2
4.25	5.2
4.5	6.5
4.75	6.5
5	5.2
5.25	3.9
5.5	3.9
5.75	5.2
6	6.5
6.25	6.5
6.5	7.8
6.75	6.5
7	6.5
7.25	6.5
7.5	3.9
7.75	2.6
8	2.6
8.25	3.9
8.5	3.9
8.75	5.2
9	3.9
9.25	5.2
9.5	5.2
9.75	6.5
10	7.8
10.25	5.2
10.5	3.9
10.75	2.6
11	2.6
11.25	3.9
11.5	3.9
11.75	2.6
12	1.3
12.25	1.3
12.5	2.6
12.75	2.6
13	3.9
13.25	5.2
13.5	5.2
13.75	5.2
14	3.9
14.25	2.6
14.5	5.2
14.75	5.2
15	5.2
15.25	5.2
15.5	5.2
15.75	5.2
16	5.2
16.25	6.5
16.5	3.9
16.75	5.2
17	3.9
17.25	3.9
17.5	3.9
17.75	3.9
18	3.9
18.25	3.9
18.5	5.2
18.75	5.2
19	6.5
19.25	5.2
19.5	6.5
19.75	3.9
20	3.9
20.25	5.2
20.5	5.2
20.75	6.5
21	7.8
21.25	5.2
21.5	5.2
21.75	6.5
22	9.1
22.25	10.4
22.5	7.8
22.75	7.8
23	7.8
23.25	9.1
23.5	11.7
23.75	11.7
24	10.4
24.25	13
24.5	11.7
24.75	14.3
25	15.6
25.25	16.9
25.5	15.6
25.75	11.7
26	13
26.25	9.1
26.5	9.1
26.75	13
27	13
27.25	15.6
27.5	14.3
27.75	13
28	14.3
28.25	14.3
28.5	14.3
28.75	10.4
29	11.7
29.25	11.7
29.5	14.3
29.75	14.3
30	14.3
30.25	16.9
30.5	19.5
30.75	13
31	11.7
31.25	11.7
31.5	15.6
31.75	15.6
32	14.3
32.25	13
32.5	11.7
32.75	15.6
33	14.3
33.25	13
33.5	13
33.75	9.1
34	11.7
34.25	11.7
34.5	11.7
34.75	9.1
35	7.8
35.25	9.1
35.5	6.5
35.75	7.8
36	9.1
36.25	10.4
36.5	6.5
36.75	5.2
37	3.9
37.25	6.5
37.5	7.8
37.75	9.1
38	7.8
38.25	6.5
38.5	6.5
38.75	9.1
39	11.7
39.25	18.2
39.5	20.8
39.75	22.1
40	27.3
40.25	27.3
40.5	27.3
40.75	28.6
41	31.2
41.25	32.5
41.5	31.2
41.75	31.2
42	24.7
42.25	24.7
42.5	26
42.75	26
43	27.3
43.25	27.3
43.5	26
43.75	27.3
44	26
44.25	24.7
44.5	22.1
44.75	23.4
45	20.8
45.25	20.8
45.5	22.1
45.75	20.8
46	20.8
46.25	20.8
46.5	18.2
46.75	13
47	11.7
47.25	13
47.5	18.2
47.75	16.9
48	14.3
48.25	11.7
48.5	10.4
48.75	11.7
49	10.4
49.25	10.4
49.5	14.3
49.75	13
50	11.7
50.25	10.4
50.5	10.4
50.75	9.1
51	10.4
51.25	10.4
51.5	15.6
51.75	15.6
52	13
52.25	14.3
52.5	16.9
52.75	14.3
53	15.6
53.25	15.6
53.5	15.6
53.75	14.3
54	13
54.25	13
54.5	13
54.75	14.3
55	13
55.25	10.4
55.5	9.1
55.75	7.8
56	13
56.25	11.7
56.5	11.7
56.75	7.8
57	7.8
57.25	10.4
57.5	10.4
57.75	14.3
58	13
58.25	11.7
58.5	10.4
58.75	9.1
59	7.8
59.25	10.4
59.5	10.4
59.75	9.1
60	10.4
nan	nan
0	0
0.25	1.3
0.5	1.3
0.75	2.6
1	5.2
1.25	3.9
1.5	3.9
1.75	3.9
2	3.9
2.25	5.2
2.5	6.5
2.75	6.5
3	5.2
3.25	5.2
3.5	5.2
3.75	6.5
4	7.8
4.25	7.8
4.5	7.8
4.75	5.2
5	5.2
5.25	2.6
5.5	2.6
5.75	2.6
6	0
6.25	1.3
6.5	1.3
6.75	1.3
7	2.6
7.25	1.3
7.5	0
7.75	0
8	0
8.25	1.3
8.5	2.6
8.75	2.6
9	2.6
9.25	2.6
9.5	3.9
9.75	3.9
10	3.9
10.25	3.9
10.5	3.9
10.75	3.9
11	3.9
11.25	5.2
11.5	5.2
11.75	6.5
12	6.5
12.25	6.5
12.5	6.5
12.75	5.2
13	5.2
13.25	6.5
13.5	5.2
13.75	3.9
14	3.9
14.25	5.2
14.5	5.2
14.75	6.5
15	6.5
15.25	3.9
15.5	5.2
15.75	3.9
16	2.6
16.25	2.6
16.5	2.6
16.75	2.6
17	2.6
17.25	5.2
17.5	7.8
17.75	7.8
18	7.8
18.25	7.8
18.5	6.5
18.75	6.5
19	10.4
19.25	10.4
19.5	10.4
19.75	11.7
20	14.3
20.25	13
20.5	13
20.75	13
21	14.3
21.25	14.3
21.5	13
21.75	11.7
22	7.8
22.25	5.2
22.5	5.2
22.75	6.5
23	6.5
23.25	9.1
23.5	9.1
23.75	9.1
24	9.1
24.25	9.1
24.5	10.4
24.75	11.7
25	11.7
25.25	11.7
25.5	11.7
25.75	9.1
26	7.8
26.25	7.8
26.5	7.8
26.75	6.5
27	5.2
27.25	7.8
27.5	7.8
27.75	7.8
28	6.5
28.25	7.8
28.5	5.2
28.75	5.2
29	5.2
29.25	5.2
29.5	6.5
29.75	5.2
30	5.2
30.25	5.2
30.5	5.2
30.75	6.5
31	7.8
31.25	7.8
31.5	5.2
31.75	5.2
32	6.5
32.25	6.5
32.5	7.8
32.75	9.1
33	14.3
33.25	13
33.5	13
33.75	11.7
34	10.4
34.25	10.4
34.5	10.4
34.75	11.7
35	10.4
35.25	13
35.5	14.3
35.75	15.6
36	16.9
36.25	18.2
36.5	16.9
36.75	15.6
37	15.6
37.25	15.6
37.5	15.6
37.75	13
38	13
38.25	13
38.5	11.7
38.75	13
39	11.7
39.25	15.6
39.5	14.3
39.75	14.3
40	13
40.25	13
40.5	11.7
40.75	14.3
41	15.6
41.25	19.5
41.5	18.2
41.75	18.2
42	20.8
42.25	19.5
42.5	16.9
42.75	15.6
43	18.2
43.25	19.5
43.5	23.4
43.75	26
44	23.4
44.25	22.1
44.5	20.8
44.75	19.5
45	16.9
45.25	16.9
45.5	16.9
45.75	16.9
46	16.9
46.25	19.5
46.5	18.2
46.75	15.6
47	14.3
47.25	14.3
47.5	18.2
47.75	20.8
48	15.6
48.25	18.2
48.5	16.9
48.75	18.2
49	18.2
49.25	20.8
49.5	20.8
49.75	19.5
50	23.4
50.25	18.2
50.5	20.8
50.75	19.5
51	18.2
51.25	20.8
51.5	18.2
51.75	18.2
52	18.2
52.25	18.2
52.5	16.9
52.75	15.6
53	14.3
53.25	16.9
53.5	14.3
53.75	14.3
54	10.4
54.25	11.7
54.5	11.7
54.75	14.3
55	13
55.25	11.7
55.5	10.4
55.75	14.3
56	13
56.25	11.7
56.5	14.3
56.75	13
57	13
57.25	13
57.5	13
57.75	9.1
58	9.1
58.25	9.1
58.5	7.8
58.75	7.8
59	7.8
59.25	9.1
59.5	10.4
59.75	9.1
60	9.1
nan	nan
0	0
0.25	0
0.5	2.6
0.75	2.6
1	3.9
1.25	6.5
1.5	6.5
1.75	3.9
2	3.9
2.25	5.2
2.5	5.2
2.75	5.2
3	5.2
3.25	7.8
3.5	7.8
3.75	9.1
4	9.1
4.25	5.2
4.5	9.1
4.75	9.1
5	7.8
5.25	5.2
5.5	5.2
5.75	3.9
6	5.2
6.25	6.5
6.5	5.2
6.75	6.5
7	5.2
7.25	6.5
7.5	6.5
7.75	7.8
8	9.1
8.25	10.4
8.5	10.4
8.75	6.5
9	6.5
9.25	6.5
9.5	3.9
9.75	3.9
10	3.9
10.25	3.9
10.5	3.9
10.75	2.6
11	2.6
11.25	5.2
11.5	3.9
11.75	3.9
12	3.9
12.25	3.9
12.5	3.9
12.75	1.3
13	0
13.25	1.3
13.5	1.3
13.75	1.3
14	2.6
14.25	1.3
14.5	2.6
14.75	2.6
15	2.6
15.25	2.6
15.5	2.6
15.75	2.6
16	2.6
16.25	3.9
16.5	5.2
16.75	7.8
17	7.8
17.25	7.8
17.5	6.5
17.75	6.5
18	6.5
18.25	6.5
18.5	9.1
18.75	7.8
19	7.8
19.25	9.1
19.5	10.4
19.75	10.4
20	11.7
20.25	11.7
20.5	10.4
20.75	11.7
21	10.4
21.25	9.1
21.5	13
21.75	14.3
22	11.7
22.25	14.3
22.5	15.6
22.75	14.3
23	14.3
23.25	14.3
23.5	15.6
23.75	15.6
24	18.2
24.25	16.9
24.5	18.2
24.75	16.9
25	18.2
25.25	15.6
25.5	16.9
25.75	19.5
26	15.6
26.25	16.9
26.5	16.9
26.75	14.3
27	14.3
27.25	13
27.5	10.4
27.75	9.1
28	11.7
28.25	10.4
28.5	15.6
28.75	15.6
29	16.9
29.25	13
29.5	13
29.75	10.4
30	9.1
30.25	7.8
30.5	6.5
30.75	6.5
31	3.9
31.25	2.6
31.5	2.6
31.75	2.6
32	1.3
32.25	2.6
32.5	3.9
32.75	3.9
33	5.2
33.25	7.8
33.5	9.1
33.75	9.1
34	10.4
34.25	11.7
34.5	11.7
34.75	13
35	11.7
35.25	10.4
35.5	13
35.75	14.3
36	18.2
36.25	16.9
36.5	14.3
36.75	16.9
37	16.9
37.25	14.3
37.5	14.3
37.75	14.3
38	15.6
38.25	16.9
38.5	15.6
38.75	14.3
39	15.6
39.25	18.2
39.5	18.2
39.75	18.2
40	15.6
40.25	16.9
40.5	14.3
40.75	16.9
41	15.6
41.25	13
41.5	11.7
41.75	10.4
42	10.4
42.25	9.1
42.5	9.1
42.75	9.1
43	6.5
43.25	9.1
43.5	11.7
43.75	14.3
44	14.3
44.25	14.3
44.5	13
44.75	16.9
45	16.9
45.25	18.2
45.5	19.5
45.75	16.9
46	20.8
46.25	19.5
46.5	18.2
46.75	22.1
47	20.8
47.25	19.5
47.5	19.5
47.75	20.8
48	18.2
48.25	15.6
48.5	20.8
48.75	20.8
49	23.4
49.25	23.4
49.5	20.8
49.75	16.9
50	15.6
50.25	19.5
50.5	20.8
50.75	14.3
51	13
51.25	14.3
51.5	14.3
51.75	15.6
52	15.6
52.25	20.8
52.5	22.1
52.75	24.7
53	27.3
53.25	23.4
53.5	20.8
53.75	20.8
54	15.6
54.25	14.3
54.5	11.7
54.75	13
55	13
55.25	13
55.5	11.7
55.75	10.4
56	7.8
56.25	7.8
56.5	6.5
56.75	7.8
57	11.7
57.25	15.6
57.5	15.6
57.75	14.3
58	11.7
58.25	11.7
58.5	11.7
58.75	13
59	13
59.25	14.3
59.5	18.2
59.75	14.3
60	13
nan	nan
0	0
0.25	0
0.5	0
0.75	1.3
1	2.6
1.25	2.6
1.5	2.6
1.75	2.6
2	2.6
2.25	2.6
2.5	2.6
2.75	2.6
3	2.6
3.25	2.6
3.5	2.6
3.75	2.6
4	3.9
4.25	2.6
4.5	2.6
4.75	2.6
5	2.6
5.25	3.9
5.5	3.9
5.75	5.2
6	6.5
6.25	7.8
6.5	9.1
6.75	9.1
7	7.8
7.25	7.8
7.5	6.5
7.75	6.5
8	5.2
8.25	5.2
8.5	5.2
8.75	3.9
9	3.9
9.25	2.6
9.5	1.3
9.75	1.3
10	2.6
10.25	2.6
10.5	2.6
10.75	2.6
11	2.6
11.25	2.6
11.5	3.9
11.75	2.6
12	3.9
12.25	2.6
12.5	3.9
12.75	3.9
13	3.9
13.25	5.2
13.5	5.2
13.75	5.2
14	3.9
14.25	3.9
14.5	3.9
14.75	3.9
15	2.6
15.25	1.3
15.5	3.9
15.75	2.6
16	3.9
16.25	5.2
16.5	6.5
16.75	7.8
17	6.5
17.25	5.2
17.5	6.5
17.75	6.5
18	9.1
18.25	6.5
18.5	5.2
18.75	3.9
19	5.2
19.25	5.2
19.5	6.5
19.75	6.5
20	5.2
20.25	6.5
20.5	7.8
20.75	7.8
21	9.1
21.25	10.4
21.5	10.4
21.75	10.4
22	10.4
22.25	9.1
22.5	10.4
22.75	10.4
23	7.8
23.25	7.8
23.5	9.1
23.75	6.5
24	7.8
24.25	9.1
24.5	6.5
24.75	9.1
25	10.4
25.25	11.7
25.5	11.7
25.75	7.8
26	7.8
26.25	6.5
26.5	6.5
26.75	7.8
27	11.7
27.25	11.7
27.5	14.3
27.75	16.9
28	15.6
28.25	16.9
28.5	19.5
28.75	23.4
29	22.1
29.25	22.1
29.5	26
29.75	26
30	26
30.25	27.3
30.5	22.1
30.75	24.7
31	23.4
31.25	24.7
31.5	24.7
31.75	20.8
32	19.5
32.25	23.4
32.5	20.8
32.75	20.8
33	19.5
33.25	20.8
33.5	16.9
33.75	16.9
34	19.5
34.25	23.4
34.5	19.5
34.75	18.2
35	15.6
35.25	16.9
35.5	15.6
35.75	13
36	13
36.25	14.3
36.5	13
36.75	13
37	13
37.25	11.7
37.5	11.7
37.75	14.3
38	11.7
38.25	10.4
38.5	11.7
38.75	15.6
39	14.3
39.25	15.6
39.5	18.2
39.75	15.6
40	15.6
40.25	16.9
40.5	16.9
40.75	13
41	11.7
41.25	13
41.5	13
41.75	14.3
42	15.6
42.25	14.3
42.5	16.9
42.75	15.6
43	18.2
43.25	20.8
43.5	20.8
43.75	18.2
44	18.2
44.25	18.2
44.5	18.2
44.75	15.6
45	15.6
45.25	16.9
45.5	14.3
45.75	15.6
46	14.3
46.25	15.6
46.5	15.6
46.75	15.6
47	16.9
47.25	15.6
47.5	15.6
47.75	14.3
48	15.6
48.25	15.6
48.5	18.2
48.75	16.9
49	16.9
49.25	19.5
49.5	22.1
49.75	22.1
50	22.1
50.25	18.2
50.5	19.5
50.75	16.9
51	14.3
51.25	10.4
51.5	14.3
51.75	15.6
52	14.3
52.25	11.7
52.5	11.7
52.75	13
53	14.3
53.25	11.7
53.5	11.7
53.75	9.1
54	9.1
54.25	9.1
54.5	9.1
54.75	10.4
55	9.1
55.25	6.5
55.5	7.8
55.75	5.2
56	5.2
56.25	5.2
56.5	3.9
56.75	3.9
57	6.5
57.25	5.2
57.5	5.2
57.75	2.6
58	5.2
58.25	6.5
58.5	6.5
58.75	5.2
59	5.2
59.25	5.2
59.5	5.2
59.75	3.9
60	5.2
nan	nan
0	0
0.25	0
0.5	0
0.75	0
1	0
1.25	2.6
1.5	1.3
1.75	1.3
2	1.3
2.25	3.9
2.5	3.9
2.75	3.9
3	3.9
3.25	3.9
3.5	6.5
3.75	6.5
4	5.2
4.25	6.5
4.5	2.6
4.75	1.3
5	2.6
5.25	2.6
5.5	3.9
5.75	3.9
6	1.3
6.25	1.3
6.5	1.3
6.75	2.6
7	2.6
7.25	3.9
7.5	6.5
7.75	5.2
8	3.9
8.25	2.6
8.5	2.6
8.75	2.6
9	3.9
9.25	5.2
9.5	5.2
9.75	5.2
10	5.2
10.25	5.2
10.5	5.2
10.75	5.2
11	6.5
11.25	6.5
11.5	5.2
11.75	6.5
12	6.5
12.25	5.2
12.5	3.9
12.75	3.9
13	3.9
13.25	6.5
13.5	6.5
13.75	6.5
14	5.2
14.25	6.5
14.5	5.2
14.75	5.2
15	3.9
15.25	2.6
15.5	1.3
15.75	2.6
16	3.9
16.25	3.9
16.5	2.6
16.75	2.6
17	6.5
17.25	7.8
17.5	6.5
17.75	6.5
18	6.5
18.25	7.8
18.5	6.5
18.75	5.2
19	7.8
19.25	5.2
19.5	3.9
19.75	3.9
20	1.3
20.25	3.9
20.5	5.2
20.75	7.8
21	7.8
21.25	10.4
21.5	10.4
21.75	9.1
22	7.8
22.25	10.4
22.5	9.1
22.75	7.8
23	7.8
23.25	7.8
23.5	7.8
23.75	10.4
24	9.1
24.25	10.4
24.5	15.6
24.75	16.9
25	22.1
25.25	20.8
25.5	18.2
25.75	16.9
26	15.6
26.25	13
26.5	13
26.75	13
27	14.3
27.25	11.7
27.5	10.4
27.75	9.1
28	14.3
28.25	14.3
28.5	15.6
28.75	18.2
29	20.8
29.25	19.5
29.5	20.8
29.75	19.5
30	18.2
30.25	19.5
30.5	19.5
30.75	20.8
31	19.5
31.25	18.2
31.5	15.6
31.75	15.6
32	13
32.25	11.7
32.5	7.8
32.75	9.1
33	13
33.25	14.3
33.5	13
33.75	11.7
34	13
34.25	16.9
34.5	15.6
34.75	15.6
35	16.9
35.25	16.9
35.5	14.3
35.75	14.3
36	18.2
36.25	19.5
36.5	18.2
36.75	20.8
37	18.2
37.25	18.2
37.5	18.2
37.75	18.2
38	23.4
38.25	18.2
38.5	20.8
38.75	20.8
39	20.8
39.25	20.8
39.5	20.8
39.75	16.9
40	18.2
40.25	16.9
40.5	19.5
40.75	18.2
41	19.5
41.25	11.7
41.5	10.4
41.75	7.8
42	6.5
42.25	7.8
42.5	5.2
42.75	9.1
43	6.5
43.25	6.5
43.5	11.7
43.75	13
44	15.6
44.25	14.3
44.5	20.8
44.75	18.2
45	16.9
45.25	13
45.5	13
45.75	13
46	15.6
46.25	18.2
46.5	14.3
46.75	13
47	11.7
47.25	9.1
47.5	11.7
47.75	10.4
48	10.4
48.25	10.4
48.5	10.4
48.75	6.5
49	6.5
49.25	7.8
49.5	6.5
49.75	5.2
50	6.5
50.25	5.2
50.5	5.2
50.75	6.5
51	7.8
51.25	7.8
51.5	6.5
51.75	5.2
52	7.8
52.25	7.8
52.5	10.4
52.75	11.7
53	13
53.25	13
53.5	14.3
53.75	16.9
54	16.9
54.25	15.6
54.5	15.6
54.75	19.5
55	20.8
55.25	19.5
55.5	16.9
55.75	19.5
56	20.8
56.25	20.8
56.5	19.5
56.75	23.4
57	27.3
57.25	27.3
57.5	27.3
57.75	28.6
58	26
58.25	28.6
58.5	27.3
58.75	33.8
59	35.1
59.25	33.8
59.5	32.5
59.75	36.4
60	39
nan	nan
0	0
0.25	1.3
0.5	1.3
0.75	3.9
1	3.9
1.25	3.9
1.5	5.2
1.75	3.9
2	3.9
2.25	3.9
2.5	5.2
2.75	5.2
3	5.2
3.25	5.2
3.5	3.9
3.75	3.9
4	3.9
4.25	3.9
4.5	3.9
4.75	5.2
5	3.9
5.25	2.6
5.5	1.3
5.75	1.3
6	1.3
6.25	1.3
6.5	1.3
6.75	1.3
7	1.3
7.25	1.3
7.5	2.6
7.75	2.6
8	2.6
8.25	2.6
8.5	2.6
8.75	2.6
9	2.6
9.25	2.6
9.5	1.3
9.75	1.3
10	1.3
10.25	1.3
10.5	1.3
10.75	1.3
11	1.3
11.25	1.3
11.5	1.3
11.75	1.3
12	1.3
12.25	2.6
12.5	1.3
12.75	2.6
13	2.6
13.25	2.6
13.5	2.6
13.75	2.6
14	2.6
14.25	2.6
14.5	3.9
14.75	2.6
15	2.6
15.25	3.9
15.5	2.6
[truncated: 51,252 more rows]
