# Supplementary material for: From deterministic to fuzzy decision-making in artificial cells
Source: Nat Commun. 2020 Nov 6;11:5648. doi: 10.1038/s41467-020-19395-4 (PMC7648101; doi:10.1038/s41467-020-19395-4)
Supplement: Supplementary file 4 — Source Data [file 41467_2020_19395_MOESM4_ESM.zip › source-data/stochastic-simulations/out/koff/0.025min/dp-kon14.txt]

# Time	(TL).ParticleFlux
0	0
0.25	1.3
0.5	3.9
0.75	5.2
1	5.2
1.25	5.2
1.5	6.5
1.75	7.8
2	6.5
2.25	6.5
2.5	6.5
2.75	6.5
3	6.5
3.25	6.5
3.5	5.2
3.75	5.2
4	5.2
4.25	3.9
4.5	3.9
4.75	3.9
5	3.9
5.25	3.9
5.5	3.9
5.75	3.9
6	2.6
6.25	2.6
6.5	3.9
6.75	3.9
7	3.9
7.25	3.9
7.5	5.2
7.75	5.2
8	6.5
8.25	7.8
8.5	5.2
8.75	6.5
9	7.8
9.25	7.8
9.5	9.1
9.75	7.8
10	6.5
10.25	6.5
10.5	9.1
10.75	11.7
11	13
11.25	19.5
11.5	18.2
11.75	16.9
12	15.6
12.25	18.2
12.5	18.2
12.75	18.2
13	22.1
13.25	19.5
13.5	15.6
13.75	18.2
14	19.5
14.25	18.2
14.5	18.2
14.75	14.3
15	13
15.25	14.3
15.5	16.9
15.75	18.2
16	18.2
16.25	19.5
16.5	15.6
16.75	14.3
17	15.6
17.25	15.6
17.5	15.6
17.75	14.3
18	11.7
18.25	9.1
18.5	9.1
18.75	9.1
19	7.8
19.25	7.8
19.5	7.8
19.75	5.2
20	5.2
20.25	5.2
20.5	5.2
20.75	6.5
21	6.5
21.25	6.5
21.5	5.2
21.75	5.2
22	6.5
22.25	6.5
22.5	5.2
22.75	5.2
23	3.9
23.25	2.6
23.5	2.6
23.75	2.6
24	1.3
24.25	1.3
24.5	1.3
24.75	1.3
25	0
25.25	0
25.5	0
25.75	0
26	1.3
26.25	1.3
26.5	1.3
26.75	1.3
27	1.3
27.25	1.3
27.5	1.3
27.75	1.3
28	1.3
28.25	1.3
28.5	1.3
28.75	0
29	0
29.25	0
29.5	0
29.75	0
30	0
30.25	0
30.5	0
30.75	0
31	1.3
31.25	1.3
31.5	3.9
31.75	5.2
32	3.9
32.25	3.9
32.5	3.9
32.75	2.6
33	2.6
33.25	1.3
33.5	0
33.75	0
34	0
34.25	0
34.5	0
34.75	1.3
35	3.9
35.25	3.9
35.5	3.9
35.75	3.9
36	5.2
36.25	5.2
36.5	5.2
36.75	5.2
37	3.9
37.25	3.9
37.5	2.6
37.75	1.3
38	1.3
38.25	1.3
38.5	1.3
38.75	1.3
39	1.3
39.25	1.3
39.5	1.3
39.75	1.3
40	3.9
40.25	2.6
40.5	3.9
40.75	3.9
41	2.6
41.25	1.3
41.5	1.3
41.75	1.3
42	2.6
42.25	3.9
42.5	3.9
42.75	3.9
43	3.9
43.25	1.3
43.5	1.3
43.75	1.3
44	3.9
44.25	3.9
44.5	3.9
44.75	3.9
45	3.9
45.25	3.9
45.5	3.9
45.75	2.6
46	2.6
46.25	1.3
46.5	1.3
46.75	2.6
47	2.6
47.25	3.9
47.5	3.9
47.75	3.9
48	3.9
48.25	3.9
48.5	3.9
48.75	7.8
49	6.5
49.25	7.8
49.5	5.2
49.75	2.6
50	3.9
50.25	3.9
50.5	5.2
50.75	5.2
51	5.2
51.25	6.5
51.5	6.5
51.75	9.1
52	6.5
52.25	6.5
52.5	3.9
52.75	3.9
53	3.9
53.25	3.9
53.5	3.9
53.75	3.9
54	3.9
54.25	3.9
54.5	3.9
54.75	3.9
55	5.2
55.25	5.2
55.5	3.9
55.75	3.9
56	6.5
56.25	6.5
56.5	7.8
56.75	7.8
57	9.1
57.25	5.2
57.5	3.9
57.75	6.5
58	6.5
58.25	6.5
58.5	6.5
58.75	5.2
59	5.2
59.25	5.2
59.5	3.9
59.75	3.9
60	3.9
nan	nan
0	0
0.25	0
0.5	0
0.75	0
1	0
1.25	0
1.5	0
1.75	0
2	0
2.25	0
2.5	0
2.75	0
3	0
3.25	0
3.5	1.3
3.75	1.3
4	1.3
4.25	1.3
4.5	2.6
4.75	2.6
5	2.6
5.25	2.6
5.5	2.6
5.75	1.3
6	2.6
6.25	2.6
6.5	5.2
6.75	2.6
7	1.3
7.25	1.3
7.5	1.3
7.75	1.3
8	2.6
8.25	0
8.5	0
8.75	0
9	0
9.25	0
9.5	1.3
9.75	1.3
10	2.6
10.25	2.6
10.5	2.6
10.75	1.3
11	1.3
11.25	1.3
11.5	3.9
11.75	3.9
12	5.2
12.25	5.2
12.5	5.2
12.75	5.2
13	6.5
13.25	7.8
13.5	9.1
13.75	7.8
14	10.4
14.25	10.4
14.5	9.1
14.75	10.4
15	7.8
15.25	5.2
15.5	6.5
15.75	6.5
16	7.8
16.25	7.8
16.5	9.1
16.75	9.1
17	6.5
17.25	7.8
17.5	7.8
17.75	9.1
18	10.4
18.25	9.1
18.5	10.4
18.75	11.7
19	7.8
19.25	6.5
19.5	6.5
19.75	6.5
20	6.5
20.25	6.5
20.5	6.5
20.75	7.8
21	10.4
21.25	11.7
21.5	10.4
21.75	15.6
22	19.5
22.25	15.6
22.5	16.9
22.75	15.6
23	16.9
23.25	23.4
23.5	19.5
23.75	20.8
24	22.1
24.25	27.3
24.5	27.3
24.75	32.5
25	31.2
25.25	32.5
25.5	31.2
25.75	29.9
26	28.6
26.25	28.6
26.5	31.2
26.75	31.2
27	32.5
27.25	33.8
27.5	36.4
27.75	35.1
28	36.4
28.25	31.2
28.5	28.6
28.75	23.4
29	22.1
29.25	15.6
29.5	11.7
29.75	11.7
30	7.8
30.25	7.8
30.5	6.5
30.75	6.5
31	3.9
31.25	2.6
31.5	2.6
31.75	2.6
32	2.6
32.25	3.9
32.5	2.6
32.75	3.9
33	3.9
33.25	3.9
33.5	2.6
33.75	2.6
34	3.9
34.25	3.9
34.5	6.5
34.75	7.8
35	6.5
35.25	2.6
35.5	2.6
35.75	3.9
36	3.9
36.25	3.9
36.5	3.9
36.75	5.2
37	5.2
37.25	5.2
37.5	5.2
37.75	5.2
38	3.9
38.25	3.9
38.5	2.6
38.75	2.6
39	2.6
39.25	2.6
39.5	2.6
39.75	2.6
40	2.6
40.25	1.3
40.5	0
40.75	0
41	0
41.25	1.3
41.5	1.3
41.75	0
42	0
42.25	0
42.5	0
42.75	1.3
43	1.3
43.25	1.3
43.5	1.3
43.75	1.3
44	1.3
44.25	0
44.5	0
44.75	0
45	0
45.25	0
45.5	0
45.75	1.3
46	1.3
46.25	1.3
46.5	1.3
46.75	1.3
47	2.6
47.25	1.3
47.5	0
47.75	0
48	0
48.25	1.3
48.5	1.3
48.75	0
49	0
49.25	0
49.5	0
49.75	0
50	0
50.25	0
50.5	0
50.75	0
51	0
51.25	0
51.5	0
51.75	0
52	0
52.25	0
52.5	0
52.75	0
53	0
53.25	0
53.5	0
53.75	0
54	0
54.25	0
54.5	0
54.75	0
55	0
55.25	0
55.5	0
55.75	1.3
56	1.3
56.25	1.3
56.5	1.3
56.75	0
57	0
57.25	2.6
57.5	2.6
57.75	2.6
58	2.6
58.25	1.3
58.5	1.3
58.75	2.6
59	2.6
59.25	3.9
59.5	3.9
59.75	2.6
60	3.9
nan	nan
0	0
0.25	1.3
0.5	1.3
0.75	3.9
1	2.6
1.25	5.2
1.5	3.9
1.75	3.9
2	5.2
2.25	5.2
2.5	5.2
2.75	5.2
3	5.2
3.25	3.9
3.5	3.9
3.75	3.9
4	3.9
4.25	5.2
4.5	3.9
4.75	2.6
5	0
5.25	0
5.5	0
5.75	2.6
6	2.6
6.25	3.9
6.5	3.9
6.75	2.6
7	3.9
7.25	2.6
7.5	2.6
7.75	2.6
8	3.9
8.25	5.2
8.5	7.8
8.75	10.4
9	9.1
9.25	9.1
9.5	9.1
9.75	7.8
10	6.5
10.25	6.5
10.5	6.5
10.75	9.1
11	9.1
11.25	9.1
11.5	9.1
11.75	10.4
12	10.4
12.25	11.7
12.5	11.7
12.75	13
13	13
13.25	14.3
13.5	13
13.75	14.3
14	15.6
14.25	15.6
14.5	18.2
14.75	15.6
15	14.3
15.25	13
15.5	15.6
15.75	14.3
16	16.9
16.25	16.9
16.5	19.5
16.75	18.2
17	16.9
17.25	14.3
17.5	11.7
17.75	13
18	14.3
18.25	15.6
18.5	16.9
18.75	18.2
19	16.9
19.25	18.2
19.5	19.5
19.75	22.1
20	20.8
20.25	20.8
20.5	20.8
20.75	19.5
21	19.5
21.25	18.2
21.5	18.2
21.75	19.5
22	19.5
22.25	19.5
22.5	18.2
22.75	15.6
23	14.3
23.25	15.6
23.5	18.2
23.75	15.6
24	13
24.25	10.4
24.5	11.7
24.75	9.1
25	9.1
25.25	7.8
25.5	9.1
25.75	11.7
26	10.4
26.25	9.1
26.5	10.4
26.75	11.7
27	9.1
27.25	9.1
27.5	9.1
27.75	7.8
28	5.2
28.25	5.2
28.5	5.2
28.75	5.2
29	7.8
29.25	7.8
29.5	6.5
29.75	6.5
30	6.5
30.25	6.5
30.5	3.9
30.75	5.2
31	3.9
31.25	3.9
31.5	2.6
31.75	2.6
32	2.6
32.25	2.6
32.5	2.6
32.75	2.6
33	2.6
33.25	2.6
33.5	2.6
33.75	2.6
34	1.3
34.25	2.6
34.5	2.6
34.75	2.6
35	1.3
35.25	1.3
35.5	1.3
35.75	1.3
36	2.6
36.25	2.6
36.5	1.3
36.75	1.3
37	1.3
37.25	1.3
37.5	1.3
37.75	1.3
38	1.3
38.25	1.3
38.5	1.3
38.75	1.3
39	2.6
39.25	2.6
39.5	3.9
39.75	5.2
40	6.5
40.25	7.8
40.5	6.5
40.75	5.2
41	3.9
41.25	2.6
41.5	3.9
41.75	3.9
42	3.9
42.25	3.9
42.5	2.6
42.75	2.6
43	3.9
43.25	1.3
43.5	1.3
43.75	1.3
44	1.3
44.25	1.3
44.5	1.3
44.75	1.3
45	0
45.25	0
45.5	0
45.75	0
46	1.3
46.25	1.3
46.5	1.3
46.75	1.3
47	1.3
47.25	1.3
47.5	0
47.75	0
48	0
48.25	0
48.5	0
48.75	0
49	0
49.25	0
49.5	0
49.75	1.3
50	2.6
50.25	2.6
50.5	2.6
50.75	2.6
51	2.6
51.25	1.3
51.5	1.3
51.75	2.6
52	3.9
52.25	2.6
52.5	2.6
52.75	2.6
53	3.9
53.25	2.6
53.5	2.6
53.75	2.6
54	2.6
54.25	2.6
54.5	5.2
54.75	6.5
55	5.2
55.25	5.2
55.5	3.9
55.75	5.2
56	3.9
56.25	5.2
56.5	3.9
56.75	5.2
57	5.2
57.25	9.1
57.5	10.4
57.75	9.1
58	9.1
58.25	10.4
58.5	6.5
58.75	7.8
59	5.2
59.25	5.2
59.5	5.2
59.75	6.5
60	5.2
nan	nan
0	0
0.25	1.3
0.5	2.6
0.75	2.6
1	2.6
1.25	2.6
1.5	2.6
1.75	2.6
2	2.6
2.25	3.9
2.5	7.8
2.75	9.1
3	7.8
3.25	9.1
3.5	7.8
3.75	7.8
4	6.5
4.25	6.5
4.5	7.8
4.75	10.4
5	14.3
5.25	13
5.5	11.7
5.75	13
6	13
6.25	10.4
6.5	9.1
6.75	7.8
7	9.1
7.25	7.8
7.5	5.2
7.75	5.2
8	6.5
8.25	6.5
8.5	7.8
8.75	7.8
9	7.8
9.25	7.8
9.5	7.8
9.75	7.8
10	3.9
10.25	7.8
10.5	7.8
10.75	6.5
11	5.2
11.25	3.9
11.5	3.9
11.75	3.9
12	6.5
12.25	6.5
12.5	9.1
12.75	10.4
13	10.4
13.25	10.4
13.5	10.4
13.75	9.1
14	7.8
14.25	9.1
14.5	11.7
14.75	11.7
15	14.3
15.25	14.3
15.5	13
15.75	9.1
16	14.3
16.25	16.9
16.5	16.9
16.75	15.6
17	15.6
17.25	16.9
17.5	19.5
17.75	14.3
18	13
18.25	13
18.5	13
18.75	9.1
19	9.1
19.25	7.8
19.5	7.8
19.75	6.5
20	6.5
20.25	5.2
20.5	5.2
20.75	7.8
21	6.5
21.25	5.2
21.5	6.5
21.75	6.5
22	3.9
22.25	3.9
22.5	3.9
22.75	3.9
23	3.9
23.25	3.9
23.5	3.9
23.75	3.9
24	3.9
24.25	3.9
24.5	3.9
24.75	3.9
25	5.2
25.25	6.5
25.5	7.8
25.75	5.2
26	3.9
26.25	3.9
26.5	2.6
26.75	2.6
27	2.6
27.25	2.6
27.5	1.3
27.75	2.6
28	2.6
28.25	1.3
28.5	3.9
28.75	2.6
29	3.9
29.25	2.6
29.5	2.6
29.75	2.6
30	2.6
30.25	2.6
30.5	2.6
30.75	2.6
31	2.6
31.25	2.6
31.5	2.6
31.75	2.6
32	2.6
32.25	3.9
32.5	3.9
32.75	3.9
33	3.9
33.25	6.5
33.5	5.2
33.75	5.2
34	5.2
34.25	5.2
34.5	5.2
34.75	5.2
35	6.5
35.25	5.2
35.5	3.9
35.75	5.2
36	3.9
36.25	5.2
36.5	2.6
36.75	3.9
37	5.2
37.25	5.2
37.5	5.2
37.75	2.6
38	1.3
38.25	1.3
38.5	1.3
38.75	1.3
39	0
39.25	0
39.5	0
39.75	1.3
40	1.3
40.25	1.3
40.5	1.3
40.75	1.3
41	0
41.25	0
41.5	0
41.75	0
42	0
42.25	0
42.5	0
42.75	0
43	0
43.25	0
43.5	0
43.75	0
44	0
44.25	0
44.5	0
44.75	0
45	0
45.25	0
45.5	0
45.75	0
46	0
46.25	0
46.5	0
46.75	0
47	0
47.25	0
47.5	0
47.75	0
48	0
48.25	1.3
48.5	1.3
48.75	1.3
49	2.6
49.25	5.2
49.5	5.2
49.75	6.5
50	10.4
50.25	14.3
50.5	14.3
50.75	14.3
51	13
51.25	9.1
51.5	9.1
51.75	6.5
52	10.4
52.25	10.4
52.5	10.4
52.75	9.1
53	5.2
53.25	5.2
53.5	3.9
53.75	3.9
54	3.9
54.25	1.3
54.5	1.3
54.75	2.6
55	1.3
55.25	1.3
55.5	1.3
55.75	2.6
56	2.6
56.25	2.6
56.5	2.6
56.75	1.3
57	1.3
57.25	1.3
57.5	2.6
57.75	5.2
58	6.5
58.25	5.2
58.5	7.8
58.75	10.4
59	13
59.25	13
59.5	11.7
59.75	11.7
60	11.7
nan	nan
0	0
0.25	1.3
0.5	1.3
0.75	1.3
1	2.6
1.25	2.6
1.5	1.3
1.75	1.3
2	1.3
2.25	1.3
2.5	1.3
2.75	2.6
3	1.3
3.25	1.3
3.5	2.6
3.75	2.6
4	2.6
4.25	2.6
4.5	2.6
4.75	3.9
5	3.9
5.25	2.6
5.5	2.6
5.75	2.6
6	2.6
6.25	2.6
6.5	5.2
6.75	5.2
7	5.2
7.25	5.2
7.5	6.5
7.75	3.9
8	3.9
8.25	2.6
8.5	3.9
8.75	5.2
9	6.5
9.25	6.5
9.5	6.5
9.75	10.4
10	7.8
10.25	9.1
10.5	7.8
10.75	10.4
11	11.7
11.25	11.7
11.5	9.1
11.75	10.4
12	14.3
12.25	14.3
12.5	13
12.75	15.6
13	15.6
13.25	15.6
13.5	14.3
13.75	13
14	13
14.25	13
14.5	13
14.75	10.4
15	11.7
15.25	13
15.5	11.7
15.75	11.7
16	10.4
16.25	16.9
16.5	16.9
16.75	16.9
17	19.5
17.25	18.2
17.5	18.2
17.75	15.6
18	20.8
18.25	22.1
18.5	22.1
18.75	22.1
19	16.9
19.25	14.3
19.5	14.3
19.75	14.3
20	22.1
20.25	24.7
20.5	23.4
20.75	22.1
21	23.4
21.25	22.1
21.5	24.7
21.75	20.8
22	24.7
22.25	20.8
22.5	22.1
22.75	20.8
23	19.5
23.25	20.8
23.5	18.2
23.75	16.9
24	19.5
24.25	16.9
24.5	15.6
24.75	18.2
25	18.2
25.25	18.2
25.5	16.9
25.75	14.3
26	15.6
26.25	13
26.5	13
26.75	11.7
27	14.3
27.25	10.4
27.5	13
27.75	11.7
28	11.7
28.25	10.4
28.5	9.1
28.75	9.1
29	9.1
29.25	9.1
29.5	7.8
29.75	6.5
30	5.2
30.25	5.2
30.5	5.2
30.75	3.9
31	3.9
31.25	3.9
31.5	3.9
31.75	3.9
32	3.9
32.25	2.6
32.5	2.6
32.75	3.9
33	3.9
33.25	2.6
33.5	2.6
33.75	2.6
34	2.6
34.25	2.6
34.5	3.9
34.75	2.6
35	2.6
35.25	2.6
35.5	2.6
35.75	2.6
36	1.3
36.25	1.3
36.5	1.3
36.75	1.3
37	0
37.25	0
37.5	0
37.75	0
38	0
38.25	0
38.5	0
38.75	0
39	0
39.25	0
39.5	0
39.75	0
40	0
40.25	0
40.5	0
40.75	0
41	0
41.25	0
41.5	0
41.75	0
42	0
42.25	0
42.5	0
42.75	0
43	0
43.25	0
43.5	1.3
43.75	1.3
44	1.3
44.25	1.3
44.5	2.6
44.75	2.6
45	1.3
45.25	1.3
45.5	2.6
45.75	1.3
46	1.3
46.25	1.3
46.5	1.3
46.75	1.3
47	1.3
47.25	1.3
47.5	1.3
47.75	1.3
48	1.3
48.25	2.6
48.5	2.6
48.75	3.9
49	3.9
49.25	5.2
49.5	5.2
49.75	5.2
50	3.9
50.25	2.6
50.5	2.6
50.75	3.9
51	3.9
51.25	3.9
51.5	3.9
51.75	3.9
52	5.2
52.25	5.2
52.5	5.2
52.75	5.2
53	5.2
53.25	5.2
53.5	5.2
53.75	5.2
54	2.6
54.25	2.6
54.5	2.6
54.75	1.3
55	1.3
55.25	0
55.5	0
55.75	1.3
56	2.6
56.25	3.9
56.5	3.9
56.75	2.6
57	1.3
57.25	1.3
57.5	1.3
57.75	1.3
58	1.3
58.25	2.6
58.5	2.6
58.75	3.9
59	3.9
59.25	5.2
59.5	3.9
59.75	3.9
60	5.2
nan	nan
0	0
0.25	2.6
0.5	2.6
0.75	3.9
1	3.9
1.25	3.9
1.5	3.9
1.75	2.6
2	2.6
2.25	2.6
2.5	2.6
2.75	2.6
3	1.3
3.25	1.3
3.5	3.9
3.75	2.6
4	2.6
4.25	2.6
4.5	3.9
4.75	3.9
5	3.9
5.25	5.2
5.5	5.2
5.75	5.2
6	3.9
6.25	3.9
6.5	3.9
6.75	3.9
7	5.2
7.25	3.9
7.5	3.9
7.75	5.2
8	3.9
8.25	3.9
8.5	2.6
8.75	2.6
9	2.6
9.25	1.3
9.5	3.9
9.75	3.9
10	3.9
10.25	5.2
10.5	3.9
10.75	7.8
11	3.9
11.25	2.6
11.5	2.6
11.75	1.3
12	2.6
12.25	3.9
12.5	3.9
12.75	3.9
13	3.9
13.25	5.2
13.5	7.8
13.75	5.2
14	5.2
14.25	6.5
14.5	9.1
14.75	9.1
15	9.1
15.25	9.1
15.5	9.1
15.75	7.8
16	7.8
16.25	7.8
16.5	10.4
16.75	9.1
17	10.4
17.25	10.4
17.5	9.1
17.75	7.8
18	9.1
18.25	11.7
18.5	10.4
18.75	13
19	16.9
19.25	14.3
19.5	14.3
19.75	16.9
20	15.6
20.25	14.3
20.5	16.9
20.75	18.2
21	16.9
21.25	16.9
21.5	14.3
21.75	14.3
22	11.7
22.25	13
22.5	14.3
22.75	13
23	11.7
23.25	13
23.5	10.4
23.75	11.7
24	10.4
24.25	9.1
24.5	9.1
24.75	10.4
25	9.1
25.25	7.8
25.5	7.8
25.75	5.2
26	5.2
26.25	5.2
26.5	3.9
26.75	3.9
27	3.9
27.25	3.9
27.5	6.5
27.75	6.5
28	6.5
28.25	6.5
28.5	6.5
28.75	6.5
29	6.5
29.25	9.1
29.5	7.8
29.75	7.8
30	7.8
30.25	9.1
30.5	7.8
30.75	5.2
31	5.2
31.25	6.5
31.5	6.5
31.75	7.8
32	7.8
32.25	5.2
32.5	5.2
32.75	3.9
33	5.2
33.25	6.5
33.5	6.5
33.75	6.5
34	5.2
34.25	5.2
34.5	5.2
34.75	6.5
35	6.5
35.25	2.6
35.5	1.3
35.75	2.6
36	2.6
36.25	2.6
36.5	2.6
36.75	1.3
37	1.3
37.25	2.6
37.5	2.6
37.75	2.6
38	3.9
38.25	5.2
38.5	5.2
38.75	5.2
39	6.5
39.25	6.5
39.5	6.5
39.75	5.2
40	5.2
40.25	3.9
40.5	2.6
40.75	2.6
41	1.3
41.25	1.3
41.5	1.3
41.75	1.3
42	1.3
42.25	2.6
42.5	2.6
42.75	3.9
43	3.9
43.25	3.9
43.5	3.9
43.75	3.9
44	3.9
44.25	3.9
44.5	2.6
44.75	2.6
45	2.6
45.25	1.3
45.5	1.3
45.75	1.3
46	1.3
46.25	1.3
46.5	1.3
46.75	1.3
47	1.3
47.25	1.3
47.5	1.3
47.75	1.3
48	0
48.25	0
48.5	0
48.75	0
49	0
49.25	0
49.5	0
49.75	0
50	0
50.25	0
50.5	0
50.75	0
51	0
51.25	0
51.5	0
51.75	0
52	0
52.25	0
52.5	0
52.75	0
53	1.3
53.25	1.3
53.5	1.3
53.75	1.3
54	1.3
54.25	2.6
54.5	2.6
54.75	2.6
55	1.3
55.25	1.3
55.5	1.3
55.75	1.3
56	3.9
56.25	6.5
56.5	6.5
56.75	6.5
57	6.5
57.25	5.2
57.5	7.8
57.75	7.8
58	9.1
58.25	9.1
58.5	9.1
58.75	9.1
59	10.4
59.25	10.4
59.5	10.4
59.75	7.8
60	6.5
nan	nan
0	0
0.25	0
0.5	1.3
0.75	1.3
1	0
1.25	0
1.5	0
1.75	0
2	1.3
2.25	1.3
2.5	2.6
2.75	2.6
3	2.6
3.25	2.6
3.5	2.6
3.75	3.9
4	3.9
4.25	3.9
4.5	1.3
4.75	2.6
5	1.3
5.25	0
5.5	0
5.75	0
6	0
6.25	2.6
6.5	5.2
6.75	5.2
7	6.5
7.25	2.6
7.5	3.9
7.75	3.9
8	3.9
8.25	3.9
8.5	3.9
8.75	3.9
9	5.2
9.25	7.8
9.5	7.8
9.75	9.1
10	9.1
10.25	11.7
10.5	11.7
10.75	11.7
11	14.3
11.25	14.3
11.5	11.7
11.75	10.4
12	9.1
12.25	10.4
12.5	10.4
12.75	10.4
13	10.4
13.25	11.7
13.5	11.7
13.75	16.9
14	15.6
14.25	18.2
14.5	22.1
14.75	23.4
15	23.4
15.25	22.1
15.5	20.8
15.75	23.4
16	24.7
16.25	20.8
16.5	24.7
16.75	23.4
17	20.8
17.25	18.2
17.5	16.9
17.75	16.9
18	16.9
18.25	15.6
18.5	11.7
18.75	14.3
19	11.7
19.25	14.3
19.5	15.6
19.75	11.7
20	16.9
20.25	18.2
20.5	18.2
20.75	13
21	14.3
21.25	13
21.5	18.2
21.75	15.6
22	11.7
22.25	11.7
22.5	11.7
22.75	9.1
23	9.1
23.25	9.1
23.5	9.1
23.75	6.5
24	6.5
24.25	5.2
24.5	5.2
24.75	5.2
25	3.9
25.25	3.9
25.5	3.9
25.75	3.9
26	3.9
26.25	3.9
26.5	3.9
26.75	3.9
27	2.6
27.25	2.6
27.5	2.6
27.75	3.9
28	5.2
28.25	5.2
28.5	5.2
28.75	3.9
29	3.9
29.25	2.6
29.5	3.9
29.75	6.5
30	10.4
30.25	10.4
30.5	10.4
30.75	10.4
31	9.1
31.25	9.1
31.5	5.2
31.75	5.2
32	2.6
32.25	1.3
32.5	0
32.75	0
33	0
33.25	0
33.5	0
33.75	0
34	1.3
34.25	2.6
34.5	2.6
34.75	1.3
35	3.9
35.25	5.2
35.5	5.2
35.75	5.2
36	3.9
36.25	3.9
36.5	3.9
36.75	2.6
37	2.6
37.25	1.3
37.5	1.3
37.75	1.3
38	1.3
38.25	2.6
38.5	3.9
38.75	3.9
39	6.5
39.25	5.2
39.5	5.2
39.75	5.2
40	5.2
40.25	5.2
40.5	5.2
40.75	5.2
41	7.8
41.25	6.5
41.5	5.2
41.75	5.2
42	3.9
42.25	3.9
42.5	3.9
42.75	3.9
43	3.9
43.25	3.9
43.5	3.9
43.75	3.9
44	3.9
44.25	2.6
44.5	2.6
44.75	2.6
45	1.3
45.25	1.3
45.5	1.3
45.75	1.3
46	1.3
46.25	2.6
46.5	2.6
46.75	2.6
47	1.3
47.25	1.3
47.5	0
47.75	0
48	0
48.25	0
48.5	0
48.75	0
49	0
49.25	0
49.5	0
49.75	0
50	0
50.25	1.3
50.5	1.3
50.75	1.3
51	1.3
51.25	1.3
51.5	1.3
51.75	1.3
52	1.3
52.25	1.3
52.5	1.3
52.75	1.3
53	1.3
53.25	1.3
53.5	1.3
53.75	2.6
54	2.6
54.25	3.9
54.5	3.9
54.75	2.6
55	2.6
55.25	2.6
55.5	1.3
55.75	1.3
56	1.3
56.25	1.3
56.5	1.3
56.75	1.3
57	1.3
57.25	1.3
57.5	1.3
57.75	1.3
58	1.3
58.25	1.3
58.5	1.3
58.75	1.3
59	1.3
59.25	1.3
59.5	1.3
59.75	3.9
60	3.9
nan	nan
0	0
0.25	0
0.5	0
0.75	0
1	0
1.25	0
1.5	0
1.75	0
2	1.3
2.25	2.6
2.5	2.6
2.75	2.6
3	3.9
3.25	3.9
3.5	3.9
3.75	3.9
4	5.2
4.25	5.2
4.5	5.2
4.75	5.2
5	5.2
5.25	3.9
5.5	2.6
5.75	2.6
6	2.6
6.25	1.3
6.5	3.9
6.75	3.9
7	3.9
7.25	6.5
7.5	7.8
7.75	7.8
8	7.8
8.25	9.1
8.5	9.1
8.75	7.8
9	9.1
9.25	10.4
9.5	11.7
9.75	10.4
10	10.4
10.25	9.1
10.5	6.5
10.75	10.4
11	11.7
11.25	9.1
11.5	9.1
11.75	9.1
12	7.8
12.25	11.7
12.5	10.4
12.75	7.8
13	9.1
13.25	11.7
13.5	13
13.75	13
14	13
14.25	14.3
14.5	14.3
14.75	16.9
15	16.9
15.25	15.6
15.5	13
15.75	14.3
16	15.6
16.25	16.9
16.5	18.2
16.75	18.2
17	16.9
17.25	13
17.5	11.7
17.75	11.7
18	11.7
18.25	7.8
18.5	6.5
18.75	6.5
19	5.2
19.25	3.9
19.5	3.9
19.75	2.6
20	2.6
20.25	2.6
20.5	1.3
20.75	1.3
21	1.3
21.25	1.3
21.5	2.6
21.75	1.3
22	1.3
22.25	1.3
22.5	1.3
22.75	1.3
23	1.3
23.25	1.3
23.5	0
23.75	0
24	0
24.25	0
24.5	0
24.75	0
25	0
25.25	2.6
25.5	1.3
25.75	1.3
26	3.9
26.25	5.2
26.5	5.2
26.75	5.2
27	3.9
27.25	3.9
27.5	5.2
27.75	2.6
28	2.6
28.25	2.6
28.5	3.9
28.75	5.2
29	6.5
29.25	9.1
29.5	11.7
29.75	14.3
30	14.3
30.25	11.7
30.5	11.7
30.75	13
31	11.7
31.25	13
31.5	11.7
31.75	11.7
32	13
32.25	10.4
32.5	7.8
32.75	7.8
33	6.5
33.25	7.8
33.5	10.4
33.75	7.8
34	6.5
34.25	6.5
34.5	3.9
34.75	6.5
35	6.5
35.25	2.6
35.5	2.6
35.75	3.9
36	5.2
36.25	5.2
36.5	5.2
36.75	5.2
37	5.2
37.25	5.2
37.5	3.9
37.75	2.6
38	1.3
38.25	1.3
38.5	1.3
38.75	3.9
39	3.9
39.25	3.9
39.5	5.2
39.75	5.2
40	3.9
40.25	3.9
40.5	3.9
40.75	2.6
41	2.6
41.25	3.9
41.5	3.9
41.75	2.6
42	2.6
42.25	2.6
42.5	2.6
42.75	2.6
43	3.9
43.25	3.9
43.5	3.9
43.75	5.2
44	3.9
44.25	3.9
44.5	3.9
44.75	2.6
45	2.6
45.25	1.3
45.5	1.3
45.75	1.3
46	1.3
46.25	1.3
46.5	3.9
46.75	3.9
47	3.9
47.25	5.2
47.5	5.2
47.75	5.2
48	6.5
48.25	6.5
48.5	7.8
48.75	9.1
49	9.1
49.25	9.1
49.5	9.1
49.75	9.1
50	9.1
50.25	9.1
50.5	7.8
50.75	6.5
51	5.2
51.25	6.5
51.5	5.2
51.75	3.9
52	2.6
52.25	2.6
52.5	2.6
52.75	2.6
53	1.3
53.25	0
53.5	1.3
53.75	1.3
54	1.3
54.25	2.6
54.5	3.9
54.75	5.2
55	5.2
55.25	5.2
55.5	5.2
55.75	3.9
56	1.3
56.25	1.3
56.5	1.3
56.75	1.3
57	2.6
57.25	1.3
57.5	1.3
57.75	1.3
58	1.3
58.25	0
58.5	0
58.75	0
59	0
59.25	0
59.5	0
59.75	0
60	0
nan	nan
0	0
0.25	0
0.5	0
0.75	0
1	1.3
1.25	1.3
1.5	2.6
1.75	2.6
2	3.9
2.25	3.9
2.5	3.9
2.75	5.2
3	5.2
3.25	6.5
3.5	7.8
3.75	7.8
4	5.2
4.25	3.9
4.5	3.9
4.75	3.9
5	6.5
5.25	5.2
5.5	5.2
5.75	6.5
6	6.5
6.25	5.2
6.5	5.2
6.75	5.2
7	3.9
7.25	3.9
7.5	7.8
7.75	6.5
8	6.5
8.25	6.5
8.5	7.8
8.75	7.8
9	7.8
9.25	7.8
9.5	9.1
9.75	10.4
10	10.4
10.25	9.1
10.5	9.1
10.75	10.4
11	11.7
11.25	11.7
11.5	13
11.75	14.3
12	13
12.25	11.7
12.5	9.1
12.75	10.4
13	9.1
13.25	10.4
13.5	11.7
13.75	14.3
14	14.3
14.25	15.6
14.5	18.2
14.75	18.2
15	14.3
15.25	15.6
15.5	14.3
[truncated: 51,252 more rows]
