# Supplementary material for: From deterministic to fuzzy decision-making in artificial cells
Source: Nat Commun. 2020 Nov 6;11:5648. doi: 10.1038/s41467-020-19395-4 (PMC7648101; doi:10.1038/s41467-020-19395-4)
Supplement: Supplementary file 4 — Source Data [file 41467_2020_19395_MOESM4_ESM.zip › source-data/stochastic-simulations/out/koff/0.1min/dp-kon15.txt]

# Time	(TL).ParticleFlux
0	0
0.25	0
0.5	0
0.75	0
1	1.3
1.25	1.3
1.5	1.3
1.75	1.3
2	1.3
2.25	1.3
2.5	2.6
2.75	2.6
3	1.3
3.25	6.5
3.5	7.8
3.75	9.1
4	6.5
4.25	5.2
4.5	5.2
4.75	5.2
5	5.2
5.25	6.5
5.5	9.1
5.75	7.8
6	9.1
6.25	9.1
6.5	9.1
6.75	6.5
7	7.8
7.25	7.8
7.5	7.8
7.75	9.1
8	9.1
8.25	9.1
8.5	9.1
8.75	9.1
9	6.5
9.25	2.6
9.5	1.3
9.75	1.3
10	1.3
10.25	2.6
10.5	3.9
10.75	3.9
11	3.9
11.25	3.9
11.5	3.9
11.75	3.9
12	3.9
12.25	2.6
12.5	2.6
12.75	2.6
13	3.9
13.25	2.6
13.5	2.6
13.75	3.9
14	3.9
14.25	5.2
14.5	5.2
14.75	7.8
15	7.8
15.25	9.1
15.5	10.4
15.75	9.1
16	10.4
16.25	11.7
16.5	9.1
16.75	7.8
17	9.1
17.25	6.5
17.5	5.2
17.75	5.2
18	3.9
18.25	3.9
18.5	6.5
18.75	6.5
19	5.2
19.25	5.2
19.5	7.8
19.75	5.2
20	5.2
20.25	6.5
20.5	5.2
20.75	6.5
21	5.2
21.25	3.9
21.5	6.5
21.75	6.5
22	6.5
22.25	9.1
22.5	10.4
22.75	9.1
23	7.8
23.25	6.5
23.5	5.2
23.75	5.2
24	6.5
24.25	6.5
24.5	7.8
24.75	6.5
25	7.8
25.25	10.4
25.5	9.1
25.75	9.1
26	10.4
26.25	10.4
26.5	10.4
26.75	10.4
27	10.4
27.25	7.8
27.5	7.8
27.75	6.5
28	5.2
28.25	6.5
28.5	7.8
28.75	7.8
29	9.1
29.25	10.4
29.5	9.1
29.75	9.1
30	7.8
30.25	9.1
30.5	7.8
30.75	9.1
31	7.8
31.25	9.1
31.5	10.4
31.75	9.1
32	7.8
32.25	7.8
32.5	6.5
32.75	7.8
33	7.8
33.25	9.1
33.5	9.1
33.75	11.7
34	15.6
34.25	14.3
34.5	11.7
34.75	11.7
35	14.3
35.25	16.9
35.5	16.9
35.75	14.3
36	14.3
36.25	15.6
36.5	15.6
36.75	16.9
37	16.9
37.25	15.6
37.5	10.4
37.75	10.4
38	10.4
38.25	9.1
38.5	9.1
38.75	10.4
39	11.7
39.25	15.6
39.5	15.6
39.75	19.5
40	14.3
40.25	16.9
40.5	19.5
40.75	23.4
41	22.1
41.25	22.1
41.5	19.5
41.75	16.9
42	16.9
42.25	19.5
42.5	20.8
42.75	16.9
43	13
43.25	11.7
43.5	11.7
43.75	11.7
44	13
44.25	13
44.5	18.2
44.75	19.5
45	18.2
45.25	18.2
45.5	18.2
45.75	14.3
46	13
46.25	14.3
46.5	13
46.75	16.9
47	18.2
47.25	19.5
47.5	15.6
47.75	13
48	13
48.25	11.7
48.5	10.4
48.75	10.4
49	9.1
49.25	6.5
49.5	7.8
49.75	10.4
50	11.7
50.25	13
50.5	14.3
50.75	15.6
51	14.3
51.25	10.4
51.5	11.7
51.75	14.3
52	14.3
52.25	14.3
52.5	14.3
52.75	13
53	11.7
53.25	11.7
53.5	16.9
53.75	16.9
54	16.9
54.25	15.6
54.5	16.9
54.75	19.5
55	20.8
55.25	22.1
55.5	20.8
55.75	24.7
56	20.8
56.25	22.1
56.5	26
56.75	29.9
57	31.2
57.25	26
57.5	28.6
57.75	26
58	23.4
58.25	22.1
58.5	19.5
58.75	22.1
59	26
59.25	24.7
59.5	26
59.75	24.7
60	23.4
nan	nan
0	0
0.25	0
0.5	3.9
0.75	3.9
1	1.3
1.25	1.3
1.5	0
1.75	0
2	1.3
2.25	1.3
2.5	1.3
2.75	1.3
3	2.6
3.25	2.6
3.5	2.6
3.75	2.6
4	2.6
4.25	2.6
4.5	2.6
4.75	2.6
5	5.2
5.25	5.2
5.5	6.5
5.75	6.5
6	6.5
6.25	7.8
6.5	6.5
6.75	6.5
7	6.5
7.25	6.5
7.5	6.5
7.75	6.5
8	6.5
8.25	7.8
8.5	9.1
8.75	9.1
9	9.1
9.25	7.8
9.5	9.1
9.75	9.1
10	7.8
10.25	9.1
10.5	9.1
10.75	10.4
11	11.7
11.25	11.7
11.5	11.7
11.75	13
12	13
12.25	13
12.5	11.7
12.75	7.8
13	6.5
13.25	6.5
13.5	5.2
13.75	5.2
14	6.5
14.25	5.2
14.5	2.6
14.75	2.6
15	1.3
15.25	1.3
15.5	1.3
15.75	1.3
16	2.6
16.25	2.6
16.5	3.9
16.75	5.2
17	6.5
17.25	7.8
17.5	6.5
17.75	6.5
18	7.8
18.25	9.1
18.5	10.4
18.75	10.4
19	9.1
19.25	6.5
19.5	6.5
19.75	7.8
20	9.1
20.25	9.1
20.5	10.4
20.75	10.4
21	10.4
21.25	9.1
21.5	9.1
21.75	9.1
22	7.8
22.25	10.4
22.5	10.4
22.75	7.8
23	7.8
23.25	7.8
23.5	7.8
23.75	6.5
24	5.2
24.25	5.2
24.5	9.1
24.75	10.4
25	11.7
25.25	13
25.5	11.7
25.75	13
26	11.7
26.25	11.7
26.5	10.4
26.75	10.4
27	9.1
27.25	9.1
27.5	9.1
27.75	9.1
28	10.4
28.25	9.1
28.5	7.8
28.75	6.5
29	6.5
29.25	7.8
29.5	6.5
29.75	7.8
30	7.8
30.25	6.5
30.5	5.2
30.75	5.2
31	6.5
31.25	6.5
31.5	6.5
31.75	3.9
32	3.9
32.25	3.9
32.5	3.9
32.75	3.9
33	5.2
33.25	3.9
33.5	3.9
33.75	3.9
34	3.9
34.25	6.5
34.5	10.4
34.75	9.1
35	11.7
35.25	13
35.5	13
35.75	11.7
36	14.3
36.25	14.3
36.5	9.1
36.75	9.1
37	13
37.25	13
37.5	14.3
37.75	14.3
38	15.6
38.25	15.6
38.5	15.6
38.75	15.6
39	15.6
39.25	14.3
39.5	14.3
39.75	9.1
40	5.2
40.25	5.2
40.5	7.8
40.75	7.8
41	6.5
41.25	6.5
41.5	6.5
41.75	6.5
42	3.9
42.25	5.2
42.5	7.8
42.75	9.1
43	6.5
43.25	6.5
43.5	6.5
43.75	9.1
44	10.4
44.25	14.3
44.5	16.9
44.75	13
45	11.7
45.25	10.4
45.5	5.2
45.75	6.5
46	6.5
46.25	10.4
46.5	9.1
46.75	10.4
47	10.4
47.25	11.7
47.5	10.4
47.75	9.1
48	7.8
48.25	6.5
48.5	9.1
48.75	9.1
49	9.1
49.25	7.8
49.5	10.4
49.75	9.1
50	11.7
50.25	13
50.5	14.3
50.75	15.6
51	13
51.25	14.3
51.5	13
51.75	13
52	15.6
52.25	15.6
52.5	13
52.75	11.7
53	13
53.25	13
53.5	14.3
53.75	16.9
54	18.2
54.25	19.5
54.5	19.5
54.75	16.9
55	14.3
55.25	16.9
55.5	15.6
55.75	15.6
56	15.6
56.25	14.3
56.5	16.9
56.75	18.2
57	19.5
57.25	18.2
57.5	20.8
57.75	15.6
58	18.2
58.25	16.9
58.5	16.9
58.75	19.5
59	16.9
59.25	16.9
59.5	11.7
59.75	14.3
60	15.6
nan	nan
0	0
0.25	0
0.5	1.3
0.75	2.6
1	3.9
1.25	3.9
1.5	3.9
1.75	3.9
2	3.9
2.25	3.9
2.5	3.9
2.75	5.2
3	3.9
3.25	3.9
3.5	3.9
3.75	3.9
4	5.2
4.25	5.2
4.5	3.9
4.75	3.9
5	5.2
5.25	5.2
5.5	3.9
5.75	3.9
6	5.2
6.25	2.6
6.5	2.6
6.75	2.6
7	2.6
7.25	2.6
7.5	2.6
7.75	3.9
8	3.9
8.25	5.2
8.5	6.5
8.75	9.1
9	9.1
9.25	9.1
9.5	9.1
9.75	10.4
10	10.4
10.25	10.4
10.5	9.1
10.75	9.1
11	9.1
11.25	10.4
11.5	10.4
11.75	9.1
12	7.8
12.25	6.5
12.5	6.5
12.75	6.5
13	7.8
13.25	10.4
13.5	7.8
13.75	7.8
14	6.5
14.25	7.8
14.5	9.1
14.75	7.8
15	7.8
15.25	6.5
15.5	7.8
15.75	3.9
16	6.5
16.25	9.1
16.5	7.8
16.75	6.5
17	5.2
17.25	3.9
17.5	5.2
17.75	5.2
18	5.2
18.25	5.2
18.5	2.6
18.75	3.9
19	3.9
19.25	3.9
19.5	2.6
19.75	2.6
20	3.9
20.25	3.9
20.5	3.9
20.75	3.9
21	3.9
21.25	3.9
21.5	3.9
21.75	2.6
22	3.9
22.25	2.6
22.5	2.6
22.75	2.6
23	2.6
23.25	2.6
23.5	2.6
23.75	1.3
24	2.6
24.25	3.9
24.5	5.2
24.75	3.9
25	3.9
25.25	3.9
25.5	2.6
25.75	3.9
26	3.9
26.25	3.9
26.5	5.2
26.75	5.2
27	5.2
27.25	3.9
27.5	3.9
27.75	3.9
28	5.2
28.25	5.2
28.5	5.2
28.75	3.9
29	3.9
29.25	3.9
29.5	2.6
29.75	3.9
30	3.9
30.25	5.2
30.5	5.2
30.75	3.9
31	5.2
31.25	5.2
31.5	3.9
31.75	3.9
32	3.9
32.25	3.9
32.5	3.9
32.75	6.5
33	7.8
33.25	7.8
33.5	10.4
33.75	16.9
34	15.6
34.25	14.3
34.5	14.3
34.75	14.3
35	16.9
35.25	14.3
35.5	13
35.75	13
36	13
36.25	14.3
36.5	13
36.75	14.3
37	14.3
37.25	11.7
37.5	16.9
37.75	15.6
38	11.7
38.25	10.4
38.5	10.4
38.75	11.7
39	11.7
39.25	11.7
39.5	11.7
39.75	13
40	14.3
40.25	14.3
40.5	11.7
40.75	13
41	11.7
41.25	13
41.5	11.7
41.75	9.1
42	11.7
42.25	14.3
42.5	13
42.75	15.6
43	14.3
43.25	14.3
43.5	14.3
43.75	13
44	11.7
44.25	13
44.5	13
44.75	11.7
45	13
45.25	11.7
45.5	10.4
45.75	11.7
46	7.8
46.25	7.8
46.5	6.5
46.75	6.5
47	6.5
47.25	7.8
47.5	7.8
47.75	7.8
48	7.8
48.25	9.1
48.5	7.8
48.75	6.5
49	10.4
49.25	9.1
49.5	7.8
49.75	9.1
50	9.1
50.25	7.8
50.5	9.1
50.75	9.1
51	9.1
51.25	9.1
51.5	7.8
51.75	5.2
52	5.2
52.25	7.8
52.5	10.4
52.75	11.7
53	11.7
53.25	11.7
53.5	14.3
53.75	11.7
54	11.7
54.25	13
54.5	11.7
54.75	10.4
55	10.4
55.25	10.4
55.5	7.8
55.75	13
56	15.6
56.25	15.6
56.5	14.3
56.75	13
57	14.3
57.25	14.3
57.5	14.3
57.75	14.3
58	9.1
58.25	6.5
58.5	7.8
58.75	5.2
59	7.8
59.25	15.6
59.5	19.5
59.75	26
60	27.3
nan	nan
0	0
0.25	0
0.5	1.3
0.75	5.2
1	5.2
1.25	5.2
1.5	3.9
1.75	2.6
2	3.9
2.25	3.9
2.5	5.2
2.75	3.9
3	3.9
3.25	3.9
3.5	3.9
3.75	3.9
4	3.9
4.25	5.2
4.5	5.2
4.75	3.9
5	3.9
5.25	3.9
5.5	2.6
5.75	1.3
6	2.6
6.25	3.9
6.5	2.6
6.75	3.9
7	5.2
7.25	3.9
7.5	3.9
7.75	5.2
8	3.9
8.25	3.9
8.5	2.6
8.75	3.9
9	3.9
9.25	2.6
9.5	2.6
9.75	2.6
10	2.6
10.25	2.6
10.5	3.9
10.75	3.9
11	3.9
11.25	2.6
11.5	2.6
11.75	2.6
12	3.9
12.25	3.9
12.5	3.9
12.75	3.9
13	3.9
13.25	5.2
13.5	3.9
13.75	5.2
14	9.1
14.25	7.8
14.5	10.4
14.75	9.1
15	9.1
15.25	9.1
15.5	9.1
15.75	13
16	14.3
16.25	16.9
16.5	14.3
16.75	11.7
17	9.1
17.25	7.8
17.5	11.7
17.75	11.7
18	11.7
18.25	10.4
18.5	9.1
18.75	5.2
19	5.2
19.25	6.5
19.5	5.2
19.75	6.5
20	5.2
20.25	3.9
20.5	5.2
20.75	5.2
21	5.2
21.25	7.8
21.5	9.1
21.75	9.1
22	7.8
22.25	7.8
22.5	7.8
22.75	6.5
23	6.5
23.25	6.5
23.5	6.5
23.75	6.5
24	5.2
24.25	5.2
24.5	5.2
24.75	6.5
25	5.2
25.25	5.2
25.5	2.6
25.75	2.6
26	1.3
26.25	1.3
26.5	1.3
26.75	1.3
27	1.3
27.25	1.3
27.5	2.6
27.75	1.3
28	1.3
28.25	2.6
28.5	2.6
28.75	2.6
29	5.2
29.25	5.2
29.5	6.5
29.75	5.2
30	6.5
30.25	10.4
30.5	15.6
30.75	14.3
31	10.4
31.25	9.1
31.5	6.5
31.75	6.5
32	6.5
32.25	7.8
32.5	9.1
32.75	9.1
33	7.8
33.25	10.4
33.5	10.4
33.75	10.4
34	13
34.25	11.7
34.5	14.3
34.75	13
35	15.6
35.25	16.9
35.5	13
35.75	13
36	13
36.25	11.7
36.5	15.6
36.75	14.3
37	14.3
37.25	13
37.5	14.3
37.75	15.6
38	15.6
38.25	16.9
38.5	16.9
38.75	18.2
39	19.5
39.25	18.2
39.5	15.6
39.75	13
40	9.1
40.25	9.1
40.5	10.4
40.75	10.4
41	11.7
41.25	16.9
41.5	19.5
41.75	19.5
42	23.4
42.25	23.4
42.5	22.1
42.75	22.1
43	18.2
43.25	16.9
43.5	16.9
43.75	20.8
44	19.5
44.25	19.5
44.5	18.2
44.75	19.5
45	19.5
45.25	16.9
45.5	16.9
45.75	18.2
46	16.9
46.25	16.9
46.5	16.9
46.75	16.9
47	19.5
47.25	22.1
47.5	24.7
47.75	23.4
48	20.8
48.25	18.2
48.5	18.2
48.75	13
49	9.1
49.25	9.1
49.5	9.1
49.75	10.4
50	7.8
50.25	9.1
50.5	14.3
50.75	11.7
51	10.4
51.25	11.7
51.5	7.8
51.75	7.8
52	11.7
52.25	14.3
52.5	14.3
52.75	15.6
53	14.3
53.25	15.6
53.5	18.2
53.75	23.4
54	23.4
54.25	23.4
54.5	18.2
54.75	18.2
55	19.5
55.25	13
55.5	13
55.75	13
56	18.2
56.25	18.2
56.5	18.2
56.75	23.4
57	26
57.25	26
57.5	26
57.75	26
58	23.4
58.25	23.4
58.5	24.7
58.75	23.4
59	24.7
59.25	26
59.5	27.3
59.75	24.7
60	23.4
nan	nan
0	0
0.25	1.3
0.5	2.6
0.75	2.6
1	2.6
1.25	2.6
1.5	2.6
1.75	2.6
2	2.6
2.25	3.9
2.5	3.9
2.75	3.9
3	2.6
3.25	2.6
3.5	3.9
3.75	3.9
4	2.6
4.25	2.6
4.5	2.6
4.75	2.6
5	2.6
5.25	3.9
5.5	3.9
5.75	3.9
6	3.9
6.25	3.9
6.5	1.3
6.75	1.3
7	2.6
7.25	3.9
7.5	3.9
7.75	3.9
8	3.9
8.25	3.9
8.5	5.2
8.75	5.2
9	5.2
9.25	5.2
9.5	7.8
9.75	5.2
10	3.9
10.25	6.5
10.5	3.9
10.75	5.2
11	3.9
11.25	7.8
11.5	9.1
11.75	9.1
12	9.1
12.25	6.5
12.5	5.2
12.75	7.8
13	9.1
13.25	9.1
13.5	7.8
13.75	7.8
14	7.8
14.25	7.8
14.5	6.5
14.75	5.2
15	3.9
15.25	3.9
15.5	5.2
15.75	5.2
16	5.2
16.25	5.2
16.5	5.2
16.75	6.5
17	5.2
17.25	6.5
17.5	3.9
17.75	2.6
18	2.6
18.25	2.6
18.5	2.6
18.75	2.6
19	2.6
19.25	1.3
19.5	2.6
19.75	2.6
20	5.2
20.25	6.5
20.5	6.5
20.75	7.8
21	9.1
21.25	7.8
21.5	10.4
21.75	10.4
22	9.1
22.25	9.1
22.5	10.4
22.75	11.7
23	10.4
23.25	11.7
23.5	13
23.75	13
24	14.3
24.25	14.3
24.5	11.7
24.75	11.7
25	13
25.25	14.3
25.5	13
25.75	11.7
26	13
26.25	14.3
26.5	13
26.75	15.6
27	15.6
27.25	13
27.5	13
27.75	16.9
28	16.9
28.25	18.2
28.5	14.3
28.75	14.3
29	11.7
29.25	11.7
29.5	11.7
29.75	9.1
30	7.8
30.25	7.8
30.5	7.8
30.75	6.5
31	5.2
31.25	5.2
31.5	5.2
31.75	5.2
32	5.2
32.25	7.8
32.5	9.1
32.75	7.8
33	9.1
33.25	10.4
33.5	11.7
33.75	10.4
34	10.4
34.25	10.4
34.5	9.1
34.75	11.7
35	11.7
35.25	14.3
35.5	14.3
35.75	15.6
36	15.6
36.25	13
36.5	11.7
36.75	9.1
37	9.1
37.25	9.1
37.5	10.4
37.75	10.4
38	11.7
38.25	9.1
38.5	9.1
38.75	10.4
39	14.3
39.25	14.3
39.5	20.8
39.75	22.1
40	23.4
40.25	22.1
40.5	22.1
40.75	23.4
41	22.1
41.25	23.4
41.5	24.7
41.75	23.4
42	23.4
42.25	19.5
42.5	23.4
42.75	22.1
43	23.4
43.25	20.8
43.5	13
43.75	13
44	13
44.25	13
44.5	10.4
44.75	10.4
45	11.7
45.25	14.3
45.5	14.3
45.75	14.3
46	16.9
46.25	13
46.5	15.6
46.75	15.6
47	15.6
47.25	19.5
47.5	16.9
47.75	19.5
48	16.9
48.25	15.6
48.5	20.8
48.75	22.1
49	20.8
49.25	24.7
49.5	26
49.75	27.3
50	24.7
50.25	22.1
50.5	16.9
50.75	11.7
51	14.3
51.25	14.3
51.5	15.6
51.75	14.3
52	11.7
52.25	11.7
52.5	10.4
52.75	10.4
53	11.7
53.25	16.9
53.5	15.6
53.75	18.2
54	16.9
54.25	13
54.5	14.3
54.75	14.3
55	14.3
55.25	14.3
55.5	18.2
55.75	16.9
56	20.8
56.25	18.2
56.5	16.9
56.75	23.4
57	22.1
57.25	23.4
57.5	19.5
57.75	19.5
58	23.4
58.25	26
58.5	24.7
58.75	27.3
59	26
59.25	24.7
59.5	22.1
59.75	23.4
60	26
nan	nan
0	0
0.25	0
0.5	1.3
0.75	1.3
1	2.6
1.25	5.2
1.5	6.5
1.75	6.5
2	9.1
2.25	7.8
2.5	6.5
2.75	6.5
3	6.5
3.25	7.8
3.5	9.1
3.75	9.1
4	6.5
4.25	5.2
4.5	5.2
4.75	6.5
5	11.7
5.25	10.4
5.5	7.8
5.75	6.5
6	5.2
6.25	5.2
6.5	5.2
6.75	5.2
7	7.8
7.25	7.8
7.5	10.4
7.75	13
8	11.7
8.25	10.4
8.5	10.4
8.75	11.7
9	13
9.25	11.7
9.5	9.1
9.75	9.1
10	9.1
10.25	9.1
10.5	10.4
10.75	10.4
11	10.4
11.25	10.4
11.5	10.4
11.75	10.4
12	11.7
12.25	11.7
12.5	14.3
12.75	15.6
13	13
13.25	14.3
13.5	11.7
13.75	13
14	10.4
14.25	13
14.5	15.6
14.75	13
15	11.7
15.25	13
15.5	10.4
15.75	9.1
16	7.8
16.25	7.8
16.5	9.1
16.75	6.5
17	3.9
17.25	5.2
17.5	7.8
17.75	7.8
18	7.8
18.25	7.8
18.5	10.4
18.75	13
19	15.6
19.25	13
19.5	13
19.75	10.4
20	11.7
20.25	14.3
20.5	14.3
20.75	16.9
21	14.3
21.25	11.7
21.5	13
21.75	15.6
22	14.3
22.25	15.6
22.5	11.7
22.75	11.7
23	11.7
23.25	9.1
23.5	10.4
23.75	11.7
24	13
24.25	11.7
24.5	11.7
24.75	11.7
25	11.7
25.25	10.4
25.5	10.4
25.75	10.4
26	11.7
26.25	10.4
26.5	10.4
26.75	7.8
27	6.5
27.25	9.1
27.5	6.5
27.75	6.5
28	6.5
28.25	7.8
28.5	10.4
28.75	7.8
29	7.8
29.25	9.1
29.5	6.5
29.75	7.8
30	9.1
30.25	7.8
30.5	11.7
30.75	13
31	10.4
31.25	11.7
31.5	14.3
31.75	10.4
32	6.5
32.25	7.8
32.5	6.5
32.75	6.5
33	7.8
33.25	7.8
33.5	6.5
33.75	5.2
34	6.5
34.25	7.8
34.5	9.1
34.75	7.8
35	6.5
35.25	5.2
35.5	5.2
35.75	3.9
36	5.2
36.25	6.5
36.5	3.9
36.75	5.2
37	6.5
37.25	6.5
37.5	9.1
37.75	10.4
38	14.3
38.25	9.1
38.5	9.1
38.75	9.1
39	11.7
39.25	13
39.5	13
39.75	11.7
40	9.1
40.25	10.4
40.5	11.7
40.75	15.6
41	16.9
41.25	18.2
41.5	18.2
41.75	18.2
42	18.2
42.25	22.1
42.5	19.5
42.75	19.5
43	16.9
43.25	14.3
43.5	16.9
43.75	18.2
44	11.7
44.25	15.6
44.5	18.2
44.75	13
45	15.6
45.25	14.3
45.5	14.3
45.75	10.4
46	10.4
46.25	13
46.5	14.3
46.75	15.6
47	14.3
47.25	11.7
47.5	13
47.75	13
48	13
48.25	13
48.5	14.3
48.75	14.3
49	13
49.25	15.6
49.5	14.3
49.75	14.3
50	14.3
50.25	11.7
50.5	13
50.75	11.7
51	14.3
51.25	13
51.5	14.3
51.75	14.3
52	18.2
52.25	18.2
52.5	16.9
52.75	18.2
53	22.1
53.25	27.3
53.5	22.1
53.75	23.4
54	19.5
54.25	16.9
54.5	15.6
54.75	14.3
55	14.3
55.25	18.2
55.5	19.5
55.75	18.2
56	19.5
56.25	18.2
56.5	19.5
56.75	19.5
57	20.8
57.25	22.1
57.5	20.8
57.75	22.1
58	18.2
58.25	18.2
58.5	18.2
58.75	11.7
59	9.1
59.25	9.1
59.5	11.7
59.75	14.3
60	10.4
nan	nan
0	0
0.25	1.3
0.5	1.3
0.75	0
1	1.3
1.25	2.6
1.5	2.6
1.75	3.9
2	5.2
2.25	5.2
2.5	5.2
2.75	5.2
3	6.5
3.25	3.9
3.5	2.6
3.75	1.3
4	2.6
4.25	2.6
4.5	1.3
4.75	1.3
5	0
5.25	2.6
5.5	2.6
5.75	3.9
6	3.9
6.25	5.2
6.5	5.2
6.75	5.2
7	5.2
7.25	2.6
7.5	2.6
7.75	1.3
8	1.3
8.25	1.3
8.5	1.3
8.75	1.3
9	2.6
9.25	2.6
9.5	2.6
9.75	1.3
10	1.3
10.25	1.3
10.5	1.3
10.75	2.6
11	3.9
11.25	5.2
11.5	5.2
11.75	5.2
12	5.2
12.25	2.6
12.5	2.6
12.75	2.6
13	2.6
13.25	2.6
13.5	3.9
13.75	3.9
14	3.9
14.25	5.2
14.5	6.5
14.75	6.5
15	6.5
15.25	6.5
15.5	7.8
15.75	5.2
16	5.2
16.25	5.2
16.5	5.2
16.75	5.2
17	5.2
17.25	6.5
17.5	6.5
17.75	5.2
18	6.5
18.25	5.2
18.5	5.2
18.75	5.2
19	6.5
19.25	5.2
19.5	5.2
19.75	5.2
20	6.5
20.25	5.2
20.5	3.9
20.75	3.9
21	3.9
21.25	3.9
21.5	1.3
21.75	2.6
22	2.6
22.25	2.6
22.5	2.6
22.75	3.9
23	3.9
23.25	3.9
23.5	3.9
23.75	1.3
24	1.3
24.25	2.6
24.5	2.6
24.75	2.6
25	3.9
25.25	3.9
25.5	3.9
25.75	3.9
26	3.9
26.25	3.9
26.5	3.9
26.75	6.5
27	5.2
27.25	6.5
27.5	6.5
27.75	7.8
28	9.1
28.25	7.8
28.5	10.4
28.75	9.1
29	6.5
29.25	7.8
29.5	9.1
29.75	9.1
30	10.4
30.25	10.4
30.5	7.8
30.75	5.2
31	5.2
31.25	5.2
31.5	5.2
31.75	5.2
32	5.2
32.25	5.2
32.5	5.2
32.75	7.8
33	5.2
33.25	5.2
33.5	7.8
33.75	7.8
34	5.2
34.25	3.9
34.5	6.5
34.75	6.5
35	10.4
35.25	10.4
35.5	9.1
35.75	7.8
36	7.8
36.25	7.8
36.5	9.1
36.75	10.4
37	11.7
37.25	14.3
37.5	13
37.75	11.7
38	11.7
38.25	13
38.5	14.3
38.75	14.3
39	13
39.25	14.3
39.5	15.6
39.75	16.9
40	19.5
40.25	20.8
40.5	20.8
40.75	22.1
41	16.9
41.25	19.5
41.5	18.2
41.75	18.2
42	18.2
42.25	14.3
42.5	16.9
42.75	18.2
43	19.5
43.25	16.9
43.5	19.5
43.75	15.6
44	13
44.25	14.3
44.5	11.7
44.75	11.7
45	10.4
45.25	10.4
45.5	11.7
45.75	11.7
46	9.1
46.25	10.4
46.5	15.6
46.75	15.6
47	15.6
47.25	15.6
47.5	14.3
47.75	10.4
48	11.7
48.25	11.7
48.5	9.1
48.75	9.1
49	7.8
49.25	5.2
49.5	7.8
49.75	7.8
50	9.1
50.25	10.4
50.5	11.7
50.75	15.6
51	11.7
51.25	13
51.5	15.6
51.75	16.9
52	19.5
52.25	20.8
52.5	19.5
52.75	19.5
53	16.9
53.25	13
53.5	13
53.75	13
54	14.3
54.25	18.2
54.5	19.5
54.75	19.5
55	20.8
55.25	19.5
55.5	20.8
55.75	18.2
56	19.5
56.25	18.2
56.5	16.9
56.75	15.6
57	13
57.25	11.7
57.5	13
57.75	14.3
58	9.1
58.25	9.1
58.5	9.1
58.75	10.4
59	6.5
59.25	6.5
59.5	6.5
59.75	6.5
60	9.1
nan	nan
0	0
0.25	0
0.5	0
0.75	0
1	0
1.25	0
1.5	0
1.75	2.6
2	3.9
2.25	6.5
2.5	3.9
2.75	2.6
3	2.6
3.25	2.6
3.5	1.3
3.75	1.3
4	1.3
4.25	2.6
4.5	2.6
4.75	1.3
5	1.3
5.25	1.3
5.5	2.6
5.75	3.9
6	5.2
6.25	5.2
6.5	3.9
6.75	5.2
7	3.9
7.25	3.9
7.5	3.9
7.75	2.6
8	2.6
8.25	1.3
8.5	2.6
8.75	1.3
9	1.3
9.25	1.3
9.5	1.3
9.75	1.3
10	1.3
10.25	2.6
10.5	2.6
10.75	3.9
11	3.9
11.25	3.9
11.5	3.9
11.75	5.2
12	5.2
12.25	3.9
12.5	3.9
12.75	3.9
13	2.6
13.25	2.6
13.5	2.6
13.75	2.6
14	2.6
14.25	3.9
14.5	7.8
14.75	9.1
15	7.8
15.25	7.8
15.5	7.8
15.75	7.8
16	5.2
16.25	5.2
16.5	5.2
16.75	5.2
17	7.8
17.25	11.7
17.5	9.1
17.75	9.1
18	6.5
18.25	7.8
18.5	6.5
18.75	6.5
19	7.8
19.25	6.5
19.5	6.5
19.75	7.8
20	7.8
20.25	7.8
20.5	5.2
20.75	6.5
21	6.5
21.25	7.8
21.5	7.8
21.75	6.5
22	6.5
22.25	6.5
22.5	5.2
22.75	6.5
23	5.2
23.25	3.9
23.5	3.9
23.75	3.9
24	3.9
24.25	2.6
24.5	3.9
24.75	6.5
25	7.8
25.25	7.8
25.5	7.8
25.75	9.1
26	9.1
26.25	6.5
26.5	6.5
26.75	3.9
27	5.2
27.25	5.2
27.5	6.5
27.75	5.2
28	5.2
28.25	5.2
28.5	5.2
28.75	5.2
29	5.2
29.25	3.9
29.5	3.9
29.75	6.5
30	6.5
30.25	7.8
30.5	5.2
30.75	5.2
31	3.9
31.25	5.2
31.5	7.8
31.75	5.2
32	5.2
32.25	5.2
32.5	5.2
32.75	5.2
33	6.5
33.25	6.5
33.5	6.5
33.75	7.8
34	9.1
34.25	9.1
34.5	7.8
34.75	9.1
35	9.1
35.25	7.8
35.5	7.8
35.75	7.8
36	6.5
36.25	5.2
36.5	3.9
36.75	3.9
37	3.9
37.25	3.9
37.5	5.2
37.75	7.8
38	10.4
38.25	9.1
38.5	9.1
38.75	9.1
39	7.8
39.25	6.5
39.5	5.2
39.75	5.2
40	6.5
40.25	9.1
40.5	10.4
40.75	9.1
41	7.8
41.25	7.8
41.5	7.8
41.75	10.4
42	11.7
42.25	13
42.5	14.3
42.75	14.3
43	13
43.25	14.3
43.5	14.3
43.75	15.6
44	15.6
44.25	13
44.5	11.7
44.75	15.6
45	15.6
45.25	14.3
45.5	6.5
45.75	6.5
46	9.1
46.25	7.8
46.5	7.8
46.75	6.5
47	5.2
47.25	5.2
47.5	6.5
47.75	9.1
48	7.8
48.25	9.1
48.5	6.5
48.75	6.5
49	6.5
49.25	6.5
49.5	3.9
49.75	3.9
50	3.9
50.25	5.2
50.5	5.2
50.75	6.5
51	7.8
51.25	9.1
51.5	7.8
51.75	7.8
52	6.5
52.25	6.5
52.5	6.5
52.75	7.8
53	7.8
53.25	9.1
53.5	6.5
53.75	7.8
54	7.8
54.25	9.1
54.5	6.5
54.75	11.7
55	13
55.25	11.7
55.5	13
55.75	13
56	13
56.25	11.7
56.5	11.7
56.75	13
57	14.3
57.25	14.3
57.5	13
57.75	14.3
58	14.3
58.25	13
58.5	13
58.75	13
59	15.6
59.25	14.3
59.5	15.6
59.75	16.9
60	16.9
nan	nan
0	0
0.25	0
0.5	0
0.75	0
1	0
1.25	0
1.5	0
1.75	0
2	0
2.25	1.3
2.5	1.3
2.75	3.9
3	3.9
3.25	5.2
3.5	2.6
3.75	3.9
4	3.9
4.25	2.6
4.5	2.6
4.75	3.9
5	2.6
5.25	2.6
5.5	3.9
5.75	3.9
6	5.2
6.25	5.2
6.5	2.6
6.75	1.3
7	1.3
7.25	2.6
7.5	1.3
7.75	1.3
8	1.3
8.25	1.3
8.5	1.3
8.75	1.3
9	2.6
9.25	3.9
9.5	3.9
9.75	3.9
10	2.6
10.25	1.3
10.5	1.3
10.75	2.6
11	3.9
11.25	5.2
11.5	6.5
11.75	7.8
12	6.5
12.25	7.8
12.5	9.1
12.75	5.2
13	3.9
13.25	1.3
13.5	1.3
13.75	2.6
14	2.6
14.25	3.9
14.5	3.9
14.75	3.9
15	3.9
15.25	3.9
15.5	6.5
[truncated: 51,252 more rows]
