# Supplementary material for: From deterministic to fuzzy decision-making in artificial cells
Source: Nat Commun. 2020 Nov 6;11:5648. doi: 10.1038/s41467-020-19395-4 (PMC7648101; doi:10.1038/s41467-020-19395-4)
Supplement: Supplementary file 4 — Source Data [file 41467_2020_19395_MOESM4_ESM.zip › source-data/stochastic-simulations/out/koff/0.1min/dp-kon14.txt]

# Time	(TL).ParticleFlux
0	0
0.25	1.3
0.5	1.3
0.75	1.3
1	2.6
1.25	2.6
1.5	1.3
1.75	1.3
2	1.3
2.25	5.2
2.5	3.9
2.75	6.5
3	6.5
3.25	6.5
3.5	5.2
3.75	5.2
4	5.2
4.25	6.5
4.5	5.2
4.75	5.2
5	3.9
5.25	2.6
5.5	2.6
5.75	2.6
6	1.3
6.25	1.3
6.5	3.9
6.75	3.9
7	5.2
7.25	6.5
7.5	5.2
7.75	2.6
8	3.9
8.25	3.9
8.5	5.2
8.75	7.8
9	9.1
9.25	9.1
9.5	9.1
9.75	9.1
10	9.1
10.25	11.7
10.5	13
10.75	11.7
11	13
11.25	14.3
11.5	16.9
11.75	15.6
12	18.2
12.25	20.8
12.5	20.8
12.75	19.5
13	19.5
13.25	19.5
13.5	18.2
13.75	16.9
14	19.5
14.25	20.8
14.5	16.9
14.75	14.3
15	15.6
15.25	15.6
15.5	15.6
15.75	15.6
16	14.3
16.25	13
16.5	13
16.75	9.1
17	10.4
17.25	10.4
17.5	10.4
17.75	15.6
18	16.9
18.25	16.9
18.5	15.6
18.75	14.3
19	13
19.25	13
19.5	10.4
19.75	13
20	11.7
20.25	11.7
20.5	9.1
20.75	10.4
21	11.7
21.25	13
21.5	13
21.75	13
22	13
22.25	11.7
22.5	11.7
22.75	11.7
23	11.7
23.25	7.8
23.5	7.8
23.75	7.8
24	6.5
24.25	5.2
24.5	5.2
24.75	5.2
25	2.6
25.25	2.6
25.5	3.9
25.75	3.9
26	3.9
26.25	5.2
26.5	5.2
26.75	6.5
27	6.5
27.25	5.2
27.5	3.9
27.75	3.9
28	3.9
28.25	3.9
28.5	3.9
28.75	5.2
29	5.2
29.25	5.2
29.5	5.2
29.75	3.9
30	6.5
30.25	10.4
30.5	11.7
30.75	13
31	11.7
31.25	10.4
31.5	10.4
31.75	9.1
32	9.1
32.25	9.1
32.5	9.1
32.75	7.8
33	7.8
33.25	7.8
33.5	9.1
33.75	7.8
34	9.1
34.25	6.5
34.5	6.5
34.75	5.2
35	5.2
35.25	5.2
35.5	3.9
35.75	3.9
36	2.6
36.25	2.6
36.5	5.2
36.75	5.2
37	6.5
37.25	6.5
37.5	7.8
37.75	6.5
38	7.8
38.25	9.1
38.5	7.8
38.75	7.8
39	7.8
39.25	7.8
39.5	6.5
39.75	6.5
40	7.8
40.25	6.5
40.5	7.8
40.75	7.8
41	6.5
41.25	5.2
41.5	5.2
41.75	5.2
42	3.9
42.25	2.6
42.5	3.9
42.75	3.9
43	3.9
43.25	3.9
43.5	3.9
43.75	5.2
44	3.9
44.25	3.9
44.5	3.9
44.75	3.9
45	3.9
45.25	3.9
45.5	3.9
45.75	3.9
46	2.6
46.25	3.9
46.5	3.9
46.75	3.9
47	5.2
47.25	3.9
47.5	5.2
47.75	6.5
48	7.8
48.25	6.5
48.5	9.1
48.75	9.1
49	7.8
49.25	7.8
49.5	7.8
49.75	7.8
50	7.8
50.25	5.2
50.5	5.2
50.75	6.5
51	6.5
51.25	5.2
51.5	3.9
51.75	3.9
52	2.6
52.25	2.6
52.5	2.6
52.75	3.9
53	3.9
53.25	3.9
53.5	3.9
53.75	5.2
54	5.2
54.25	5.2
54.5	3.9
54.75	3.9
55	3.9
55.25	2.6
55.5	2.6
55.75	2.6
56	2.6
56.25	1.3
56.5	1.3
56.75	1.3
57	2.6
57.25	3.9
57.5	2.6
57.75	2.6
58	3.9
58.25	3.9
58.5	2.6
58.75	2.6
59	2.6
59.25	2.6
59.5	5.2
59.75	3.9
60	2.6
nan	nan
0	0
0.25	0
0.5	0
0.75	0
1	0
1.25	0
1.5	1.3
1.75	1.3
2	1.3
2.25	1.3
2.5	1.3
2.75	1.3
3	1.3
3.25	2.6
3.5	1.3
3.75	0
4	0
4.25	2.6
4.5	3.9
4.75	6.5
5	5.2
5.25	2.6
5.5	2.6
5.75	3.9
6	6.5
6.25	6.5
6.5	5.2
6.75	3.9
7	5.2
7.25	6.5
7.5	3.9
7.75	2.6
8	1.3
8.25	1.3
8.5	1.3
8.75	1.3
9	1.3
9.25	1.3
9.5	1.3
9.75	1.3
10	0
10.25	1.3
10.5	1.3
10.75	1.3
11	3.9
11.25	3.9
11.5	1.3
11.75	0
12	0
12.25	2.6
12.5	2.6
12.75	2.6
13	3.9
13.25	6.5
13.5	5.2
13.75	5.2
14	2.6
14.25	3.9
14.5	1.3
14.75	1.3
15	2.6
15.25	3.9
15.5	3.9
15.75	2.6
16	3.9
16.25	3.9
16.5	5.2
16.75	5.2
17	9.1
17.25	10.4
17.5	10.4
17.75	10.4
18	11.7
18.25	9.1
18.5	10.4
18.75	11.7
19	11.7
19.25	11.7
19.5	11.7
19.75	9.1
20	9.1
20.25	9.1
20.5	5.2
20.75	9.1
21	9.1
21.25	11.7
21.5	13
21.75	14.3
22	16.9
22.25	16.9
22.5	18.2
22.75	20.8
23	20.8
23.25	18.2
23.5	14.3
23.75	14.3
24	19.5
24.25	22.1
24.5	18.2
24.75	19.5
25	18.2
25.25	16.9
25.5	14.3
25.75	13
26	13
26.25	11.7
26.5	14.3
26.75	13
27	14.3
27.25	18.2
27.5	18.2
27.75	15.6
28	18.2
28.25	19.5
28.5	19.5
28.75	14.3
29	14.3
29.25	15.6
29.5	16.9
29.75	15.6
30	14.3
30.25	11.7
30.5	9.1
30.75	7.8
31	9.1
31.25	7.8
31.5	5.2
31.75	6.5
32	3.9
32.25	3.9
32.5	5.2
32.75	5.2
33	5.2
33.25	3.9
33.5	2.6
33.75	2.6
34	3.9
34.25	5.2
34.5	5.2
34.75	5.2
35	6.5
35.25	7.8
35.5	9.1
35.75	5.2
36	7.8
36.25	7.8
36.5	9.1
36.75	9.1
37	7.8
37.25	7.8
37.5	6.5
37.75	5.2
38	2.6
38.25	1.3
38.5	2.6
38.75	2.6
39	2.6
39.25	2.6
39.5	3.9
39.75	2.6
40	3.9
40.25	3.9
40.5	3.9
40.75	3.9
41	3.9
41.25	5.2
41.5	3.9
41.75	3.9
42	2.6
42.25	5.2
42.5	6.5
42.75	5.2
43	5.2
43.25	3.9
43.5	6.5
43.75	9.1
44	10.4
44.25	10.4
44.5	7.8
44.75	3.9
45	3.9
45.25	3.9
45.5	3.9
45.75	3.9
46	3.9
46.25	5.2
46.5	6.5
46.75	3.9
47	3.9
47.25	1.3
47.5	7.8
47.75	7.8
48	6.5
48.25	7.8
48.5	9.1
48.75	9.1
49	7.8
49.25	6.5
49.5	5.2
49.75	3.9
50	5.2
50.25	6.5
50.5	6.5
50.75	6.5
51	6.5
51.25	5.2
51.5	6.5
51.75	6.5
52	5.2
52.25	3.9
52.5	3.9
52.75	5.2
53	3.9
53.25	3.9
53.5	1.3
53.75	1.3
54	1.3
54.25	1.3
54.5	1.3
54.75	2.6
55	2.6
55.25	1.3
55.5	2.6
55.75	2.6
56	2.6
56.25	2.6
56.5	2.6
56.75	2.6
57	2.6
57.25	1.3
57.5	1.3
57.75	2.6
58	2.6
58.25	1.3
58.5	2.6
58.75	2.6
59	2.6
59.25	2.6
59.5	1.3
59.75	1.3
60	2.6
nan	nan
0	0
0.25	0
0.5	0
0.75	0
1	0
1.25	0
1.5	0
1.75	0
2	1.3
2.25	2.6
2.5	5.2
2.75	5.2
3	3.9
3.25	5.2
3.5	3.9
3.75	5.2
4	5.2
4.25	5.2
4.5	5.2
4.75	2.6
5	2.6
5.25	2.6
5.5	1.3
5.75	1.3
6	1.3
6.25	1.3
6.5	1.3
6.75	0
7	1.3
7.25	3.9
7.5	2.6
7.75	2.6
8	2.6
8.25	2.6
8.5	3.9
8.75	3.9
9	3.9
9.25	6.5
9.5	5.2
9.75	5.2
10	5.2
10.25	5.2
10.5	5.2
10.75	7.8
11	7.8
11.25	7.8
11.5	7.8
11.75	7.8
12	9.1
12.25	7.8
12.5	5.2
12.75	3.9
13	6.5
13.25	6.5
13.5	7.8
13.75	10.4
14	10.4
14.25	10.4
14.5	9.1
14.75	6.5
15	5.2
15.25	5.2
15.5	6.5
15.75	7.8
16	7.8
16.25	11.7
16.5	14.3
16.75	13
17	15.6
17.25	18.2
17.5	18.2
17.75	18.2
18	18.2
18.25	16.9
18.5	16.9
18.75	16.9
19	15.6
19.25	16.9
19.5	16.9
19.75	16.9
20	15.6
20.25	19.5
20.5	18.2
20.75	16.9
21	16.9
21.25	19.5
21.5	18.2
21.75	14.3
22	15.6
22.25	14.3
22.5	14.3
22.75	15.6
23	14.3
23.25	15.6
23.5	13
23.75	14.3
24	13
24.25	14.3
24.5	13
24.75	14.3
25	14.3
25.25	14.3
25.5	11.7
25.75	9.1
26	9.1
26.25	11.7
26.5	11.7
26.75	11.7
27	10.4
27.25	9.1
27.5	7.8
27.75	7.8
28	6.5
28.25	7.8
28.5	11.7
28.75	10.4
29	9.1
29.25	10.4
29.5	9.1
29.75	9.1
30	7.8
30.25	9.1
30.5	10.4
30.75	10.4
31	10.4
31.25	11.7
31.5	10.4
31.75	11.7
32	10.4
32.25	9.1
32.5	9.1
32.75	10.4
33	9.1
33.25	7.8
33.5	6.5
33.75	6.5
34	6.5
34.25	6.5
34.5	6.5
34.75	3.9
35	3.9
35.25	3.9
35.5	3.9
35.75	5.2
36	6.5
36.25	5.2
36.5	5.2
36.75	5.2
37	5.2
37.25	5.2
37.5	5.2
37.75	5.2
38	5.2
38.25	2.6
38.5	6.5
38.75	6.5
39	6.5
39.25	6.5
39.5	7.8
39.75	5.2
40	5.2
40.25	5.2
40.5	5.2
40.75	5.2
41	5.2
41.25	5.2
41.5	3.9
41.75	2.6
42	3.9
42.25	5.2
42.5	3.9
42.75	3.9
43	3.9
43.25	3.9
43.5	5.2
43.75	6.5
44	7.8
44.25	9.1
44.5	10.4
44.75	13
45	11.7
45.25	11.7
45.5	10.4
45.75	10.4
46	9.1
46.25	10.4
46.5	9.1
46.75	9.1
47	9.1
47.25	7.8
47.5	6.5
47.75	5.2
48	3.9
48.25	3.9
48.5	3.9
48.75	3.9
49	3.9
49.25	3.9
49.5	3.9
49.75	3.9
50	3.9
50.25	5.2
50.5	6.5
50.75	5.2
51	5.2
51.25	5.2
51.5	3.9
51.75	3.9
52	3.9
52.25	6.5
52.5	6.5
52.75	7.8
53	6.5
53.25	5.2
53.5	3.9
53.75	3.9
54	3.9
54.25	3.9
54.5	6.5
54.75	6.5
55	7.8
55.25	6.5
55.5	7.8
55.75	7.8
56	5.2
56.25	5.2
56.5	3.9
56.75	3.9
57	5.2
57.25	5.2
57.5	5.2
57.75	5.2
58	6.5
58.25	6.5
58.5	5.2
58.75	6.5
59	9.1
59.25	7.8
59.5	6.5
59.75	6.5
60	6.5
nan	nan
0	0
0.25	1.3
0.5	1.3
0.75	1.3
1	0
1.25	0
1.5	1.3
1.75	3.9
2	3.9
2.25	5.2
2.5	5.2
2.75	7.8
3	7.8
3.25	7.8
3.5	6.5
3.75	7.8
4	7.8
4.25	6.5
4.5	6.5
4.75	5.2
5	5.2
5.25	5.2
5.5	5.2
5.75	5.2
6	6.5
6.25	7.8
6.5	7.8
6.75	9.1
7	9.1
7.25	9.1
7.5	9.1
7.75	9.1
8	9.1
8.25	9.1
8.5	6.5
8.75	6.5
9	5.2
9.25	6.5
9.5	5.2
9.75	5.2
10	7.8
10.25	9.1
10.5	10.4
10.75	11.7
11	14.3
11.25	14.3
11.5	13
11.75	6.5
12	6.5
12.25	6.5
12.5	9.1
12.75	6.5
13	13
13.25	10.4
13.5	9.1
13.75	10.4
14	9.1
14.25	9.1
14.5	6.5
14.75	7.8
15	9.1
15.25	7.8
15.5	10.4
15.75	10.4
16	11.7
16.25	15.6
16.5	14.3
16.75	14.3
17	15.6
17.25	16.9
17.5	18.2
17.75	16.9
18	16.9
18.25	13
18.5	13
18.75	16.9
19	16.9
19.25	19.5
19.5	18.2
19.75	14.3
20	14.3
20.25	15.6
20.5	16.9
20.75	13
21	14.3
21.25	16.9
21.5	15.6
21.75	19.5
22	15.6
22.25	16.9
22.5	14.3
22.75	15.6
23	16.9
23.25	14.3
23.5	18.2
23.75	15.6
24	15.6
24.25	11.7
24.5	11.7
24.75	10.4
25	7.8
25.25	7.8
25.5	7.8
25.75	7.8
26	9.1
26.25	6.5
26.5	6.5
26.75	7.8
27	10.4
27.25	10.4
27.5	6.5
27.75	6.5
28	7.8
28.25	5.2
28.5	5.2
28.75	5.2
29	3.9
29.25	2.6
29.5	2.6
29.75	3.9
30	3.9
30.25	2.6
30.5	2.6
30.75	5.2
31	7.8
31.25	7.8
31.5	6.5
31.75	6.5
32	6.5
32.25	5.2
32.5	5.2
32.75	5.2
33	3.9
33.25	5.2
33.5	6.5
33.75	6.5
34	7.8
34.25	9.1
34.5	9.1
34.75	10.4
35	10.4
35.25	9.1
35.5	7.8
35.75	6.5
36	6.5
36.25	10.4
36.5	10.4
36.75	9.1
37	6.5
37.25	6.5
37.5	6.5
37.75	6.5
38	5.2
38.25	3.9
38.5	3.9
38.75	3.9
39	3.9
39.25	3.9
39.5	1.3
39.75	1.3
40	1.3
40.25	1.3
40.5	0
40.75	0
41	1.3
41.25	1.3
41.5	0
41.75	0
42	2.6
42.25	2.6
42.5	2.6
42.75	2.6
43	3.9
43.25	2.6
43.5	1.3
43.75	2.6
44	2.6
44.25	3.9
44.5	2.6
44.75	2.6
45	3.9
45.25	3.9
45.5	3.9
45.75	2.6
46	2.6
46.25	5.2
46.5	5.2
46.75	3.9
47	5.2
47.25	5.2
47.5	2.6
47.75	5.2
48	6.5
48.25	6.5
48.5	9.1
48.75	10.4
49	9.1
49.25	9.1
49.5	6.5
49.75	9.1
50	6.5
50.25	5.2
50.5	3.9
50.75	2.6
51	3.9
51.25	3.9
51.5	2.6
51.75	1.3
52	3.9
52.25	3.9
52.5	3.9
52.75	5.2
53	5.2
53.25	5.2
53.5	5.2
53.75	6.5
54	5.2
54.25	5.2
54.5	5.2
54.75	3.9
55	7.8
55.25	9.1
55.5	7.8
55.75	9.1
56	7.8
56.25	6.5
56.5	7.8
56.75	9.1
57	9.1
57.25	9.1
57.5	7.8
57.75	6.5
58	6.5
58.25	6.5
58.5	5.2
58.75	6.5
59	6.5
59.25	7.8
59.5	7.8
59.75	7.8
60	6.5
nan	nan
0	0
0.25	0
0.5	1.3
0.75	1.3
1	1.3
1.25	1.3
1.5	1.3
1.75	2.6
2	3.9
2.25	3.9
2.5	5.2
2.75	5.2
3	5.2
3.25	5.2
3.5	5.2
3.75	6.5
4	6.5
4.25	5.2
4.5	5.2
4.75	7.8
5	7.8
5.25	9.1
5.5	7.8
5.75	6.5
6	6.5
6.25	7.8
6.5	10.4
6.75	9.1
7	7.8
7.25	9.1
7.5	10.4
7.75	11.7
8	9.1
8.25	9.1
8.5	10.4
8.75	11.7
9	13
9.25	11.7
9.5	10.4
9.75	9.1
10	6.5
10.25	6.5
10.5	6.5
10.75	7.8
11	9.1
11.25	9.1
11.5	7.8
11.75	6.5
12	5.2
12.25	6.5
12.5	9.1
12.75	11.7
13	9.1
13.25	10.4
13.5	9.1
13.75	10.4
14	11.7
14.25	16.9
14.5	16.9
14.75	18.2
15	19.5
15.25	22.1
15.5	15.6
15.75	16.9
16	18.2
16.25	15.6
16.5	18.2
16.75	20.8
17	20.8
17.25	20.8
17.5	19.5
17.75	22.1
18	23.4
18.25	19.5
18.5	20.8
18.75	19.5
19	18.2
19.25	16.9
19.5	16.9
19.75	15.6
20	15.6
20.25	19.5
20.5	18.2
20.75	15.6
21	13
21.25	11.7
21.5	15.6
21.75	16.9
22	15.6
22.25	14.3
22.5	13
22.75	14.3
23	16.9
23.25	14.3
23.5	15.6
23.75	16.9
24	16.9
24.25	14.3
24.5	10.4
24.75	11.7
25	13
25.25	11.7
25.5	9.1
25.75	7.8
26	7.8
26.25	7.8
26.5	6.5
26.75	6.5
27	5.2
27.25	5.2
27.5	3.9
27.75	3.9
28	3.9
28.25	3.9
28.5	3.9
28.75	3.9
29	3.9
29.25	2.6
29.5	1.3
29.75	3.9
30	3.9
30.25	3.9
30.5	3.9
30.75	3.9
31	6.5
31.25	5.2
31.5	5.2
31.75	3.9
32	3.9
32.25	3.9
32.5	3.9
32.75	2.6
33	1.3
33.25	1.3
33.5	2.6
33.75	2.6
34	2.6
34.25	3.9
34.5	2.6
34.75	5.2
35	5.2
35.25	3.9
35.5	3.9
35.75	2.6
36	3.9
36.25	3.9
36.5	3.9
36.75	7.8
37	9.1
37.25	13
37.5	13
37.75	10.4
38	10.4
38.25	10.4
38.5	7.8
38.75	6.5
39	5.2
39.25	3.9
39.5	3.9
39.75	3.9
40	3.9
40.25	2.6
40.5	2.6
40.75	2.6
41	2.6
41.25	3.9
41.5	3.9
41.75	2.6
42	3.9
42.25	3.9
42.5	3.9
42.75	3.9
43	3.9
43.25	5.2
43.5	2.6
43.75	1.3
44	0
44.25	0
44.5	0
44.75	0
45	0
45.25	0
45.5	0
45.75	0
46	0
46.25	0
46.5	1.3
46.75	1.3
47	5.2
47.25	5.2
47.5	3.9
47.75	3.9
48	3.9
48.25	5.2
48.5	5.2
48.75	5.2
49	5.2
49.25	7.8
49.5	7.8
49.75	11.7
50	11.7
50.25	11.7
50.5	13
50.75	15.6
51	14.3
51.25	13
51.5	9.1
51.75	10.4
52	9.1
52.25	7.8
52.5	3.9
52.75	3.9
53	2.6
53.25	2.6
53.5	2.6
53.75	2.6
54	3.9
54.25	3.9
54.5	3.9
54.75	3.9
55	2.6
55.25	3.9
55.5	2.6
55.75	3.9
56	3.9
56.25	3.9
56.5	3.9
56.75	5.2
57	5.2
57.25	6.5
57.5	6.5
57.75	6.5
58	7.8
58.25	7.8
58.5	5.2
58.75	6.5
59	3.9
59.25	3.9
59.5	3.9
59.75	2.6
60	3.9
nan	nan
0	0
0.25	0
0.5	0
0.75	0
1	0
1.25	1.3
1.5	2.6
1.75	5.2
2	5.2
2.25	6.5
2.5	6.5
2.75	6.5
3	6.5
3.25	7.8
3.5	9.1
3.75	9.1
4	9.1
4.25	10.4
4.5	7.8
4.75	7.8
5	7.8
5.25	9.1
5.5	7.8
5.75	7.8
6	9.1
6.25	9.1
6.5	7.8
6.75	7.8
7	6.5
7.25	7.8
7.5	5.2
7.75	7.8
8	7.8
8.25	7.8
8.5	7.8
8.75	7.8
9	7.8
9.25	10.4
9.5	13
9.75	11.7
10	10.4
10.25	9.1
10.5	9.1
10.75	11.7
11	15.6
11.25	13
11.5	15.6
11.75	18.2
12	19.5
12.25	15.6
12.5	15.6
12.75	14.3
13	15.6
13.25	16.9
13.5	16.9
13.75	14.3
14	13
14.25	15.6
14.5	13
14.75	11.7
15	11.7
15.25	13
15.5	11.7
15.75	13
16	11.7
16.25	13
16.5	16.9
16.75	18.2
17	19.5
17.25	16.9
17.5	15.6
17.75	13
18	13
18.25	11.7
18.5	10.4
18.75	13
19	13
19.25	16.9
19.5	18.2
19.75	18.2
20	16.9
20.25	14.3
20.5	14.3
20.75	14.3
21	14.3
21.25	14.3
21.5	13
21.75	13
22	13
22.25	13
22.5	11.7
22.75	13
23	10.4
23.25	10.4
23.5	11.7
23.75	11.7
24	10.4
24.25	10.4
24.5	11.7
24.75	13
25	13
25.25	13
25.5	14.3
25.75	14.3
26	14.3
26.25	11.7
26.5	9.1
26.75	6.5
27	6.5
27.25	7.8
27.5	6.5
27.75	7.8
28	9.1
28.25	10.4
28.5	7.8
28.75	6.5
29	7.8
29.25	7.8
29.5	6.5
29.75	7.8
30	7.8
30.25	7.8
30.5	6.5
30.75	5.2
31	6.5
31.25	5.2
31.5	2.6
31.75	2.6
32	2.6
32.25	1.3
32.5	1.3
32.75	1.3
33	1.3
33.25	1.3
33.5	1.3
33.75	2.6
34	2.6
34.25	2.6
34.5	1.3
34.75	1.3
35	3.9
35.25	3.9
35.5	3.9
35.75	3.9
36	3.9
36.25	6.5
36.5	6.5
36.75	5.2
37	5.2
37.25	7.8
37.5	7.8
37.75	9.1
38	7.8
38.25	9.1
38.5	11.7
38.75	11.7
39	13
39.25	9.1
39.5	9.1
39.75	7.8
40	9.1
40.25	9.1
40.5	6.5
40.75	6.5
41	3.9
41.25	3.9
41.5	1.3
41.75	2.6
42	2.6
42.25	2.6
42.5	1.3
42.75	1.3
43	1.3
43.25	1.3
43.5	1.3
43.75	1.3
44	1.3
44.25	1.3
44.5	2.6
44.75	3.9
45	2.6
45.25	1.3
45.5	1.3
45.75	0
46	0
46.25	0
46.5	1.3
46.75	1.3
47	2.6
47.25	2.6
47.5	2.6
47.75	2.6
48	2.6
48.25	2.6
48.5	3.9
48.75	5.2
49	5.2
49.25	5.2
49.5	3.9
49.75	3.9
50	3.9
50.25	1.3
50.5	5.2
50.75	3.9
51	1.3
51.25	1.3
51.5	1.3
51.75	1.3
52	1.3
52.25	1.3
52.5	2.6
52.75	3.9
53	2.6
53.25	3.9
53.5	3.9
53.75	2.6
54	5.2
54.25	6.5
54.5	5.2
54.75	7.8
55	10.4
55.25	11.7
55.5	13
55.75	13
56	13
56.25	11.7
56.5	11.7
56.75	7.8
57	7.8
57.25	6.5
57.5	6.5
57.75	5.2
58	5.2
58.25	6.5
58.5	6.5
58.75	6.5
59	3.9
59.25	2.6
59.5	1.3
59.75	1.3
60	0
nan	nan
0	0
0.25	0
0.5	0
0.75	1.3
1	1.3
1.25	1.3
1.5	2.6
1.75	3.9
2	5.2
2.25	6.5
2.5	7.8
2.75	6.5
3	6.5
3.25	5.2
3.5	5.2
3.75	5.2
4	5.2
4.25	5.2
4.5	5.2
4.75	5.2
5	2.6
5.25	3.9
5.5	3.9
5.75	2.6
6	2.6
6.25	3.9
6.5	2.6
6.75	3.9
7	5.2
7.25	7.8
7.5	10.4
7.75	7.8
8	3.9
8.25	3.9
8.5	6.5
8.75	3.9
9	3.9
9.25	3.9
9.5	6.5
9.75	6.5
10	6.5
10.25	6.5
10.5	6.5
10.75	6.5
11	5.2
11.25	6.5
11.5	11.7
11.75	13
12	11.7
12.25	11.7
12.5	11.7
12.75	13
13	9.1
13.25	9.1
13.5	10.4
13.75	10.4
14	9.1
14.25	7.8
14.5	7.8
14.75	6.5
15	6.5
15.25	5.2
15.5	6.5
15.75	6.5
16	9.1
16.25	9.1
16.5	10.4
16.75	11.7
17	7.8
17.25	7.8
17.5	7.8
17.75	7.8
18	6.5
18.25	7.8
18.5	15.6
18.75	14.3
19	13
19.25	13
19.5	14.3
19.75	15.6
20	13
20.25	13
20.5	15.6
20.75	14.3
21	11.7
21.25	15.6
21.5	16.9
21.75	14.3
22	14.3
22.25	11.7
22.5	11.7
22.75	11.7
23	10.4
23.25	9.1
23.5	9.1
23.75	9.1
24	14.3
24.25	13
24.5	14.3
24.75	13
25	10.4
25.25	11.7
25.5	11.7
25.75	13
26	11.7
26.25	10.4
26.5	11.7
26.75	11.7
27	10.4
27.25	11.7
27.5	13
27.75	9.1
28	9.1
28.25	6.5
28.5	5.2
28.75	6.5
29	9.1
29.25	7.8
29.5	7.8
29.75	7.8
30	7.8
30.25	7.8
30.5	7.8
30.75	5.2
31	5.2
31.25	6.5
31.5	6.5
31.75	5.2
32	5.2
32.25	6.5
32.5	5.2
32.75	3.9
33	3.9
33.25	6.5
33.5	6.5
33.75	5.2
34	6.5
34.25	9.1
34.5	9.1
34.75	7.8
35	9.1
35.25	10.4
35.5	11.7
35.75	9.1
36	10.4
36.25	10.4
36.5	11.7
36.75	13
37	10.4
37.25	13
37.5	15.6
37.75	11.7
38	10.4
38.25	11.7
38.5	9.1
38.75	10.4
39	9.1
39.25	5.2
39.5	5.2
39.75	5.2
40	5.2
40.25	3.9
40.5	2.6
40.75	2.6
41	2.6
41.25	2.6
41.5	2.6
41.75	2.6
42	3.9
42.25	3.9
42.5	6.5
42.75	3.9
43	3.9
43.25	3.9
43.5	3.9
43.75	3.9
44	3.9
44.25	5.2
44.5	5.2
44.75	3.9
45	6.5
45.25	5.2
45.5	6.5
45.75	6.5
46	6.5
46.25	7.8
46.5	7.8
46.75	9.1
47	6.5
47.25	6.5
47.5	6.5
47.75	5.2
48	5.2
48.25	3.9
48.5	5.2
48.75	3.9
49	3.9
49.25	3.9
49.5	5.2
49.75	5.2
50	3.9
50.25	3.9
50.5	5.2
50.75	5.2
51	6.5
51.25	7.8
51.5	6.5
51.75	11.7
52	7.8
52.25	9.1
52.5	7.8
52.75	6.5
53	7.8
53.25	7.8
53.5	7.8
53.75	7.8
54	7.8
54.25	7.8
54.5	6.5
54.75	5.2
55	5.2
55.25	5.2
55.5	7.8
55.75	10.4
56	11.7
56.25	9.1
56.5	9.1
56.75	9.1
57	10.4
57.25	14.3
57.5	10.4
57.75	10.4
58	9.1
58.25	7.8
58.5	7.8
58.75	7.8
59	6.5
59.25	5.2
59.5	5.2
59.75	6.5
60	10.4
nan	nan
0	0
0.25	0
0.5	1.3
0.75	1.3
1	1.3
1.25	1.3
1.5	1.3
1.75	1.3
2	1.3
2.25	1.3
2.5	1.3
2.75	1.3
3	1.3
3.25	2.6
3.5	2.6
3.75	2.6
4	2.6
4.25	1.3
4.5	3.9
4.75	3.9
5	5.2
5.25	2.6
5.5	2.6
5.75	3.9
6	3.9
6.25	3.9
6.5	3.9
6.75	2.6
7	3.9
7.25	3.9
7.5	3.9
7.75	3.9
8	2.6
8.25	5.2
8.5	5.2
8.75	3.9
9	3.9
9.25	2.6
9.5	2.6
9.75	2.6
10	5.2
10.25	5.2
10.5	7.8
10.75	10.4
11	6.5
11.25	10.4
11.5	6.5
11.75	7.8
12	6.5
12.25	7.8
12.5	7.8
12.75	7.8
13	10.4
13.25	11.7
13.5	11.7
13.75	15.6
14	16.9
14.25	15.6
14.5	18.2
14.75	18.2
15	15.6
15.25	13
15.5	13
15.75	14.3
16	15.6
16.25	14.3
16.5	14.3
16.75	13
17	14.3
17.25	18.2
17.5	18.2
17.75	18.2
18	20.8
18.25	26
18.5	20.8
18.75	20.8
19	18.2
19.25	18.2
19.5	19.5
19.75	19.5
20	16.9
20.25	15.6
20.5	13
20.75	13
21	7.8
21.25	9.1
21.5	9.1
21.75	7.8
22	6.5
22.25	5.2
22.5	6.5
22.75	5.2
23	6.5
23.25	6.5
23.5	3.9
23.75	2.6
24	2.6
24.25	5.2
24.5	3.9
24.75	3.9
25	6.5
25.25	6.5
25.5	7.8
25.75	6.5
26	6.5
26.25	6.5
26.5	6.5
26.75	7.8
27	6.5
27.25	5.2
27.5	3.9
27.75	3.9
28	2.6
28.25	2.6
28.5	1.3
28.75	1.3
29	1.3
29.25	3.9
29.5	1.3
29.75	5.2
30	3.9
30.25	2.6
30.5	2.6
30.75	2.6
31	2.6
31.25	2.6
31.5	3.9
31.75	5.2
32	5.2
32.25	5.2
32.5	5.2
32.75	5.2
33	3.9
33.25	2.6
33.5	2.6
33.75	2.6
34	1.3
34.25	0
34.5	2.6
34.75	2.6
35	3.9
35.25	3.9
35.5	3.9
35.75	3.9
36	6.5
36.25	6.5
36.5	7.8
36.75	6.5
37	6.5
37.25	9.1
37.5	11.7
37.75	9.1
38	7.8
38.25	7.8
38.5	9.1
38.75	10.4
39	11.7
39.25	13
39.5	11.7
39.75	11.7
40	11.7
40.25	7.8
40.5	7.8
40.75	9.1
41	9.1
41.25	6.5
41.5	6.5
41.75	7.8
42	11.7
42.25	9.1
42.5	7.8
42.75	7.8
43	7.8
43.25	7.8
43.5	9.1
43.75	9.1
44	6.5
44.25	6.5
44.5	7.8
44.75	9.1
45	10.4
45.25	10.4
45.5	11.7
45.75	11.7
46	10.4
46.25	9.1
46.5	9.1
46.75	6.5
47	6.5
47.25	6.5
47.5	6.5
47.75	5.2
48	3.9
48.25	3.9
48.5	2.6
48.75	2.6
49	2.6
49.25	2.6
49.5	2.6
49.75	0
50	0
50.25	0
50.5	0
50.75	1.3
51	1.3
51.25	1.3
51.5	1.3
51.75	1.3
52	1.3
52.25	0
52.5	0
52.75	2.6
53	2.6
53.25	2.6
53.5	1.3
53.75	1.3
54	2.6
54.25	2.6
54.5	2.6
54.75	2.6
55	2.6
55.25	2.6
55.5	0
55.75	2.6
56	1.3
56.25	2.6
56.5	6.5
56.75	7.8
57	6.5
57.25	6.5
57.5	9.1
57.75	9.1
58	10.4
58.25	10.4
58.5	10.4
58.75	13
59	11.7
59.25	11.7
59.5	10.4
59.75	11.7
60	10.4
nan	nan
0	0
0.25	2.6
0.5	1.3
0.75	3.9
1	5.2
1.25	5.2
1.5	5.2
1.75	2.6
2	2.6
2.25	3.9
2.5	6.5
2.75	7.8
3	10.4
3.25	10.4
3.5	11.7
3.75	9.1
4	7.8
4.25	6.5
4.5	6.5
4.75	5.2
5	3.9
5.25	3.9
5.5	1.3
5.75	2.6
6	2.6
6.25	2.6
6.5	2.6
6.75	2.6
7	3.9
7.25	3.9
7.5	3.9
7.75	3.9
8	3.9
8.25	1.3
8.5	2.6
8.75	0
9	1.3
9.25	1.3
9.5	1.3
9.75	1.3
10	1.3
10.25	3.9
10.5	5.2
10.75	3.9
11	3.9
11.25	3.9
11.5	2.6
11.75	6.5
12	6.5
12.25	5.2
12.5	7.8
12.75	7.8
13	7.8
13.25	9.1
13.5	10.4
13.75	14.3
14	13
14.25	15.6
14.5	16.9
14.75	15.6
15	15.6
15.25	16.9
15.5	19.5
[truncated: 51,252 more rows]
