# Supplementary material for: From deterministic to fuzzy decision-making in artificial cells
Source: Nat Commun. 2020 Nov 6;11:5648. doi: 10.1038/s41467-020-19395-4 (PMC7648101; doi:10.1038/s41467-020-19395-4)
Supplement: Supplementary file 4 — Source Data [file 41467_2020_19395_MOESM4_ESM.zip › source-data/stochastic-simulations/out/koff/0.1min/dp-kon12.txt]

# Time	(TL).ParticleFlux
0	0
0.25	0
0.5	0
0.75	1.3
1	2.6
1.25	2.6
1.5	3.9
1.75	3.9
2	5.2
2.25	5.2
2.5	5.2
2.75	5.2
3	6.5
3.25	9.1
3.5	7.8
3.75	7.8
4	6.5
4.25	7.8
4.5	10.4
4.75	11.7
5	20.8
5.25	22.1
5.5	27.3
5.75	24.7
6	26
6.25	23.4
6.5	18.2
6.75	18.2
7	15.6
7.25	15.6
7.5	13
7.75	11.7
8	13
8.25	11.7
8.5	10.4
8.75	9.1
9	6.5
9.25	6.5
9.5	3.9
9.75	3.9
10	3.9
10.25	3.9
10.5	3.9
10.75	2.6
11	2.6
11.25	2.6
11.5	2.6
11.75	2.6
12	2.6
12.25	2.6
12.5	2.6
12.75	2.6
13	2.6
13.25	2.6
13.5	2.6
13.75	2.6
14	2.6
14.25	3.9
14.5	3.9
14.75	3.9
15	2.6
15.25	1.3
15.5	1.3
15.75	1.3
16	1.3
16.25	0
16.5	0
16.75	0
17	0
17.25	0
17.5	0
17.75	0
18	0
18.25	0
18.5	0
18.75	0
19	0
19.25	0
19.5	0
19.75	0
20	0
20.25	0
20.5	0
20.75	0
21	0
21.25	0
21.5	0
21.75	0
22	0
22.25	0
22.5	0
22.75	0
23	0
23.25	0
23.5	0
23.75	0
24	0
24.25	0
24.5	0
24.75	0
25	0
25.25	0
25.5	0
25.75	0
26	0
26.25	0
26.5	0
26.75	0
27	0
27.25	0
27.5	0
27.75	0
28	0
28.25	0
28.5	0
28.75	0
29	1.3
29.25	1.3
29.5	1.3
29.75	2.6
30	2.6
30.25	1.3
30.5	1.3
30.75	1.3
31	1.3
31.25	1.3
31.5	2.6
31.75	2.6
32	2.6
32.25	2.6
32.5	1.3
32.75	1.3
33	0
33.25	0
33.5	0
33.75	0
34	0
34.25	0
34.5	0
34.75	0
35	0
35.25	0
35.5	0
35.75	0
36	1.3
36.25	1.3
36.5	1.3
36.75	1.3
37	0
37.25	0
37.5	0
37.75	0
38	0
38.25	0
38.5	0
38.75	0
39	0
39.25	0
39.5	0
39.75	0
40	0
40.25	0
40.5	0
40.75	0
41	0
41.25	0
41.5	0
41.75	0
42	0
42.25	0
42.5	0
42.75	0
43	0
43.25	0
43.5	0
43.75	0
44	0
44.25	0
44.5	0
44.75	0
45	3.9
45.25	3.9
45.5	3.9
45.75	2.6
46	2.6
46.25	2.6
46.5	2.6
46.75	2.6
47	2.6
47.25	2.6
47.5	2.6
47.75	1.3
48	2.6
48.25	1.3
48.5	1.3
48.75	1.3
49	1.3
49.25	1.3
49.5	1.3
49.75	1.3
50	1.3
50.25	0
50.5	0
50.75	0
51	0
51.25	0
51.5	0
51.75	0
52	0
52.25	1.3
52.5	1.3
52.75	1.3
53	1.3
53.25	1.3
53.5	1.3
53.75	2.6
54	2.6
54.25	2.6
54.5	2.6
54.75	2.6
55	2.6
55.25	2.6
55.5	1.3
55.75	1.3
56	1.3
56.25	1.3
56.5	1.3
56.75	0
57	0
57.25	0
57.5	0
57.75	0
58	0
58.25	0
58.5	0
58.75	0
59	0
59.25	0
59.5	0
59.75	0
60	0
nan	nan
0	0
0.25	1.3
0.5	2.6
0.75	2.6
1	1.3
1.25	2.6
1.5	2.6
1.75	3.9
2	5.2
2.25	6.5
2.5	6.5
2.75	5.2
3	10.4
3.25	11.7
3.5	11.7
3.75	14.3
4	14.3
4.25	14.3
4.5	13
4.75	13
5	11.7
5.25	13
5.5	14.3
5.75	15.6
6	16.9
6.25	14.3
6.5	11.7
6.75	9.1
7	10.4
7.25	10.4
7.5	9.1
7.75	9.1
8	7.8
8.25	7.8
8.5	6.5
8.75	6.5
9	5.2
9.25	5.2
9.5	2.6
9.75	1.3
10	1.3
10.25	1.3
10.5	1.3
10.75	1.3
11	1.3
11.25	1.3
11.5	1.3
11.75	1.3
12	1.3
12.25	2.6
12.5	1.3
12.75	2.6
13	1.3
13.25	1.3
13.5	2.6
13.75	2.6
14	2.6
14.25	1.3
14.5	1.3
14.75	0
15	0
15.25	0
15.5	0
15.75	0
16	1.3
16.25	1.3
16.5	1.3
16.75	1.3
17	1.3
17.25	0
17.5	0
17.75	0
18	0
18.25	0
18.5	0
18.75	0
19	0
19.25	0
19.5	0
19.75	0
20	0
20.25	0
20.5	0
20.75	0
21	0
21.25	0
21.5	0
21.75	0
22	0
22.25	0
22.5	2.6
22.75	2.6
23	2.6
23.25	2.6
23.5	2.6
23.75	3.9
24	3.9
24.25	1.3
24.5	1.3
24.75	1.3
25	1.3
25.25	1.3
25.5	0
25.75	0
26	0
26.25	0
26.5	0
26.75	0
27	0
27.25	0
27.5	0
27.75	0
28	0
28.25	0
28.5	0
28.75	0
29	0
29.25	0
29.5	0
29.75	0
30	0
30.25	0
30.5	1.3
30.75	1.3
31	0
31.25	0
31.5	0
31.75	0
32	0
32.25	0
32.5	0
32.75	0
33	0
33.25	0
33.5	0
33.75	0
34	0
34.25	0
34.5	0
34.75	0
35	0
35.25	0
35.5	0
35.75	0
36	0
36.25	0
36.5	0
36.75	1.3
37	1.3
37.25	0
37.5	0
37.75	0
38	0
38.25	1.3
38.5	1.3
38.75	1.3
39	1.3
39.25	1.3
39.5	1.3
39.75	0
40	0
40.25	0
40.5	0
40.75	0
41	0
41.25	0
41.5	0
41.75	0
42	2.6
42.25	3.9
42.5	5.2
42.75	5.2
43	5.2
43.25	5.2
43.5	5.2
43.75	5.2
44	3.9
44.25	3.9
44.5	3.9
44.75	2.6
45	3.9
45.25	3.9
45.5	2.6
45.75	2.6
46	2.6
46.25	1.3
46.5	1.3
46.75	0
47	0
47.25	0
47.5	0
47.75	0
48	0
48.25	0
48.5	0
48.75	0
49	0
49.25	0
49.5	0
49.75	0
50	0
50.25	0
50.5	0
50.75	0
51	0
51.25	0
51.5	0
51.75	0
52	0
52.25	0
52.5	0
52.75	0
53	0
53.25	0
53.5	0
53.75	0
54	1.3
54.25	1.3
54.5	1.3
54.75	1.3
55	1.3
55.25	0
55.5	0
55.75	0
56	0
56.25	0
56.5	0
56.75	0
57	0
57.25	0
57.5	0
57.75	0
58	0
58.25	0
58.5	0
58.75	1.3
59	1.3
59.25	1.3
59.5	1.3
59.75	1.3
60	1.3
nan	nan
0	0
0.25	1.3
0.5	1.3
0.75	1.3
1	2.6
1.25	1.3
1.5	2.6
1.75	2.6
2	1.3
2.25	3.9
2.5	5.2
2.75	6.5
3	6.5
3.25	7.8
3.5	7.8
3.75	7.8
4	11.7
4.25	14.3
4.5	14.3
4.75	19.5
5	16.9
5.25	14.3
5.5	19.5
5.75	19.5
6	19.5
6.25	18.2
6.5	16.9
6.75	15.6
7	15.6
7.25	13
7.5	7.8
7.75	7.8
8	7.8
8.25	7.8
8.5	6.5
8.75	6.5
9	7.8
9.25	7.8
9.5	6.5
9.75	6.5
10	5.2
10.25	3.9
10.5	3.9
10.75	2.6
11	2.6
11.25	2.6
11.5	1.3
11.75	0
12	0
12.25	0
12.5	0
12.75	0
13	0
13.25	1.3
13.5	1.3
13.75	0
14	0
14.25	0
14.5	0
14.75	0
15	0
15.25	0
15.5	0
15.75	0
16	0
16.25	0
16.5	0
16.75	1.3
17	1.3
17.25	1.3
17.5	1.3
17.75	1.3
18	1.3
18.25	1.3
18.5	1.3
18.75	0
19	0
19.25	0
19.5	0
19.75	0
20	0
20.25	0
20.5	0
20.75	0
21	0
21.25	0
21.5	0
21.75	0
22	0
22.25	0
22.5	1.3
22.75	1.3
23	1.3
23.25	1.3
23.5	1.3
23.75	1.3
24	1.3
24.25	1.3
24.5	1.3
24.75	1.3
25	1.3
25.25	1.3
25.5	1.3
25.75	1.3
26	2.6
26.25	2.6
26.5	2.6
26.75	2.6
27	2.6
27.25	2.6
27.5	1.3
27.75	1.3
28	1.3
28.25	0
28.5	0
28.75	0
29	1.3
29.25	0
29.5	0
29.75	0
30	0
30.25	0
30.5	0
30.75	0
31	0
31.25	0
31.5	2.6
31.75	2.6
32	2.6
32.25	2.6
32.5	2.6
32.75	2.6
33	1.3
33.25	1.3
33.5	1.3
33.75	2.6
34	2.6
34.25	2.6
34.5	1.3
34.75	1.3
35	1.3
35.25	1.3
35.5	1.3
35.75	1.3
36	1.3
36.25	1.3
36.5	1.3
36.75	0
37	1.3
37.25	1.3
37.5	1.3
37.75	1.3
38	1.3
38.25	1.3
38.5	1.3
38.75	1.3
39	1.3
39.25	1.3
39.5	1.3
39.75	1.3
40	1.3
40.25	1.3
40.5	1.3
40.75	1.3
41	1.3
41.25	0
41.5	0
41.75	0
42	0
42.25	0
42.5	0
42.75	0
43	0
43.25	0
43.5	0
43.75	0
44	0
44.25	0
44.5	0
44.75	1.3
45	1.3
45.25	1.3
45.5	0
45.75	0
46	0
46.25	0
46.5	0
46.75	0
47	0
47.25	0
47.5	0
47.75	0
48	0
48.25	0
48.5	0
48.75	0
49	0
49.25	0
49.5	0
49.75	0
50	2.6
50.25	2.6
50.5	2.6
50.75	2.6
51	2.6
51.25	2.6
51.5	2.6
51.75	2.6
52	2.6
52.25	0
52.5	0
52.75	0
53	0
53.25	0
53.5	0
53.75	0
54	0
54.25	0
54.5	0
54.75	0
55	0
55.25	0
55.5	0
55.75	0
56	0
56.25	0
56.5	0
56.75	0
57	0
57.25	0
57.5	0
57.75	0
58	0
58.25	0
58.5	0
58.75	0
59	0
59.25	0
59.5	0
59.75	0
60	0
nan	nan
0	0
0.25	0
0.5	0
0.75	0
1	0
1.25	0
1.5	1.3
1.75	1.3
2	2.6
2.25	2.6
2.5	1.3
2.75	1.3
3	1.3
3.25	1.3
3.5	2.6
3.75	3.9
4	3.9
4.25	6.5
4.5	6.5
4.75	6.5
5	6.5
5.25	7.8
5.5	10.4
5.75	7.8
6	7.8
6.25	9.1
6.5	10.4
6.75	13
7	13
7.25	14.3
7.5	15.6
7.75	15.6
8	11.7
8.25	10.4
8.5	10.4
8.75	10.4
9	11.7
9.25	13
9.5	14.3
9.75	11.7
10	11.7
10.25	11.7
10.5	11.7
10.75	11.7
11	10.4
11.25	10.4
11.5	9.1
11.75	7.8
12	3.9
12.25	2.6
12.5	2.6
12.75	2.6
13	2.6
13.25	2.6
13.5	2.6
13.75	2.6
14	1.3
14.25	0
14.5	0
14.75	0
15	0
15.25	0
15.5	0
15.75	0
16	0
16.25	0
16.5	0
16.75	0
17	0
17.25	0
17.5	0
17.75	0
18	0
18.25	0
18.5	0
18.75	0
19	0
19.25	0
19.5	0
19.75	0
20	0
20.25	0
20.5	1.3
20.75	1.3
21	1.3
21.25	1.3
21.5	1.3
21.75	1.3
22	1.3
22.25	1.3
22.5	0
22.75	0
23	0
23.25	0
23.5	0
23.75	0
24	0
24.25	0
24.5	0
24.75	0
25	0
25.25	0
25.5	0
25.75	0
26	0
26.25	0
26.5	0
26.75	0
27	0
27.25	0
27.5	0
27.75	0
28	0
28.25	0
28.5	0
28.75	0
29	0
29.25	0
29.5	1.3
29.75	0
30	0
30.25	0
30.5	0
30.75	0
31	0
31.25	0
31.5	0
31.75	0
32	0
32.25	0
32.5	0
32.75	0
33	0
33.25	0
33.5	0
33.75	0
34	0
34.25	0
34.5	0
34.75	0
35	0
35.25	0
35.5	0
35.75	0
36	0
36.25	0
36.5	0
36.75	0
37	0
37.25	0
37.5	0
37.75	0
38	0
38.25	0
38.5	0
38.75	1.3
39	1.3
39.25	1.3
39.5	1.3
39.75	0
40	0
40.25	1.3
40.5	1.3
40.75	1.3
41	0
41.25	0
41.5	0
41.75	0
42	0
42.25	0
42.5	1.3
42.75	1.3
43	0
43.25	0
43.5	0
43.75	0
44	0
44.25	0
44.5	0
44.75	0
45	0
45.25	0
45.5	0
45.75	1.3
46	1.3
46.25	1.3
46.5	1.3
46.75	0
47	0
47.25	1.3
47.5	0
47.75	0
48	0
48.25	0
48.5	1.3
48.75	1.3
49	1.3
49.25	1.3
49.5	1.3
49.75	2.6
50	2.6
50.25	2.6
50.5	3.9
50.75	3.9
51	3.9
51.25	2.6
51.5	2.6
51.75	1.3
52	1.3
52.25	1.3
52.5	1.3
52.75	1.3
53	1.3
53.25	1.3
53.5	1.3
53.75	1.3
54	1.3
54.25	1.3
54.5	1.3
54.75	1.3
55	1.3
55.25	1.3
55.5	2.6
55.75	2.6
56	2.6
56.25	3.9
56.5	5.2
56.75	3.9
57	3.9
57.25	3.9
57.5	5.2
57.75	5.2
58	5.2
58.25	5.2
58.5	5.2
58.75	3.9
59	3.9
59.25	3.9
59.5	3.9
59.75	2.6
60	2.6
nan	nan
0	0
0.25	0
0.5	1.3
0.75	1.3
1	0
1.25	0
1.5	0
1.75	2.6
2	2.6
2.25	2.6
2.5	3.9
2.75	3.9
3	3.9
3.25	3.9
3.5	3.9
3.75	2.6
4	2.6
4.25	2.6
4.5	3.9
4.75	3.9
5	9.1
5.25	7.8
5.5	6.5
5.75	7.8
6	9.1
6.25	11.7
6.5	10.4
6.75	13
7	13
7.25	11.7
7.5	13
7.75	15.6
8	16.9
8.25	15.6
8.5	20.8
8.75	20.8
9	19.5
9.25	18.2
9.5	15.6
9.75	14.3
10	10.4
10.25	10.4
10.5	9.1
10.75	9.1
11	9.1
11.25	9.1
11.5	9.1
11.75	9.1
12	9.1
12.25	6.5
12.5	5.2
12.75	5.2
13	2.6
13.25	1.3
13.5	1.3
13.75	1.3
14	1.3
14.25	1.3
14.5	1.3
14.75	1.3
15	1.3
15.25	0
15.5	0
15.75	0
16	0
16.25	0
16.5	0
16.75	0
17	0
17.25	0
17.5	1.3
17.75	1.3
18	0
18.25	0
18.5	0
18.75	0
19	0
19.25	0
19.5	0
19.75	0
20	0
20.25	0
20.5	0
20.75	0
21	0
21.25	0
21.5	0
21.75	0
22	0
22.25	1.3
22.5	1.3
22.75	1.3
23	1.3
23.25	0
23.5	0
23.75	0
24	0
24.25	0
24.5	0
24.75	0
25	0
25.25	0
25.5	0
25.75	0
26	0
26.25	0
26.5	0
26.75	0
27	0
27.25	0
27.5	0
27.75	0
28	0
28.25	1.3
28.5	1.3
28.75	1.3
29	0
29.25	0
29.5	0
29.75	0
30	0
30.25	0
30.5	0
30.75	0
31	0
31.25	0
31.5	0
31.75	0
32	0
32.25	0
32.5	0
32.75	0
33	0
33.25	0
33.5	0
33.75	0
34	0
34.25	0
34.5	0
34.75	0
35	0
35.25	0
35.5	0
35.75	0
36	0
36.25	0
36.5	0
36.75	0
37	0
37.25	0
37.5	0
37.75	0
38	0
38.25	0
38.5	0
38.75	0
39	0
39.25	0
39.5	0
39.75	0
40	0
40.25	0
40.5	0
40.75	0
41	0
41.25	0
41.5	0
41.75	0
42	0
42.25	0
42.5	2.6
42.75	2.6
43	1.3
43.25	1.3
43.5	1.3
43.75	0
44	0
44.25	0
44.5	0
44.75	0
45	0
45.25	1.3
45.5	1.3
45.75	1.3
46	0
46.25	0
46.5	0
46.75	0
47	0
47.25	0
47.5	0
47.75	0
48	1.3
48.25	1.3
48.5	1.3
48.75	1.3
49	1.3
49.25	0
49.5	0
49.75	0
50	0
50.25	0
50.5	0
50.75	0
51	0
51.25	0
51.5	0
51.75	0
52	0
52.25	0
52.5	2.6
52.75	2.6
53	2.6
53.25	5.2
53.5	5.2
53.75	5.2
54	3.9
54.25	3.9
54.5	3.9
54.75	3.9
55	3.9
55.25	3.9
55.5	3.9
55.75	3.9
56	2.6
56.25	2.6
56.5	2.6
56.75	2.6
57	2.6
57.25	2.6
57.5	2.6
57.75	2.6
58	2.6
58.25	1.3
58.5	0
58.75	0
59	1.3
59.25	0
59.5	0
59.75	0
60	0
nan	nan
0	0
0.25	1.3
0.5	2.6
0.75	1.3
1	1.3
1.25	1.3
1.5	5.2
1.75	3.9
2	3.9
2.25	3.9
2.5	3.9
2.75	3.9
3	5.2
3.25	3.9
3.5	5.2
3.75	1.3
4	2.6
4.25	3.9
4.5	6.5
4.75	6.5
5	9.1
5.25	7.8
5.5	13
5.75	10.4
6	13
6.25	15.6
6.5	18.2
6.75	18.2
7	16.9
7.25	14.3
7.5	14.3
7.75	15.6
8	16.9
8.25	14.3
8.5	11.7
8.75	11.7
9	9.1
9.25	6.5
9.5	3.9
9.75	2.6
10	2.6
10.25	2.6
10.5	2.6
10.75	2.6
11	2.6
11.25	2.6
11.5	2.6
11.75	1.3
12	1.3
12.25	1.3
12.5	1.3
12.75	1.3
13	1.3
13.25	1.3
13.5	0
13.75	0
14	0
14.25	0
14.5	0
14.75	0
15	0
15.25	0
15.5	0
15.75	0
16	0
16.25	0
16.5	0
16.75	0
17	0
17.25	1.3
17.5	1.3
17.75	1.3
18	0
18.25	0
18.5	0
18.75	0
19	0
19.25	0
19.5	0
19.75	0
20	0
20.25	0
20.5	0
20.75	0
21	0
21.25	0
21.5	0
21.75	0
22	0
22.25	0
22.5	0
22.75	0
23	0
23.25	0
23.5	0
23.75	0
24	0
24.25	0
24.5	0
24.75	0
25	1.3
25.25	1.3
25.5	0
25.75	0
26	0
26.25	0
26.5	0
26.75	0
27	0
27.25	0
27.5	0
27.75	0
28	0
28.25	0
28.5	0
28.75	0
29	1.3
29.25	1.3
29.5	2.6
29.75	2.6
30	1.3
30.25	1.3
30.5	1.3
30.75	1.3
31	2.6
31.25	2.6
31.5	2.6
31.75	2.6
32	1.3
32.25	1.3
32.5	1.3
32.75	1.3
33	1.3
33.25	0
33.5	0
33.75	0
34	0
34.25	0
34.5	0
34.75	0
35	0
35.25	0
35.5	0
35.75	0
36	0
36.25	0
36.5	0
36.75	0
37	0
37.25	0
37.5	0
37.75	0
38	1.3
38.25	1.3
38.5	1.3
38.75	1.3
39	1.3
39.25	0
39.5	0
39.75	0
40	0
40.25	0
40.5	0
40.75	0
41	0
41.25	0
41.5	1.3
41.75	1.3
42	1.3
42.25	1.3
42.5	1.3
42.75	1.3
43	1.3
43.25	1.3
43.5	1.3
43.75	1.3
44	0
44.25	0
44.5	0
44.75	0
45	0
45.25	0
45.5	0
45.75	0
46	0
46.25	0
46.5	0
46.75	0
47	0
47.25	0
47.5	0
47.75	0
48	0
48.25	0
48.5	0
48.75	0
49	0
49.25	0
49.5	0
49.75	1.3
50	1.3
50.25	1.3
50.5	1.3
50.75	1.3
51	0
51.25	0
51.5	0
51.75	0
52	0
52.25	0
52.5	0
52.75	0
53	0
53.25	0
53.5	0
53.75	0
54	0
54.25	0
54.5	0
54.75	0
55	0
55.25	0
55.5	0
55.75	0
56	0
56.25	0
56.5	0
56.75	0
57	0
57.25	0
57.5	0
57.75	0
58	0
58.25	0
58.5	0
58.75	0
59	0
59.25	0
59.5	0
59.75	0
60	0
nan	nan
0	0
0.25	0
0.5	0
0.75	2.6
1	2.6
1.25	2.6
1.5	3.9
1.75	5.2
2	2.6
2.25	3.9
2.5	5.2
2.75	5.2
3	7.8
3.25	7.8
3.5	7.8
3.75	9.1
4	13
4.25	10.4
4.5	10.4
4.75	13
5	13
5.25	15.6
5.5	16.9
5.75	19.5
6	18.2
6.25	18.2
6.5	18.2
6.75	19.5
7	19.5
7.25	18.2
7.5	18.2
7.75	15.6
8	14.3
8.25	13
8.5	11.7
8.75	10.4
9	9.1
9.25	7.8
9.5	6.5
9.75	6.5
10	5.2
10.25	2.6
10.5	1.3
10.75	2.6
11	2.6
11.25	2.6
11.5	2.6
11.75	2.6
12	2.6
12.25	2.6
12.5	2.6
12.75	2.6
13	1.3
13.25	1.3
13.5	1.3
13.75	1.3
14	1.3
14.25	1.3
14.5	0
14.75	0
15	1.3
15.25	1.3
15.5	1.3
15.75	1.3
16	1.3
16.25	1.3
16.5	0
16.75	0
17	0
17.25	0
17.5	0
17.75	0
18	0
18.25	0
18.5	0
18.75	0
19	0
19.25	0
19.5	0
19.75	0
20	0
20.25	0
20.5	0
20.75	0
21	0
21.25	0
21.5	0
21.75	0
22	0
22.25	0
22.5	0
22.75	0
23	0
23.25	0
23.5	0
23.75	0
24	0
24.25	0
24.5	0
24.75	0
25	0
25.25	0
25.5	0
25.75	0
26	0
26.25	0
26.5	0
26.75	0
27	0
27.25	0
27.5	0
27.75	0
28	0
28.25	0
28.5	0
28.75	0
29	0
29.25	0
29.5	0
29.75	0
30	0
30.25	0
30.5	0
30.75	0
31	0
31.25	0
31.5	0
31.75	0
32	0
32.25	0
32.5	0
32.75	0
33	0
33.25	0
33.5	0
33.75	0
34	0
34.25	0
34.5	0
34.75	0
35	0
35.25	0
35.5	0
35.75	0
36	0
36.25	0
36.5	0
36.75	1.3
37	1.3
37.25	1.3
37.5	1.3
37.75	1.3
38	1.3
38.25	1.3
38.5	1.3
38.75	1.3
39	1.3
39.25	0
39.5	0
39.75	0
40	0
40.25	0
40.5	0
40.75	0
41	0
41.25	0
41.5	0
41.75	0
42	0
42.25	0
42.5	0
42.75	0
43	0
43.25	0
43.5	0
43.75	0
44	0
44.25	0
44.5	0
44.75	0
45	0
45.25	0
45.5	0
45.75	0
46	0
46.25	1.3
46.5	2.6
46.75	2.6
47	2.6
47.25	2.6
47.5	2.6
47.75	2.6
48	1.3
48.25	1.3
48.5	1.3
48.75	3.9
49	3.9
49.25	3.9
49.5	2.6
49.75	2.6
50	2.6
50.25	2.6
50.5	1.3
50.75	1.3
51	1.3
51.25	0
51.5	0
51.75	0
52	0
52.25	0
52.5	0
52.75	0
53	0
53.25	0
53.5	0
53.75	0
54	1.3
54.25	1.3
54.5	1.3
54.75	1.3
55	1.3
55.25	1.3
55.5	1.3
55.75	1.3
56	1.3
56.25	1.3
56.5	1.3
56.75	0
57	0
57.25	0
57.5	0
57.75	0
58	0
58.25	0
58.5	0
58.75	0
59	0
59.25	0
59.5	0
59.75	0
60	0
nan	nan
0	0
0.25	1.3
0.5	1.3
0.75	3.9
1	1.3
1.25	2.6
1.5	1.3
1.75	1.3
2	1.3
2.25	2.6
2.5	3.9
2.75	3.9
3	2.6
3.25	2.6
3.5	6.5
3.75	6.5
4	3.9
4.25	3.9
4.5	6.5
4.75	6.5
5	6.5
5.25	9.1
5.5	7.8
5.75	6.5
6	6.5
6.25	9.1
6.5	10.4
6.75	11.7
7	10.4
7.25	10.4
7.5	16.9
7.75	19.5
8	19.5
8.25	16.9
8.5	15.6
8.75	13
9	11.7
9.25	10.4
9.5	7.8
9.75	5.2
10	3.9
10.25	2.6
10.5	2.6
10.75	2.6
11	2.6
11.25	2.6
11.5	2.6
11.75	1.3
12	1.3
12.25	0
12.5	0
12.75	0
13	0
13.25	0
13.5	0
13.75	0
14	0
14.25	0
14.5	0
14.75	0
15	0
15.25	0
15.5	0
15.75	0
16	0
16.25	0
16.5	0
16.75	0
17	0
17.25	0
17.5	0
17.75	0
18	0
18.25	0
18.5	0
18.75	0
19	0
19.25	0
19.5	0
19.75	0
20	0
20.25	0
20.5	0
20.75	0
21	0
21.25	0
21.5	0
21.75	0
22	0
22.25	0
22.5	0
22.75	0
23	0
23.25	1.3
23.5	1.3
23.75	1.3
24	1.3
24.25	0
24.5	0
24.75	0
25	0
25.25	0
25.5	0
25.75	0
26	0
26.25	0
26.5	0
26.75	0
27	0
27.25	0
27.5	0
27.75	0
28	0
28.25	0
28.5	0
28.75	0
29	0
29.25	0
29.5	0
29.75	0
30	0
30.25	0
30.5	0
30.75	0
31	0
31.25	0
31.5	0
31.75	0
32	0
32.25	0
32.5	0
32.75	0
33	0
33.25	0
33.5	0
33.75	0
34	0
34.25	0
34.5	0
34.75	0
35	0
35.25	0
35.5	0
35.75	1.3
36	1.3
36.25	1.3
36.5	2.6
36.75	1.3
37	1.3
37.25	1.3
37.5	1.3
37.75	1.3
38	1.3
38.25	1.3
38.5	1.3
38.75	1.3
39	1.3
39.25	1.3
39.5	0
39.75	0
40	0
40.25	0
40.5	0
40.75	0
41	0
41.25	1.3
41.5	1.3
41.75	1.3
42	0
42.25	0
42.5	0
42.75	0
43	1.3
43.25	1.3
43.5	1.3
43.75	0
44	0
44.25	0
44.5	0
44.75	0
45	0
45.25	0
45.5	0
45.75	0
46	0
46.25	0
46.5	0
46.75	0
47	0
47.25	0
47.5	0
47.75	0
48	2.6
48.25	2.6
48.5	3.9
48.75	3.9
49	3.9
49.25	3.9
49.5	2.6
49.75	2.6
50	1.3
50.25	1.3
50.5	1.3
50.75	1.3
51	1.3
51.25	1.3
51.5	1.3
51.75	0
52	0
52.25	0
52.5	0
52.75	0
53	0
53.25	0
53.5	0
53.75	0
54	1.3
54.25	0
54.5	0
54.75	0
55	0
55.25	0
55.5	0
55.75	0
56	0
56.25	1.3
56.5	0
56.75	0
57	0
57.25	0
57.5	0
57.75	1.3
58	1.3
58.25	1.3
58.5	1.3
58.75	1.3
59	1.3
59.25	1.3
59.5	0
59.75	0
60	0
nan	nan
0	0
0.25	0
0.5	1.3
0.75	2.6
1	2.6
1.25	2.6
1.5	5.2
1.75	3.9
2	5.2
2.25	5.2
2.5	3.9
2.75	5.2
3	5.2
3.25	7.8
3.5	9.1
3.75	9.1
4	9.1
4.25	9.1
4.5	9.1
4.75	10.4
5	10.4
5.25	10.4
5.5	9.1
5.75	7.8
6	10.4
6.25	7.8
6.5	6.5
6.75	6.5
7	11.7
7.25	13
7.5	14.3
7.75	16.9
8	19.5
8.25	19.5
8.5	18.2
8.75	16.9
9	15.6
9.25	14.3
9.5	15.6
9.75	15.6
10	14.3
10.25	14.3
10.5	14.3
10.75	13
11	11.7
11.25	10.4
11.5	10.4
11.75	6.5
12	6.5
12.25	6.5
12.5	3.9
12.75	3.9
13	2.6
13.25	2.6
13.5	2.6
13.75	2.6
14	2.6
14.25	3.9
14.5	3.9
14.75	2.6
15	2.6
15.25	0
15.5	0
[truncated: 51,252 more rows]
