# Supplementary material for: From deterministic to fuzzy decision-making in artificial cells
Source: Nat Commun. 2020 Nov 6;11:5648. doi: 10.1038/s41467-020-19395-4 (PMC7648101; doi:10.1038/s41467-020-19395-4)
Supplement: Supplementary file 4 — Source Data [file 41467_2020_19395_MOESM4_ESM.zip › source-data/stochastic-simulations/out/koff/0.5min/dp-kon15.txt]

# Time	(TL).ParticleFlux
0	0
0.25	0
0.5	0
0.75	1.3
1	1.3
1.25	1.3
1.5	1.3
1.75	1.3
2	1.3
2.25	1.3
2.5	1.3
2.75	1.3
3	2.6
3.25	3.9
3.5	3.9
3.75	3.9
4	3.9
4.25	3.9
4.5	5.2
4.75	5.2
5	5.2
5.25	5.2
5.5	5.2
5.75	5.2
6	5.2
6.25	6.5
6.5	6.5
6.75	6.5
7	5.2
7.25	5.2
7.5	5.2
7.75	5.2
8	3.9
8.25	3.9
8.5	3.9
8.75	2.6
9	3.9
9.25	3.9
9.5	5.2
9.75	6.5
10	7.8
10.25	5.2
10.5	5.2
10.75	6.5
11	5.2
11.25	7.8
11.5	9.1
11.75	7.8
12	7.8
12.25	9.1
12.5	7.8
12.75	6.5
13	7.8
13.25	7.8
13.5	7.8
13.75	6.5
14	7.8
14.25	6.5
14.5	6.5
14.75	9.1
15	9.1
15.25	7.8
15.5	7.8
15.75	7.8
16	6.5
16.25	6.5
16.5	6.5
16.75	6.5
17	7.8
17.25	11.7
17.5	11.7
17.75	9.1
18	9.1
18.25	11.7
18.5	14.3
18.75	14.3
19	14.3
19.25	14.3
19.5	11.7
19.75	11.7
20	10.4
20.25	10.4
20.5	11.7
20.75	10.4
21	10.4
21.25	10.4
21.5	9.1
21.75	9.1
22	9.1
22.25	10.4
22.5	10.4
22.75	9.1
23	9.1
23.25	9.1
23.5	9.1
23.75	9.1
24	9.1
24.25	7.8
24.5	6.5
24.75	6.5
25	6.5
25.25	5.2
25.5	6.5
25.75	6.5
26	6.5
26.25	6.5
26.5	6.5
26.75	5.2
27	3.9
27.25	2.6
27.5	2.6
27.75	2.6
28	2.6
28.25	1.3
28.5	3.9
28.75	6.5
29	6.5
29.25	6.5
29.5	6.5
29.75	7.8
30	7.8
30.25	6.5
30.5	7.8
30.75	10.4
31	10.4
31.25	10.4
31.5	15.6
31.75	13
32	9.1
32.25	9.1
32.5	9.1
32.75	9.1
33	7.8
33.25	9.1
33.5	9.1
33.75	7.8
34	6.5
34.25	6.5
34.5	6.5
34.75	6.5
35	6.5
35.25	6.5
35.5	9.1
35.75	10.4
36	10.4
36.25	11.7
36.5	11.7
36.75	10.4
37	11.7
37.25	14.3
37.5	13
37.75	15.6
38	14.3
38.25	11.7
38.5	13
38.75	13
39	13
39.25	15.6
39.5	16.9
39.75	15.6
40	15.6
40.25	11.7
40.5	11.7
40.75	10.4
41	10.4
41.25	7.8
41.5	7.8
41.75	9.1
42	5.2
42.25	5.2
42.5	3.9
42.75	3.9
43	3.9
43.25	5.2
43.5	3.9
43.75	1.3
44	1.3
44.25	1.3
44.5	0
44.75	0
45	0
45.25	0
45.5	0
45.75	1.3
46	0
46.25	1.3
46.5	1.3
46.75	1.3
47	2.6
47.25	3.9
47.5	1.3
47.75	2.6
48	2.6
48.25	3.9
48.5	3.9
48.75	2.6
49	2.6
49.25	2.6
49.5	2.6
49.75	2.6
50	6.5
50.25	6.5
50.5	6.5
50.75	5.2
51	3.9
51.25	3.9
51.5	2.6
51.75	2.6
52	1.3
52.25	1.3
52.5	0
52.75	0
53	1.3
53.25	0
53.5	2.6
53.75	2.6
54	2.6
54.25	2.6
54.5	2.6
54.75	3.9
55	5.2
55.25	5.2
55.5	6.5
55.75	3.9
56	2.6
56.25	2.6
56.5	2.6
56.75	5.2
57	5.2
57.25	6.5
57.5	6.5
57.75	6.5
58	9.1
58.25	10.4
58.5	10.4
58.75	9.1
59	9.1
59.25	10.4
59.5	7.8
59.75	11.7
60	9.1
nan	nan
0	0
0.25	2.6
0.5	2.6
0.75	2.6
1	2.6
1.25	3.9
1.5	5.2
1.75	5.2
2	5.2
2.25	6.5
2.5	6.5
2.75	7.8
3	5.2
3.25	5.2
3.5	3.9
3.75	3.9
4	3.9
4.25	2.6
4.5	2.6
4.75	5.2
5	5.2
5.25	3.9
5.5	5.2
5.75	5.2
6	1.3
6.25	1.3
6.5	1.3
6.75	1.3
7	1.3
7.25	1.3
7.5	1.3
7.75	1.3
8	3.9
8.25	3.9
8.5	3.9
8.75	6.5
9	6.5
9.25	6.5
9.5	3.9
9.75	6.5
10	5.2
10.25	3.9
10.5	2.6
10.75	2.6
11	1.3
11.25	1.3
11.5	1.3
11.75	2.6
12	2.6
12.25	2.6
12.5	3.9
12.75	3.9
13	5.2
13.25	6.5
13.5	6.5
13.75	5.2
14	5.2
14.25	6.5
14.5	7.8
14.75	7.8
15	6.5
15.25	7.8
15.5	7.8
15.75	6.5
16	5.2
16.25	3.9
16.5	3.9
16.75	3.9
17	3.9
17.25	3.9
17.5	3.9
17.75	3.9
18	6.5
18.25	6.5
18.5	2.6
18.75	3.9
19	3.9
19.25	2.6
19.5	2.6
19.75	1.3
20	1.3
20.25	1.3
20.5	1.3
20.75	1.3
21	3.9
21.25	3.9
21.5	2.6
21.75	2.6
22	2.6
22.25	1.3
22.5	2.6
22.75	2.6
23	3.9
23.25	3.9
23.5	3.9
23.75	6.5
24	3.9
24.25	5.2
24.5	5.2
24.75	3.9
25	3.9
25.25	5.2
25.5	6.5
25.75	6.5
26	5.2
26.25	3.9
26.5	3.9
26.75	2.6
27	2.6
27.25	3.9
27.5	1.3
27.75	1.3
28	1.3
28.25	3.9
28.5	1.3
28.75	1.3
29	1.3
29.25	1.3
29.5	1.3
29.75	1.3
30	0
30.25	1.3
30.5	2.6
30.75	2.6
31	2.6
31.25	1.3
31.5	1.3
31.75	1.3
32	1.3
32.25	2.6
32.5	2.6
32.75	3.9
33	3.9
33.25	2.6
33.5	2.6
33.75	5.2
34	5.2
34.25	5.2
34.5	5.2
34.75	7.8
35	7.8
35.25	7.8
35.5	7.8
35.75	10.4
36	6.5
36.25	6.5
36.5	3.9
36.75	3.9
37	2.6
37.25	2.6
37.5	2.6
37.75	1.3
38	1.3
38.25	1.3
38.5	1.3
38.75	1.3
39	1.3
39.25	1.3
39.5	0
39.75	0
40	0
40.25	1.3
40.5	2.6
40.75	2.6
41	0
41.25	2.6
41.5	3.9
41.75	5.2
42	6.5
42.25	5.2
42.5	6.5
42.75	6.5
43	5.2
43.25	5.2
43.5	6.5
43.75	6.5
44	3.9
44.25	5.2
44.5	7.8
44.75	7.8
45	6.5
45.25	6.5
45.5	6.5
45.75	3.9
46	3.9
46.25	5.2
46.5	5.2
46.75	5.2
47	5.2
47.25	5.2
47.5	3.9
47.75	3.9
48	3.9
48.25	3.9
48.5	2.6
48.75	0
49	0
49.25	0
49.5	0
49.75	1.3
50	1.3
50.25	2.6
50.5	2.6
50.75	2.6
51	2.6
51.25	1.3
51.5	3.9
51.75	6.5
52	5.2
52.25	6.5
52.5	6.5
52.75	5.2
53	6.5
53.25	5.2
53.5	5.2
53.75	5.2
54	3.9
54.25	3.9
54.5	5.2
54.75	3.9
55	3.9
55.25	3.9
55.5	3.9
55.75	3.9
56	2.6
56.25	1.3
56.5	0
56.75	0
57	1.3
57.25	1.3
57.5	1.3
57.75	1.3
58	2.6
58.25	2.6
58.5	2.6
58.75	3.9
59	3.9
59.25	5.2
59.5	5.2
59.75	6.5
60	6.5
nan	nan
0	0
0.25	1.3
0.5	1.3
0.75	1.3
1	1.3
1.25	1.3
1.5	2.6
1.75	3.9
2	5.2
2.25	5.2
2.5	1.3
2.75	1.3
3	0
3.25	1.3
3.5	1.3
3.75	1.3
4	1.3
4.25	2.6
4.5	3.9
4.75	3.9
5	5.2
5.25	3.9
5.5	2.6
5.75	2.6
6	3.9
6.25	3.9
6.5	2.6
6.75	1.3
7	2.6
7.25	2.6
7.5	2.6
7.75	2.6
8	2.6
8.25	2.6
8.5	2.6
8.75	2.6
9	1.3
9.25	1.3
9.5	1.3
9.75	0
10	0
10.25	1.3
10.5	0
10.75	1.3
11	1.3
11.25	1.3
11.5	2.6
11.75	2.6
12	2.6
12.25	5.2
12.5	6.5
12.75	7.8
13	7.8
13.25	7.8
13.5	6.5
13.75	5.2
14	5.2
14.25	6.5
14.5	5.2
14.75	3.9
15	3.9
15.25	3.9
15.5	3.9
15.75	2.6
16	2.6
16.25	2.6
16.5	5.2
16.75	3.9
17	3.9
17.25	5.2
17.5	5.2
17.75	5.2
18	5.2
18.25	3.9
18.5	2.6
18.75	1.3
19	1.3
19.25	3.9
19.5	3.9
19.75	2.6
20	3.9
20.25	3.9
20.5	3.9
20.75	3.9
21	3.9
21.25	2.6
21.5	1.3
21.75	2.6
22	2.6
22.25	2.6
22.5	5.2
22.75	3.9
23	3.9
23.25	2.6
23.5	2.6
23.75	5.2
24	5.2
24.25	5.2
24.5	6.5
24.75	6.5
25	6.5
25.25	6.5
25.5	6.5
25.75	6.5
26	5.2
26.25	5.2
26.5	5.2
26.75	3.9
27	3.9
27.25	2.6
27.5	2.6
27.75	3.9
28	3.9
28.25	3.9
28.5	2.6
28.75	2.6
29	2.6
29.25	2.6
29.5	2.6
29.75	2.6
30	2.6
30.25	2.6
30.5	2.6
30.75	3.9
31	3.9
31.25	3.9
31.5	5.2
31.75	5.2
32	6.5
32.25	6.5
32.5	5.2
32.75	5.2
33	7.8
33.25	6.5
33.5	5.2
33.75	6.5
34	7.8
34.25	9.1
34.5	9.1
34.75	3.9
35	3.9
35.25	5.2
35.5	5.2
35.75	5.2
36	5.2
36.25	5.2
36.5	5.2
36.75	5.2
37	5.2
37.25	3.9
37.5	5.2
37.75	6.5
38	6.5
38.25	6.5
38.5	5.2
38.75	3.9
39	2.6
39.25	2.6
39.5	1.3
39.75	2.6
40	2.6
40.25	1.3
40.5	1.3
40.75	2.6
41	5.2
41.25	3.9
41.5	3.9
41.75	3.9
42	3.9
42.25	3.9
42.5	3.9
42.75	3.9
43	3.9
43.25	3.9
43.5	5.2
43.75	6.5
44	7.8
44.25	3.9
44.5	3.9
44.75	5.2
45	3.9
45.25	5.2
45.5	5.2
45.75	6.5
46	6.5
46.25	6.5
46.5	7.8
46.75	7.8
47	7.8
47.25	7.8
47.5	3.9
47.75	2.6
48	3.9
48.25	3.9
48.5	2.6
48.75	1.3
49	1.3
49.25	2.6
49.5	3.9
49.75	2.6
50	3.9
50.25	3.9
50.5	5.2
50.75	5.2
51	9.1
51.25	6.5
51.5	5.2
51.75	5.2
52	5.2
52.25	3.9
52.5	3.9
52.75	3.9
53	6.5
53.25	6.5
53.5	3.9
53.75	2.6
54	3.9
54.25	2.6
54.5	2.6
54.75	2.6
55	2.6
55.25	3.9
55.5	5.2
55.75	3.9
56	5.2
56.25	6.5
56.5	6.5
56.75	5.2
57	6.5
57.25	6.5
57.5	6.5
57.75	6.5
58	5.2
58.25	6.5
58.5	6.5
58.75	5.2
59	6.5
59.25	7.8
59.5	6.5
59.75	9.1
60	9.1
nan	nan
0	0
0.25	2.6
0.5	3.9
0.75	1.3
1	2.6
1.25	2.6
1.5	3.9
1.75	6.5
2	5.2
2.25	5.2
2.5	5.2
2.75	3.9
3	3.9
3.25	5.2
3.5	3.9
3.75	2.6
4	2.6
4.25	2.6
4.5	2.6
4.75	1.3
5	2.6
5.25	1.3
5.5	2.6
5.75	3.9
6	2.6
6.25	3.9
6.5	2.6
6.75	1.3
7	1.3
7.25	2.6
7.5	1.3
7.75	1.3
8	2.6
8.25	2.6
8.5	2.6
8.75	2.6
9	6.5
9.25	6.5
9.5	6.5
9.75	5.2
10	3.9
10.25	5.2
10.5	3.9
10.75	5.2
11	5.2
11.25	3.9
11.5	3.9
11.75	3.9
12	3.9
12.25	3.9
12.5	2.6
12.75	2.6
13	2.6
13.25	3.9
13.5	3.9
13.75	3.9
14	3.9
14.25	5.2
14.5	5.2
14.75	5.2
15	3.9
15.25	3.9
15.5	3.9
15.75	5.2
16	3.9
16.25	3.9
16.5	3.9
16.75	3.9
17	2.6
17.25	2.6
17.5	2.6
17.75	3.9
18	3.9
18.25	3.9
18.5	3.9
18.75	3.9
19	6.5
19.25	3.9
19.5	5.2
19.75	5.2
20	5.2
20.25	5.2
20.5	6.5
20.75	6.5
21	6.5
21.25	7.8
21.5	7.8
21.75	5.2
22	5.2
22.25	7.8
22.5	9.1
22.75	10.4
23	9.1
23.25	9.1
23.5	7.8
23.75	6.5
24	5.2
24.25	6.5
24.5	7.8
24.75	7.8
25	6.5
25.25	7.8
25.5	9.1
25.75	10.4
26	11.7
26.25	10.4
26.5	5.2
26.75	5.2
27	5.2
27.25	5.2
27.5	5.2
27.75	3.9
28	2.6
28.25	5.2
28.5	3.9
28.75	2.6
29	3.9
29.25	3.9
29.5	3.9
29.75	5.2
30	6.5
30.25	6.5
30.5	9.1
30.75	10.4
31	9.1
31.25	7.8
31.5	7.8
31.75	5.2
32	5.2
32.25	5.2
32.5	3.9
32.75	2.6
33	3.9
33.25	5.2
33.5	6.5
33.75	6.5
34	6.5
34.25	6.5
34.5	6.5
34.75	6.5
35	6.5
35.25	6.5
35.5	5.2
35.75	3.9
36	3.9
36.25	3.9
36.5	5.2
36.75	7.8
37	6.5
37.25	5.2
37.5	5.2
37.75	5.2
38	5.2
38.25	5.2
38.5	7.8
38.75	6.5
39	6.5
39.25	6.5
39.5	7.8
39.75	10.4
40	9.1
40.25	10.4
40.5	13
40.75	13
41	9.1
41.25	9.1
41.5	7.8
41.75	7.8
42	9.1
42.25	7.8
42.5	6.5
42.75	6.5
43	6.5
43.25	9.1
43.5	7.8
43.75	7.8
44	6.5
44.25	5.2
44.5	6.5
44.75	5.2
45	5.2
45.25	5.2
45.5	5.2
45.75	6.5
46	5.2
46.25	5.2
46.5	5.2
46.75	5.2
47	5.2
47.25	7.8
47.5	9.1
47.75	7.8
48	7.8
48.25	7.8
48.5	6.5
48.75	5.2
49	5.2
49.25	5.2
49.5	5.2
49.75	6.5
50	6.5
50.25	6.5
50.5	5.2
50.75	7.8
51	9.1
51.25	11.7
51.5	10.4
51.75	10.4
52	11.7
52.25	9.1
52.5	11.7
52.75	11.7
53	14.3
53.25	13
53.5	13
53.75	13
54	13
54.25	16.9
54.5	18.2
54.75	16.9
55	16.9
55.25	16.9
55.5	14.3
55.75	13
56	10.4
56.25	11.7
56.5	13
56.75	11.7
57	7.8
57.25	6.5
57.5	6.5
57.75	6.5
58	6.5
58.25	6.5
58.5	7.8
58.75	7.8
59	7.8
59.25	7.8
59.5	7.8
59.75	9.1
60	7.8
nan	nan
0	0
0.25	0
0.5	0
0.75	0
1	0
1.25	0
1.5	1.3
1.75	1.3
2	2.6
2.25	1.3
2.5	1.3
2.75	1.3
3	0
3.25	1.3
3.5	3.9
3.75	5.2
4	5.2
4.25	3.9
4.5	5.2
4.75	5.2
5	5.2
5.25	5.2
5.5	5.2
5.75	6.5
6	9.1
6.25	10.4
6.5	9.1
6.75	9.1
7	6.5
7.25	6.5
7.5	3.9
7.75	3.9
8	5.2
8.25	5.2
8.5	5.2
8.75	3.9
9	3.9
9.25	3.9
9.5	2.6
9.75	2.6
10	3.9
10.25	3.9
10.5	3.9
10.75	3.9
11	3.9
11.25	5.2
11.5	6.5
11.75	6.5
12	6.5
12.25	6.5
12.5	7.8
12.75	6.5
13	7.8
13.25	5.2
13.5	5.2
13.75	3.9
14	3.9
14.25	2.6
14.5	3.9
14.75	5.2
15	5.2
15.25	5.2
15.5	3.9
15.75	3.9
16	5.2
16.25	5.2
16.5	3.9
16.75	6.5
17	3.9
17.25	2.6
17.5	2.6
17.75	2.6
18	3.9
18.25	2.6
18.5	3.9
18.75	2.6
19	5.2
19.25	3.9
19.5	5.2
19.75	3.9
20	3.9
20.25	5.2
20.5	5.2
20.75	3.9
21	3.9
21.25	2.6
21.5	3.9
21.75	6.5
22	6.5
22.25	6.5
22.5	5.2
22.75	2.6
23	2.6
23.25	2.6
23.5	2.6
23.75	2.6
24	2.6
24.25	2.6
24.5	2.6
24.75	2.6
25	3.9
25.25	2.6
25.5	2.6
25.75	2.6
26	5.2
26.25	6.5
26.5	6.5
26.75	6.5
27	2.6
27.25	2.6
27.5	2.6
27.75	5.2
28	6.5
28.25	7.8
28.5	9.1
28.75	7.8
29	7.8
29.25	7.8
29.5	9.1
29.75	7.8
30	3.9
30.25	3.9
30.5	3.9
30.75	5.2
31	5.2
31.25	5.2
31.5	5.2
31.75	6.5
32	6.5
32.25	5.2
32.5	3.9
32.75	3.9
33	5.2
33.25	3.9
33.5	2.6
33.75	3.9
34	2.6
34.25	2.6
34.5	2.6
34.75	2.6
35	2.6
35.25	2.6
35.5	2.6
35.75	2.6
36	3.9
36.25	3.9
36.5	2.6
36.75	2.6
37	2.6
37.25	1.3
37.5	0
37.75	1.3
38	1.3
38.25	2.6
38.5	2.6
38.75	2.6
39	1.3
39.25	1.3
39.5	0
39.75	1.3
40	1.3
40.25	1.3
40.5	2.6
40.75	2.6
41	2.6
41.25	2.6
41.5	2.6
41.75	2.6
42	2.6
42.25	2.6
42.5	2.6
42.75	1.3
43	2.6
43.25	2.6
43.5	2.6
43.75	2.6
44	2.6
44.25	2.6
44.5	3.9
44.75	2.6
45	2.6
45.25	2.6
45.5	2.6
45.75	3.9
46	2.6
46.25	5.2
46.5	3.9
46.75	3.9
47	6.5
47.25	5.2
47.5	5.2
47.75	5.2
48	5.2
48.25	3.9
48.5	6.5
48.75	3.9
49	3.9
49.25	3.9
49.5	7.8
49.75	7.8
50	9.1
50.25	9.1
50.5	10.4
50.75	9.1
51	6.5
51.25	6.5
51.5	6.5
51.75	5.2
52	7.8
52.25	6.5
52.5	5.2
52.75	3.9
53	3.9
53.25	2.6
53.5	2.6
53.75	2.6
54	2.6
54.25	3.9
54.5	5.2
54.75	3.9
55	3.9
55.25	3.9
55.5	3.9
55.75	1.3
56	0
56.25	0
56.5	1.3
56.75	3.9
57	3.9
57.25	6.5
57.5	7.8
57.75	9.1
58	7.8
58.25	9.1
58.5	7.8
58.75	10.4
59	7.8
59.25	5.2
59.5	6.5
59.75	6.5
60	6.5
nan	nan
0	0
0.25	0
0.5	1.3
0.75	1.3
1	1.3
1.25	1.3
1.5	1.3
1.75	1.3
2	1.3
2.25	1.3
2.5	1.3
2.75	1.3
3	1.3
3.25	1.3
3.5	1.3
3.75	1.3
4	1.3
4.25	3.9
4.5	3.9
4.75	5.2
5	6.5
5.25	6.5
5.5	7.8
5.75	6.5
6	6.5
6.25	6.5
6.5	6.5
6.75	9.1
7	11.7
7.25	10.4
7.5	10.4
7.75	10.4
8	11.7
8.25	13
8.5	10.4
8.75	9.1
9	7.8
9.25	6.5
9.5	6.5
9.75	6.5
10	6.5
10.25	6.5
10.5	6.5
10.75	6.5
11	5.2
11.25	5.2
11.5	5.2
11.75	5.2
12	5.2
12.25	5.2
12.5	2.6
12.75	1.3
13	1.3
13.25	0
13.5	0
13.75	0
14	1.3
14.25	1.3
14.5	1.3
14.75	1.3
15	1.3
15.25	2.6
15.5	2.6
15.75	2.6
16	3.9
16.25	3.9
16.5	5.2
16.75	5.2
17	3.9
17.25	5.2
17.5	3.9
17.75	2.6
18	1.3
18.25	1.3
18.5	1.3
18.75	1.3
19	2.6
19.25	1.3
19.5	3.9
19.75	5.2
20	3.9
20.25	2.6
20.5	2.6
20.75	5.2
21	5.2
21.25	5.2
21.5	5.2
21.75	6.5
22	5.2
22.25	6.5
22.5	7.8
22.75	9.1
23	10.4
23.25	14.3
23.5	11.7
23.75	9.1
24	9.1
24.25	10.4
24.5	10.4
24.75	10.4
25	10.4
25.25	10.4
25.5	9.1
25.75	10.4
26	10.4
26.25	10.4
26.5	11.7
26.75	10.4
27	10.4
27.25	9.1
27.5	9.1
27.75	7.8
28	6.5
28.25	6.5
28.5	3.9
28.75	3.9
29	5.2
29.25	9.1
29.5	9.1
29.75	9.1
30	6.5
30.25	9.1
30.5	7.8
30.75	6.5
31	6.5
31.25	6.5
31.5	7.8
31.75	7.8
32	7.8
32.25	7.8
32.5	7.8
32.75	5.2
33	6.5
33.25	7.8
33.5	7.8
33.75	9.1
34	7.8
34.25	10.4
34.5	7.8
34.75	7.8
35	6.5
35.25	6.5
35.5	7.8
35.75	7.8
36	7.8
36.25	9.1
36.5	7.8
36.75	7.8
37	7.8
37.25	5.2
37.5	5.2
37.75	3.9
38	3.9
38.25	3.9
38.5	3.9
38.75	3.9
39	3.9
39.25	3.9
39.5	2.6
39.75	2.6
40	2.6
40.25	2.6
40.5	2.6
40.75	3.9
41	3.9
41.25	5.2
41.5	5.2
41.75	5.2
42	3.9
42.25	2.6
42.5	1.3
42.75	1.3
43	2.6
43.25	2.6
43.5	2.6
43.75	5.2
44	3.9
44.25	3.9
44.5	5.2
44.75	5.2
45	5.2
45.25	1.3
45.5	2.6
45.75	2.6
46	2.6
46.25	2.6
46.5	2.6
46.75	2.6
47	2.6
47.25	2.6
47.5	2.6
47.75	2.6
48	7.8
48.25	7.8
48.5	7.8
48.75	7.8
49	5.2
49.25	5.2
49.5	5.2
49.75	6.5
50	6.5
50.25	5.2
50.5	5.2
50.75	5.2
51	3.9
51.25	2.6
51.5	2.6
51.75	2.6
52	3.9
52.25	3.9
52.5	2.6
52.75	5.2
53	6.5
53.25	6.5
53.5	5.2
53.75	5.2
54	6.5
54.25	6.5
54.5	6.5
54.75	6.5
55	3.9
55.25	3.9
55.5	3.9
55.75	3.9
56	5.2
56.25	6.5
56.5	6.5
56.75	5.2
57	5.2
57.25	3.9
57.5	5.2
57.75	5.2
58	5.2
58.25	3.9
58.5	6.5
58.75	5.2
59	7.8
59.25	6.5
59.5	6.5
59.75	5.2
60	3.9
nan	nan
0	0
0.25	0
0.5	0
0.75	0
1	0
1.25	0
1.5	0
1.75	0
2	0
2.25	0
2.5	1.3
2.75	3.9
3	2.6
3.25	3.9
3.5	3.9
3.75	2.6
4	2.6
4.25	2.6
4.5	3.9
4.75	5.2
5	6.5
5.25	5.2
5.5	3.9
5.75	3.9
6	3.9
6.25	5.2
6.5	5.2
6.75	6.5
7	5.2
7.25	5.2
7.5	7.8
7.75	6.5
8	5.2
8.25	5.2
8.5	5.2
8.75	5.2
9	5.2
9.25	5.2
9.5	5.2
9.75	5.2
10	6.5
10.25	6.5
10.5	5.2
10.75	6.5
11	6.5
11.25	6.5
11.5	6.5
11.75	6.5
12	6.5
12.25	6.5
12.5	6.5
12.75	6.5
13	7.8
13.25	6.5
13.5	6.5
13.75	5.2
14	5.2
14.25	3.9
14.5	3.9
14.75	2.6
15	3.9
15.25	2.6
15.5	2.6
15.75	2.6
16	1.3
16.25	1.3
16.5	1.3
16.75	1.3
17	2.6
17.25	2.6
17.5	3.9
17.75	2.6
18	1.3
18.25	1.3
18.5	1.3
18.75	2.6
19	2.6
19.25	2.6
19.5	2.6
19.75	1.3
20	2.6
20.25	2.6
20.5	2.6
20.75	3.9
21	5.2
21.25	5.2
21.5	5.2
21.75	6.5
22	2.6
22.25	2.6
22.5	2.6
22.75	2.6
23	5.2
23.25	5.2
23.5	6.5
23.75	6.5
24	6.5
24.25	3.9
24.5	5.2
24.75	6.5
25	5.2
25.25	5.2
25.5	3.9
25.75	3.9
26	2.6
26.25	2.6
26.5	2.6
26.75	2.6
27	2.6
27.25	2.6
27.5	3.9
27.75	2.6
28	2.6
28.25	2.6
28.5	5.2
28.75	6.5
29	5.2
29.25	5.2
29.5	5.2
29.75	6.5
30	5.2
30.25	3.9
30.5	5.2
30.75	3.9
31	5.2
31.25	5.2
31.5	5.2
31.75	6.5
32	6.5
32.25	5.2
32.5	6.5
32.75	9.1
33	10.4
33.25	9.1
33.5	9.1
33.75	7.8
34	7.8
34.25	7.8
34.5	6.5
34.75	6.5
35	6.5
35.25	6.5
35.5	3.9
35.75	3.9
36	3.9
36.25	5.2
36.5	5.2
36.75	5.2
37	5.2
37.25	5.2
37.5	5.2
37.75	5.2
38	6.5
38.25	5.2
38.5	6.5
38.75	7.8
39	7.8
39.25	7.8
39.5	6.5
39.75	5.2
40	5.2
40.25	3.9
40.5	3.9
40.75	3.9
41	2.6
41.25	2.6
41.5	2.6
41.75	3.9
42	3.9
42.25	5.2
42.5	6.5
42.75	7.8
43	5.2
43.25	3.9
43.5	3.9
43.75	5.2
44	7.8
44.25	5.2
44.5	6.5
44.75	7.8
45	7.8
45.25	6.5
45.5	6.5
45.75	7.8
46	6.5
46.25	7.8
46.5	7.8
46.75	7.8
47	6.5
47.25	5.2
47.5	2.6
47.75	3.9
48	2.6
48.25	2.6
48.5	1.3
48.75	1.3
49	0
49.25	0
49.5	0
49.75	0
50	1.3
50.25	1.3
50.5	1.3
50.75	1.3
51	1.3
51.25	2.6
51.5	0
51.75	0
52	0
52.25	1.3
52.5	1.3
52.75	2.6
53	5.2
53.25	6.5
53.5	5.2
53.75	6.5
54	7.8
54.25	5.2
54.5	3.9
54.75	2.6
55	2.6
55.25	2.6
55.5	3.9
55.75	3.9
56	3.9
56.25	3.9
56.5	3.9
56.75	5.2
57	6.5
57.25	7.8
57.5	7.8
57.75	7.8
58	7.8
58.25	3.9
58.5	2.6
58.75	3.9
59	2.6
59.25	1.3
59.5	2.6
59.75	1.3
60	3.9
nan	nan
0	0
0.25	0
0.5	0
0.75	1.3
1	3.9
1.25	3.9
1.5	7.8
1.75	5.2
2	3.9
2.25	3.9
2.5	3.9
2.75	3.9
3	3.9
3.25	2.6
3.5	3.9
3.75	5.2
4	3.9
4.25	2.6
4.5	3.9
4.75	7.8
5	6.5
5.25	5.2
5.5	5.2
5.75	6.5
6	6.5
6.25	5.2
6.5	2.6
6.75	2.6
7	2.6
7.25	2.6
7.5	2.6
7.75	2.6
8	2.6
8.25	3.9
8.5	2.6
8.75	1.3
9	2.6
9.25	2.6
9.5	1.3
9.75	2.6
10	2.6
10.25	3.9
10.5	3.9
10.75	2.6
11	3.9
11.25	2.6
11.5	1.3
11.75	1.3
12	1.3
12.25	1.3
12.5	3.9
12.75	3.9
13	5.2
13.25	5.2
13.5	5.2
13.75	2.6
14	2.6
14.25	3.9
14.5	3.9
14.75	3.9
15	2.6
15.25	2.6
15.5	2.6
15.75	2.6
16	3.9
16.25	3.9
16.5	3.9
16.75	2.6
17	3.9
17.25	3.9
17.5	3.9
17.75	3.9
18	6.5
18.25	5.2
18.5	5.2
18.75	3.9
19	2.6
19.25	2.6
19.5	2.6
19.75	3.9
20	5.2
20.25	6.5
20.5	5.2
20.75	3.9
21	2.6
21.25	2.6
21.5	2.6
21.75	2.6
22	3.9
22.25	5.2
22.5	5.2
22.75	6.5
23	6.5
23.25	6.5
23.5	6.5
23.75	9.1
24	9.1
24.25	10.4
24.5	6.5
24.75	7.8
25	9.1
25.25	9.1
25.5	6.5
25.75	7.8
26	9.1
26.25	7.8
26.5	6.5
26.75	6.5
27	5.2
27.25	6.5
27.5	6.5
27.75	5.2
28	5.2
28.25	5.2
28.5	3.9
28.75	2.6
29	1.3
29.25	1.3
29.5	1.3
29.75	1.3
30	1.3
30.25	1.3
30.5	5.2
30.75	5.2
31	5.2
31.25	5.2
31.5	5.2
31.75	6.5
32	6.5
32.25	7.8
32.5	7.8
32.75	6.5
33	5.2
33.25	5.2
33.5	5.2
33.75	3.9
34	5.2
34.25	5.2
34.5	5.2
34.75	6.5
35	5.2
35.25	3.9
35.5	5.2
35.75	5.2
36	5.2
36.25	5.2
36.5	3.9
36.75	5.2
37	6.5
37.25	5.2
37.5	3.9
37.75	3.9
38	5.2
38.25	5.2
38.5	6.5
38.75	6.5
39	5.2
39.25	3.9
39.5	3.9
39.75	3.9
40	3.9
40.25	5.2
40.5	5.2
40.75	5.2
41	5.2
41.25	6.5
41.5	9.1
41.75	7.8
42	10.4
42.25	5.2
42.5	6.5
42.75	5.2
43	5.2
43.25	5.2
43.5	5.2
43.75	2.6
44	2.6
44.25	3.9
44.5	3.9
44.75	3.9
45	5.2
45.25	5.2
45.5	5.2
45.75	5.2
46	5.2
46.25	5.2
46.5	5.2
46.75	5.2
47	6.5
47.25	6.5
47.5	6.5
47.75	3.9
48	6.5
48.25	6.5
48.5	6.5
48.75	5.2
49	3.9
49.25	5.2
49.5	6.5
49.75	6.5
50	6.5
50.25	5.2
50.5	7.8
50.75	6.5
51	6.5
51.25	6.5
51.5	5.2
51.75	5.2
52	5.2
52.25	5.2
52.5	5.2
52.75	6.5
53	5.2
53.25	2.6
53.5	2.6
53.75	2.6
54	3.9
54.25	5.2
54.5	6.5
54.75	6.5
55	7.8
55.25	7.8
55.5	7.8
55.75	7.8
56	5.2
56.25	6.5
56.5	6.5
56.75	7.8
57	6.5
57.25	5.2
57.5	5.2
57.75	6.5
58	6.5
58.25	3.9
58.5	2.6
58.75	2.6
59	2.6
59.25	2.6
59.5	5.2
59.75	3.9
60	5.2
nan	nan
0	0
0.25	1.3
0.5	2.6
0.75	1.3
1	5.2
1.25	6.5
1.5	6.5
1.75	6.5
2	6.5
2.25	7.8
2.5	9.1
2.75	9.1
3	9.1
3.25	7.8
3.5	7.8
3.75	7.8
4	7.8
4.25	7.8
4.5	6.5
4.75	5.2
5	6.5
5.25	5.2
5.5	5.2
5.75	5.2
6	6.5
6.25	6.5
6.5	6.5
6.75	6.5
7	6.5
7.25	5.2
7.5	6.5
7.75	6.5
8	6.5
8.25	3.9
8.5	3.9
8.75	1.3
9	1.3
9.25	2.6
9.5	3.9
9.75	3.9
10	3.9
10.25	6.5
10.5	6.5
10.75	6.5
11	6.5
11.25	6.5
11.5	5.2
11.75	5.2
12	6.5
12.25	6.5
12.5	6.5
12.75	6.5
13	6.5
13.25	6.5
13.5	3.9
13.75	3.9
14	3.9
14.25	3.9
14.5	5.2
14.75	3.9
15	5.2
15.25	3.9
15.5	5.2
[truncated: 51,252 more rows]
