# Supplementary material for: From deterministic to fuzzy decision-making in artificial cells
Source: Nat Commun. 2020 Nov 6;11:5648. doi: 10.1038/s41467-020-19395-4 (PMC7648101; doi:10.1038/s41467-020-19395-4)
Supplement: Supplementary file 4 — Source Data [file 41467_2020_19395_MOESM4_ESM.zip › source-data/stochastic-simulations/out/koff/0.5min/dp-kon14.txt]

# Time	(TL).ParticleFlux
0	0
0.25	0
0.5	1.3
0.75	1.3
1	2.6
1.25	1.3
1.5	1.3
1.75	1.3
2	1.3
2.25	1.3
2.5	2.6
2.75	1.3
3	2.6
3.25	1.3
3.5	2.6
3.75	2.6
4	2.6
4.25	2.6
4.5	2.6
4.75	2.6
5	0
5.25	1.3
5.5	1.3
5.75	1.3
6	2.6
6.25	2.6
6.5	2.6
6.75	2.6
7	2.6
7.25	1.3
7.5	2.6
7.75	3.9
8	3.9
8.25	2.6
8.5	2.6
8.75	2.6
9	2.6
9.25	1.3
9.5	1.3
9.75	1.3
10	1.3
10.25	1.3
10.5	1.3
10.75	0
11	0
11.25	0
11.5	0
11.75	1.3
12	1.3
12.25	1.3
12.5	1.3
12.75	1.3
13	1.3
13.25	2.6
13.5	3.9
13.75	2.6
14	2.6
14.25	2.6
14.5	1.3
14.75	2.6
15	1.3
15.25	1.3
15.5	1.3
15.75	0
16	1.3
16.25	5.2
16.5	5.2
16.75	5.2
17	6.5
17.25	7.8
17.5	2.6
17.75	2.6
18	2.6
18.25	3.9
18.5	6.5
18.75	5.2
19	7.8
19.25	10.4
19.5	11.7
19.75	11.7
20	9.1
20.25	7.8
20.5	6.5
20.75	5.2
21	3.9
21.25	5.2
21.5	3.9
21.75	2.6
22	1.3
22.25	3.9
22.5	2.6
22.75	7.8
23	9.1
23.25	9.1
23.5	10.4
23.75	10.4
24	10.4
24.25	9.1
24.5	6.5
24.75	6.5
25	6.5
25.25	5.2
25.5	5.2
25.75	5.2
26	7.8
26.25	7.8
26.5	9.1
26.75	13
27	9.1
27.25	9.1
27.5	9.1
27.75	7.8
28	9.1
28.25	9.1
28.5	10.4
28.75	6.5
29	7.8
29.25	10.4
29.5	7.8
29.75	11.7
30	11.7
30.25	11.7
30.5	13
30.75	10.4
31	10.4
31.25	10.4
31.5	9.1
31.75	9.1
32	7.8
32.25	7.8
32.5	7.8
32.75	7.8
33	11.7
33.25	15.6
33.5	14.3
33.75	15.6
34	24.7
34.25	23.4
34.5	23.4
34.75	20.8
35	20.8
35.25	16.9
35.5	15.6
35.75	20.8
36	24.7
36.25	22.1
36.5	16.9
36.75	16.9
37	14.3
37.25	15.6
37.5	15.6
37.75	16.9
38	16.9
38.25	18.2
38.5	15.6
38.75	15.6
39	16.9
39.25	16.9
39.5	15.6
39.75	16.9
40	19.5
40.25	20.8
40.5	20.8
40.75	20.8
41	22.1
41.25	23.4
41.5	22.1
41.75	23.4
42	22.1
42.25	15.6
42.5	11.7
42.75	9.1
43	9.1
43.25	7.8
43.5	6.5
43.75	7.8
44	3.9
44.25	6.5
44.5	6.5
44.75	7.8
45	7.8
45.25	9.1
45.5	7.8
45.75	10.4
46	9.1
46.25	13
46.5	11.7
46.75	13
47	14.3
47.25	15.6
47.5	16.9
47.75	15.6
48	11.7
48.25	10.4
48.5	13
48.75	13
49	11.7
49.25	10.4
49.5	10.4
49.75	11.7
50	10.4
50.25	10.4
50.5	10.4
50.75	11.7
51	9.1
51.25	9.1
51.5	9.1
51.75	6.5
52	6.5
52.25	6.5
52.5	3.9
52.75	6.5
53	7.8
53.25	9.1
53.5	10.4
53.75	9.1
54	11.7
54.25	11.7
54.5	10.4
54.75	11.7
55	11.7
55.25	11.7
55.5	9.1
55.75	7.8
56	7.8
56.25	11.7
56.5	13
56.75	11.7
57	15.6
57.25	15.6
57.5	14.3
57.75	16.9
58	19.5
58.25	19.5
58.5	19.5
58.75	13
59	13
59.25	13
59.5	11.7
59.75	11.7
60	13
nan	nan
0	0
0.25	1.3
0.5	1.3
0.75	3.9
1	5.2
1.25	3.9
1.5	3.9
1.75	3.9
2	3.9
2.25	3.9
2.5	2.6
2.75	2.6
3	3.9
3.25	2.6
3.5	5.2
3.75	5.2
4	7.8
4.25	9.1
4.5	9.1
4.75	9.1
5	7.8
5.25	7.8
5.5	9.1
5.75	9.1
6	7.8
6.25	7.8
6.5	6.5
6.75	7.8
7	6.5
7.25	6.5
7.5	9.1
7.75	9.1
8	10.4
8.25	10.4
8.5	10.4
8.75	9.1
9	7.8
9.25	10.4
9.5	10.4
9.75	10.4
10	9.1
10.25	7.8
10.5	9.1
10.75	10.4
11	11.7
11.25	7.8
11.5	10.4
11.75	13
12	13
12.25	13
12.5	14.3
12.75	18.2
13	18.2
13.25	14.3
13.5	16.9
13.75	13
14	13
14.25	13
14.5	15.6
14.75	20.8
15	19.5
15.25	20.8
15.5	22.1
15.75	23.4
16	20.8
16.25	18.2
16.5	19.5
16.75	18.2
17	19.5
17.25	22.1
17.5	24.7
17.75	27.3
18	26
18.25	29.9
18.5	28.6
18.75	27.3
19	24.7
19.25	26
19.5	22.1
19.75	22.1
20	22.1
20.25	22.1
20.5	19.5
20.75	16.9
21	18.2
21.25	22.1
21.5	24.7
21.75	31.2
22	28.6
22.25	29.9
22.5	28.6
22.75	20.8
23	22.1
23.25	20.8
23.5	18.2
23.75	16.9
24	15.6
24.25	13
24.5	14.3
24.75	13
25	18.2
25.25	16.9
25.5	19.5
25.75	18.2
26	15.6
26.25	13
26.5	11.7
26.75	7.8
27	7.8
27.25	9.1
27.5	9.1
27.75	9.1
28	11.7
28.25	13
28.5	13
28.75	10.4
29	10.4
29.25	11.7
29.5	13
29.75	10.4
30	7.8
30.25	7.8
30.5	9.1
30.75	9.1
31	6.5
31.25	5.2
31.5	5.2
31.75	10.4
32	9.1
32.25	14.3
32.5	15.6
32.75	13
33	13
33.25	11.7
33.5	7.8
33.75	10.4
34	14.3
34.25	13
34.5	16.9
34.75	15.6
35	14.3
35.25	16.9
35.5	16.9
35.75	18.2
36	15.6
36.25	13
36.5	14.3
36.75	13
37	11.7
37.25	9.1
37.5	11.7
37.75	13
38	11.7
38.25	9.1
38.5	10.4
38.75	9.1
39	11.7
39.25	9.1
39.5	10.4
39.75	7.8
40	9.1
40.25	13
40.5	9.1
40.75	9.1
41	9.1
41.25	9.1
41.5	11.7
41.75	10.4
42	11.7
42.25	9.1
42.5	7.8
42.75	5.2
43	5.2
43.25	6.5
43.5	9.1
43.75	9.1
44	9.1
44.25	9.1
44.5	10.4
44.75	10.4
45	9.1
45.25	9.1
45.5	9.1
45.75	11.7
46	6.5
46.25	9.1
46.5	10.4
46.75	10.4
47	11.7
47.25	13
47.5	13
47.75	15.6
48	13
48.25	15.6
48.5	16.9
48.75	15.6
49	15.6
49.25	16.9
49.5	15.6
49.75	16.9
50	14.3
50.25	13
50.5	11.7
50.75	11.7
51	13
51.25	11.7
51.5	11.7
51.75	9.1
52	11.7
52.25	9.1
52.5	6.5
52.75	9.1
53	10.4
53.25	15.6
53.5	16.9
53.75	16.9
54	18.2
54.25	16.9
54.5	18.2
54.75	19.5
55	15.6
55.25	14.3
55.5	15.6
55.75	15.6
56	14.3
56.25	10.4
56.5	6.5
56.75	5.2
57	3.9
57.25	3.9
57.5	5.2
57.75	3.9
58	5.2
58.25	5.2
58.5	6.5
58.75	3.9
59	5.2
59.25	7.8
59.5	9.1
59.75	7.8
60	6.5
nan	nan
0	0
0.25	1.3
0.5	1.3
0.75	1.3
1	2.6
1.25	1.3
1.5	2.6
1.75	1.3
2	2.6
2.25	2.6
2.5	2.6
2.75	2.6
3	2.6
3.25	3.9
3.5	3.9
3.75	3.9
4	5.2
4.25	5.2
4.5	6.5
4.75	6.5
5	6.5
5.25	6.5
5.5	5.2
5.75	5.2
6	5.2
6.25	3.9
6.5	3.9
6.75	3.9
7	2.6
7.25	2.6
7.5	3.9
7.75	3.9
8	3.9
8.25	5.2
8.5	5.2
8.75	7.8
9	5.2
9.25	5.2
9.5	5.2
9.75	5.2
10	5.2
10.25	5.2
10.5	3.9
10.75	3.9
11	6.5
11.25	2.6
11.5	2.6
11.75	2.6
12	1.3
12.25	3.9
12.5	3.9
12.75	3.9
13	3.9
13.25	3.9
13.5	3.9
13.75	5.2
14	6.5
14.25	10.4
14.5	9.1
14.75	9.1
15	9.1
15.25	11.7
15.5	11.7
15.75	11.7
16	10.4
16.25	9.1
16.5	9.1
16.75	11.7
17	10.4
17.25	9.1
17.5	10.4
17.75	9.1
18	10.4
18.25	10.4
18.5	11.7
18.75	10.4
19	11.7
19.25	9.1
19.5	10.4
19.75	9.1
20	9.1
20.25	10.4
20.5	9.1
20.75	7.8
21	10.4
21.25	13
21.5	15.6
21.75	13
22	9.1
22.25	9.1
22.5	7.8
22.75	11.7
23	9.1
23.25	11.7
23.5	10.4
23.75	7.8
24	7.8
24.25	9.1
24.5	10.4
24.75	11.7
25	11.7
25.25	13
25.5	14.3
25.75	11.7
26	14.3
26.25	14.3
26.5	15.6
26.75	18.2
27	16.9
27.25	16.9
27.5	18.2
27.75	19.5
28	19.5
28.25	20.8
28.5	23.4
28.75	20.8
29	16.9
29.25	15.6
29.5	15.6
29.75	15.6
30	16.9
30.25	14.3
30.5	14.3
30.75	13
31	11.7
31.25	14.3
31.5	14.3
31.75	13
32	15.6
32.25	18.2
32.5	15.6
32.75	18.2
33	16.9
33.25	16.9
33.5	15.6
33.75	16.9
34	16.9
34.25	18.2
34.5	18.2
34.75	16.9
35	14.3
35.25	15.6
35.5	19.5
35.75	16.9
36	18.2
36.25	13
36.5	13
36.75	9.1
37	9.1
37.25	10.4
37.5	9.1
37.75	7.8
38	11.7
38.25	10.4
38.5	14.3
38.75	14.3
39	14.3
39.25	9.1
39.5	9.1
39.75	11.7
40	7.8
40.25	10.4
40.5	13
40.75	14.3
41	13
41.25	13
41.5	13
41.75	13
42	9.1
42.25	9.1
42.5	11.7
42.75	15.6
43	13
43.25	13
43.5	14.3
43.75	14.3
44	10.4
44.25	10.4
44.5	11.7
44.75	9.1
45	7.8
45.25	10.4
45.5	6.5
45.75	10.4
46	9.1
46.25	9.1
46.5	9.1
46.75	6.5
47	6.5
47.25	7.8
47.5	11.7
47.75	11.7
48	14.3
48.25	14.3
48.5	18.2
48.75	22.1
49	27.3
49.25	26
49.5	22.1
49.75	20.8
50	24.7
50.25	22.1
50.5	22.1
50.75	19.5
51	19.5
51.25	22.1
51.5	22.1
51.75	20.8
52	16.9
52.25	19.5
52.5	14.3
52.75	15.6
53	14.3
53.25	15.6
53.5	14.3
53.75	13
54	11.7
54.25	9.1
54.5	6.5
54.75	9.1
55	9.1
55.25	10.4
55.5	10.4
55.75	13
56	13
56.25	13
56.5	14.3
56.75	13
57	13
57.25	13
57.5	11.7
57.75	11.7
58	13
58.25	13
58.5	14.3
58.75	15.6
59	18.2
59.25	18.2
59.5	16.9
59.75	15.6
60	16.9
nan	nan
0	0
0.25	2.6
0.5	2.6
0.75	2.6
1	2.6
1.25	5.2
1.5	2.6
1.75	1.3
2	1.3
2.25	3.9
2.5	5.2
2.75	3.9
3	1.3
3.25	1.3
3.5	2.6
3.75	2.6
4	1.3
4.25	3.9
4.5	2.6
4.75	1.3
5	1.3
5.25	1.3
5.5	1.3
5.75	1.3
6	3.9
6.25	3.9
6.5	6.5
6.75	6.5
7	5.2
7.25	5.2
7.5	7.8
7.75	7.8
8	9.1
8.25	9.1
8.5	9.1
8.75	7.8
9	7.8
9.25	6.5
9.5	5.2
9.75	5.2
10	3.9
10.25	3.9
10.5	5.2
10.75	5.2
11	2.6
11.25	2.6
11.5	3.9
11.75	5.2
12	3.9
12.25	3.9
12.5	3.9
12.75	3.9
13	5.2
13.25	3.9
13.5	3.9
13.75	5.2
14	5.2
14.25	6.5
14.5	6.5
14.75	7.8
15	7.8
15.25	10.4
15.5	10.4
15.75	7.8
16	6.5
16.25	6.5
16.5	6.5
16.75	6.5
17	6.5
17.25	6.5
17.5	6.5
17.75	7.8
18	5.2
18.25	6.5
18.5	9.1
18.75	9.1
19	10.4
19.25	13
19.5	13
19.75	6.5
20	10.4
20.25	10.4
20.5	13
20.75	13
21	10.4
21.25	6.5
21.5	10.4
21.75	10.4
22	13
22.25	11.7
22.5	11.7
22.75	14.3
23	16.9
23.25	13
23.5	15.6
23.75	19.5
24	23.4
24.25	26
24.5	23.4
24.75	20.8
25	24.7
25.25	27.3
25.5	24.7
25.75	29.9
26	26
26.25	23.4
26.5	20.8
26.75	27.3
27	26
27.25	29.9
27.5	28.6
27.75	28.6
28	26
28.25	22.1
28.5	19.5
28.75	18.2
29	18.2
29.25	16.9
29.5	18.2
29.75	18.2
30	18.2
30.25	20.8
30.5	18.2
30.75	18.2
31	16.9
31.25	18.2
31.5	14.3
31.75	11.7
32	10.4
32.25	11.7
32.5	10.4
32.75	7.8
33	5.2
33.25	5.2
33.5	7.8
33.75	7.8
34	9.1
34.25	10.4
34.5	7.8
34.75	14.3
35	11.7
35.25	14.3
35.5	14.3
35.75	18.2
36	20.8
36.25	19.5
36.5	19.5
36.75	18.2
37	16.9
37.25	16.9
37.5	20.8
37.75	19.5
38	15.6
38.25	14.3
38.5	18.2
38.75	18.2
39	18.2
39.25	13
39.5	13
39.75	11.7
40	13
40.25	14.3
40.5	13
40.75	11.7
41	13
41.25	13
41.5	14.3
41.75	13
42	13
42.25	11.7
42.5	11.7
42.75	11.7
43	11.7
43.25	13
43.5	13
43.75	10.4
44	9.1
44.25	11.7
44.5	15.6
44.75	16.9
45	13
45.25	11.7
45.5	10.4
45.75	7.8
46	6.5
46.25	6.5
46.5	7.8
46.75	6.5
47	7.8
47.25	6.5
47.5	7.8
47.75	7.8
48	9.1
48.25	11.7
48.5	10.4
48.75	9.1
49	7.8
49.25	10.4
49.5	10.4
49.75	10.4
50	10.4
50.25	10.4
50.5	13
50.75	14.3
51	13
51.25	13
51.5	11.7
51.75	10.4
52	10.4
52.25	10.4
52.5	10.4
52.75	9.1
53	7.8
53.25	7.8
53.5	9.1
53.75	9.1
54	10.4
54.25	10.4
54.5	15.6
54.75	15.6
55	14.3
55.25	13
55.5	13
55.75	13
56	13
56.25	13
56.5	11.7
56.75	11.7
57	9.1
57.25	7.8
57.5	6.5
57.75	10.4
58	11.7
58.25	13
58.5	14.3
58.75	13
59	14.3
59.25	14.3
59.5	13
59.75	13
60	15.6
nan	nan
0	0
0.25	0
0.5	0
0.75	1.3
1	2.6
1.25	2.6
1.5	2.6
1.75	2.6
2	3.9
2.25	3.9
2.5	5.2
2.75	5.2
3	5.2
3.25	5.2
3.5	3.9
3.75	5.2
4	6.5
4.25	5.2
4.5	5.2
4.75	5.2
5	5.2
5.25	5.2
5.5	6.5
5.75	6.5
6	9.1
6.25	9.1
6.5	7.8
6.75	10.4
7	10.4
7.25	9.1
7.5	9.1
7.75	9.1
8	10.4
8.25	9.1
8.5	9.1
8.75	7.8
9	7.8
9.25	9.1
9.5	11.7
9.75	11.7
10	11.7
10.25	10.4
10.5	13
10.75	14.3
11	16.9
11.25	15.6
11.5	13
11.75	13
12	14.3
12.25	14.3
12.5	16.9
12.75	16.9
13	15.6
13.25	14.3
13.5	15.6
13.75	14.3
14	14.3
14.25	16.9
14.5	16.9
14.75	16.9
15	18.2
15.25	20.8
15.5	18.2
15.75	16.9
16	18.2
16.25	18.2
16.5	16.9
16.75	15.6
17	18.2
17.25	16.9
17.5	16.9
17.75	19.5
18	18.2
18.25	16.9
18.5	14.3
18.75	11.7
19	10.4
19.25	14.3
19.5	15.6
19.75	16.9
20	16.9
20.25	16.9
20.5	15.6
20.75	18.2
21	22.1
21.25	20.8
21.5	20.8
21.75	18.2
22	16.9
22.25	18.2
22.5	16.9
22.75	15.6
23	18.2
23.25	13
23.5	10.4
23.75	10.4
24	10.4
24.25	10.4
24.5	10.4
24.75	11.7
25	10.4
25.25	13
25.5	16.9
25.75	15.6
26	13
26.25	11.7
26.5	13
26.75	15.6
27	15.6
27.25	15.6
27.5	13
27.75	16.9
28	18.2
28.25	20.8
28.5	22.1
28.75	20.8
29	20.8
29.25	19.5
29.5	14.3
29.75	10.4
30	11.7
30.25	13
30.5	10.4
30.75	13
31	13
31.25	13
31.5	11.7
31.75	10.4
32	10.4
32.25	10.4
32.5	10.4
32.75	11.7
33	14.3
33.25	14.3
33.5	15.6
33.75	15.6
34	13
34.25	9.1
34.5	11.7
34.75	10.4
35	11.7
35.25	9.1
35.5	10.4
35.75	7.8
36	9.1
36.25	7.8
36.5	6.5
36.75	3.9
37	5.2
37.25	3.9
37.5	3.9
37.75	2.6
38	5.2
38.25	13
38.5	13
38.75	10.4
39	9.1
39.25	11.7
39.5	11.7
39.75	11.7
40	9.1
40.25	9.1
40.5	9.1
40.75	13
41	11.7
41.25	10.4
41.5	10.4
41.75	10.4
42	10.4
42.25	10.4
42.5	9.1
42.75	11.7
43	13
43.25	10.4
43.5	11.7
43.75	10.4
44	10.4
44.25	7.8
44.5	6.5
44.75	6.5
45	7.8
45.25	6.5
45.5	6.5
45.75	9.1
46	7.8
46.25	11.7
46.5	13
46.75	13
47	13
47.25	10.4
47.5	11.7
47.75	14.3
48	14.3
48.25	15.6
48.5	14.3
48.75	13
49	15.6
49.25	15.6
49.5	14.3
49.75	9.1
50	9.1
50.25	7.8
50.5	7.8
50.75	9.1
51	10.4
51.25	10.4
51.5	11.7
51.75	10.4
52	10.4
52.25	13
52.5	11.7
52.75	10.4
53	10.4
53.25	10.4
53.5	13
53.75	11.7
54	10.4
54.25	13
54.5	14.3
54.75	16.9
55	16.9
55.25	14.3
55.5	10.4
55.75	11.7
56	7.8
56.25	9.1
56.5	7.8
56.75	5.2
57	5.2
57.25	5.2
57.5	5.2
57.75	5.2
58	6.5
58.25	7.8
58.5	6.5
58.75	9.1
59	11.7
59.25	10.4
59.5	13
59.75	15.6
60	13
nan	nan
0	0
0.25	1.3
0.5	2.6
0.75	5.2
1	3.9
1.25	3.9
1.5	3.9
1.75	1.3
2	1.3
2.25	1.3
2.5	0
2.75	0
3	0
3.25	0
3.5	0
3.75	0
4	1.3
4.25	1.3
4.5	0
4.75	0
5	0
5.25	0
5.5	0
5.75	0
6	0
6.25	1.3
6.5	1.3
6.75	2.6
7	2.6
7.25	2.6
7.5	2.6
7.75	3.9
8	5.2
8.25	5.2
8.5	3.9
8.75	5.2
9	6.5
9.25	5.2
9.5	5.2
9.75	5.2
10	5.2
10.25	5.2
10.5	5.2
10.75	3.9
11	3.9
11.25	6.5
11.5	6.5
11.75	9.1
12	6.5
12.25	6.5
12.5	5.2
12.75	6.5
13	6.5
13.25	6.5
13.5	6.5
13.75	5.2
14	3.9
14.25	3.9
14.5	3.9
14.75	3.9
15	2.6
15.25	5.2
15.5	3.9
15.75	5.2
16	5.2
16.25	5.2
16.5	5.2
16.75	5.2
17	7.8
17.25	7.8
17.5	7.8
17.75	7.8
18	6.5
18.25	7.8
18.5	9.1
18.75	13
19	14.3
19.25	13
19.5	10.4
19.75	5.2
20	7.8
20.25	9.1
20.5	13
20.75	10.4
21	9.1
21.25	14.3
21.5	14.3
21.75	15.6
22	16.9
22.25	16.9
22.5	14.3
22.75	14.3
23	13
23.25	13
23.5	13
23.75	10.4
24	13
24.25	14.3
24.5	16.9
24.75	16.9
25	18.2
25.25	19.5
25.5	16.9
25.75	15.6
26	19.5
26.25	18.2
26.5	18.2
26.75	18.2
27	13
27.25	13
27.5	15.6
27.75	14.3
28	16.9
28.25	18.2
28.5	19.5
28.75	20.8
29	16.9
29.25	18.2
29.5	14.3
29.75	18.2
30	18.2
30.25	16.9
30.5	15.6
30.75	15.6
31	11.7
31.25	11.7
31.5	11.7
31.75	14.3
32	16.9
32.25	14.3
32.5	14.3
32.75	13
33	13
33.25	14.3
33.5	15.6
33.75	13
34	14.3
34.25	11.7
34.5	11.7
34.75	13
35	9.1
35.25	9.1
35.5	10.4
35.75	9.1
36	9.1
36.25	9.1
36.5	6.5
36.75	5.2
37	6.5
37.25	9.1
37.5	10.4
37.75	10.4
38	13
38.25	14.3
38.5	14.3
38.75	15.6
39	15.6
39.25	20.8
39.5	23.4
39.75	20.8
40	23.4
40.25	19.5
40.5	22.1
40.75	20.8
41	22.1
41.25	19.5
41.5	15.6
41.75	15.6
42	19.5
42.25	15.6
42.5	13
42.75	14.3
43	15.6
43.25	14.3
43.5	15.6
43.75	13
44	10.4
44.25	11.7
44.5	13
44.75	15.6
45	14.3
45.25	11.7
45.5	11.7
45.75	14.3
46	11.7
46.25	9.1
46.5	5.2
46.75	6.5
47	7.8
47.25	7.8
47.5	9.1
47.75	9.1
48	6.5
48.25	5.2
48.5	2.6
48.75	3.9
49	5.2
49.25	9.1
49.5	6.5
49.75	6.5
50	10.4
50.25	9.1
50.5	9.1
50.75	10.4
51	10.4
51.25	9.1
51.5	6.5
51.75	6.5
52	9.1
52.25	11.7
52.5	13
52.75	15.6
53	15.6
53.25	18.2
53.5	16.9
53.75	16.9
54	20.8
54.25	19.5
54.5	22.1
54.75	19.5
55	14.3
55.25	15.6
55.5	14.3
55.75	16.9
56	14.3
56.25	11.7
56.5	13
56.75	11.7
57	11.7
57.25	14.3
57.5	13
57.75	15.6
58	18.2
58.25	15.6
58.5	15.6
58.75	14.3
59	14.3
59.25	10.4
59.5	11.7
59.75	11.7
60	11.7
nan	nan
0	0
0.25	0
0.5	0
0.75	1.3
1	1.3
1.25	1.3
1.5	3.9
1.75	3.9
2	3.9
2.25	3.9
2.5	3.9
2.75	5.2
3	5.2
3.25	7.8
3.5	6.5
3.75	6.5
4	6.5
4.25	2.6
4.5	1.3
4.75	1.3
5	1.3
5.25	1.3
5.5	1.3
5.75	1.3
6	2.6
6.25	2.6
6.5	3.9
6.75	3.9
7	6.5
7.25	5.2
7.5	3.9
7.75	3.9
8	3.9
8.25	1.3
8.5	3.9
8.75	3.9
9	5.2
9.25	3.9
9.5	3.9
9.75	3.9
10	3.9
10.25	3.9
10.5	5.2
10.75	7.8
11	6.5
11.25	6.5
11.5	7.8
11.75	7.8
12	9.1
12.25	9.1
12.5	9.1
12.75	10.4
13	11.7
13.25	11.7
13.5	13
13.75	11.7
14	11.7
14.25	11.7
14.5	10.4
14.75	10.4
15	9.1
15.25	9.1
15.5	9.1
15.75	9.1
16	9.1
16.25	10.4
16.5	11.7
16.75	20.8
17	20.8
17.25	19.5
17.5	20.8
17.75	26
18	29.9
18.25	29.9
18.5	31.2
18.75	29.9
19	27.3
19.25	24.7
19.5	27.3
19.75	24.7
20	26
20.25	24.7
20.5	27.3
20.75	29.9
21	24.7
21.25	22.1
21.5	23.4
21.75	22.1
22	27.3
22.25	23.4
22.5	22.1
22.75	19.5
23	19.5
23.25	20.8
23.5	20.8
23.75	18.2
24	14.3
24.25	14.3
24.5	14.3
24.75	14.3
25	13
25.25	13
25.5	14.3
25.75	15.6
26	14.3
26.25	14.3
26.5	13
26.75	9.1
27	9.1
27.25	10.4
27.5	6.5
27.75	7.8
28	6.5
28.25	6.5
28.5	5.2
28.75	7.8
29	7.8
29.25	9.1
29.5	9.1
29.75	6.5
30	5.2
30.25	7.8
30.5	9.1
30.75	10.4
31	13
31.25	13
31.5	11.7
31.75	14.3
32	13
32.25	14.3
32.5	13
32.75	11.7
33	10.4
33.25	9.1
33.5	11.7
33.75	10.4
34	10.4
34.25	10.4
34.5	10.4
34.75	9.1
35	13
35.25	10.4
35.5	9.1
35.75	7.8
36	10.4
36.25	11.7
36.5	13
36.75	14.3
37	11.7
37.25	11.7
37.5	10.4
37.75	13
38	15.6
38.25	20.8
38.5	22.1
38.75	22.1
39	20.8
39.25	20.8
39.5	20.8
39.75	20.8
40	15.6
40.25	15.6
40.5	15.6
40.75	16.9
41	16.9
41.25	13
41.5	13
41.75	13
42	14.3
42.25	16.9
42.5	15.6
42.75	15.6
43	11.7
43.25	10.4
43.5	9.1
43.75	6.5
44	5.2
44.25	6.5
44.5	7.8
44.75	9.1
45	10.4
45.25	11.7
45.5	15.6
45.75	14.3
46	14.3
46.25	15.6
46.5	16.9
46.75	16.9
47	15.6
47.25	14.3
47.5	15.6
47.75	13
48	11.7
48.25	13
48.5	11.7
48.75	11.7
49	10.4
49.25	13
49.5	10.4
49.75	10.4
50	10.4
50.25	11.7
50.5	14.3
50.75	14.3
51	14.3
51.25	13
51.5	16.9
51.75	18.2
52	16.9
52.25	15.6
52.5	16.9
52.75	16.9
53	16.9
53.25	20.8
53.5	20.8
53.75	19.5
54	19.5
54.25	19.5
54.5	18.2
54.75	15.6
55	16.9
55.25	18.2
55.5	18.2
55.75	18.2
56	16.9
56.25	16.9
56.5	16.9
56.75	16.9
57	15.6
57.25	16.9
57.5	15.6
57.75	16.9
58	18.2
58.25	16.9
58.5	14.3
58.75	13
59	14.3
59.25	13
59.5	13
59.75	11.7
60	10.4
nan	nan
0	0
0.25	0
0.5	0
0.75	0
1	1.3
1.25	3.9
1.5	5.2
1.75	6.5
2	5.2
2.25	5.2
2.5	6.5
2.75	6.5
3	5.2
3.25	5.2
3.5	5.2
3.75	3.9
4	5.2
4.25	6.5
4.5	7.8
4.75	9.1
5	7.8
5.25	7.8
5.5	7.8
5.75	7.8
6	7.8
6.25	7.8
6.5	6.5
6.75	6.5
7	6.5
7.25	7.8
7.5	9.1
7.75	10.4
8	7.8
8.25	6.5
8.5	6.5
8.75	7.8
9	9.1
9.25	9.1
9.5	9.1
9.75	6.5
10	6.5
10.25	6.5
10.5	6.5
10.75	7.8
11	6.5
11.25	7.8
11.5	7.8
11.75	5.2
12	6.5
12.25	9.1
12.5	13
12.75	11.7
13	11.7
13.25	11.7
13.5	13
13.75	13
14	14.3
14.25	15.6
14.5	11.7
14.75	13
15	10.4
15.25	10.4
15.5	7.8
15.75	7.8
16	6.5
16.25	5.2
16.5	5.2
16.75	5.2
17	2.6
17.25	0
17.5	1.3
17.75	2.6
18	3.9
18.25	3.9
18.5	7.8
18.75	7.8
19	9.1
19.25	9.1
19.5	5.2
19.75	6.5
20	5.2
20.25	7.8
20.5	9.1
20.75	13
21	13
21.25	11.7
21.5	11.7
21.75	10.4
22	11.7
22.25	10.4
22.5	11.7
22.75	7.8
23	15.6
23.25	13
23.5	13
23.75	13
24	13
24.25	11.7
24.5	11.7
24.75	11.7
25	14.3
25.25	16.9
25.5	15.6
25.75	14.3
26	13
26.25	14.3
26.5	14.3
26.75	16.9
27	14.3
27.25	18.2
27.5	19.5
27.75	22.1
28	27.3
28.25	29.9
28.5	31.2
28.75	31.2
29	28.6
29.25	26
29.5	22.1
29.75	20.8
30	16.9
30.25	15.6
30.5	13
30.75	14.3
31	15.6
31.25	14.3
31.5	11.7
31.75	11.7
32	11.7
32.25	13
32.5	16.9
32.75	14.3
33	15.6
33.25	14.3
33.5	11.7
33.75	7.8
34	11.7
34.25	13
34.5	10.4
34.75	7.8
35	10.4
35.25	10.4
35.5	9.1
35.75	11.7
36	10.4
36.25	13
36.5	13
36.75	10.4
37	10.4
37.25	9.1
37.5	10.4
37.75	13
38	10.4
38.25	9.1
38.5	10.4
38.75	10.4
39	9.1
39.25	9.1
39.5	7.8
39.75	7.8
40	9.1
40.25	9.1
40.5	9.1
40.75	13
41	15.6
41.25	18.2
41.5	15.6
41.75	16.9
42	15.6
42.25	16.9
42.5	14.3
42.75	19.5
43	15.6
43.25	14.3
43.5	11.7
43.75	11.7
44	13
44.25	16.9
44.5	15.6
44.75	15.6
45	13
45.25	15.6
45.5	14.3
45.75	14.3
46	13
46.25	15.6
46.5	19.5
46.75	20.8
47	22.1
47.25	20.8
47.5	20.8
47.75	20.8
48	19.5
48.25	19.5
48.5	15.6
48.75	16.9
49	14.3
49.25	11.7
49.5	11.7
49.75	13
50	14.3
50.25	13
50.5	13
50.75	14.3
51	14.3
51.25	13
51.5	13
51.75	14.3
52	13
52.25	13
52.5	11.7
52.75	13
53	13
53.25	11.7
53.5	9.1
53.75	10.4
54	13
54.25	14.3
54.5	15.6
54.75	11.7
55	7.8
55.25	6.5
55.5	7.8
55.75	9.1
56	9.1
56.25	7.8
56.5	7.8
56.75	9.1
57	10.4
57.25	10.4
57.5	10.4
57.75	11.7
58	13
58.25	11.7
58.5	11.7
58.75	13
59	15.6
59.25	11.7
59.5	11.7
59.75	16.9
60	16.9
nan	nan
0	0
0.25	0
0.5	0
0.75	0
1	1.3
1.25	2.6
1.5	3.9
1.75	3.9
2	3.9
2.25	2.6
2.5	2.6
2.75	5.2
3	5.2
3.25	6.5
3.5	6.5
3.75	6.5
4	6.5
4.25	10.4
4.5	9.1
4.75	7.8
5	6.5
5.25	7.8
5.5	7.8
5.75	6.5
6	6.5
6.25	6.5
6.5	6.5
6.75	6.5
7	5.2
7.25	3.9
7.5	5.2
7.75	3.9
8	3.9
8.25	5.2
8.5	5.2
8.75	2.6
9	3.9
9.25	6.5
9.5	7.8
9.75	10.4
10	10.4
10.25	9.1
10.5	9.1
10.75	9.1
11	10.4
11.25	11.7
11.5	13
11.75	14.3
12	15.6
12.25	18.2
12.5	18.2
12.75	16.9
13	19.5
13.25	18.2
13.5	16.9
13.75	18.2
14	18.2
14.25	18.2
14.5	18.2
14.75	18.2
15	19.5
15.25	19.5
15.5	18.2
[truncated: 51,252 more rows]
