# Supplementary material for: From deterministic to fuzzy decision-making in artificial cells
Source: Nat Commun. 2020 Nov 6;11:5648. doi: 10.1038/s41467-020-19395-4 (PMC7648101; doi:10.1038/s41467-020-19395-4)
Supplement: Supplementary file 4 — Source Data [file 41467_2020_19395_MOESM4_ESM.zip › source-data/stochastic-simulations/out/koff/0.5min/dp-kon13.txt]

# Time	(TL).ParticleFlux
0	0
0.25	0
0.5	0
0.75	0
1	1.3
1.25	1.3
1.5	1.3
1.75	1.3
2	1.3
2.25	2.6
2.5	2.6
2.75	2.6
3	2.6
3.25	2.6
3.5	3.9
3.75	3.9
4	6.5
4.25	6.5
4.5	3.9
4.75	5.2
5	6.5
5.25	10.4
5.5	9.1
5.75	7.8
6	9.1
6.25	7.8
6.5	9.1
6.75	11.7
7	11.7
7.25	10.4
7.5	11.7
7.75	14.3
8	15.6
8.25	15.6
8.5	18.2
8.75	20.8
9	20.8
9.25	18.2
9.5	15.6
9.75	18.2
10	15.6
10.25	16.9
10.5	18.2
10.75	15.6
11	14.3
11.25	14.3
11.5	14.3
11.75	15.6
12	16.9
12.25	18.2
12.5	18.2
12.75	15.6
13	14.3
13.25	14.3
13.5	13
13.75	11.7
14	9.1
14.25	9.1
14.5	7.8
14.75	10.4
15	7.8
15.25	7.8
15.5	6.5
15.75	6.5
16	6.5
16.25	6.5
16.5	6.5
16.75	7.8
17	6.5
17.25	7.8
17.5	9.1
17.75	9.1
18	6.5
18.25	6.5
18.5	5.2
18.75	5.2
19	5.2
19.25	3.9
19.5	1.3
19.75	1.3
20	1.3
20.25	2.6
20.5	6.5
20.75	6.5
21	7.8
21.25	7.8
21.5	7.8
21.75	7.8
22	7.8
22.25	7.8
22.5	6.5
22.75	6.5
23	6.5
23.25	7.8
23.5	7.8
23.75	6.5
24	5.2
24.25	3.9
24.5	3.9
24.75	5.2
25	5.2
25.25	3.9
25.5	2.6
25.75	2.6
26	2.6
26.25	2.6
26.5	2.6
26.75	2.6
27	2.6
27.25	2.6
27.5	2.6
27.75	2.6
28	2.6
28.25	2.6
28.5	2.6
28.75	3.9
29	5.2
29.25	2.6
29.5	3.9
29.75	2.6
30	1.3
30.25	1.3
30.5	1.3
30.75	1.3
31	1.3
31.25	3.9
31.5	3.9
31.75	3.9
32	3.9
32.25	3.9
32.5	3.9
32.75	5.2
33	5.2
33.25	7.8
33.5	9.1
33.75	7.8
34	7.8
34.25	5.2
34.5	5.2
34.75	5.2
35	3.9
35.25	3.9
35.5	3.9
35.75	3.9
36	3.9
36.25	3.9
36.5	6.5
36.75	7.8
37	7.8
37.25	6.5
37.5	5.2
37.75	6.5
38	3.9
38.25	5.2
38.5	3.9
38.75	3.9
39	2.6
39.25	2.6
39.5	5.2
39.75	5.2
40	6.5
40.25	7.8
40.5	7.8
40.75	7.8
41	7.8
41.25	7.8
41.5	5.2
41.75	5.2
42	6.5
42.25	6.5
42.5	6.5
42.75	6.5
43	5.2
43.25	5.2
43.5	3.9
43.75	3.9
44	2.6
44.25	1.3
44.5	1.3
44.75	1.3
45	1.3
45.25	1.3
45.5	1.3
45.75	1.3
46	2.6
46.25	3.9
46.5	5.2
46.75	3.9
47	3.9
47.25	1.3
47.5	2.6
47.75	3.9
48	3.9
48.25	5.2
48.5	3.9
48.75	3.9
49	5.2
49.25	5.2
49.5	6.5
49.75	6.5
50	6.5
50.25	5.2
50.5	6.5
50.75	6.5
51	7.8
51.25	7.8
51.5	7.8
51.75	5.2
52	2.6
52.25	3.9
52.5	5.2
52.75	5.2
53	5.2
53.25	5.2
53.5	6.5
53.75	3.9
54	3.9
54.25	6.5
54.5	3.9
54.75	5.2
55	5.2
55.25	5.2
55.5	3.9
55.75	3.9
56	3.9
56.25	2.6
56.5	3.9
56.75	3.9
57	2.6
57.25	1.3
57.5	1.3
57.75	2.6
58	3.9
58.25	2.6
58.5	3.9
58.75	3.9
59	6.5
59.25	9.1
59.5	7.8
59.75	6.5
60	5.2
nan	nan
0	0
0.25	0
0.5	0
0.75	1.3
1	2.6
1.25	3.9
1.5	2.6
1.75	3.9
2	5.2
2.25	6.5
2.5	6.5
2.75	6.5
3	5.2
3.25	3.9
3.5	2.6
3.75	3.9
4	2.6
4.25	2.6
4.5	5.2
4.75	5.2
5	3.9
5.25	3.9
5.5	2.6
5.75	2.6
6	3.9
6.25	3.9
6.5	5.2
6.75	3.9
7	5.2
7.25	7.8
7.5	7.8
7.75	9.1
8	9.1
8.25	6.5
8.5	7.8
8.75	13
9	14.3
9.25	14.3
9.5	13
9.75	16.9
10	16.9
10.25	18.2
10.5	18.2
10.75	14.3
11	15.6
11.25	18.2
11.5	18.2
11.75	15.6
12	13
12.25	10.4
12.5	9.1
12.75	7.8
13	6.5
13.25	5.2
13.5	5.2
13.75	5.2
14	6.5
14.25	6.5
14.5	3.9
14.75	6.5
15	3.9
15.25	5.2
15.5	5.2
15.75	3.9
16	5.2
16.25	3.9
16.5	9.1
16.75	9.1
17	9.1
17.25	14.3
17.5	15.6
17.75	10.4
18	11.7
18.25	10.4
18.5	7.8
18.75	7.8
19	9.1
19.25	6.5
19.5	7.8
19.75	7.8
20	5.2
20.25	5.2
20.5	5.2
20.75	6.5
21	6.5
21.25	6.5
21.5	6.5
21.75	6.5
22	6.5
22.25	7.8
22.5	7.8
22.75	7.8
23	7.8
23.25	7.8
23.5	9.1
23.75	6.5
24	5.2
24.25	5.2
24.5	3.9
24.75	3.9
25	2.6
25.25	2.6
25.5	2.6
25.75	1.3
26	2.6
26.25	2.6
26.5	1.3
26.75	1.3
27	1.3
27.25	1.3
27.5	1.3
27.75	1.3
28	1.3
28.25	1.3
28.5	1.3
28.75	1.3
29	1.3
29.25	1.3
29.5	2.6
29.75	2.6
30	1.3
30.25	2.6
30.5	3.9
30.75	7.8
31	9.1
31.25	6.5
31.5	5.2
31.75	5.2
32	5.2
32.25	6.5
32.5	6.5
32.75	7.8
33	7.8
33.25	7.8
33.5	6.5
33.75	6.5
34	3.9
34.25	2.6
34.5	1.3
34.75	0
35	1.3
35.25	2.6
35.5	2.6
35.75	2.6
36	5.2
36.25	6.5
36.5	6.5
36.75	5.2
37	3.9
37.25	3.9
37.5	3.9
37.75	5.2
38	1.3
38.25	2.6
38.5	2.6
38.75	2.6
39	2.6
39.25	2.6
39.5	2.6
39.75	2.6
40	2.6
40.25	2.6
40.5	5.2
40.75	5.2
41	7.8
41.25	9.1
41.5	7.8
41.75	9.1
42	7.8
42.25	6.5
42.5	5.2
42.75	6.5
43	6.5
43.25	6.5
43.5	7.8
43.75	6.5
44	5.2
44.25	5.2
44.5	5.2
44.75	5.2
45	5.2
45.25	5.2
45.5	5.2
45.75	5.2
46	5.2
46.25	5.2
46.5	7.8
46.75	7.8
47	7.8
47.25	6.5
47.5	9.1
47.75	9.1
48	7.8
48.25	6.5
48.5	6.5
48.75	6.5
49	3.9
49.25	2.6
49.5	2.6
49.75	2.6
50	2.6
50.25	2.6
50.5	3.9
50.75	5.2
51	5.2
51.25	5.2
51.5	5.2
51.75	5.2
52	3.9
52.25	3.9
52.5	3.9
52.75	1.3
53	1.3
53.25	3.9
53.5	5.2
53.75	5.2
54	6.5
54.25	7.8
54.5	7.8
54.75	6.5
55	6.5
55.25	6.5
55.5	5.2
55.75	5.2
56	3.9
56.25	2.6
56.5	2.6
56.75	1.3
57	3.9
57.25	3.9
57.5	3.9
57.75	3.9
58	5.2
58.25	3.9
58.5	3.9
58.75	5.2
59	3.9
59.25	3.9
59.5	3.9
59.75	3.9
60	3.9
nan	nan
0	0
0.25	0
0.5	0
0.75	0
1	0
1.25	0
1.5	0
1.75	1.3
2	1.3
2.25	1.3
2.5	2.6
2.75	2.6
3	2.6
3.25	3.9
3.5	3.9
3.75	2.6
4	2.6
4.25	2.6
4.5	2.6
4.75	2.6
5	2.6
5.25	3.9
5.5	5.2
5.75	6.5
6	6.5
6.25	6.5
6.5	7.8
6.75	9.1
7	10.4
7.25	7.8
7.5	6.5
7.75	7.8
8	14.3
8.25	18.2
8.5	18.2
8.75	16.9
9	16.9
9.25	18.2
9.5	20.8
9.75	18.2
10	20.8
10.25	20.8
10.5	23.4
10.75	19.5
11	15.6
11.25	15.6
11.5	16.9
11.75	14.3
12	14.3
12.25	14.3
12.5	11.7
12.75	11.7
13	11.7
13.25	10.4
13.5	7.8
13.75	6.5
14	6.5
14.25	6.5
14.5	3.9
14.75	2.6
15	3.9
15.25	3.9
15.5	3.9
15.75	6.5
16	5.2
16.25	3.9
16.5	3.9
16.75	1.3
17	2.6
17.25	3.9
17.5	5.2
17.75	3.9
18	2.6
18.25	2.6
18.5	2.6
18.75	9.1
19	7.8
19.25	6.5
19.5	6.5
19.75	6.5
20	6.5
20.25	7.8
20.5	6.5
20.75	2.6
21	2.6
21.25	2.6
21.5	5.2
21.75	5.2
22	5.2
22.25	5.2
22.5	3.9
22.75	3.9
23	3.9
23.25	6.5
23.5	7.8
23.75	7.8
24	7.8
24.25	7.8
24.5	6.5
24.75	6.5
25	6.5
25.25	6.5
25.5	9.1
25.75	11.7
26	13
26.25	13
26.5	10.4
26.75	9.1
27	7.8
27.25	5.2
27.5	2.6
27.75	3.9
28	5.2
28.25	6.5
28.5	5.2
28.75	5.2
29	6.5
29.25	5.2
29.5	5.2
29.75	5.2
30	5.2
30.25	3.9
30.5	3.9
30.75	3.9
31	3.9
31.25	3.9
31.5	1.3
31.75	1.3
32	1.3
32.25	2.6
32.5	2.6
32.75	2.6
33	2.6
33.25	2.6
33.5	2.6
33.75	2.6
34	5.2
34.25	6.5
34.5	5.2
34.75	3.9
35	3.9
35.25	3.9
35.5	3.9
35.75	3.9
36	3.9
36.25	2.6
36.5	2.6
36.75	2.6
37	2.6
37.25	3.9
37.5	3.9
37.75	3.9
38	2.6
38.25	2.6
38.5	2.6
38.75	1.3
39	2.6
39.25	2.6
39.5	1.3
39.75	0
40	0
40.25	0
40.5	0
40.75	2.6
41	2.6
41.25	3.9
41.5	2.6
41.75	2.6
42	2.6
42.25	2.6
42.5	2.6
42.75	2.6
43	2.6
43.25	3.9
43.5	3.9
43.75	2.6
44	2.6
44.25	2.6
44.5	2.6
44.75	3.9
45	3.9
45.25	2.6
45.5	1.3
45.75	2.6
46	2.6
46.25	1.3
46.5	1.3
46.75	2.6
47	2.6
47.25	2.6
47.5	1.3
47.75	2.6
48	1.3
48.25	2.6
48.5	3.9
48.75	5.2
49	6.5
49.25	7.8
49.5	9.1
49.75	7.8
50	6.5
50.25	6.5
50.5	6.5
50.75	6.5
51	9.1
51.25	10.4
51.5	7.8
51.75	9.1
52	7.8
52.25	7.8
52.5	7.8
52.75	5.2
53	2.6
53.25	3.9
53.5	3.9
53.75	3.9
54	5.2
54.25	5.2
54.5	6.5
54.75	6.5
55	5.2
55.25	3.9
55.5	3.9
55.75	3.9
56	3.9
56.25	5.2
56.5	6.5
56.75	6.5
57	6.5
57.25	6.5
57.5	5.2
57.75	6.5
58	6.5
58.25	6.5
58.5	7.8
58.75	7.8
59	9.1
59.25	7.8
59.5	7.8
59.75	7.8
60	7.8
nan	nan
0	0
0.25	0
0.5	0
0.75	1.3
1	2.6
1.25	2.6
1.5	2.6
1.75	2.6
2	2.6
2.25	3.9
2.5	1.3
2.75	1.3
3	1.3
3.25	1.3
3.5	2.6
3.75	2.6
4	1.3
4.25	3.9
4.5	5.2
4.75	3.9
5	3.9
5.25	2.6
5.5	2.6
5.75	3.9
6	3.9
6.25	1.3
6.5	2.6
6.75	3.9
7	3.9
7.25	2.6
7.5	2.6
7.75	5.2
8	5.2
8.25	6.5
8.5	7.8
8.75	7.8
9	9.1
9.25	10.4
9.5	11.7
9.75	11.7
10	11.7
10.25	13
10.5	15.6
10.75	19.5
11	19.5
11.25	22.1
11.5	23.4
11.75	23.4
12	23.4
12.25	27.3
12.5	26
12.75	24.7
13	22.1
13.25	22.1
13.5	22.1
13.75	19.5
14	16.9
14.25	16.9
14.5	15.6
14.75	15.6
15	15.6
15.25	13
15.5	11.7
15.75	10.4
16	13
16.25	14.3
16.5	14.3
16.75	13
17	11.7
17.25	9.1
17.5	11.7
17.75	10.4
18	7.8
18.25	6.5
18.5	5.2
18.75	6.5
19	5.2
19.25	5.2
19.5	6.5
19.75	5.2
20	5.2
20.25	5.2
20.5	5.2
20.75	6.5
21	7.8
21.25	6.5
21.5	5.2
21.75	5.2
22	2.6
22.25	2.6
22.5	2.6
22.75	2.6
23	1.3
23.25	0
23.5	0
23.75	0
24	0
24.25	2.6
24.5	2.6
24.75	1.3
25	1.3
25.25	1.3
25.5	1.3
25.75	1.3
26	3.9
26.25	2.6
26.5	2.6
26.75	2.6
27	2.6
27.25	2.6
27.5	2.6
27.75	2.6
28	2.6
28.25	2.6
28.5	1.3
28.75	1.3
29	1.3
29.25	0
29.5	0
29.75	0
30	0
30.25	0
30.5	0
30.75	1.3
31	1.3
31.25	1.3
31.5	1.3
31.75	1.3
32	2.6
32.25	2.6
32.5	1.3
32.75	1.3
33	2.6
33.25	1.3
33.5	1.3
33.75	2.6
34	3.9
34.25	3.9
34.5	3.9
34.75	3.9
35	3.9
35.25	3.9
35.5	2.6
35.75	2.6
36	2.6
36.25	2.6
36.5	2.6
36.75	1.3
37	1.3
37.25	1.3
37.5	2.6
37.75	2.6
38	2.6
38.25	2.6
38.5	5.2
38.75	3.9
39	3.9
39.25	3.9
39.5	2.6
39.75	1.3
40	1.3
40.25	2.6
40.5	2.6
40.75	2.6
41	5.2
41.25	5.2
41.5	5.2
41.75	3.9
42	5.2
42.25	5.2
42.5	7.8
42.75	6.5
43	5.2
43.25	5.2
43.5	5.2
43.75	7.8
44	7.8
44.25	7.8
44.5	7.8
44.75	10.4
45	10.4
45.25	11.7
45.5	11.7
45.75	10.4
46	10.4
46.25	10.4
46.5	9.1
46.75	9.1
47	9.1
47.25	11.7
47.5	9.1
47.75	9.1
48	9.1
48.25	10.4
48.5	7.8
48.75	9.1
49	7.8
49.25	7.8
49.5	6.5
49.75	5.2
50	6.5
50.25	7.8
50.5	6.5
50.75	5.2
51	5.2
51.25	5.2
51.5	5.2
51.75	3.9
52	2.6
52.25	5.2
52.5	3.9
52.75	3.9
53	2.6
53.25	2.6
53.5	3.9
53.75	5.2
54	5.2
54.25	3.9
54.5	3.9
54.75	3.9
55	3.9
55.25	3.9
55.5	3.9
55.75	3.9
56	3.9
56.25	2.6
56.5	3.9
56.75	2.6
57	2.6
57.25	2.6
57.5	1.3
57.75	0
58	0
58.25	0
58.5	0
58.75	2.6
59	2.6
59.25	1.3
59.5	1.3
59.75	2.6
60	1.3
nan	nan
0	0
0.25	0
0.5	0
0.75	0
1	0
1.25	0
1.5	1.3
1.75	0
2	0
2.25	0
2.5	0
2.75	0
3	0
3.25	1.3
3.5	3.9
3.75	3.9
4	6.5
4.25	5.2
4.5	2.6
4.75	3.9
5	3.9
5.25	3.9
5.5	3.9
5.75	3.9
6	3.9
6.25	2.6
6.5	6.5
6.75	6.5
7	7.8
7.25	10.4
7.5	13
7.75	13
8	11.7
8.25	10.4
8.5	9.1
8.75	7.8
9	7.8
9.25	13
9.5	15.6
9.75	14.3
10	13
10.25	11.7
10.5	14.3
10.75	16.9
11	18.2
11.25	16.9
11.5	15.6
11.75	16.9
12	14.3
12.25	14.3
12.5	14.3
12.75	13
13	9.1
13.25	10.4
13.5	9.1
13.75	9.1
14	9.1
14.25	7.8
14.5	7.8
14.75	7.8
15	11.7
15.25	11.7
15.5	10.4
15.75	10.4
16	10.4
16.25	11.7
16.5	13
16.75	11.7
17	9.1
17.25	7.8
17.5	6.5
17.75	7.8
18	7.8
18.25	10.4
18.5	7.8
18.75	6.5
19	6.5
19.25	6.5
19.5	3.9
19.75	3.9
20	3.9
20.25	2.6
20.5	2.6
20.75	2.6
21	2.6
21.25	2.6
21.5	2.6
21.75	3.9
22	2.6
22.25	2.6
22.5	2.6
22.75	2.6
23	5.2
23.25	3.9
23.5	3.9
23.75	3.9
24	5.2
24.25	3.9
24.5	3.9
24.75	3.9
25	3.9
25.25	2.6
25.5	2.6
25.75	3.9
26	6.5
26.25	6.5
26.5	6.5
26.75	5.2
27	6.5
27.25	6.5
27.5	6.5
27.75	6.5
28	3.9
28.25	1.3
28.5	1.3
28.75	0
29	1.3
29.25	1.3
29.5	1.3
29.75	2.6
30	1.3
30.25	3.9
30.5	2.6
30.75	2.6
31	2.6
31.25	2.6
31.5	2.6
31.75	2.6
32	2.6
32.25	3.9
32.5	5.2
32.75	3.9
33	2.6
33.25	2.6
33.5	2.6
33.75	2.6
34	3.9
34.25	2.6
34.5	2.6
34.75	3.9
35	3.9
35.25	3.9
35.5	5.2
35.75	2.6
36	2.6
36.25	3.9
36.5	2.6
36.75	2.6
37	2.6
37.25	2.6
37.5	2.6
37.75	2.6
38	2.6
38.25	3.9
38.5	5.2
38.75	5.2
39	6.5
39.25	3.9
39.5	2.6
39.75	2.6
40	2.6
40.25	2.6
40.5	1.3
40.75	2.6
41	2.6
41.25	1.3
41.5	1.3
41.75	1.3
42	0
42.25	1.3
42.5	2.6
42.75	1.3
43	1.3
43.25	1.3
43.5	2.6
43.75	2.6
44	3.9
44.25	3.9
44.5	2.6
44.75	2.6
45	2.6
45.25	1.3
45.5	1.3
45.75	1.3
46	1.3
46.25	1.3
46.5	0
46.75	0
47	1.3
47.25	1.3
47.5	1.3
47.75	1.3
48	1.3
48.25	2.6
48.5	2.6
48.75	1.3
49	2.6
49.25	1.3
49.5	1.3
49.75	2.6
50	2.6
50.25	3.9
50.5	9.1
50.75	9.1
51	7.8
51.25	7.8
51.5	7.8
51.75	7.8
52	10.4
52.25	9.1
52.5	10.4
52.75	9.1
53	7.8
53.25	7.8
53.5	5.2
53.75	5.2
54	5.2
54.25	5.2
54.5	5.2
54.75	6.5
55	6.5
55.25	7.8
55.5	9.1
55.75	7.8
56	6.5
56.25	6.5
56.5	7.8
56.75	6.5
57	6.5
57.25	5.2
57.5	3.9
57.75	3.9
58	1.3
58.25	1.3
58.5	1.3
58.75	0
59	1.3
59.25	1.3
59.5	1.3
59.75	1.3
60	1.3
nan	nan
0	0
0.25	1.3
0.5	1.3
0.75	1.3
1	2.6
1.25	2.6
1.5	6.5
1.75	7.8
2	6.5
2.25	5.2
2.5	5.2
2.75	3.9
3	3.9
3.25	2.6
3.5	5.2
3.75	6.5
4	5.2
4.25	5.2
4.5	3.9
4.75	3.9
5	3.9
5.25	3.9
5.5	3.9
5.75	3.9
6	7.8
6.25	6.5
6.5	10.4
6.75	7.8
7	7.8
7.25	7.8
7.5	9.1
7.75	11.7
8	13
8.25	14.3
8.5	14.3
8.75	14.3
9	13
9.25	15.6
9.5	14.3
9.75	13
10	13
10.25	13
10.5	11.7
10.75	11.7
11	10.4
11.25	10.4
11.5	9.1
11.75	10.4
12	9.1
12.25	10.4
12.5	7.8
12.75	9.1
13	7.8
13.25	3.9
13.5	5.2
13.75	9.1
14	10.4
14.25	11.7
14.5	15.6
14.75	13
15	16.9
15.25	14.3
15.5	11.7
15.75	14.3
16	15.6
16.25	14.3
16.5	13
16.75	13
17	14.3
17.25	14.3
17.5	14.3
17.75	14.3
18	14.3
18.25	11.7
18.5	11.7
18.75	9.1
19	9.1
19.25	9.1
19.5	7.8
19.75	9.1
20	7.8
20.25	7.8
20.5	7.8
20.75	6.5
21	6.5
21.25	6.5
21.5	7.8
21.75	7.8
22	6.5
22.25	5.2
22.5	7.8
22.75	7.8
23	5.2
23.25	5.2
23.5	5.2
23.75	5.2
24	3.9
24.25	2.6
24.5	2.6
24.75	5.2
25	6.5
25.25	7.8
25.5	7.8
25.75	7.8
26	9.1
26.25	5.2
26.5	9.1
26.75	7.8
27	7.8
27.25	6.5
27.5	6.5
27.75	6.5
28	6.5
28.25	6.5
28.5	5.2
28.75	5.2
29	3.9
29.25	3.9
29.5	2.6
29.75	1.3
30	1.3
30.25	1.3
30.5	1.3
30.75	0
31	0
31.25	0
31.5	1.3
31.75	1.3
32	1.3
32.25	1.3
32.5	2.6
32.75	2.6
33	3.9
33.25	5.2
33.5	5.2
33.75	6.5
34	6.5
34.25	6.5
34.5	6.5
34.75	6.5
35	6.5
35.25	5.2
35.5	3.9
35.75	5.2
36	2.6
36.25	2.6
36.5	2.6
36.75	2.6
37	0
37.25	1.3
37.5	1.3
37.75	1.3
38	1.3
38.25	2.6
38.5	3.9
38.75	2.6
39	2.6
39.25	3.9
39.5	3.9
39.75	5.2
40	5.2
40.25	6.5
40.5	7.8
40.75	6.5
41	7.8
41.25	7.8
41.5	5.2
41.75	5.2
42	6.5
42.25	3.9
42.5	2.6
42.75	3.9
43	2.6
43.25	2.6
43.5	2.6
43.75	1.3
44	2.6
44.25	3.9
44.5	3.9
44.75	2.6
45	3.9
45.25	5.2
45.5	5.2
45.75	5.2
46	3.9
46.25	3.9
46.5	3.9
46.75	3.9
47	2.6
47.25	2.6
47.5	2.6
47.75	2.6
48	1.3
48.25	2.6
48.5	3.9
48.75	6.5
49	6.5
49.25	6.5
49.5	6.5
49.75	7.8
50	6.5
50.25	6.5
50.5	5.2
50.75	5.2
51	2.6
51.25	1.3
51.5	1.3
51.75	1.3
52	1.3
52.25	0
52.5	0
52.75	0
53	1.3
53.25	1.3
53.5	1.3
53.75	3.9
54	2.6
54.25	1.3
54.5	1.3
54.75	1.3
55	1.3
55.25	0
55.5	1.3
55.75	5.2
56	3.9
56.25	3.9
56.5	5.2
56.75	5.2
57	3.9
57.25	2.6
57.5	0
57.75	0
58	0
58.25	0
58.5	0
58.75	0
59	0
59.25	1.3
59.5	5.2
59.75	5.2
60	3.9
nan	nan
0	0
0.25	0
0.5	0
0.75	1.3
1	1.3
1.25	1.3
1.5	1.3
1.75	1.3
2	2.6
2.25	2.6
2.5	1.3
2.75	1.3
3	3.9
3.25	3.9
3.5	3.9
3.75	3.9
4	3.9
4.25	2.6
4.5	1.3
4.75	1.3
5	1.3
5.25	2.6
5.5	3.9
5.75	3.9
6	3.9
6.25	3.9
6.5	3.9
6.75	2.6
7	3.9
7.25	2.6
7.5	5.2
7.75	3.9
8	3.9
8.25	3.9
8.5	10.4
8.75	9.1
9	10.4
9.25	11.7
9.5	11.7
9.75	14.3
10	11.7
10.25	15.6
10.5	16.9
10.75	19.5
11	20.8
11.25	18.2
11.5	20.8
11.75	19.5
12	20.8
12.25	19.5
12.5	16.9
12.75	20.8
13	16.9
13.25	14.3
13.5	13
13.75	13
14	15.6
14.25	11.7
14.5	7.8
14.75	7.8
15	10.4
15.25	10.4
15.5	10.4
15.75	11.7
16	11.7
16.25	11.7
16.5	10.4
16.75	10.4
17	7.8
17.25	7.8
17.5	9.1
17.75	9.1
18	10.4
18.25	10.4
18.5	6.5
18.75	5.2
19	6.5
19.25	6.5
19.5	5.2
19.75	6.5
20	6.5
20.25	6.5
20.5	6.5
20.75	9.1
21	7.8
21.25	9.1
21.5	7.8
21.75	7.8
22	7.8
22.25	5.2
22.5	6.5
22.75	7.8
23	9.1
23.25	10.4
23.5	7.8
23.75	7.8
24	7.8
24.25	5.2
24.5	3.9
24.75	2.6
25	2.6
25.25	2.6
25.5	3.9
25.75	1.3
26	1.3
26.25	1.3
26.5	1.3
26.75	0
27	0
27.25	1.3
27.5	1.3
27.75	1.3
28	1.3
28.25	1.3
28.5	2.6
28.75	2.6
29	5.2
29.25	5.2
29.5	5.2
29.75	7.8
30	7.8
30.25	7.8
30.5	6.5
30.75	7.8
31	3.9
31.25	3.9
31.5	5.2
31.75	5.2
32	5.2
32.25	5.2
32.5	5.2
32.75	3.9
33	1.3
33.25	1.3
33.5	1.3
33.75	2.6
34	3.9
34.25	2.6
34.5	1.3
34.75	1.3
35	2.6
35.25	2.6
35.5	2.6
35.75	2.6
36	2.6
36.25	2.6
36.5	2.6
36.75	2.6
37	5.2
37.25	6.5
37.5	6.5
37.75	5.2
38	3.9
38.25	2.6
38.5	2.6
38.75	2.6
39	2.6
39.25	2.6
39.5	2.6
39.75	2.6
40	2.6
40.25	1.3
40.5	1.3
40.75	0
41	0
41.25	1.3
41.5	1.3
41.75	1.3
42	1.3
42.25	1.3
42.5	2.6
42.75	6.5
43	3.9
43.25	2.6
43.5	1.3
43.75	1.3
44	1.3
44.25	1.3
44.5	3.9
44.75	5.2
45	3.9
45.25	3.9
45.5	2.6
45.75	5.2
46	3.9
46.25	3.9
46.5	3.9
46.75	5.2
47	5.2
47.25	6.5
47.5	7.8
47.75	6.5
48	6.5
48.25	7.8
48.5	6.5
48.75	6.5
49	3.9
49.25	3.9
49.5	2.6
49.75	2.6
50	5.2
50.25	6.5
50.5	7.8
50.75	7.8
51	7.8
51.25	7.8
51.5	7.8
51.75	9.1
52	6.5
52.25	5.2
52.5	3.9
52.75	2.6
53	2.6
53.25	3.9
53.5	7.8
53.75	7.8
54	5.2
54.25	3.9
54.5	2.6
54.75	2.6
55	1.3
55.25	0
55.5	0
55.75	0
56	2.6
56.25	2.6
56.5	1.3
56.75	1.3
57	1.3
57.25	1.3
57.5	2.6
57.75	3.9
58	2.6
58.25	2.6
58.5	1.3
58.75	1.3
59	1.3
59.25	2.6
59.5	3.9
59.75	3.9
60	6.5
nan	nan
0	0
0.25	1.3
0.5	2.6
0.75	3.9
1	5.2
1.25	5.2
1.5	5.2
1.75	3.9
2	3.9
2.25	3.9
2.5	6.5
2.75	6.5
3	6.5
3.25	6.5
3.5	7.8
3.75	10.4
4	9.1
4.25	7.8
4.5	7.8
4.75	9.1
5	6.5
5.25	7.8
5.5	9.1
5.75	11.7
6	10.4
6.25	11.7
6.5	10.4
6.75	10.4
7	9.1
7.25	9.1
7.5	10.4
7.75	10.4
8	10.4
8.25	11.7
8.5	9.1
8.75	9.1
9	9.1
9.25	7.8
9.5	6.5
9.75	9.1
10	7.8
10.25	9.1
10.5	9.1
10.75	7.8
11	7.8
11.25	10.4
11.5	10.4
11.75	11.7
12	10.4
12.25	10.4
12.5	13
12.75	13
13	16.9
13.25	18.2
13.5	16.9
13.75	18.2
14	18.2
14.25	19.5
14.5	19.5
14.75	15.6
15	14.3
15.25	14.3
15.5	11.7
15.75	9.1
16	7.8
16.25	6.5
16.5	5.2
16.75	5.2
17	5.2
17.25	10.4
17.5	11.7
17.75	9.1
18	7.8
18.25	9.1
18.5	10.4
18.75	10.4
19	10.4
19.25	9.1
19.5	11.7
19.75	10.4
20	11.7
20.25	11.7
20.5	9.1
20.75	7.8
21	6.5
21.25	3.9
21.5	2.6
21.75	3.9
22	2.6
22.25	5.2
22.5	7.8
22.75	7.8
23	7.8
23.25	6.5
23.5	6.5
23.75	5.2
24	5.2
24.25	5.2
24.5	5.2
24.75	6.5
25	5.2
25.25	5.2
25.5	5.2
25.75	3.9
26	3.9
26.25	3.9
26.5	2.6
26.75	2.6
27	2.6
27.25	1.3
27.5	2.6
27.75	2.6
28	2.6
28.25	2.6
28.5	2.6
28.75	2.6
29	3.9
29.25	2.6
29.5	2.6
29.75	2.6
30	2.6
30.25	3.9
30.5	2.6
30.75	2.6
31	3.9
31.25	3.9
31.5	2.6
31.75	2.6
32	1.3
32.25	1.3
32.5	1.3
32.75	1.3
33	1.3
33.25	1.3
33.5	1.3
33.75	1.3
34	2.6
34.25	2.6
34.5	2.6
34.75	2.6
35	3.9
35.25	3.9
35.5	3.9
35.75	3.9
36	3.9
36.25	2.6
36.5	2.6
36.75	2.6
37	3.9
37.25	3.9
37.5	3.9
37.75	2.6
38	2.6
38.25	3.9
38.5	2.6
38.75	2.6
39	2.6
39.25	2.6
39.5	2.6
39.75	1.3
40	1.3
40.25	1.3
40.5	1.3
40.75	1.3
41	1.3
41.25	1.3
41.5	0
41.75	0
42	0
42.25	0
42.5	0
42.75	0
43	0
43.25	0
43.5	2.6
43.75	1.3
44	1.3
44.25	2.6
44.5	1.3
44.75	1.3
45	2.6
45.25	2.6
45.5	2.6
45.75	1.3
46	1.3
46.25	1.3
46.5	1.3
46.75	2.6
47	2.6
47.25	2.6
47.5	2.6
47.75	2.6
48	2.6
48.25	3.9
48.5	3.9
48.75	3.9
49	1.3
49.25	0
49.5	0
49.75	0
50	1.3
50.25	2.6
50.5	6.5
50.75	6.5
51	3.9
51.25	3.9
51.5	2.6
51.75	2.6
52	6.5
52.25	6.5
52.5	5.2
52.75	3.9
53	3.9
53.25	5.2
53.5	6.5
53.75	7.8
54	7.8
54.25	6.5
54.5	6.5
54.75	5.2
55	5.2
55.25	5.2
55.5	5.2
55.75	5.2
56	3.9
56.25	2.6
56.5	2.6
56.75	5.2
57	3.9
57.25	5.2
57.5	3.9
57.75	5.2
58	6.5
58.25	7.8
58.5	6.5
58.75	6.5
59	5.2
59.25	6.5
59.5	5.2
59.75	2.6
60	2.6
nan	nan
0	0
0.25	0
0.5	0
0.75	0
1	0
1.25	0
1.5	0
1.75	0
2	0
2.25	0
2.5	0
2.75	1.3
3	1.3
3.25	0
3.5	1.3
3.75	2.6
4	2.6
4.25	2.6
4.5	2.6
4.75	1.3
5	1.3
5.25	2.6
5.5	2.6
5.75	1.3
6	1.3
6.25	3.9
6.5	3.9
6.75	5.2
7	6.5
7.25	6.5
7.5	7.8
7.75	7.8
8	7.8
8.25	7.8
8.5	10.4
8.75	10.4
9	10.4
9.25	10.4
9.5	10.4
9.75	10.4
10	9.1
10.25	7.8
10.5	7.8
10.75	7.8
11	9.1
11.25	11.7
11.5	9.1
11.75	10.4
12	10.4
12.25	14.3
12.5	11.7
12.75	13
13	13
13.25	14.3
13.5	14.3
13.75	14.3
14	15.6
14.25	13
14.5	11.7
14.75	13
15	13
15.25	13
15.5	14.3
[truncated: 51,252 more rows]
