# Supplementary material for: From deterministic to fuzzy decision-making in artificial cells
Source: Nat Commun. 2020 Nov 6;11:5648. doi: 10.1038/s41467-020-19395-4 (PMC7648101; doi:10.1038/s41467-020-19395-4)
Supplement: Supplementary file 4 — Source Data [file 41467_2020_19395_MOESM4_ESM.zip › source-data/stochastic-simulations/out/kon/dp-kon15.txt]

# Time	(TL).ParticleFlux
0	0
0.25	1.3
0.5	0
0.75	0
1	1.3
1.25	3.9
1.5	3.9
1.75	3.9
2	3.9
2.25	3.9
2.5	2.6
2.75	2.6
3	2.6
3.25	2.6
3.5	1.3
3.75	1.3
4	3.9
4.25	3.9
4.5	2.6
4.75	1.3
5	1.3
5.25	3.9
5.5	5.2
5.75	6.5
6	6.5
6.25	7.8
6.5	7.8
6.75	6.5
7	6.5
7.25	6.5
7.5	6.5
7.75	5.2
8	3.9
8.25	3.9
8.5	1.3
8.75	1.3
9	2.6
9.25	2.6
9.5	2.6
9.75	3.9
10	5.2
10.25	5.2
10.5	3.9
10.75	3.9
11	2.6
11.25	1.3
11.5	2.6
11.75	2.6
12	2.6
12.25	2.6
12.5	3.9
12.75	5.2
13	5.2
13.25	5.2
13.5	5.2
13.75	3.9
14	2.6
14.25	2.6
14.5	2.6
14.75	2.6
15	1.3
15.25	2.6
15.5	1.3
15.75	1.3
16	3.9
16.25	1.3
16.5	1.3
16.75	1.3
17	1.3
17.25	2.6
17.5	5.2
17.75	6.5
18	6.5
18.25	6.5
18.5	6.5
18.75	6.5
19	7.8
19.25	7.8
19.5	6.5
19.75	5.2
20	5.2
20.25	2.6
20.5	2.6
20.75	2.6
21	2.6
21.25	2.6
21.5	3.9
21.75	6.5
22	6.5
22.25	7.8
22.5	7.8
22.75	7.8
23	6.5
23.25	5.2
23.5	5.2
23.75	3.9
24	3.9
24.25	5.2
24.5	3.9
24.75	2.6
25	3.9
25.25	3.9
25.5	5.2
25.75	5.2
26	5.2
26.25	5.2
26.5	3.9
26.75	3.9
27	3.9
27.25	3.9
27.5	3.9
27.75	3.9
28	2.6
28.25	2.6
28.5	1.3
28.75	1.3
29	1.3
29.25	1.3
29.5	1.3
29.75	1.3
30	2.6
30.25	3.9
30.5	3.9
30.75	3.9
31	3.9
31.25	5.2
31.5	5.2
31.75	5.2
32	2.6
32.25	2.6
32.5	2.6
32.75	2.6
33	3.9
33.25	2.6
33.5	2.6
33.75	2.6
34	1.3
34.25	1.3
34.5	1.3
34.75	1.3
35	1.3
35.25	3.9
35.5	3.9
35.75	3.9
36	5.2
36.25	5.2
36.5	3.9
36.75	5.2
37	6.5
37.25	5.2
37.5	3.9
37.75	2.6
38	2.6
38.25	1.3
38.5	0
38.75	1.3
39	2.6
39.25	1.3
39.5	2.6
39.75	2.6
40	3.9
40.25	3.9
40.5	3.9
40.75	3.9
41	3.9
41.25	5.2
41.5	5.2
41.75	5.2
42	5.2
42.25	5.2
42.5	6.5
42.75	6.5
43	5.2
43.25	5.2
43.5	6.5
43.75	6.5
44	3.9
44.25	2.6
44.5	2.6
44.75	2.6
45	2.6
45.25	2.6
45.5	3.9
45.75	5.2
46	5.2
46.25	5.2
46.5	3.9
46.75	6.5
47	3.9
47.25	5.2
47.5	5.2
47.75	5.2
48	5.2
48.25	5.2
48.5	3.9
48.75	3.9
49	2.6
49.25	2.6
49.5	2.6
49.75	2.6
50	1.3
50.25	2.6
50.5	2.6
50.75	1.3
51	2.6
51.25	1.3
51.5	1.3
51.75	1.3
52	2.6
52.25	5.2
52.5	5.2
52.75	5.2
53	6.5
53.25	5.2
53.5	2.6
53.75	2.6
54	2.6
54.25	6.5
54.5	7.8
54.75	7.8
55	9.1
55.25	7.8
55.5	7.8
55.75	7.8
56	6.5
56.25	6.5
56.5	6.5
56.75	3.9
57	3.9
57.25	5.2
57.5	3.9
57.75	6.5
58	6.5
58.25	5.2
58.5	6.5
58.75	6.5
59	7.8
59.25	7.8
59.5	6.5
59.75	6.5
60	6.5
nan	nan
0	0
0.25	3.9
0.5	3.9
0.75	3.9
1	2.6
1.25	3.9
1.5	3.9
1.75	2.6
2	2.6
2.25	2.6
2.5	3.9
2.75	3.9
3	3.9
3.25	3.9
3.5	3.9
3.75	3.9
4	3.9
4.25	1.3
4.5	1.3
4.75	3.9
5	3.9
5.25	2.6
5.5	3.9
5.75	3.9
6	3.9
6.25	3.9
6.5	3.9
6.75	5.2
7	3.9
7.25	3.9
7.5	5.2
7.75	5.2
8	2.6
8.25	1.3
8.5	1.3
8.75	1.3
9	1.3
9.25	2.6
9.5	3.9
9.75	3.9
10	5.2
10.25	3.9
10.5	3.9
10.75	2.6
11	3.9
11.25	3.9
11.5	2.6
11.75	3.9
12	3.9
12.25	3.9
12.5	3.9
12.75	2.6
13	2.6
13.25	1.3
13.5	1.3
13.75	2.6
14	3.9
14.25	5.2
14.5	6.5
14.75	6.5
15	6.5
15.25	6.5
15.5	6.5
15.75	6.5
16	7.8
16.25	6.5
16.5	2.6
16.75	2.6
17	2.6
17.25	2.6
17.5	5.2
17.75	7.8
18	6.5
18.25	3.9
18.5	5.2
18.75	6.5
19	5.2
19.25	3.9
19.5	2.6
19.75	2.6
20	1.3
20.25	2.6
20.5	2.6
20.75	2.6
21	3.9
21.25	2.6
21.5	2.6
21.75	3.9
22	2.6
22.25	2.6
22.5	2.6
22.75	2.6
23	7.8
23.25	7.8
23.5	6.5
23.75	6.5
24	5.2
24.25	3.9
24.5	2.6
24.75	2.6
25	3.9
25.25	3.9
25.5	2.6
25.75	3.9
26	1.3
26.25	1.3
26.5	1.3
26.75	2.6
27	2.6
27.25	2.6
27.5	2.6
27.75	2.6
28	3.9
28.25	3.9
28.5	5.2
28.75	5.2
29	3.9
29.25	5.2
29.5	6.5
29.75	9.1
30	6.5
30.25	6.5
30.5	6.5
30.75	6.5
31	7.8
31.25	10.4
31.5	11.7
31.75	9.1
32	9.1
32.25	10.4
32.5	10.4
32.75	10.4
33	9.1
33.25	9.1
33.5	10.4
33.75	9.1
34	6.5
34.25	6.5
34.5	7.8
34.75	6.5
35	5.2
35.25	5.2
35.5	5.2
35.75	5.2
36	5.2
36.25	5.2
36.5	5.2
36.75	6.5
37	7.8
37.25	7.8
37.5	6.5
37.75	5.2
38	3.9
38.25	3.9
38.5	3.9
38.75	3.9
39	3.9
39.25	3.9
39.5	2.6
39.75	3.9
40	3.9
40.25	5.2
40.5	3.9
40.75	5.2
41	6.5
41.25	6.5
41.5	9.1
41.75	7.8
42	7.8
42.25	7.8
42.5	7.8
42.75	9.1
43	9.1
43.25	9.1
43.5	10.4
43.75	9.1
44	6.5
44.25	9.1
44.5	9.1
44.75	7.8
45	7.8
45.25	6.5
45.5	3.9
45.75	3.9
46	3.9
46.25	3.9
46.5	2.6
46.75	5.2
47	5.2
47.25	5.2
47.5	6.5
47.75	6.5
48	7.8
48.25	5.2
48.5	9.1
48.75	6.5
49	5.2
49.25	3.9
49.5	5.2
49.75	6.5
50	9.1
50.25	9.1
50.5	7.8
50.75	10.4
51	10.4
51.25	11.7
51.5	9.1
51.75	11.7
52	9.1
52.25	9.1
52.5	9.1
52.75	10.4
53	11.7
53.25	11.7
53.5	13
53.75	10.4
54	9.1
54.25	9.1
54.5	9.1
54.75	11.7
55	13
55.25	14.3
55.5	16.9
55.75	18.2
56	18.2
56.25	19.5
56.5	19.5
56.75	18.2
57	15.6
57.25	15.6
57.5	18.2
57.75	18.2
58	18.2
58.25	19.5
58.5	15.6
58.75	14.3
59	14.3
59.25	14.3
59.5	13
59.75	15.6
60	14.3
nan	nan
0	0
0.25	0
0.5	1.3
0.75	2.6
1	5.2
1.25	3.9
1.5	3.9
1.75	5.2
2	7.8
2.25	9.1
2.5	7.8
2.75	6.5
3	6.5
3.25	5.2
3.5	5.2
3.75	2.6
4	2.6
4.25	2.6
4.5	2.6
4.75	1.3
5	2.6
5.25	3.9
5.5	2.6
5.75	5.2
6	3.9
6.25	1.3
6.5	1.3
6.75	2.6
7	2.6
7.25	2.6
7.5	2.6
7.75	3.9
8	3.9
8.25	2.6
8.5	2.6
8.75	2.6
9	1.3
9.25	1.3
9.5	2.6
9.75	5.2
10	5.2
10.25	5.2
10.5	5.2
10.75	2.6
11	2.6
11.25	1.3
11.5	1.3
11.75	1.3
12	1.3
12.25	2.6
12.5	2.6
12.75	2.6
13	3.9
13.25	5.2
13.5	5.2
13.75	6.5
14	6.5
14.25	5.2
14.5	3.9
14.75	0
15	0
15.25	2.6
15.5	3.9
15.75	3.9
16	1.3
16.25	2.6
16.5	2.6
16.75	3.9
17	3.9
17.25	3.9
17.5	5.2
17.75	6.5
18	7.8
18.25	7.8
18.5	3.9
18.75	1.3
19	0
19.25	1.3
19.5	2.6
19.75	2.6
20	3.9
20.25	5.2
20.5	3.9
20.75	5.2
21	5.2
21.25	5.2
21.5	5.2
21.75	3.9
22	3.9
22.25	2.6
22.5	1.3
22.75	1.3
23	3.9
23.25	3.9
23.5	3.9
23.75	2.6
24	3.9
24.25	5.2
24.5	5.2
24.75	2.6
25	5.2
25.25	5.2
25.5	5.2
25.75	5.2
26	5.2
26.25	5.2
26.5	3.9
26.75	2.6
27	2.6
27.25	5.2
27.5	5.2
27.75	6.5
28	6.5
28.25	5.2
28.5	6.5
28.75	6.5
29	6.5
29.25	3.9
29.5	2.6
29.75	3.9
30	5.2
30.25	5.2
30.5	6.5
30.75	5.2
31	3.9
31.25	5.2
31.5	6.5
31.75	7.8
32	7.8
32.25	7.8
32.5	6.5
32.75	6.5
33	5.2
33.25	5.2
33.5	5.2
33.75	6.5
34	7.8
34.25	7.8
34.5	6.5
34.75	6.5
35	6.5
35.25	9.1
35.5	7.8
35.75	6.5
36	5.2
36.25	6.5
36.5	6.5
36.75	5.2
37	5.2
37.25	6.5
37.5	6.5
37.75	6.5
38	7.8
38.25	6.5
38.5	6.5
38.75	5.2
39	5.2
39.25	5.2
39.5	6.5
39.75	6.5
40	7.8
40.25	9.1
40.5	7.8
40.75	7.8
41	7.8
41.25	9.1
41.5	7.8
41.75	9.1
42	7.8
42.25	9.1
42.5	10.4
42.75	11.7
43	14.3
43.25	11.7
43.5	11.7
43.75	11.7
44	11.7
44.25	11.7
44.5	14.3
44.75	11.7
45	9.1
45.25	11.7
45.5	11.7
45.75	10.4
46	13
46.25	11.7
46.5	13
46.75	14.3
47	14.3
47.25	16.9
47.5	15.6
47.75	14.3
48	13
48.25	13
48.5	11.7
48.75	10.4
49	11.7
49.25	10.4
49.5	10.4
49.75	13
50	15.6
50.25	13
50.5	10.4
50.75	10.4
51	6.5
51.25	6.5
51.5	5.2
51.75	6.5
52	7.8
52.25	7.8
52.5	6.5
52.75	5.2
53	3.9
53.25	6.5
53.5	6.5
53.75	10.4
54	11.7
54.25	11.7
54.5	9.1
54.75	11.7
55	11.7
55.25	13
55.5	14.3
55.75	13
56	10.4
56.25	11.7
56.5	13
56.75	13
57	10.4
57.25	7.8
57.5	9.1
57.75	9.1
58	5.2
58.25	3.9
58.5	5.2
58.75	6.5
59	9.1
59.25	13
59.5	13
59.75	14.3
60	13
nan	nan
0	0
0.25	0
0.5	0
0.75	0
1	1.3
1.25	1.3
1.5	1.3
1.75	2.6
2	3.9
2.25	5.2
2.5	5.2
2.75	5.2
3	6.5
3.25	5.2
3.5	1.3
3.75	5.2
4	5.2
4.25	5.2
4.5	5.2
4.75	5.2
5	6.5
5.25	7.8
5.5	7.8
5.75	7.8
6	7.8
6.25	6.5
6.5	7.8
6.75	7.8
7	9.1
7.25	9.1
7.5	7.8
7.75	9.1
8	7.8
8.25	7.8
8.5	7.8
8.75	9.1
9	7.8
9.25	7.8
9.5	7.8
9.75	7.8
10	10.4
10.25	6.5
10.5	5.2
10.75	3.9
11	3.9
11.25	3.9
11.5	3.9
11.75	6.5
12	6.5
12.25	5.2
12.5	5.2
12.75	3.9
13	3.9
13.25	3.9
13.5	3.9
13.75	6.5
14	5.2
14.25	3.9
14.5	2.6
14.75	1.3
15	1.3
15.25	1.3
15.5	1.3
15.75	1.3
16	1.3
16.25	1.3
16.5	2.6
16.75	2.6
17	2.6
17.25	3.9
17.5	2.6
17.75	3.9
18	1.3
18.25	1.3
18.5	2.6
18.75	2.6
19	2.6
19.25	2.6
19.5	1.3
19.75	1.3
20	1.3
20.25	2.6
20.5	2.6
20.75	2.6
21	2.6
21.25	3.9
21.5	6.5
21.75	6.5
22	6.5
22.25	6.5
22.5	6.5
22.75	6.5
23	5.2
23.25	5.2
23.5	3.9
23.75	3.9
24	2.6
24.25	2.6
24.5	2.6
24.75	2.6
25	2.6
25.25	2.6
25.5	2.6
25.75	2.6
26	3.9
26.25	3.9
26.5	3.9
26.75	5.2
27	5.2
27.25	3.9
27.5	6.5
27.75	7.8
28	7.8
28.25	7.8
28.5	7.8
28.75	7.8
29	6.5
29.25	9.1
29.5	9.1
29.75	9.1
30	7.8
30.25	7.8
30.5	7.8
30.75	7.8
31	6.5
31.25	6.5
31.5	3.9
31.75	3.9
32	3.9
32.25	2.6
32.5	3.9
32.75	5.2
33	3.9
33.25	3.9
33.5	3.9
33.75	3.9
34	3.9
34.25	5.2
34.5	6.5
34.75	7.8
35	7.8
35.25	7.8
35.5	11.7
35.75	9.1
36	11.7
36.25	11.7
36.5	10.4
36.75	9.1
37	7.8
37.25	9.1
37.5	7.8
37.75	9.1
38	7.8
38.25	10.4
38.5	7.8
38.75	9.1
39	6.5
39.25	6.5
39.5	5.2
39.75	5.2
40	3.9
40.25	3.9
40.5	3.9
40.75	2.6
41	1.3
41.25	1.3
41.5	0
41.75	0
42	2.6
42.25	2.6
42.5	3.9
42.75	3.9
43	3.9
43.25	3.9
43.5	7.8
43.75	6.5
44	3.9
44.25	3.9
44.5	3.9
44.75	6.5
45	6.5
45.25	6.5
45.5	5.2
45.75	5.2
46	6.5
46.25	6.5
46.5	6.5
46.75	5.2
47	3.9
47.25	5.2
47.5	5.2
47.75	6.5
48	3.9
48.25	5.2
48.5	3.9
48.75	5.2
49	3.9
49.25	3.9
49.5	3.9
49.75	3.9
50	3.9
50.25	3.9
50.5	6.5
50.75	6.5
51	3.9
51.25	5.2
51.5	6.5
51.75	6.5
52	6.5
52.25	5.2
52.5	6.5
52.75	6.5
53	6.5
53.25	7.8
53.5	7.8
53.75	9.1
54	7.8
54.25	7.8
54.5	10.4
54.75	10.4
55	10.4
55.25	10.4
55.5	9.1
55.75	9.1
56	10.4
56.25	11.7
56.5	11.7
56.75	11.7
57	11.7
57.25	10.4
57.5	10.4
57.75	9.1
58	9.1
58.25	9.1
58.5	10.4
58.75	10.4
59	9.1
59.25	11.7
59.5	11.7
59.75	9.1
60	7.8
nan	nan
0	0
0.25	0
0.5	1.3
0.75	1.3
1	1.3
1.25	2.6
1.5	2.6
1.75	1.3
2	1.3
2.25	2.6
2.5	1.3
2.75	1.3
3	1.3
3.25	0
3.5	0
3.75	0
4	0
4.25	0
4.5	0
4.75	1.3
5	1.3
5.25	2.6
5.5	2.6
5.75	2.6
6	2.6
6.25	2.6
6.5	2.6
6.75	2.6
7	1.3
7.25	2.6
7.5	2.6
7.75	2.6
8	2.6
8.25	2.6
8.5	3.9
8.75	5.2
9	5.2
9.25	2.6
9.5	2.6
9.75	1.3
10	1.3
10.25	0
10.5	0
10.75	0
11	0
11.25	2.6
11.5	2.6
11.75	3.9
12	2.6
12.25	3.9
12.5	3.9
12.75	3.9
13	3.9
13.25	3.9
13.5	3.9
13.75	3.9
14	3.9
14.25	5.2
14.5	6.5
14.75	5.2
15	5.2
15.25	6.5
15.5	5.2
15.75	5.2
16	3.9
16.25	3.9
16.5	3.9
16.75	5.2
17	3.9
17.25	5.2
17.5	5.2
17.75	5.2
18	5.2
18.25	5.2
18.5	5.2
18.75	5.2
19	7.8
19.25	6.5
19.5	5.2
19.75	5.2
20	3.9
20.25	3.9
20.5	3.9
20.75	3.9
21	3.9
21.25	3.9
21.5	2.6
21.75	5.2
22	5.2
22.25	3.9
22.5	3.9
22.75	3.9
23	2.6
23.25	3.9
23.5	3.9
23.75	5.2
24	3.9
24.25	5.2
24.5	5.2
24.75	6.5
25	6.5
25.25	5.2
25.5	6.5
25.75	2.6
26	1.3
26.25	2.6
26.5	2.6
26.75	2.6
27	2.6
27.25	2.6
27.5	1.3
27.75	0
28	2.6
28.25	2.6
28.5	2.6
28.75	3.9
29	3.9
29.25	5.2
29.5	5.2
29.75	5.2
30	6.5
30.25	6.5
30.5	3.9
30.75	3.9
31	2.6
31.25	3.9
31.5	2.6
31.75	3.9
32	3.9
32.25	3.9
32.5	3.9
32.75	3.9
33	3.9
33.25	5.2
33.5	3.9
33.75	3.9
34	5.2
34.25	6.5
34.5	5.2
34.75	2.6
35	2.6
35.25	2.6
35.5	3.9
35.75	3.9
36	5.2
36.25	5.2
36.5	5.2
36.75	3.9
37	3.9
37.25	5.2
37.5	6.5
37.75	6.5
38	5.2
38.25	5.2
38.5	5.2
38.75	6.5
39	6.5
39.25	6.5
39.5	6.5
39.75	7.8
40	9.1
40.25	10.4
40.5	11.7
40.75	11.7
41	11.7
41.25	11.7
41.5	10.4
41.75	7.8
42	6.5
42.25	5.2
42.5	6.5
42.75	9.1
43	7.8
43.25	6.5
43.5	5.2
43.75	5.2
44	5.2
44.25	3.9
44.5	2.6
44.75	2.6
45	2.6
45.25	3.9
45.5	5.2
45.75	6.5
46	6.5
46.25	7.8
46.5	9.1
46.75	10.4
47	10.4
47.25	9.1
47.5	10.4
47.75	9.1
48	9.1
48.25	7.8
48.5	9.1
48.75	9.1
49	9.1
49.25	7.8
49.5	9.1
49.75	7.8
50	9.1
50.25	9.1
50.5	10.4
50.75	11.7
51	11.7
51.25	11.7
51.5	7.8
51.75	7.8
52	6.5
52.25	6.5
52.5	7.8
52.75	10.4
53	9.1
53.25	9.1
53.5	10.4
53.75	10.4
54	9.1
54.25	7.8
54.5	9.1
54.75	7.8
55	6.5
55.25	7.8
55.5	9.1
55.75	6.5
56	5.2
56.25	5.2
56.5	3.9
56.75	3.9
57	2.6
57.25	3.9
57.5	3.9
57.75	3.9
58	9.1
58.25	7.8
58.5	10.4
58.75	11.7
59	11.7
59.25	7.8
59.5	6.5
59.75	7.8
60	6.5
nan	nan
0	0
0.25	0
0.5	0
0.75	0
1	1.3
1.25	2.6
1.5	3.9
1.75	6.5
2	3.9
2.25	3.9
2.5	3.9
2.75	3.9
3	3.9
3.25	3.9
3.5	5.2
3.75	5.2
4	7.8
4.25	6.5
4.5	6.5
4.75	6.5
5	6.5
5.25	5.2
5.5	5.2
5.75	5.2
6	5.2
6.25	5.2
6.5	6.5
6.75	7.8
7	7.8
7.25	7.8
7.5	9.1
7.75	6.5
8	6.5
8.25	7.8
8.5	6.5
8.75	9.1
9	7.8
9.25	6.5
9.5	6.5
9.75	7.8
10	7.8
10.25	7.8
10.5	6.5
10.75	5.2
11	5.2
11.25	3.9
11.5	5.2
11.75	3.9
12	2.6
12.25	3.9
12.5	3.9
12.75	5.2
13	6.5
13.25	6.5
13.5	6.5
13.75	6.5
14	6.5
14.25	6.5
14.5	9.1
14.75	11.7
15	10.4
15.25	10.4
15.5	7.8
15.75	6.5
16	5.2
16.25	5.2
16.5	5.2
16.75	5.2
17	5.2
17.25	5.2
17.5	5.2
17.75	3.9
18	6.5
18.25	6.5
18.5	9.1
18.75	7.8
19	6.5
19.25	6.5
19.5	5.2
19.75	5.2
20	5.2
20.25	5.2
20.5	3.9
20.75	3.9
21	5.2
21.25	6.5
21.5	7.8
21.75	7.8
22	9.1
22.25	7.8
22.5	6.5
22.75	5.2
23	7.8
23.25	11.7
23.5	11.7
23.75	10.4
24	11.7
24.25	11.7
24.5	10.4
24.75	9.1
25	9.1
25.25	9.1
25.5	9.1
25.75	7.8
26	7.8
26.25	7.8
26.5	7.8
26.75	7.8
27	6.5
27.25	5.2
27.5	5.2
27.75	3.9
28	3.9
28.25	3.9
28.5	3.9
28.75	3.9
29	5.2
29.25	5.2
29.5	5.2
29.75	6.5
30	6.5
30.25	5.2
30.5	5.2
30.75	5.2
31	5.2
31.25	5.2
31.5	5.2
31.75	5.2
32	6.5
32.25	7.8
32.5	7.8
32.75	6.5
33	10.4
33.25	10.4
33.5	10.4
33.75	7.8
34	7.8
34.25	6.5
34.5	6.5
34.75	9.1
35	11.7
35.25	10.4
35.5	9.1
35.75	9.1
36	13
36.25	13
36.5	15.6
36.75	16.9
37	16.9
37.25	10.4
37.5	11.7
37.75	13
38	13
38.25	15.6
38.5	15.6
38.75	13
39	14.3
39.25	14.3
39.5	13
39.75	13
40	14.3
40.25	15.6
40.5	13
40.75	11.7
41	9.1
41.25	7.8
41.5	9.1
41.75	7.8
42	9.1
42.25	9.1
42.5	7.8
42.75	7.8
43	6.5
43.25	5.2
43.5	6.5
43.75	10.4
44	10.4
44.25	10.4
44.5	10.4
44.75	13
45	15.6
45.25	13
45.5	10.4
45.75	13
46	9.1
46.25	9.1
46.5	9.1
46.75	11.7
47	7.8
47.25	7.8
47.5	7.8
47.75	9.1
48	11.7
48.25	9.1
48.5	7.8
48.75	7.8
49	10.4
49.25	9.1
49.5	7.8
49.75	7.8
50	7.8
50.25	7.8
50.5	7.8
50.75	9.1
51	7.8
51.25	7.8
51.5	5.2
51.75	6.5
52	6.5
52.25	6.5
52.5	9.1
52.75	9.1
53	10.4
53.25	6.5
53.5	9.1
53.75	7.8
54	7.8
54.25	6.5
54.5	6.5
54.75	9.1
55	9.1
55.25	7.8
55.5	9.1
55.75	7.8
56	9.1
56.25	7.8
56.5	10.4
56.75	9.1
57	10.4
57.25	9.1
57.5	9.1
57.75	10.4
58	13
58.25	13
58.5	7.8
58.75	7.8
59	11.7
59.25	10.4
59.5	9.1
59.75	7.8
60	6.5
nan	nan
0	0
0.25	0
0.5	0
0.75	0
1	0
1.25	0
1.5	1.3
1.75	2.6
2	2.6
2.25	2.6
2.5	3.9
2.75	2.6
3	1.3
3.25	1.3
3.5	1.3
3.75	1.3
4	1.3
4.25	1.3
4.5	1.3
4.75	2.6
5	2.6
5.25	2.6
5.5	5.2
5.75	5.2
6	6.5
6.25	5.2
6.5	6.5
6.75	5.2
7	5.2
7.25	3.9
7.5	5.2
7.75	5.2
8	5.2
8.25	6.5
8.5	6.5
8.75	6.5
9	6.5
9.25	5.2
9.5	5.2
9.75	6.5
10	5.2
10.25	5.2
10.5	5.2
10.75	3.9
11	3.9
11.25	3.9
11.5	3.9
11.75	5.2
12	5.2
12.25	5.2
12.5	5.2
12.75	5.2
13	6.5
13.25	7.8
13.5	7.8
13.75	7.8
14	7.8
14.25	6.5
14.5	6.5
14.75	6.5
15	5.2
15.25	6.5
15.5	5.2
15.75	5.2
16	3.9
16.25	3.9
16.5	3.9
16.75	6.5
17	7.8
17.25	5.2
17.5	5.2
17.75	5.2
18	5.2
18.25	5.2
18.5	6.5
18.75	6.5
19	6.5
19.25	6.5
19.5	6.5
19.75	7.8
20	9.1
20.25	9.1
20.5	9.1
20.75	10.4
21	11.7
21.25	9.1
21.5	10.4
21.75	9.1
22	9.1
22.25	10.4
22.5	9.1
22.75	6.5
23	6.5
23.25	5.2
23.5	6.5
23.75	6.5
24	6.5
24.25	6.5
24.5	6.5
24.75	5.2
25	2.6
25.25	5.2
25.5	5.2
25.75	5.2
26	5.2
26.25	5.2
26.5	5.2
26.75	3.9
27	3.9
27.25	3.9
27.5	3.9
27.75	3.9
28	5.2
28.25	3.9
28.5	3.9
28.75	2.6
29	2.6
29.25	0
29.5	0
29.75	1.3
30	1.3
30.25	1.3
30.5	1.3
30.75	1.3
31	1.3
31.25	1.3
31.5	1.3
31.75	1.3
32	0
32.25	0
32.5	0
32.75	1.3
33	1.3
33.25	0
33.5	1.3
33.75	3.9
34	3.9
34.25	3.9
34.5	5.2
34.75	6.5
35	7.8
35.25	7.8
35.5	9.1
35.75	7.8
36	7.8
36.25	6.5
36.5	5.2
36.75	9.1
37	7.8
37.25	7.8
37.5	3.9
37.75	3.9
38	5.2
38.25	6.5
38.5	7.8
38.75	10.4
39	10.4
39.25	7.8
39.5	11.7
39.75	11.7
40	13
40.25	9.1
40.5	6.5
40.75	10.4
41	7.8
41.25	5.2
41.5	5.2
41.75	2.6
42	5.2
42.25	6.5
42.5	5.2
42.75	3.9
43	2.6
43.25	2.6
43.5	1.3
43.75	2.6
44	3.9
44.25	7.8
44.5	9.1
44.75	10.4
45	10.4
45.25	10.4
45.5	10.4
45.75	13
46	11.7
46.25	11.7
46.5	9.1
46.75	9.1
47	10.4
47.25	10.4
47.5	11.7
47.75	11.7
48	11.7
48.25	9.1
48.5	11.7
48.75	11.7
49	10.4
49.25	11.7
49.5	11.7
49.75	13
50	13
50.25	11.7
50.5	11.7
50.75	11.7
51	14.3
51.25	14.3
51.5	10.4
51.75	9.1
52	10.4
52.25	9.1
52.5	9.1
52.75	9.1
53	9.1
53.25	7.8
53.5	7.8
53.75	9.1
54	10.4
54.25	10.4
54.5	10.4
54.75	11.7
55	10.4
55.25	9.1
55.5	7.8
55.75	6.5
56	9.1
56.25	11.7
56.5	13
56.75	10.4
57	11.7
57.25	9.1
57.5	11.7
57.75	10.4
58	11.7
58.25	11.7
58.5	9.1
58.75	9.1
59	9.1
59.25	11.7
59.5	11.7
59.75	11.7
60	10.4
nan	nan
0	0
0.25	0
0.5	1.3
0.75	0
1	0
1.25	0
1.5	0
1.75	0
2	1.3
2.25	1.3
2.5	2.6
2.75	3.9
3	5.2
3.25	5.2
3.5	5.2
3.75	6.5
4	6.5
4.25	7.8
4.5	7.8
4.75	5.2
5	3.9
5.25	3.9
5.5	3.9
5.75	2.6
6	2.6
6.25	1.3
6.5	2.6
6.75	3.9
7	3.9
7.25	2.6
7.5	2.6
7.75	3.9
8	3.9
8.25	3.9
8.5	2.6
8.75	2.6
9	2.6
9.25	2.6
9.5	2.6
9.75	2.6
10	2.6
10.25	2.6
10.5	2.6
10.75	2.6
11	2.6
11.25	2.6
11.5	2.6
11.75	2.6
12	2.6
12.25	2.6
12.5	2.6
12.75	2.6
13	2.6
13.25	5.2
13.5	3.9
13.75	3.9
14	3.9
14.25	5.2
14.5	6.5
14.75	6.5
15	7.8
15.25	7.8
15.5	5.2
15.75	7.8
16	6.5
16.25	7.8
16.5	6.5
16.75	9.1
17	11.7
17.25	11.7
17.5	6.5
17.75	7.8
18	5.2
18.25	3.9
18.5	3.9
18.75	5.2
19	6.5
19.25	6.5
19.5	5.2
19.75	6.5
20	6.5
20.25	6.5
20.5	6.5
20.75	6.5
21	6.5
21.25	7.8
21.5	6.5
21.75	5.2
22	3.9
22.25	5.2
22.5	6.5
22.75	5.2
23	5.2
23.25	5.2
23.5	3.9
23.75	3.9
24	5.2
24.25	6.5
24.5	7.8
24.75	7.8
25	7.8
25.25	6.5
25.5	5.2
25.75	5.2
26	5.2
26.25	3.9
26.5	2.6
26.75	2.6
27	1.3
27.25	2.6
27.5	3.9
27.75	3.9
28	3.9
28.25	3.9
28.5	5.2
28.75	3.9
29	3.9
29.25	6.5
29.5	5.2
29.75	9.1
30	9.1
30.25	9.1
30.5	7.8
30.75	7.8
31	7.8
31.25	7.8
31.5	10.4
31.75	9.1
32	6.5
32.25	10.4
32.5	11.7
32.75	9.1
33	11.7
33.25	10.4
33.5	11.7
33.75	9.1
34	13
34.25	13
34.5	13
34.75	13
35	11.7
35.25	13
35.5	13
35.75	7.8
36	7.8
36.25	9.1
36.5	7.8
36.75	9.1
37	13
37.25	11.7
37.5	13
37.75	10.4
38	9.1
38.25	7.8
38.5	6.5
38.75	9.1
39	6.5
39.25	9.1
39.5	7.8
39.75	9.1
40	9.1
40.25	10.4
40.5	10.4
40.75	9.1
41	11.7
41.25	10.4
41.5	11.7
41.75	13
42	15.6
42.25	15.6
42.5	16.9
42.75	15.6
43	16.9
43.25	15.6
43.5	13
43.75	11.7
44	9.1
44.25	10.4
44.5	7.8
44.75	7.8
45	9.1
45.25	11.7
45.5	13
45.75	14.3
46	14.3
46.25	11.7
46.5	10.4
46.75	9.1
47	6.5
47.25	7.8
47.5	9.1
47.75	9.1
48	10.4
48.25	10.4
48.5	10.4
48.75	11.7
49	11.7
49.25	11.7
49.5	10.4
49.75	10.4
50	7.8
50.25	9.1
50.5	10.4
50.75	11.7
51	14.3
51.25	16.9
51.5	15.6
51.75	15.6
52	15.6
52.25	14.3
52.5	13
52.75	10.4
53	10.4
53.25	10.4
53.5	9.1
53.75	6.5
54	5.2
54.25	5.2
54.5	6.5
54.75	9.1
55	9.1
55.25	7.8
55.5	6.5
55.75	6.5
56	7.8
56.25	7.8
56.5	5.2
56.75	3.9
57	5.2
57.25	3.9
57.5	3.9
57.75	2.6
58	3.9
58.25	3.9
58.5	3.9
58.75	6.5
59	9.1
59.25	9.1
59.5	9.1
59.75	6.5
60	6.5
nan	nan
0	0
0.25	0
0.5	1.3
0.75	2.6
1	1.3
1.25	1.3
1.5	1.3
1.75	1.3
2	1.3
2.25	1.3
2.5	1.3
2.75	1.3
3	1.3
3.25	1.3
3.5	1.3
3.75	1.3
4	2.6
4.25	2.6
4.5	1.3
4.75	2.6
5	2.6
5.25	3.9
5.5	5.2
5.75	5.2
6	6.5
6.25	5.2
6.5	6.5
6.75	7.8
7	5.2
7.25	6.5
7.5	7.8
7.75	7.8
8	9.1
8.25	7.8
8.5	7.8
8.75	6.5
9	7.8
9.25	7.8
9.5	6.5
9.75	5.2
10	7.8
10.25	6.5
10.5	6.5
10.75	5.2
11	6.5
11.25	5.2
11.5	2.6
11.75	2.6
12	1.3
12.25	2.6
12.5	2.6
12.75	3.9
13	5.2
13.25	5.2
13.5	6.5
13.75	5.2
14	5.2
14.25	1.3
14.5	1.3
14.75	3.9
15	3.9
15.25	3.9
15.5	1.3
[truncated: 51,252 more rows]
