# Supplementary material for: From deterministic to fuzzy decision-making in artificial cells
Source: Nat Commun. 2020 Nov 6;11:5648. doi: 10.1038/s41467-020-19395-4 (PMC7648101; doi:10.1038/s41467-020-19395-4)
Supplement: Supplementary file 4 — Source Data [file 41467_2020_19395_MOESM4_ESM.zip › source-data/stochastic-simulations/out/kon/dp-kon14.txt]

# Time	(TL).ParticleFlux
0	0
0.25	0
0.5	1.3
0.75	1.3
1	1.3
1.25	1.3
1.5	1.3
1.75	0
2	0
2.25	0
2.5	1.3
2.75	1.3
3	5.2
3.25	6.5
3.5	6.5
3.75	6.5
4	6.5
4.25	7.8
4.5	5.2
4.75	5.2
5	3.9
5.25	3.9
5.5	3.9
5.75	3.9
6	2.6
6.25	2.6
6.5	3.9
6.75	6.5
7	6.5
7.25	5.2
7.5	5.2
7.75	3.9
8	3.9
8.25	5.2
8.5	3.9
8.75	3.9
9	5.2
9.25	3.9
9.5	2.6
9.75	2.6
10	2.6
10.25	2.6
10.5	3.9
10.75	6.5
11	9.1
11.25	11.7
11.5	14.3
11.75	14.3
12	15.6
12.25	15.6
12.5	13
12.75	13
13	14.3
13.25	15.6
13.5	14.3
13.75	15.6
14	13
14.25	11.7
14.5	11.7
14.75	9.1
15	9.1
15.25	11.7
15.5	7.8
15.75	7.8
16	6.5
16.25	6.5
16.5	7.8
16.75	6.5
17	10.4
17.25	10.4
17.5	14.3
17.75	15.6
18	18.2
18.25	16.9
18.5	19.5
18.75	22.1
19	20.8
19.25	14.3
19.5	13
19.75	10.4
20	10.4
20.25	13
20.5	13
20.75	14.3
21	14.3
21.25	11.7
21.5	9.1
21.75	10.4
22	11.7
22.25	11.7
22.5	11.7
22.75	10.4
23	9.1
23.25	10.4
23.5	6.5
23.75	6.5
24	7.8
24.25	9.1
24.5	7.8
24.75	7.8
25	7.8
25.25	6.5
25.5	5.2
25.75	6.5
26	5.2
26.25	5.2
26.5	7.8
26.75	7.8
27	6.5
27.25	6.5
27.5	5.2
27.75	9.1
28	11.7
28.25	13
28.5	14.3
28.75	18.2
29	20.8
29.25	19.5
29.5	18.2
29.75	19.5
30	18.2
30.25	15.6
30.5	13
30.75	11.7
31	9.1
31.25	11.7
31.5	14.3
31.75	13
32	11.7
32.25	7.8
32.5	7.8
32.75	11.7
33	9.1
33.25	7.8
33.5	11.7
33.75	9.1
34	7.8
34.25	9.1
34.5	11.7
34.75	13
35	10.4
35.25	10.4
35.5	10.4
35.75	10.4
36	7.8
36.25	10.4
36.5	9.1
36.75	10.4
37	11.7
37.25	13
37.5	11.7
37.75	13
38	10.4
38.25	10.4
38.5	10.4
38.75	11.7
39	11.7
39.25	14.3
39.5	11.7
39.75	10.4
40	11.7
40.25	9.1
40.5	13
40.75	14.3
41	13
41.25	13
41.5	15.6
41.75	13
42	14.3
42.25	10.4
42.5	10.4
42.75	10.4
43	9.1
43.25	10.4
43.5	10.4
43.75	11.7
44	11.7
44.25	14.3
44.5	11.7
44.75	14.3
45	13
45.25	11.7
45.5	11.7
45.75	9.1
46	7.8
46.25	7.8
46.5	6.5
46.75	7.8
47	9.1
47.25	9.1
47.5	9.1
47.75	10.4
48	10.4
48.25	9.1
48.5	9.1
48.75	9.1
49	11.7
49.25	11.7
49.5	10.4
49.75	10.4
50	10.4
50.25	14.3
50.5	16.9
50.75	14.3
51	11.7
51.25	13
51.5	14.3
51.75	14.3
52	14.3
52.25	11.7
52.5	11.7
52.75	10.4
53	10.4
53.25	9.1
53.5	7.8
53.75	9.1
54	6.5
54.25	6.5
54.5	5.2
54.75	3.9
55	2.6
55.25	6.5
55.5	6.5
55.75	6.5
56	6.5
56.25	5.2
56.5	5.2
56.75	9.1
57	11.7
57.25	13
57.5	13
57.75	13
58	13
58.25	13
58.5	11.7
58.75	7.8
59	9.1
59.25	10.4
59.5	11.7
59.75	11.7
60	10.4
nan	nan
0	0
0.25	0
0.5	0
0.75	2.6
1	1.3
1.25	1.3
1.5	1.3
1.75	2.6
2	2.6
2.25	1.3
2.5	3.9
2.75	6.5
3	3.9
3.25	3.9
3.5	2.6
3.75	1.3
4	1.3
4.25	5.2
4.5	6.5
4.75	5.2
5	3.9
5.25	5.2
5.5	5.2
5.75	5.2
6	7.8
6.25	7.8
6.5	7.8
6.75	9.1
7	11.7
7.25	14.3
7.5	11.7
7.75	10.4
8	11.7
8.25	11.7
8.5	13
8.75	13
9	11.7
9.25	10.4
9.5	11.7
9.75	13
10	15.6
10.25	16.9
10.5	18.2
10.75	15.6
11	16.9
11.25	18.2
11.5	15.6
11.75	13
12	15.6
12.25	16.9
12.5	16.9
12.75	14.3
13	13
13.25	18.2
13.5	22.1
13.75	20.8
14	22.1
14.25	24.7
14.5	24.7
14.75	23.4
15	19.5
15.25	18.2
15.5	15.6
15.75	16.9
16	15.6
16.25	20.8
16.5	16.9
16.75	15.6
17	18.2
17.25	16.9
17.5	16.9
17.75	18.2
18	22.1
18.25	20.8
18.5	20.8
18.75	18.2
19	16.9
19.25	15.6
19.5	13
19.75	13
20	11.7
20.25	11.7
20.5	13
20.75	7.8
21	9.1
21.25	10.4
21.5	10.4
21.75	11.7
22	9.1
22.25	9.1
22.5	11.7
22.75	13
23	14.3
23.25	14.3
23.5	16.9
23.75	20.8
24	15.6
24.25	13
24.5	13
24.75	14.3
25	14.3
25.25	11.7
25.5	11.7
25.75	10.4
26	11.7
26.25	9.1
26.5	7.8
26.75	10.4
27	10.4
27.25	18.2
27.5	13
27.75	16.9
28	15.6
28.25	13
28.5	11.7
28.75	11.7
29	11.7
29.25	13
29.5	11.7
29.75	13
30	11.7
30.25	13
30.5	13
30.75	13
31	14.3
31.25	13
31.5	13
31.75	11.7
32	11.7
32.25	13
32.5	11.7
32.75	10.4
33	7.8
33.25	9.1
33.5	11.7
33.75	10.4
34	9.1
34.25	9.1
34.5	7.8
34.75	9.1
35	9.1
35.25	7.8
35.5	9.1
35.75	6.5
36	6.5
36.25	6.5
36.5	5.2
36.75	5.2
37	5.2
37.25	5.2
37.5	6.5
37.75	6.5
38	5.2
38.25	5.2
38.5	5.2
38.75	2.6
39	5.2
39.25	5.2
39.5	1.3
39.75	2.6
40	3.9
40.25	3.9
40.5	3.9
40.75	3.9
41	3.9
41.25	2.6
41.5	2.6
41.75	6.5
42	6.5
42.25	6.5
42.5	5.2
42.75	5.2
43	6.5
43.25	5.2
43.5	5.2
43.75	5.2
44	3.9
44.25	5.2
44.5	6.5
44.75	3.9
45	2.6
45.25	2.6
45.5	2.6
45.75	2.6
46	3.9
46.25	6.5
46.5	6.5
46.75	6.5
47	6.5
47.25	6.5
47.5	7.8
47.75	7.8
48	7.8
48.25	6.5
48.5	6.5
48.75	5.2
49	6.5
49.25	6.5
49.5	6.5
49.75	7.8
50	7.8
50.25	10.4
50.5	11.7
50.75	10.4
51	9.1
51.25	11.7
51.5	11.7
51.75	10.4
52	11.7
52.25	11.7
52.5	9.1
52.75	7.8
53	7.8
53.25	7.8
53.5	6.5
53.75	7.8
54	5.2
54.25	5.2
54.5	5.2
54.75	3.9
55	3.9
55.25	2.6
55.5	2.6
55.75	2.6
56	3.9
56.25	5.2
56.5	6.5
56.75	9.1
57	7.8
57.25	9.1
57.5	9.1
57.75	7.8
58	7.8
58.25	7.8
58.5	6.5
58.75	7.8
59	9.1
59.25	15.6
59.5	15.6
59.75	14.3
60	14.3
nan	nan
0	0
0.25	1.3
0.5	1.3
0.75	1.3
1	1.3
1.25	0
1.5	0
1.75	1.3
2	1.3
2.25	2.6
2.5	1.3
2.75	1.3
3	0
3.25	1.3
3.5	1.3
3.75	1.3
4	2.6
4.25	3.9
4.5	3.9
4.75	5.2
5	5.2
5.25	5.2
5.5	7.8
5.75	6.5
6	6.5
6.25	6.5
6.5	5.2
6.75	6.5
7	6.5
7.25	7.8
7.5	7.8
7.75	6.5
8	6.5
8.25	5.2
8.5	2.6
8.75	3.9
9	3.9
9.25	3.9
9.5	3.9
9.75	3.9
10	3.9
10.25	3.9
10.5	2.6
10.75	3.9
11	3.9
11.25	3.9
11.5	2.6
11.75	6.5
12	6.5
12.25	7.8
12.5	6.5
12.75	6.5
13	7.8
13.25	5.2
13.5	7.8
13.75	9.1
14	7.8
14.25	7.8
14.5	7.8
14.75	6.5
15	9.1
15.25	9.1
15.5	9.1
15.75	13
16	11.7
16.25	13
16.5	10.4
16.75	11.7
17	11.7
17.25	9.1
17.5	9.1
17.75	7.8
18	9.1
18.25	9.1
18.5	11.7
18.75	7.8
19	9.1
19.25	9.1
19.5	9.1
19.75	9.1
20	10.4
20.25	9.1
20.5	7.8
20.75	11.7
21	10.4
21.25	13
21.5	14.3
21.75	18.2
22	18.2
22.25	13
22.5	16.9
22.75	16.9
23	14.3
23.25	15.6
23.5	16.9
23.75	19.5
24	19.5
24.25	19.5
24.5	18.2
24.75	18.2
25	20.8
25.25	20.8
25.5	19.5
25.75	19.5
26	15.6
26.25	14.3
26.5	14.3
26.75	16.9
27	18.2
27.25	19.5
27.5	20.8
27.75	22.1
28	22.1
28.25	15.6
28.5	18.2
28.75	13
29	16.9
29.25	18.2
29.5	18.2
29.75	16.9
30	18.2
30.25	18.2
30.5	14.3
30.75	13
31	13
31.25	13
31.5	10.4
31.75	11.7
32	14.3
32.25	13
32.5	10.4
32.75	11.7
33	11.7
33.25	10.4
33.5	10.4
33.75	9.1
34	9.1
34.25	9.1
34.5	10.4
34.75	10.4
35	7.8
35.25	5.2
35.5	5.2
35.75	2.6
36	3.9
36.25	3.9
36.5	3.9
36.75	5.2
37	5.2
37.25	5.2
37.5	3.9
37.75	3.9
38	3.9
38.25	3.9
38.5	2.6
38.75	2.6
39	2.6
39.25	2.6
39.5	5.2
39.75	6.5
40	3.9
40.25	3.9
40.5	5.2
40.75	5.2
41	5.2
41.25	3.9
41.5	5.2
41.75	5.2
42	7.8
42.25	5.2
42.5	5.2
42.75	3.9
43	5.2
43.25	5.2
43.5	6.5
43.75	5.2
44	5.2
44.25	6.5
44.5	5.2
44.75	5.2
45	5.2
45.25	5.2
45.5	6.5
45.75	6.5
46	5.2
46.25	6.5
46.5	6.5
46.75	6.5
47	7.8
47.25	7.8
47.5	7.8
47.75	6.5
48	5.2
48.25	5.2
48.5	5.2
48.75	5.2
49	5.2
49.25	5.2
49.5	7.8
49.75	9.1
50	9.1
50.25	9.1
50.5	10.4
50.75	10.4
51	10.4
51.25	9.1
51.5	13
51.75	14.3
52	7.8
52.25	10.4
52.5	9.1
52.75	7.8
53	7.8
53.25	13
53.5	11.7
53.75	9.1
54	9.1
54.25	9.1
54.5	10.4
54.75	9.1
55	10.4
55.25	7.8
55.5	11.7
55.75	11.7
56	13
56.25	16.9
56.5	14.3
56.75	13
57	11.7
57.25	9.1
57.5	9.1
57.75	7.8
58	7.8
58.25	6.5
58.5	6.5
58.75	6.5
59	6.5
59.25	7.8
59.5	6.5
59.75	6.5
60	9.1
nan	nan
0	0
0.25	1.3
0.5	5.2
0.75	6.5
1	6.5
1.25	3.9
1.5	3.9
1.75	3.9
2	3.9
2.25	2.6
2.5	2.6
2.75	3.9
3	2.6
3.25	3.9
3.5	2.6
3.75	3.9
4	2.6
4.25	2.6
4.5	2.6
4.75	2.6
5	2.6
5.25	2.6
5.5	3.9
5.75	3.9
6	6.5
6.25	3.9
6.5	3.9
6.75	6.5
7	6.5
7.25	7.8
7.5	3.9
7.75	3.9
8	3.9
8.25	5.2
8.5	6.5
8.75	6.5
9	7.8
9.25	9.1
9.5	7.8
9.75	7.8
10	7.8
10.25	7.8
10.5	7.8
10.75	7.8
11	7.8
11.25	6.5
11.5	6.5
11.75	6.5
12	6.5
12.25	5.2
12.5	5.2
12.75	6.5
13	5.2
13.25	2.6
13.5	5.2
13.75	5.2
14	5.2
14.25	7.8
14.5	7.8
14.75	6.5
15	6.5
15.25	9.1
15.5	10.4
15.75	15.6
16	15.6
16.25	15.6
16.5	19.5
16.75	18.2
17	19.5
17.25	18.2
17.5	15.6
17.75	16.9
18	14.3
18.25	14.3
18.5	11.7
18.75	11.7
19	13
19.25	11.7
19.5	10.4
19.75	11.7
20	10.4
20.25	10.4
20.5	9.1
20.75	9.1
21	10.4
21.25	16.9
21.5	16.9
21.75	15.6
22	13
22.25	14.3
22.5	15.6
22.75	14.3
23	11.7
23.25	11.7
23.5	14.3
23.75	14.3
24	13
24.25	11.7
24.5	13
24.75	14.3
25	16.9
25.25	20.8
25.5	19.5
25.75	16.9
26	18.2
26.25	14.3
26.5	13
26.75	10.4
27	10.4
27.25	10.4
27.5	9.1
27.75	11.7
28	13
28.25	11.7
28.5	11.7
28.75	14.3
29	13
29.25	10.4
29.5	13
29.75	14.3
30	18.2
30.25	14.3
30.5	13
30.75	10.4
31	9.1
31.25	9.1
31.5	9.1
31.75	7.8
32	6.5
32.25	7.8
32.5	6.5
32.75	9.1
33	9.1
33.25	6.5
33.5	9.1
33.75	7.8
34	7.8
34.25	6.5
34.5	7.8
34.75	6.5
35	7.8
35.25	6.5
35.5	6.5
35.75	6.5
36	6.5
36.25	5.2
36.5	5.2
36.75	6.5
37	6.5
37.25	7.8
37.5	7.8
37.75	7.8
38	7.8
38.25	7.8
38.5	6.5
38.75	5.2
39	5.2
39.25	5.2
39.5	5.2
39.75	6.5
40	6.5
40.25	7.8
40.5	6.5
40.75	7.8
41	6.5
41.25	6.5
41.5	5.2
41.75	5.2
42	5.2
42.25	7.8
42.5	6.5
42.75	5.2
43	3.9
43.25	3.9
43.5	6.5
43.75	6.5
44	6.5
44.25	7.8
44.5	7.8
44.75	9.1
45	10.4
45.25	11.7
45.5	7.8
45.75	7.8
46	7.8
46.25	7.8
46.5	9.1
46.75	10.4
47	10.4
47.25	10.4
47.5	10.4
47.75	10.4
48	13
48.25	13
48.5	11.7
48.75	11.7
49	13
49.25	11.7
49.5	13
49.75	11.7
50	14.3
50.25	10.4
50.5	10.4
50.75	10.4
51	10.4
51.25	11.7
51.5	10.4
51.75	9.1
52	7.8
52.25	6.5
52.5	5.2
52.75	5.2
53	5.2
53.25	3.9
53.5	6.5
53.75	7.8
54	9.1
54.25	13
54.5	14.3
54.75	14.3
55	14.3
55.25	15.6
55.5	10.4
55.75	13
56	11.7
56.25	11.7
56.5	10.4
56.75	6.5
57	6.5
57.25	5.2
57.5	6.5
57.75	7.8
58	10.4
58.25	11.7
58.5	9.1
58.75	9.1
59	9.1
59.25	10.4
59.5	7.8
59.75	10.4
60	10.4
nan	nan
0	0
0.25	0
0.5	0
0.75	0
1	1.3
1.25	1.3
1.5	3.9
1.75	5.2
2	5.2
2.25	5.2
2.5	3.9
2.75	3.9
3	6.5
3.25	9.1
3.5	9.1
3.75	7.8
4	7.8
4.25	7.8
4.5	7.8
4.75	7.8
5	6.5
5.25	6.5
5.5	6.5
5.75	7.8
6	7.8
6.25	7.8
6.5	10.4
6.75	11.7
7	13
7.25	15.6
7.5	15.6
7.75	15.6
8	16.9
8.25	15.6
8.5	18.2
8.75	15.6
9	10.4
9.25	10.4
9.5	14.3
9.75	14.3
10	15.6
10.25	18.2
10.5	15.6
10.75	16.9
11	18.2
11.25	19.5
11.5	18.2
11.75	18.2
12	18.2
12.25	20.8
12.5	20.8
12.75	18.2
13	16.9
13.25	18.2
13.5	15.6
13.75	13
14	14.3
14.25	15.6
14.5	15.6
14.75	16.9
15	20.8
15.25	20.8
15.5	20.8
15.75	19.5
16	18.2
16.25	18.2
16.5	16.9
16.75	15.6
17	15.6
17.25	15.6
17.5	14.3
17.75	13
18	14.3
18.25	13
18.5	10.4
18.75	13
19	13
19.25	13
19.5	16.9
19.75	16.9
20	16.9
20.25	16.9
20.5	15.6
20.75	15.6
21	13
21.25	13
21.5	15.6
21.75	18.2
22	14.3
22.25	13
22.5	14.3
22.75	14.3
23	11.7
23.25	11.7
23.5	10.4
23.75	9.1
24	9.1
24.25	9.1
24.5	7.8
24.75	7.8
25	6.5
25.25	6.5
25.5	6.5
25.75	6.5
26	7.8
26.25	10.4
26.5	10.4
26.75	9.1
27	9.1
27.25	9.1
27.5	9.1
27.75	10.4
28	9.1
28.25	7.8
28.5	10.4
28.75	9.1
29	7.8
29.25	9.1
29.5	13
29.75	11.7
30	11.7
30.25	10.4
30.5	10.4
30.75	5.2
31	5.2
31.25	6.5
31.5	7.8
31.75	10.4
32	10.4
32.25	10.4
32.5	7.8
32.75	6.5
33	6.5
33.25	5.2
33.5	5.2
33.75	6.5
34	7.8
34.25	7.8
34.5	9.1
34.75	9.1
35	9.1
35.25	9.1
35.5	6.5
35.75	3.9
36	2.6
36.25	2.6
36.5	2.6
36.75	3.9
37	5.2
37.25	3.9
37.5	2.6
37.75	2.6
38	2.6
38.25	5.2
38.5	5.2
38.75	5.2
39	6.5
39.25	6.5
39.5	6.5
39.75	7.8
40	10.4
40.25	9.1
40.5	9.1
40.75	10.4
41	13
41.25	14.3
41.5	15.6
41.75	14.3
42	15.6
42.25	15.6
42.5	15.6
42.75	14.3
43	14.3
43.25	14.3
43.5	14.3
43.75	11.7
44	13
44.25	10.4
44.5	10.4
44.75	10.4
45	7.8
45.25	9.1
45.5	7.8
45.75	10.4
46	10.4
46.25	10.4
46.5	9.1
46.75	9.1
47	18.2
47.25	16.9
47.5	15.6
47.75	15.6
48	14.3
48.25	13
48.5	10.4
48.75	13
49	16.9
49.25	13
49.5	13
49.75	11.7
50	14.3
50.25	13
50.5	15.6
50.75	9.1
51	7.8
51.25	7.8
51.5	9.1
51.75	7.8
52	7.8
52.25	6.5
52.5	9.1
52.75	9.1
53	6.5
53.25	10.4
53.5	11.7
53.75	10.4
54	9.1
54.25	7.8
54.5	9.1
54.75	6.5
55	6.5
55.25	5.2
55.5	5.2
55.75	7.8
56	7.8
56.25	7.8
56.5	9.1
56.75	7.8
57	9.1
57.25	9.1
57.5	9.1
57.75	9.1
58	10.4
58.25	11.7
58.5	11.7
58.75	11.7
59	9.1
59.25	13
59.5	9.1
59.75	9.1
60	9.1
nan	nan
0	0
0.25	0
0.5	0
0.75	0
1	0
1.25	0
1.5	0
1.75	0
2	1.3
2.25	1.3
2.5	1.3
2.75	1.3
3	1.3
3.25	1.3
3.5	3.9
3.75	2.6
4	1.3
4.25	1.3
4.5	1.3
4.75	2.6
5	2.6
5.25	2.6
5.5	5.2
5.75	5.2
6	7.8
6.25	5.2
6.5	3.9
6.75	2.6
7	5.2
7.25	3.9
7.5	5.2
7.75	2.6
8	1.3
8.25	3.9
8.5	5.2
8.75	5.2
9	3.9
9.25	3.9
9.5	5.2
9.75	1.3
10	2.6
10.25	3.9
10.5	1.3
10.75	2.6
11	3.9
11.25	3.9
11.5	3.9
11.75	3.9
12	3.9
12.25	2.6
12.5	5.2
12.75	6.5
13	6.5
13.25	3.9
13.5	6.5
13.75	5.2
14	3.9
14.25	3.9
14.5	3.9
14.75	6.5
15	5.2
15.25	10.4
15.5	9.1
15.75	11.7
16	11.7
16.25	10.4
16.5	11.7
16.75	13
17	11.7
17.25	9.1
17.5	9.1
17.75	10.4
18	10.4
18.25	11.7
18.5	10.4
18.75	9.1
19	6.5
19.25	9.1
19.5	9.1
19.75	11.7
20	13
20.25	13
20.5	9.1
20.75	6.5
21	7.8
21.25	6.5
21.5	6.5
21.75	5.2
22	5.2
22.25	7.8
22.5	6.5
22.75	9.1
23	9.1
23.25	10.4
23.5	9.1
23.75	11.7
24	14.3
24.25	14.3
24.5	14.3
24.75	13
25	15.6
25.25	16.9
25.5	19.5
25.75	18.2
26	18.2
26.25	15.6
26.5	18.2
26.75	18.2
27	19.5
27.25	16.9
27.5	16.9
27.75	16.9
28	15.6
28.25	15.6
28.5	16.9
28.75	14.3
29	16.9
29.25	16.9
29.5	16.9
29.75	15.6
30	13
30.25	11.7
30.5	10.4
30.75	13
31	10.4
31.25	13
31.5	15.6
31.75	14.3
32	13
32.25	11.7
32.5	9.1
32.75	10.4
33	9.1
33.25	6.5
33.5	5.2
33.75	2.6
34	3.9
34.25	5.2
34.5	6.5
34.75	6.5
35	6.5
35.25	9.1
35.5	9.1
35.75	10.4
36	11.7
36.25	7.8
36.5	5.2
36.75	3.9
37	3.9
37.25	2.6
37.5	2.6
37.75	2.6
38	3.9
38.25	3.9
38.5	3.9
38.75	2.6
39	3.9
39.25	10.4
39.5	10.4
39.75	10.4
40	6.5
40.25	10.4
40.5	11.7
40.75	11.7
41	7.8
41.25	7.8
41.5	7.8
41.75	7.8
42	7.8
42.25	7.8
42.5	6.5
42.75	5.2
43	5.2
43.25	10.4
43.5	10.4
43.75	9.1
44	10.4
44.25	9.1
44.5	3.9
44.75	5.2
45	9.1
45.25	10.4
45.5	13
45.75	13
46	13
46.25	13
46.5	13
46.75	16.9
47	16.9
47.25	16.9
47.5	18.2
47.75	22.1
48	18.2
48.25	19.5
48.5	19.5
48.75	18.2
49	18.2
49.25	18.2
49.5	15.6
49.75	13
50	9.1
50.25	7.8
50.5	7.8
50.75	5.2
51	3.9
51.25	5.2
51.5	5.2
51.75	5.2
52	6.5
52.25	5.2
52.5	5.2
52.75	5.2
53	3.9
53.25	2.6
53.5	2.6
53.75	1.3
54	1.3
54.25	1.3
54.5	0
54.75	1.3
55	1.3
55.25	1.3
55.5	0
55.75	0
56	1.3
56.25	1.3
56.5	1.3
56.75	0
57	0
57.25	0
57.5	0
57.75	0
58	2.6
58.25	3.9
58.5	3.9
58.75	1.3
59	1.3
59.25	1.3
59.5	1.3
59.75	1.3
60	1.3
nan	nan
0	0
0.25	0
0.5	0
0.75	0
1	1.3
1.25	1.3
1.5	1.3
1.75	1.3
2	1.3
2.25	1.3
2.5	1.3
2.75	3.9
3	3.9
3.25	3.9
3.5	3.9
3.75	2.6
4	1.3
4.25	1.3
4.5	0
4.75	1.3
5	1.3
5.25	5.2
5.5	3.9
5.75	2.6
6	3.9
6.25	3.9
6.5	3.9
6.75	3.9
7	2.6
7.25	3.9
7.5	6.5
7.75	6.5
8	6.5
8.25	9.1
8.5	9.1
8.75	9.1
9	9.1
9.25	9.1
9.5	7.8
9.75	7.8
10	10.4
10.25	7.8
10.5	6.5
10.75	6.5
11	2.6
11.25	3.9
11.5	7.8
11.75	6.5
12	7.8
12.25	7.8
12.5	7.8
12.75	5.2
13	7.8
13.25	3.9
13.5	3.9
13.75	2.6
14	5.2
14.25	2.6
14.5	3.9
14.75	3.9
15	2.6
15.25	2.6
15.5	5.2
15.75	6.5
16	6.5
16.25	7.8
16.5	9.1
16.75	9.1
17	13
17.25	15.6
17.5	15.6
17.75	16.9
18	16.9
18.25	18.2
18.5	18.2
18.75	19.5
19	20.8
19.25	23.4
19.5	22.1
19.75	20.8
20	22.1
20.25	22.1
20.5	24.7
20.75	20.8
21	16.9
21.25	15.6
21.5	11.7
21.75	14.3
22	11.7
22.25	10.4
22.5	7.8
22.75	9.1
23	9.1
23.25	9.1
23.5	10.4
23.75	9.1
24	7.8
24.25	7.8
24.5	7.8
24.75	6.5
25	7.8
25.25	9.1
25.5	9.1
25.75	10.4
26	13
26.25	15.6
26.5	15.6
26.75	15.6
27	16.9
27.25	18.2
27.5	16.9
27.75	16.9
28	19.5
28.25	16.9
28.5	16.9
28.75	19.5
29	19.5
29.25	19.5
29.5	16.9
29.75	15.6
30	15.6
30.25	15.6
30.5	14.3
30.75	11.7
31	10.4
31.25	11.7
31.5	7.8
31.75	10.4
32	7.8
32.25	10.4
32.5	11.7
32.75	10.4
33	13
33.25	13
33.5	13
33.75	11.7
34	14.3
34.25	14.3
34.5	13
34.75	11.7
35	11.7
35.25	9.1
35.5	9.1
35.75	7.8
36	10.4
36.25	7.8
36.5	6.5
36.75	5.2
37	6.5
37.25	9.1
37.5	7.8
37.75	7.8
38	6.5
38.25	7.8
38.5	9.1
38.75	9.1
39	9.1
39.25	9.1
39.5	10.4
39.75	9.1
40	9.1
40.25	9.1
40.5	9.1
40.75	7.8
41	7.8
41.25	13
41.5	10.4
41.75	10.4
42	10.4
42.25	10.4
42.5	10.4
42.75	10.4
43	11.7
43.25	16.9
43.5	15.6
43.75	13
44	11.7
44.25	10.4
44.5	11.7
44.75	10.4
45	11.7
45.25	10.4
45.5	9.1
45.75	6.5
46	5.2
46.25	6.5
46.5	6.5
46.75	3.9
47	3.9
47.25	5.2
47.5	6.5
47.75	6.5
48	6.5
48.25	9.1
48.5	11.7
48.75	14.3
49	13
49.25	14.3
49.5	15.6
49.75	11.7
50	7.8
50.25	9.1
50.5	9.1
50.75	9.1
51	6.5
51.25	6.5
51.5	6.5
51.75	7.8
52	9.1
52.25	10.4
52.5	9.1
52.75	10.4
53	10.4
53.25	10.4
53.5	13
53.75	11.7
54	10.4
54.25	7.8
54.5	7.8
54.75	7.8
55	5.2
55.25	5.2
55.5	3.9
55.75	2.6
56	2.6
56.25	1.3
56.5	1.3
56.75	1.3
57	1.3
57.25	1.3
57.5	1.3
57.75	1.3
58	0
58.25	0
58.5	1.3
58.75	1.3
59	3.9
59.25	2.6
59.5	5.2
59.75	9.1
60	10.4
nan	nan
0	0
0.25	0
0.5	0
0.75	0
1	1.3
1.25	2.6
1.5	2.6
1.75	2.6
2	2.6
2.25	2.6
2.5	2.6
2.75	3.9
3	3.9
3.25	5.2
3.5	3.9
3.75	3.9
4	3.9
4.25	5.2
4.5	3.9
4.75	3.9
5	5.2
5.25	6.5
5.5	5.2
5.75	3.9
6	5.2
6.25	3.9
6.5	5.2
6.75	6.5
7	7.8
7.25	7.8
7.5	9.1
7.75	9.1
8	10.4
8.25	9.1
8.5	10.4
8.75	10.4
9	10.4
9.25	13
9.5	11.7
9.75	7.8
10	7.8
10.25	7.8
10.5	10.4
10.75	10.4
11	11.7
11.25	10.4
11.5	11.7
11.75	14.3
12	15.6
12.25	18.2
12.5	15.6
12.75	14.3
13	14.3
13.25	13
13.5	14.3
13.75	15.6
14	16.9
14.25	18.2
14.5	15.6
14.75	19.5
15	20.8
15.25	22.1
15.5	19.5
15.75	20.8
16	22.1
16.25	23.4
16.5	22.1
16.75	22.1
17	18.2
17.25	20.8
17.5	23.4
17.75	20.8
18	26
18.25	27.3
18.5	28.6
18.75	26
19	23.4
19.25	27.3
19.5	23.4
19.75	23.4
20	20.8
20.25	18.2
20.5	15.6
20.75	14.3
21	13
21.25	14.3
21.5	13
21.75	10.4
22	13
22.25	14.3
22.5	13
22.75	11.7
23	10.4
23.25	11.7
23.5	11.7
23.75	13
24	14.3
24.25	15.6
24.5	11.7
24.75	11.7
25	11.7
25.25	11.7
25.5	11.7
25.75	11.7
26	9.1
26.25	7.8
26.5	10.4
26.75	11.7
27	9.1
27.25	9.1
27.5	9.1
27.75	9.1
28	9.1
28.25	10.4
28.5	10.4
28.75	9.1
29	6.5
29.25	5.2
29.5	5.2
29.75	7.8
30	7.8
30.25	11.7
30.5	10.4
30.75	9.1
31	9.1
31.25	9.1
31.5	9.1
31.75	9.1
32	10.4
32.25	10.4
32.5	9.1
32.75	11.7
33	7.8
33.25	9.1
33.5	14.3
33.75	14.3
34	13
34.25	11.7
34.5	14.3
34.75	14.3
35	14.3
35.25	14.3
35.5	13
35.75	11.7
36	13
36.25	15.6
36.5	16.9
36.75	15.6
37	15.6
37.25	14.3
37.5	14.3
37.75	15.6
38	14.3
38.25	14.3
38.5	13
38.75	13
39	13
39.25	13
39.5	9.1
39.75	11.7
40	9.1
40.25	10.4
40.5	10.4
40.75	10.4
41	10.4
41.25	9.1
41.5	11.7
41.75	10.4
42	9.1
42.25	11.7
42.5	11.7
42.75	13
43	10.4
43.25	10.4
43.5	11.7
43.75	15.6
44	16.9
44.25	15.6
44.5	16.9
44.75	15.6
45	14.3
45.25	13
45.5	11.7
45.75	10.4
46	11.7
46.25	11.7
46.5	7.8
46.75	7.8
47	7.8
47.25	6.5
47.5	6.5
47.75	6.5
48	6.5
48.25	5.2
48.5	5.2
48.75	5.2
49	6.5
49.25	5.2
49.5	3.9
49.75	6.5
50	7.8
50.25	7.8
50.5	7.8
50.75	7.8
51	10.4
51.25	13
51.5	11.7
51.75	10.4
52	9.1
52.25	10.4
52.5	10.4
52.75	10.4
53	13
53.25	13
53.5	14.3
53.75	11.7
54	11.7
54.25	9.1
54.5	9.1
54.75	6.5
55	2.6
55.25	5.2
55.5	5.2
55.75	5.2
56	6.5
56.25	6.5
56.5	3.9
56.75	3.9
57	3.9
57.25	3.9
57.5	3.9
57.75	3.9
58	3.9
58.25	3.9
58.5	3.9
58.75	3.9
59	3.9
59.25	2.6
59.5	1.3
59.75	2.6
60	1.3
nan	nan
0	0
0.25	0
0.5	1.3
0.75	1.3
1	1.3
1.25	1.3
1.5	1.3
1.75	2.6
2	2.6
2.25	2.6
2.5	2.6
2.75	2.6
3	2.6
3.25	1.3
3.5	2.6
3.75	2.6
4	3.9
4.25	5.2
4.5	5.2
4.75	6.5
5	7.8
5.25	9.1
5.5	7.8
5.75	7.8
6	7.8
6.25	7.8
6.5	7.8
6.75	6.5
7	6.5
7.25	6.5
7.5	7.8
7.75	7.8
8	9.1
8.25	9.1
8.5	5.2
8.75	7.8
9	7.8
9.25	9.1
9.5	10.4
9.75	5.2
10	6.5
10.25	7.8
10.5	7.8
10.75	9.1
11	7.8
11.25	7.8
11.5	5.2
11.75	6.5
12	7.8
12.25	5.2
12.5	9.1
12.75	11.7
13	7.8
13.25	6.5
13.5	5.2
13.75	3.9
14	3.9
14.25	2.6
14.5	2.6
14.75	2.6
15	3.9
15.25	6.5
15.5	6.5
[truncated: 51,252 more rows]
