# Supplementary material for: From deterministic to fuzzy decision-making in artificial cells
Source: Nat Commun. 2020 Nov 6;11:5648. doi: 10.1038/s41467-020-19395-4 (PMC7648101; doi:10.1038/s41467-020-19395-4)
Supplement: Supplementary file 4 — Source Data [file 41467_2020_19395_MOESM4_ESM.zip › source-data/stochastic-simulations/out/kon/dp-kon13.txt]

# Time	(TL).ParticleFlux
0	0
0.25	0
0.5	0
0.75	0
1	0
1.25	1.3
1.5	1.3
1.75	1.3
2	1.3
2.25	2.6
2.5	1.3
2.75	2.6
3	5.2
3.25	5.2
3.5	6.5
3.75	6.5
4	3.9
4.25	3.9
4.5	3.9
4.75	3.9
5	2.6
5.25	2.6
5.5	2.6
5.75	2.6
6	2.6
6.25	2.6
6.5	5.2
6.75	5.2
7	6.5
7.25	3.9
7.5	2.6
7.75	3.9
8	5.2
8.25	5.2
8.5	6.5
8.75	6.5
9	3.9
9.25	2.6
9.5	2.6
9.75	2.6
10	3.9
10.25	3.9
10.5	5.2
10.75	7.8
11	9.1
11.25	9.1
11.5	10.4
11.75	9.1
12	11.7
12.25	9.1
12.5	9.1
12.75	9.1
13	9.1
13.25	10.4
13.5	13
13.75	14.3
14	13
14.25	13
14.5	16.9
14.75	16.9
15	15.6
15.25	15.6
15.5	10.4
15.75	7.8
16	7.8
16.25	9.1
16.5	9.1
16.75	7.8
17	7.8
17.25	11.7
17.5	13
17.75	13
18	13
18.25	10.4
18.5	13
18.75	10.4
19	10.4
19.25	7.8
19.5	7.8
19.75	6.5
20	7.8
20.25	7.8
20.5	7.8
20.75	6.5
21	6.5
21.25	5.2
21.5	3.9
21.75	3.9
22	2.6
22.25	2.6
22.5	2.6
22.75	3.9
23	5.2
23.25	5.2
23.5	3.9
23.75	3.9
24	3.9
24.25	3.9
24.5	5.2
24.75	5.2
25	6.5
25.25	5.2
25.5	5.2
25.75	5.2
26	3.9
26.25	3.9
26.5	2.6
26.75	2.6
27	2.6
27.25	3.9
27.5	3.9
27.75	2.6
28	2.6
28.25	2.6
28.5	2.6
28.75	1.3
29	1.3
29.25	0
29.5	0
29.75	0
30	1.3
30.25	1.3
30.5	1.3
30.75	1.3
31	1.3
31.25	1.3
31.5	2.6
31.75	2.6
32	1.3
32.25	1.3
32.5	1.3
32.75	1.3
33	2.6
33.25	3.9
33.5	2.6
33.75	2.6
34	6.5
34.25	5.2
34.5	3.9
34.75	3.9
35	3.9
35.25	2.6
35.5	2.6
35.75	2.6
36	2.6
36.25	2.6
36.5	2.6
36.75	2.6
37	1.3
37.25	1.3
37.5	1.3
37.75	0
38	0
38.25	0
38.5	1.3
38.75	1.3
39	1.3
39.25	0
39.5	0
39.75	0
40	0
40.25	0
40.5	0
40.75	0
41	0
41.25	0
41.5	0
41.75	0
42	0
42.25	0
42.5	0
42.75	0
43	1.3
43.25	1.3
43.5	1.3
43.75	1.3
44	2.6
44.25	2.6
44.5	2.6
44.75	3.9
45	3.9
45.25	2.6
45.5	2.6
45.75	2.6
46	1.3
46.25	2.6
46.5	1.3
46.75	1.3
47	1.3
47.25	2.6
47.5	2.6
47.75	2.6
48	3.9
48.25	3.9
48.5	5.2
48.75	2.6
49	1.3
49.25	1.3
49.5	0
49.75	0
50	0
50.25	0
50.5	0
50.75	0
51	0
51.25	0
51.5	0
51.75	0
52	0
52.25	1.3
52.5	1.3
52.75	2.6
53	2.6
53.25	2.6
53.5	2.6
53.75	1.3
54	1.3
54.25	1.3
54.5	1.3
54.75	2.6
55	3.9
55.25	2.6
55.5	2.6
55.75	2.6
56	2.6
56.25	1.3
56.5	1.3
56.75	1.3
57	2.6
57.25	2.6
57.5	2.6
57.75	0
58	0
58.25	0
58.5	0
58.75	0
59	0
59.25	1.3
59.5	2.6
59.75	3.9
60	3.9
nan	nan
0	0
0.25	1.3
0.5	1.3
0.75	0
1	1.3
1.25	0
1.5	2.6
1.75	3.9
2	5.2
2.25	5.2
2.5	5.2
2.75	5.2
3	6.5
3.25	6.5
3.5	5.2
3.75	7.8
4	7.8
4.25	10.4
4.5	13
4.75	14.3
5	11.7
5.25	10.4
5.5	10.4
5.75	13
6	15.6
6.25	14.3
6.5	13
6.75	18.2
7	16.9
7.25	16.9
7.5	18.2
7.75	20.8
8	18.2
8.25	18.2
8.5	16.9
8.75	16.9
9	13
9.25	11.7
9.5	13
9.75	14.3
10	14.3
10.25	16.9
10.5	15.6
10.75	13
11	10.4
11.25	7.8
11.5	9.1
11.75	9.1
12	9.1
12.25	9.1
12.5	7.8
12.75	9.1
13	9.1
13.25	9.1
13.5	10.4
13.75	9.1
14	6.5
14.25	5.2
14.5	5.2
14.75	5.2
15	5.2
15.25	3.9
15.5	3.9
15.75	3.9
16	2.6
16.25	2.6
16.5	2.6
16.75	3.9
17	2.6
17.25	2.6
17.5	1.3
17.75	1.3
18	2.6
18.25	3.9
18.5	3.9
18.75	3.9
19	5.2
19.25	5.2
19.5	3.9
19.75	2.6
20	2.6
20.25	2.6
20.5	1.3
20.75	1.3
21	1.3
21.25	1.3
21.5	1.3
21.75	1.3
22	1.3
22.25	3.9
22.5	5.2
22.75	5.2
23	3.9
23.25	6.5
23.5	6.5
23.75	5.2
24	5.2
24.25	5.2
24.5	6.5
24.75	11.7
25	11.7
25.25	11.7
25.5	11.7
25.75	11.7
26	10.4
26.25	10.4
26.5	10.4
26.75	6.5
27	6.5
27.25	5.2
27.5	5.2
27.75	5.2
28	6.5
28.25	5.2
28.5	3.9
28.75	5.2
29	5.2
29.25	3.9
29.5	3.9
29.75	3.9
30	2.6
30.25	2.6
30.5	3.9
30.75	3.9
31	3.9
31.25	3.9
31.5	3.9
31.75	2.6
32	2.6
32.25	1.3
32.5	1.3
32.75	0
33	0
33.25	0
33.5	1.3
33.75	1.3
34	1.3
34.25	1.3
34.5	1.3
34.75	0
35	0
35.25	0
35.5	1.3
35.75	1.3
36	1.3
36.25	1.3
36.5	1.3
36.75	1.3
37	2.6
37.25	2.6
37.5	2.6
37.75	2.6
38	2.6
38.25	2.6
38.5	2.6
38.75	2.6
39	3.9
39.25	2.6
39.5	2.6
39.75	2.6
40	2.6
40.25	3.9
40.5	2.6
40.75	2.6
41	2.6
41.25	1.3
41.5	1.3
41.75	1.3
42	1.3
42.25	1.3
42.5	5.2
42.75	6.5
43	6.5
43.25	6.5
43.5	5.2
43.75	6.5
44	5.2
44.25	5.2
44.5	5.2
44.75	5.2
45	3.9
45.25	3.9
45.5	3.9
45.75	3.9
46	3.9
46.25	3.9
46.5	2.6
46.75	2.6
47	2.6
47.25	1.3
47.5	3.9
47.75	1.3
48	1.3
48.25	2.6
48.5	2.6
48.75	2.6
49	3.9
49.25	2.6
49.5	2.6
49.75	2.6
50	2.6
50.25	2.6
50.5	3.9
50.75	3.9
51	3.9
51.25	3.9
51.5	2.6
51.75	1.3
52	1.3
52.25	1.3
52.5	1.3
52.75	2.6
53	2.6
53.25	3.9
53.5	2.6
53.75	3.9
54	3.9
54.25	2.6
54.5	3.9
54.75	3.9
55	3.9
55.25	3.9
55.5	3.9
55.75	3.9
56	3.9
56.25	5.2
56.5	5.2
56.75	5.2
57	3.9
57.25	2.6
57.5	2.6
57.75	2.6
58	3.9
58.25	5.2
58.5	5.2
58.75	5.2
59	3.9
59.25	3.9
59.5	3.9
59.75	3.9
60	3.9
nan	nan
0	0
0.25	1.3
0.5	2.6
0.75	3.9
1	3.9
1.25	3.9
1.5	9.1
1.75	9.1
2	7.8
2.25	7.8
2.5	7.8
2.75	7.8
3	7.8
3.25	5.2
3.5	5.2
3.75	6.5
4	7.8
4.25	7.8
4.5	9.1
4.75	9.1
5	11.7
5.25	11.7
5.5	10.4
5.75	11.7
6	13
6.25	14.3
6.5	14.3
6.75	18.2
7	13
7.25	11.7
7.5	14.3
7.75	13
8	11.7
8.25	7.8
8.5	9.1
8.75	13
9	11.7
9.25	13
9.5	11.7
9.75	10.4
10	9.1
10.25	9.1
10.5	10.4
10.75	9.1
11	11.7
11.25	7.8
11.5	10.4
11.75	7.8
12	11.7
12.25	10.4
12.5	13
12.75	13
13	11.7
13.25	10.4
13.5	9.1
13.75	9.1
14	10.4
14.25	9.1
14.5	10.4
14.75	10.4
15	9.1
15.25	9.1
15.5	9.1
15.75	7.8
16	6.5
16.25	7.8
16.5	9.1
16.75	7.8
17	7.8
17.25	6.5
17.5	3.9
17.75	1.3
18	2.6
18.25	1.3
18.5	1.3
18.75	1.3
19	2.6
19.25	2.6
19.5	2.6
19.75	2.6
20	1.3
20.25	3.9
20.5	3.9
20.75	5.2
21	5.2
21.25	5.2
21.5	2.6
21.75	2.6
22	2.6
22.25	3.9
22.5	3.9
22.75	3.9
23	3.9
23.25	3.9
23.5	2.6
23.75	2.6
24	1.3
24.25	1.3
24.5	0
24.75	0
25	2.6
25.25	2.6
25.5	5.2
25.75	2.6
26	2.6
26.25	2.6
26.5	3.9
26.75	5.2
27	3.9
27.25	3.9
27.5	3.9
27.75	3.9
28	3.9
28.25	3.9
28.5	3.9
28.75	3.9
29	5.2
29.25	3.9
29.5	2.6
29.75	3.9
30	2.6
30.25	5.2
30.5	5.2
30.75	5.2
31	3.9
31.25	3.9
31.5	2.6
31.75	3.9
32	3.9
32.25	1.3
32.5	1.3
32.75	1.3
33	1.3
33.25	1.3
33.5	1.3
33.75	1.3
34	2.6
34.25	2.6
34.5	2.6
34.75	1.3
35	0
35.25	0
35.5	0
35.75	1.3
36	1.3
36.25	0
36.5	0
36.75	0
37	0
37.25	0
37.5	1.3
37.75	1.3
38	1.3
38.25	1.3
38.5	1.3
38.75	1.3
39	1.3
39.25	1.3
39.5	1.3
39.75	2.6
40	2.6
40.25	2.6
40.5	3.9
40.75	3.9
41	3.9
41.25	3.9
41.5	6.5
41.75	6.5
42	3.9
42.25	2.6
42.5	2.6
42.75	1.3
43	1.3
43.25	2.6
43.5	1.3
43.75	1.3
44	1.3
44.25	1.3
44.5	1.3
44.75	1.3
45	1.3
45.25	1.3
45.5	2.6
45.75	2.6
46	2.6
46.25	2.6
46.5	2.6
46.75	2.6
47	5.2
47.25	3.9
47.5	3.9
47.75	3.9
48	3.9
48.25	5.2
48.5	5.2
48.75	5.2
49	5.2
49.25	5.2
49.5	5.2
49.75	5.2
50	5.2
50.25	7.8
50.5	6.5
50.75	3.9
51	3.9
51.25	3.9
51.5	3.9
51.75	1.3
52	1.3
52.25	1.3
52.5	0
52.75	0
53	0
53.25	0
53.5	0
53.75	0
54	1.3
54.25	1.3
54.5	1.3
54.75	1.3
55	2.6
55.25	2.6
55.5	2.6
55.75	2.6
56	2.6
56.25	2.6
56.5	1.3
56.75	1.3
57	2.6
57.25	2.6
57.5	2.6
57.75	2.6
58	3.9
58.25	2.6
58.5	2.6
58.75	2.6
59	2.6
59.25	2.6
59.5	2.6
59.75	1.3
60	1.3
nan	nan
0	0
0.25	0
0.5	1.3
0.75	2.6
1	1.3
1.25	0
1.5	0
1.75	0
2	0
2.25	0
2.5	0
2.75	0
3	0
3.25	0
3.5	0
3.75	0
4	1.3
4.25	1.3
4.5	0
4.75	0
5	0
5.25	0
5.5	0
5.75	0
6	2.6
6.25	2.6
6.5	2.6
6.75	2.6
7	3.9
7.25	3.9
7.5	5.2
7.75	5.2
8	6.5
8.25	6.5
8.5	3.9
8.75	2.6
9	5.2
9.25	3.9
9.5	5.2
9.75	7.8
10	9.1
10.25	7.8
10.5	10.4
10.75	10.4
11	10.4
11.25	13
11.5	16.9
11.75	14.3
12	13
12.25	13
12.5	14.3
12.75	15.6
13	13
13.25	16.9
13.5	18.2
13.75	16.9
14	16.9
14.25	16.9
14.5	16.9
14.75	15.6
15	14.3
15.25	11.7
15.5	9.1
15.75	9.1
16	10.4
16.25	11.7
16.5	10.4
16.75	10.4
17	7.8
17.25	9.1
17.5	9.1
17.75	7.8
18	6.5
18.25	6.5
18.5	7.8
18.75	6.5
19	6.5
19.25	6.5
19.5	6.5
19.75	6.5
20	6.5
20.25	7.8
20.5	9.1
20.75	9.1
21	5.2
21.25	6.5
21.5	7.8
21.75	7.8
22	7.8
22.25	7.8
22.5	6.5
22.75	6.5
23	3.9
23.25	3.9
23.5	3.9
23.75	3.9
24	3.9
24.25	3.9
24.5	3.9
24.75	3.9
25	3.9
25.25	3.9
25.5	3.9
25.75	3.9
26	2.6
26.25	2.6
26.5	2.6
26.75	1.3
27	1.3
27.25	1.3
27.5	0
27.75	1.3
28	1.3
28.25	1.3
28.5	2.6
28.75	2.6
29	2.6
29.25	2.6
29.5	2.6
29.75	1.3
30	1.3
30.25	1.3
30.5	2.6
30.75	3.9
31	2.6
31.25	2.6
31.5	2.6
31.75	2.6
32	1.3
32.25	2.6
32.5	1.3
32.75	1.3
33	1.3
33.25	1.3
33.5	3.9
33.75	2.6
34	1.3
34.25	2.6
34.5	2.6
34.75	5.2
35	5.2
35.25	6.5
35.5	9.1
35.75	7.8
36	7.8
36.25	6.5
36.5	5.2
36.75	5.2
37	3.9
37.25	2.6
37.5	2.6
37.75	2.6
38	2.6
38.25	1.3
38.5	1.3
38.75	2.6
39	2.6
39.25	1.3
39.5	2.6
39.75	1.3
40	1.3
40.25	1.3
40.5	1.3
40.75	1.3
41	2.6
41.25	2.6
41.5	2.6
41.75	2.6
42	2.6
42.25	2.6
42.5	2.6
42.75	2.6
43	2.6
43.25	1.3
43.5	1.3
43.75	1.3
44	1.3
44.25	1.3
44.5	2.6
44.75	2.6
45	1.3
45.25	0
45.5	0
45.75	0
46	1.3
46.25	1.3
46.5	1.3
46.75	2.6
47	5.2
47.25	5.2
47.5	6.5
47.75	7.8
48	7.8
48.25	7.8
48.5	7.8
48.75	9.1
49	10.4
49.25	10.4
49.5	9.1
49.75	10.4
50	9.1
50.25	9.1
50.5	9.1
50.75	6.5
51	6.5
51.25	6.5
51.5	6.5
51.75	6.5
52	6.5
52.25	7.8
52.5	7.8
52.75	6.5
53	5.2
53.25	5.2
53.5	5.2
53.75	6.5
54	6.5
54.25	6.5
54.5	6.5
54.75	6.5
55	6.5
55.25	6.5
55.5	6.5
55.75	6.5
56	5.2
56.25	3.9
56.5	2.6
56.75	2.6
57	1.3
57.25	1.3
57.5	1.3
57.75	1.3
58	1.3
58.25	1.3
58.5	1.3
58.75	1.3
59	1.3
59.25	2.6
59.5	2.6
59.75	2.6
60	1.3
nan	nan
0	0
0.25	2.6
0.5	3.9
0.75	5.2
1	6.5
1.25	5.2
1.5	6.5
1.75	9.1
2	10.4
2.25	9.1
2.5	7.8
2.75	9.1
3	11.7
3.25	9.1
3.5	10.4
3.75	10.4
4	10.4
4.25	10.4
4.5	11.7
4.75	14.3
5	13
5.25	11.7
5.5	13
5.75	15.6
6	16.9
6.25	18.2
6.5	14.3
6.75	13
7	13
7.25	13
7.5	13
7.75	15.6
8	15.6
8.25	13
8.5	7.8
8.75	9.1
9	11.7
9.25	10.4
9.5	7.8
9.75	7.8
10	6.5
10.25	6.5
10.5	5.2
10.75	5.2
11	5.2
11.25	5.2
11.5	3.9
11.75	2.6
12	2.6
12.25	3.9
12.5	3.9
12.75	3.9
13	5.2
13.25	5.2
13.5	5.2
13.75	5.2
14	6.5
14.25	6.5
14.5	6.5
14.75	3.9
15	3.9
15.25	3.9
15.5	3.9
15.75	6.5
16	7.8
16.25	7.8
16.5	7.8
16.75	6.5
17	7.8
17.25	7.8
17.5	6.5
17.75	6.5
18	6.5
18.25	5.2
18.5	5.2
18.75	6.5
19	6.5
19.25	6.5
19.5	6.5
19.75	6.5
20	6.5
20.25	3.9
20.5	1.3
20.75	1.3
21	1.3
21.25	2.6
21.5	2.6
21.75	2.6
22	2.6
22.25	2.6
22.5	2.6
22.75	2.6
23	2.6
23.25	2.6
23.5	2.6
23.75	2.6
24	2.6
24.25	2.6
24.5	2.6
24.75	2.6
25	3.9
25.25	3.9
25.5	2.6
25.75	2.6
26	1.3
26.25	1.3
26.5	2.6
26.75	2.6
27	3.9
27.25	1.3
27.5	1.3
27.75	1.3
28	1.3
28.25	1.3
28.5	1.3
28.75	1.3
29	2.6
29.25	1.3
29.5	1.3
29.75	1.3
30	1.3
30.25	2.6
30.5	3.9
30.75	3.9
31	2.6
31.25	1.3
31.5	2.6
31.75	2.6
32	2.6
32.25	3.9
32.5	3.9
32.75	3.9
33	3.9
33.25	3.9
33.5	3.9
33.75	3.9
34	3.9
34.25	3.9
34.5	3.9
34.75	2.6
35	1.3
35.25	1.3
35.5	1.3
35.75	1.3
36	3.9
36.25	2.6
36.5	2.6
36.75	2.6
37	2.6
37.25	2.6
37.5	2.6
37.75	2.6
38	2.6
38.25	1.3
38.5	1.3
38.75	1.3
39	1.3
39.25	1.3
39.5	2.6
39.75	0
40	0
40.25	0
40.5	0
40.75	2.6
41	5.2
41.25	3.9
41.5	3.9
41.75	2.6
42	2.6
42.25	1.3
42.5	1.3
42.75	1.3
43	1.3
43.25	1.3
43.5	1.3
43.75	1.3
44	2.6
44.25	2.6
44.5	1.3
44.75	1.3
45	0
45.25	1.3
45.5	2.6
45.75	1.3
46	1.3
46.25	1.3
46.5	1.3
46.75	2.6
47	1.3
47.25	1.3
47.5	1.3
47.75	1.3
48	3.9
48.25	3.9
48.5	3.9
48.75	3.9
49	3.9
49.25	3.9
49.5	3.9
49.75	2.6
50	2.6
50.25	1.3
50.5	1.3
50.75	0
51	0
51.25	0
51.5	0
51.75	0
52	1.3
52.25	1.3
52.5	1.3
52.75	2.6
53	2.6
53.25	2.6
53.5	2.6
53.75	2.6
54	2.6
54.25	2.6
54.5	0
54.75	1.3
55	1.3
55.25	1.3
55.5	2.6
55.75	2.6
56	2.6
56.25	2.6
56.5	2.6
56.75	2.6
57	2.6
57.25	2.6
57.5	1.3
57.75	1.3
58	2.6
58.25	3.9
58.5	2.6
58.75	3.9
59	3.9
59.25	3.9
59.5	3.9
59.75	3.9
60	3.9
nan	nan
0	0
0.25	0
0.5	0
0.75	1.3
1	1.3
1.25	2.6
1.5	3.9
1.75	5.2
2	6.5
2.25	5.2
2.5	5.2
2.75	6.5
3	9.1
3.25	9.1
3.5	10.4
3.75	10.4
4	10.4
4.25	9.1
4.5	9.1
4.75	9.1
5	7.8
5.25	9.1
5.5	9.1
5.75	11.7
6	13
6.25	11.7
6.5	11.7
6.75	14.3
7	11.7
7.25	11.7
7.5	11.7
7.75	10.4
8	11.7
8.25	11.7
8.5	10.4
8.75	9.1
9	13
9.25	11.7
9.5	11.7
9.75	11.7
10	13
10.25	14.3
10.5	11.7
10.75	15.6
11	13
11.25	10.4
11.5	10.4
11.75	7.8
12	7.8
12.25	9.1
12.5	10.4
12.75	9.1
13	9.1
13.25	6.5
13.5	5.2
13.75	5.2
14	5.2
14.25	5.2
14.5	5.2
14.75	5.2
15	3.9
15.25	2.6
15.5	1.3
15.75	2.6
16	2.6
16.25	2.6
16.5	3.9
16.75	3.9
17	6.5
17.25	5.2
17.5	1.3
17.75	1.3
18	1.3
18.25	1.3
18.5	0
18.75	0
19	1.3
19.25	0
19.5	0
19.75	0
20	0
20.25	0
20.5	1.3
20.75	1.3
21	1.3
21.25	1.3
21.5	1.3
21.75	3.9
22	6.5
22.25	7.8
22.5	7.8
22.75	6.5
23	5.2
23.25	6.5
23.5	6.5
23.75	6.5
24	6.5
24.25	6.5
24.5	6.5
24.75	5.2
25	5.2
25.25	5.2
25.5	5.2
25.75	3.9
26	3.9
26.25	3.9
26.5	3.9
26.75	5.2
27	2.6
27.25	2.6
27.5	2.6
27.75	2.6
28	2.6
28.25	2.6
28.5	2.6
28.75	2.6
29	2.6
29.25	2.6
29.5	1.3
29.75	1.3
30	1.3
30.25	2.6
30.5	2.6
30.75	3.9
31	3.9
31.25	3.9
31.5	3.9
31.75	3.9
32	3.9
32.25	3.9
32.5	2.6
32.75	1.3
33	1.3
33.25	1.3
33.5	1.3
33.75	1.3
34	1.3
34.25	1.3
34.5	1.3
34.75	1.3
35	1.3
35.25	1.3
35.5	1.3
35.75	1.3
36	0
36.25	1.3
36.5	1.3
36.75	1.3
37	2.6
37.25	2.6
37.5	3.9
37.75	5.2
38	7.8
38.25	9.1
38.5	7.8
38.75	7.8
39	7.8
39.25	6.5
39.5	6.5
39.75	6.5
40	6.5
40.25	5.2
40.5	5.2
40.75	5.2
41	3.9
41.25	5.2
41.5	5.2
41.75	5.2
42	3.9
42.25	3.9
42.5	6.5
42.75	5.2
43	5.2
43.25	5.2
43.5	2.6
43.75	2.6
44	3.9
44.25	5.2
44.5	6.5
44.75	6.5
45	6.5
45.25	6.5
45.5	7.8
45.75	9.1
46	5.2
46.25	5.2
46.5	5.2
46.75	3.9
47	3.9
47.25	3.9
47.5	2.6
47.75	2.6
48	2.6
48.25	2.6
48.5	2.6
48.75	1.3
49	1.3
49.25	1.3
49.5	0
49.75	0
50	0
50.25	0
50.5	0
50.75	0
51	1.3
51.25	1.3
51.5	2.6
51.75	1.3
52	1.3
52.25	0
52.5	0
52.75	0
53	0
53.25	0
53.5	0
53.75	1.3
54	1.3
54.25	0
54.5	0
54.75	0
55	0
55.25	0
55.5	0
55.75	1.3
56	2.6
56.25	3.9
56.5	2.6
56.75	2.6
57	1.3
57.25	0
57.5	0
57.75	1.3
58	2.6
58.25	2.6
58.5	3.9
58.75	2.6
59	2.6
59.25	2.6
59.5	3.9
59.75	3.9
60	5.2
nan	nan
0	0
0.25	0
0.5	1.3
0.75	1.3
1	2.6
1.25	3.9
1.5	2.6
1.75	2.6
2	2.6
2.25	2.6
2.5	2.6
2.75	3.9
3	5.2
3.25	5.2
3.5	5.2
3.75	5.2
4	3.9
4.25	3.9
4.5	5.2
4.75	3.9
5	3.9
5.25	1.3
5.5	2.6
5.75	3.9
6	3.9
6.25	6.5
6.5	9.1
6.75	9.1
7	9.1
7.25	10.4
7.5	13
7.75	11.7
8	13
8.25	11.7
8.5	9.1
8.75	11.7
9	15.6
9.25	15.6
9.5	18.2
9.75	22.1
10	22.1
10.25	26
10.5	26
10.75	23.4
11	18.2
11.25	15.6
11.5	14.3
11.75	11.7
12	10.4
12.25	6.5
12.5	3.9
12.75	6.5
13	7.8
13.25	5.2
13.5	5.2
13.75	6.5
14	5.2
14.25	5.2
14.5	3.9
14.75	5.2
15	2.6
15.25	3.9
15.5	6.5
15.75	5.2
16	13
16.25	11.7
16.5	11.7
16.75	11.7
17	15.6
17.25	14.3
17.5	15.6
17.75	14.3
18	14.3
18.25	10.4
18.5	9.1
18.75	7.8
19	6.5
19.25	5.2
19.5	3.9
19.75	3.9
20	1.3
20.25	1.3
20.5	2.6
20.75	3.9
21	5.2
21.25	3.9
21.5	3.9
21.75	5.2
22	5.2
22.25	6.5
22.5	6.5
22.75	5.2
23	3.9
23.25	2.6
23.5	2.6
23.75	3.9
24	5.2
24.25	3.9
24.5	5.2
24.75	3.9
25	3.9
25.25	3.9
25.5	3.9
25.75	3.9
26	3.9
26.25	3.9
26.5	3.9
26.75	3.9
27	2.6
27.25	2.6
27.5	2.6
27.75	2.6
28	2.6
28.25	2.6
28.5	2.6
28.75	1.3
29	1.3
29.25	1.3
29.5	1.3
29.75	2.6
30	2.6
30.25	2.6
30.5	1.3
30.75	0
31	1.3
31.25	1.3
31.5	1.3
31.75	1.3
32	0
32.25	1.3
32.5	0
32.75	0
33	0
33.25	0
33.5	0
33.75	0
34	0
34.25	1.3
34.5	1.3
34.75	1.3
35	1.3
35.25	1.3
35.5	1.3
35.75	2.6
36	2.6
36.25	1.3
36.5	1.3
36.75	2.6
37	3.9
37.25	3.9
37.5	2.6
37.75	1.3
38	1.3
38.25	2.6
38.5	2.6
38.75	2.6
39	2.6
39.25	3.9
39.5	3.9
39.75	6.5
40	6.5
40.25	5.2
40.5	5.2
40.75	6.5
41	5.2
41.25	5.2
41.5	5.2
41.75	5.2
42	5.2
42.25	5.2
42.5	3.9
42.75	3.9
43	2.6
43.25	2.6
43.5	5.2
43.75	5.2
44	2.6
44.25	3.9
44.5	3.9
44.75	2.6
45	3.9
45.25	2.6
45.5	2.6
45.75	2.6
46	2.6
46.25	2.6
46.5	2.6
46.75	3.9
47	3.9
47.25	3.9
47.5	3.9
47.75	2.6
48	2.6
48.25	2.6
48.5	2.6
48.75	2.6
49	2.6
49.25	2.6
49.5	2.6
49.75	1.3
50	1.3
50.25	1.3
50.5	1.3
50.75	1.3
51	1.3
51.25	1.3
51.5	1.3
51.75	0
52	0
52.25	0
52.5	0
52.75	0
53	1.3
53.25	1.3
53.5	2.6
53.75	2.6
54	2.6
54.25	2.6
54.5	1.3
54.75	2.6
55	2.6
55.25	1.3
55.5	1.3
55.75	2.6
56	2.6
56.25	2.6
56.5	2.6
56.75	1.3
57	1.3
57.25	1.3
57.5	1.3
57.75	1.3
58	1.3
58.25	0
58.5	0
58.75	0
59	0
59.25	0
59.5	1.3
59.75	1.3
60	1.3
nan	nan
0	0
0.25	1.3
0.5	1.3
0.75	1.3
1	3.9
1.25	2.6
1.5	1.3
1.75	2.6
2	3.9
2.25	5.2
2.5	5.2
2.75	6.5
3	7.8
3.25	6.5
3.5	7.8
3.75	9.1
4	10.4
4.25	10.4
4.5	11.7
4.75	9.1
5	9.1
5.25	9.1
5.5	9.1
5.75	10.4
6	14.3
6.25	15.6
6.5	22.1
6.75	19.5
7	20.8
7.25	15.6
7.5	15.6
7.75	14.3
8	18.2
8.25	18.2
8.5	20.8
8.75	20.8
9	18.2
9.25	18.2
9.5	15.6
9.75	16.9
10	19.5
10.25	15.6
10.5	15.6
10.75	14.3
11	9.1
11.25	9.1
11.5	7.8
11.75	6.5
12	2.6
12.25	2.6
12.5	2.6
12.75	2.6
13	1.3
13.25	1.3
13.5	0
13.75	1.3
14	0
14.25	2.6
14.5	2.6
14.75	2.6
15	3.9
15.25	3.9
15.5	3.9
15.75	3.9
16	3.9
16.25	3.9
16.5	3.9
16.75	3.9
17	3.9
17.25	2.6
17.5	1.3
17.75	1.3
18	1.3
18.25	1.3
18.5	1.3
18.75	2.6
19	1.3
19.25	2.6
19.5	2.6
19.75	1.3
20	3.9
20.25	3.9
20.5	2.6
20.75	2.6
21	2.6
21.25	2.6
21.5	2.6
21.75	6.5
22	6.5
22.25	6.5
22.5	6.5
22.75	5.2
23	6.5
23.25	6.5
23.5	7.8
23.75	6.5
24	2.6
24.25	2.6
24.5	3.9
24.75	5.2
25	5.2
25.25	3.9
25.5	3.9
25.75	3.9
26	3.9
26.25	3.9
26.5	3.9
26.75	3.9
27	5.2
27.25	3.9
27.5	3.9
27.75	1.3
28	1.3
28.25	1.3
28.5	2.6
28.75	2.6
29	3.9
29.25	3.9
29.5	3.9
29.75	6.5
30	6.5
30.25	5.2
30.5	5.2
30.75	6.5
31	6.5
31.25	6.5
31.5	6.5
31.75	6.5
32	5.2
32.25	2.6
32.5	3.9
32.75	3.9
33	5.2
33.25	5.2
33.5	3.9
33.75	3.9
34	3.9
34.25	3.9
34.5	3.9
34.75	3.9
35	3.9
35.25	3.9
35.5	3.9
35.75	3.9
36	3.9
36.25	2.6
36.5	2.6
36.75	2.6
37	2.6
37.25	2.6
37.5	2.6
37.75	2.6
38	2.6
38.25	2.6
38.5	2.6
38.75	2.6
39	1.3
39.25	1.3
39.5	1.3
39.75	1.3
40	1.3
40.25	1.3
40.5	1.3
40.75	1.3
41	1.3
41.25	1.3
41.5	1.3
41.75	1.3
42	0
42.25	0
42.5	0
42.75	1.3
43	1.3
43.25	2.6
43.5	2.6
43.75	2.6
44	2.6
44.25	2.6
44.5	3.9
44.75	2.6
45	1.3
45.25	2.6
45.5	2.6
45.75	2.6
46	2.6
46.25	3.9
46.5	3.9
46.75	5.2
47	5.2
47.25	3.9
47.5	3.9
47.75	2.6
48	2.6
48.25	2.6
48.5	2.6
48.75	3.9
49	2.6
49.25	1.3
49.5	1.3
49.75	0
50	2.6
50.25	2.6
50.5	1.3
50.75	2.6
51	2.6
51.25	2.6
51.5	1.3
51.75	1.3
52	1.3
52.25	1.3
52.5	1.3
52.75	1.3
53	1.3
53.25	1.3
53.5	1.3
53.75	1.3
54	1.3
54.25	1.3
54.5	2.6
54.75	2.6
55	2.6
55.25	2.6
55.5	2.6
55.75	2.6
56	2.6
56.25	2.6
56.5	2.6
56.75	2.6
57	2.6
57.25	2.6
57.5	2.6
57.75	3.9
58	3.9
58.25	5.2
58.5	6.5
58.75	6.5
59	6.5
59.25	5.2
59.5	5.2
59.75	6.5
60	7.8
nan	nan
0	0
0.25	1.3
0.5	0
0.75	1.3
1	1.3
1.25	1.3
1.5	1.3
1.75	3.9
2	6.5
2.25	5.2
2.5	5.2
2.75	9.1
3	7.8
3.25	7.8
3.5	10.4
3.75	11.7
4	13
4.25	11.7
4.5	11.7
4.75	13
5	11.7
5.25	10.4
5.5	11.7
5.75	11.7
6	13
6.25	16.9
6.5	19.5
6.75	19.5
7	18.2
7.25	18.2
7.5	20.8
7.75	18.2
8	18.2
8.25	16.9
8.5	13
8.75	11.7
9	13
9.25	13
9.5	11.7
9.75	11.7
10	11.7
10.25	11.7
10.5	10.4
10.75	10.4
11	11.7
11.25	11.7
11.5	11.7
11.75	11.7
12	11.7
12.25	11.7
12.5	9.1
12.75	9.1
13	9.1
13.25	7.8
13.5	6.5
13.75	6.5
14	6.5
14.25	6.5
14.5	5.2
14.75	5.2
15	3.9
15.25	1.3
15.5	1.3
[truncated: 51,252 more rows]
