# Supplementary material for: From deterministic to fuzzy decision-making in artificial cells
Source: Nat Commun. 2020 Nov 6;11:5648. doi: 10.1038/s41467-020-19395-4 (PMC7648101; doi:10.1038/s41467-020-19395-4)
Supplement: Supplementary file 4 — Source Data [file 41467_2020_19395_MOESM4_ESM.zip › source-data/stochastic-simulations/out/kon/dp-kon11.txt]

# Time	(TL).ParticleFlux
0	0
0.25	0
0.5	1.3
0.75	1.3
1	5.2
1.25	6.5
1.5	6.5
1.75	6.5
2	6.5
2.25	7.8
2.5	9.1
2.75	10.4
3	9.1
3.25	10.4
3.5	13
3.75	13
4	15.6
4.25	20.8
4.5	19.5
4.75	19.5
5	20.8
5.25	19.5
5.5	22.1
5.75	19.5
6	15.6
6.25	11.7
6.5	11.7
6.75	10.4
7	5.2
7.25	5.2
7.5	5.2
7.75	5.2
8	5.2
8.25	5.2
8.5	5.2
8.75	3.9
9	3.9
9.25	3.9
9.5	2.6
9.75	1.3
10	1.3
10.25	1.3
10.5	1.3
10.75	1.3
11	1.3
11.25	1.3
11.5	1.3
11.75	1.3
12	1.3
12.25	1.3
12.5	1.3
12.75	1.3
13	1.3
13.25	1.3
13.5	1.3
13.75	0
14	0
14.25	0
14.5	0
14.75	0
15	1.3
15.25	1.3
15.5	1.3
15.75	0
16	0
16.25	0
16.5	0
16.75	0
17	0
17.25	0
17.5	0
17.75	0
18	0
18.25	0
18.5	0
18.75	0
19	0
19.25	0
19.5	0
19.75	0
20	0
20.25	0
20.5	0
20.75	0
21	0
21.25	0
21.5	0
21.75	0
22	0
22.25	0
22.5	0
22.75	0
23	0
23.25	0
23.5	0
23.75	0
24	0
24.25	0
24.5	0
24.75	0
25	0
25.25	0
25.5	0
25.75	0
26	0
26.25	0
26.5	0
26.75	0
27	0
27.25	0
27.5	0
27.75	0
28	0
28.25	0
28.5	0
28.75	0
29	0
29.25	0
29.5	0
29.75	0
30	0
30.25	0
30.5	0
30.75	0
31	0
31.25	0
31.5	0
31.75	0
32	0
32.25	1.3
32.5	1.3
32.75	0
33	0
33.25	0
33.5	0
33.75	0
34	0
34.25	0
34.5	0
34.75	0
35	0
35.25	0
35.5	0
35.75	0
36	0
36.25	0
36.5	0
36.75	0
37	0
37.25	0
37.5	0
37.75	0
38	0
38.25	0
38.5	0
38.75	0
39	0
39.25	0
39.5	0
39.75	0
40	0
40.25	0
40.5	0
40.75	0
41	0
41.25	0
41.5	0
41.75	0
42	0
42.25	0
42.5	0
42.75	0
43	0
43.25	0
43.5	0
43.75	0
44	0
44.25	0
44.5	0
44.75	0
45	1.3
45.25	1.3
45.5	1.3
45.75	1.3
46	1.3
46.25	1.3
46.5	0
46.75	0
47	0
47.25	0
47.5	0
47.75	0
48	0
48.25	0
48.5	0
48.75	0
49	0
49.25	0
49.5	0
49.75	0
50	0
50.25	0
50.5	0
50.75	0
51	0
51.25	0
51.5	0
51.75	0
52	0
52.25	0
52.5	0
52.75	0
53	0
53.25	0
53.5	0
53.75	0
54	1.3
54.25	1.3
54.5	1.3
54.75	1.3
55	0
55.25	0
55.5	0
55.75	0
56	0
56.25	1.3
56.5	1.3
56.75	1.3
57	1.3
57.25	1.3
57.5	0
57.75	0
58	0
58.25	0
58.5	0
58.75	0
59	0
59.25	1.3
59.5	1.3
59.75	1.3
60	1.3
nan	nan
0	0
0.25	1.3
0.5	0
0.75	0
1	0
1.25	0
1.5	0
1.75	0
2	0
2.25	0
2.5	1.3
2.75	2.6
3	2.6
3.25	2.6
3.5	2.6
3.75	2.6
4	2.6
4.25	3.9
4.5	2.6
4.75	3.9
5	5.2
5.25	2.6
5.5	1.3
5.75	3.9
6	6.5
6.25	6.5
6.5	5.2
6.75	7.8
7	9.1
7.25	9.1
7.5	9.1
7.75	9.1
8	9.1
8.25	7.8
8.5	9.1
8.75	13
9	9.1
9.25	10.4
9.5	7.8
9.75	10.4
10	7.8
10.25	10.4
10.5	10.4
10.75	11.7
11	11.7
11.25	11.7
11.5	10.4
11.75	5.2
12	5.2
12.25	1.3
12.5	2.6
12.75	2.6
13	1.3
13.25	1.3
13.5	2.6
13.75	1.3
14	1.3
14.25	1.3
14.5	1.3
14.75	1.3
15	1.3
15.25	1.3
15.5	1.3
15.75	1.3
16	1.3
16.25	1.3
16.5	1.3
16.75	1.3
17	2.6
17.25	2.6
17.5	2.6
17.75	2.6
18	2.6
18.25	2.6
18.5	2.6
18.75	2.6
19	2.6
19.25	2.6
19.5	2.6
19.75	2.6
20	2.6
20.25	2.6
20.5	2.6
20.75	2.6
21	2.6
21.25	2.6
21.5	2.6
21.75	2.6
22	1.3
22.25	1.3
22.5	1.3
22.75	1.3
23	1.3
23.25	1.3
23.5	1.3
23.75	1.3
24	0
24.25	0
24.5	0
24.75	0
25	0
25.25	0
25.5	0
25.75	0
26	0
26.25	0
26.5	0
26.75	0
27	0
27.25	0
27.5	0
27.75	0
28	0
28.25	0
28.5	0
28.75	0
29	0
29.25	0
29.5	0
29.75	0
30	0
30.25	0
30.5	0
30.75	0
31	0
31.25	0
31.5	0
31.75	0
32	0
32.25	0
32.5	0
32.75	0
33	0
33.25	0
33.5	0
33.75	0
34	0
34.25	0
34.5	0
34.75	1.3
35	1.3
35.25	1.3
35.5	1.3
35.75	1.3
36	1.3
36.25	1.3
36.5	1.3
36.75	1.3
37	1.3
37.25	1.3
37.5	1.3
37.75	1.3
38	1.3
38.25	0
38.5	0
38.75	0
39	0
39.25	0
39.5	0
39.75	0
40	0
40.25	0
40.5	0
40.75	0
41	0
41.25	0
41.5	0
41.75	0
42	0
42.25	0
42.5	0
42.75	0
43	0
43.25	0
43.5	1.3
43.75	1.3
44	1.3
44.25	1.3
44.5	0
44.75	0
45	0
45.25	0
45.5	0
45.75	0
46	0
46.25	0
46.5	0
46.75	0
47	0
47.25	1.3
47.5	1.3
47.75	1.3
48	0
48.25	1.3
48.5	0
48.75	0
49	0
49.25	0
49.5	0
49.75	0
50	0
50.25	1.3
50.5	1.3
50.75	1.3
51	1.3
51.25	1.3
51.5	0
51.75	0
52	1.3
52.25	1.3
52.5	1.3
52.75	0
53	0
53.25	0
53.5	2.6
53.75	2.6
54	2.6
54.25	2.6
54.5	2.6
54.75	2.6
55	2.6
55.25	2.6
55.5	2.6
55.75	2.6
56	2.6
56.25	2.6
56.5	2.6
56.75	2.6
57	1.3
57.25	1.3
57.5	1.3
57.75	1.3
58	1.3
58.25	1.3
58.5	1.3
58.75	1.3
59	1.3
59.25	1.3
59.5	1.3
59.75	1.3
60	1.3
nan	nan
0	0
0.25	0
0.5	1.3
0.75	0
1	0
1.25	0
1.5	0
1.75	1.3
2	1.3
2.25	1.3
2.5	1.3
2.75	2.6
3	3.9
3.25	1.3
3.5	1.3
3.75	1.3
4	2.6
4.25	2.6
4.5	2.6
4.75	2.6
5	2.6
5.25	6.5
5.5	7.8
5.75	11.7
6	10.4
6.25	9.1
6.5	7.8
6.75	7.8
7	7.8
7.25	10.4
7.5	9.1
7.75	7.8
8	7.8
8.25	7.8
8.5	9.1
8.75	9.1
9	9.1
9.25	9.1
9.5	10.4
9.75	10.4
10	9.1
10.25	13
10.5	15.6
10.75	22.1
11	22.1
11.25	20.8
11.5	18.2
11.75	15.6
12	15.6
12.25	14.3
12.5	10.4
12.75	9.1
13	6.5
13.25	6.5
13.5	3.9
13.75	3.9
14	2.6
14.25	2.6
14.5	2.6
14.75	2.6
15	2.6
15.25	2.6
15.5	0
15.75	0
16	0
16.25	0
16.5	0
16.75	0
17	0
17.25	0
17.5	0
17.75	0
18	0
18.25	0
18.5	0
18.75	0
19	0
19.25	0
19.5	0
19.75	0
20	0
20.25	0
20.5	0
20.75	0
21	0
21.25	0
21.5	0
21.75	0
22	0
22.25	0
22.5	0
22.75	0
23	0
23.25	0
23.5	0
23.75	0
24	0
24.25	0
24.5	0
24.75	0
25	0
25.25	0
25.5	0
25.75	0
26	0
26.25	0
26.5	0
26.75	0
27	0
27.25	0
27.5	0
27.75	0
28	0
28.25	0
28.5	0
28.75	0
29	0
29.25	0
29.5	0
29.75	0
30	0
30.25	0
30.5	0
30.75	0
31	0
31.25	0
31.5	0
31.75	0
32	0
32.25	0
32.5	0
32.75	0
33	1.3
33.25	1.3
33.5	1.3
33.75	1.3
34	1.3
34.25	0
34.5	0
34.75	0
35	0
35.25	0
35.5	0
35.75	0
36	0
36.25	0
36.5	0
36.75	0
37	0
37.25	0
37.5	0
37.75	0
38	0
38.25	0
38.5	0
38.75	0
39	0
39.25	0
39.5	0
39.75	0
40	0
40.25	0
40.5	0
40.75	0
41	0
41.25	0
41.5	0
41.75	0
42	0
42.25	0
42.5	0
42.75	0
43	0
43.25	0
43.5	0
43.75	0
44	0
44.25	0
44.5	0
44.75	0
45	0
45.25	0
45.5	0
45.75	0
46	0
46.25	0
46.5	0
46.75	0
47	0
47.25	0
47.5	0
47.75	0
48	0
48.25	0
48.5	0
48.75	0
49	0
49.25	0
49.5	0
49.75	0
50	0
50.25	0
50.5	0
50.75	0
51	0
51.25	0
51.5	0
51.75	0
52	0
52.25	0
52.5	0
52.75	0
53	0
53.25	0
53.5	0
53.75	0
54	0
54.25	0
54.5	0
54.75	0
55	0
55.25	0
55.5	0
55.75	0
56	0
56.25	0
56.5	0
56.75	0
57	0
57.25	0
57.5	0
57.75	0
58	0
58.25	0
58.5	0
58.75	0
59	0
59.25	1.3
59.5	1.3
59.75	1.3
60	1.3
nan	nan
0	0
0.25	0
0.5	0
0.75	0
1	1.3
1.25	2.6
1.5	3.9
1.75	3.9
2	2.6
2.25	3.9
2.5	5.2
2.75	3.9
3	3.9
3.25	2.6
3.5	2.6
3.75	2.6
4	2.6
4.25	2.6
4.5	2.6
4.75	2.6
5	2.6
5.25	3.9
5.5	5.2
5.75	7.8
6	7.8
6.25	7.8
6.5	7.8
6.75	6.5
7	6.5
7.25	6.5
7.5	6.5
7.75	6.5
8	10.4
8.25	13
8.5	14.3
8.75	15.6
9	18.2
9.25	13
9.5	14.3
9.75	14.3
10	13
10.25	11.7
10.5	10.4
10.75	9.1
11	9.1
11.25	7.8
11.5	6.5
11.75	6.5
12	3.9
12.25	3.9
12.5	3.9
12.75	3.9
13	3.9
13.25	2.6
13.5	2.6
13.75	2.6
14	2.6
14.25	2.6
14.5	2.6
14.75	0
15	0
15.25	0
15.5	0
15.75	0
16	0
16.25	0
16.5	0
16.75	0
17	0
17.25	0
17.5	0
17.75	0
18	0
18.25	0
18.5	0
18.75	0
19	0
19.25	0
19.5	0
19.75	0
20	0
20.25	0
20.5	0
20.75	0
21	0
21.25	0
21.5	0
21.75	0
22	0
22.25	0
22.5	0
22.75	0
23	0
23.25	0
23.5	0
23.75	0
24	1.3
24.25	1.3
24.5	1.3
24.75	1.3
25	1.3
25.25	1.3
25.5	1.3
25.75	1.3
26	1.3
26.25	1.3
26.5	0
26.75	0
27	0
27.25	0
27.5	0
27.75	0
28	0
28.25	0
28.5	0
28.75	0
29	0
29.25	0
29.5	0
29.75	0
30	0
30.25	0
30.5	0
30.75	0
31	0
31.25	0
31.5	0
31.75	0
32	0
32.25	0
32.5	0
32.75	0
33	0
33.25	0
33.5	0
33.75	0
34	0
34.25	0
34.5	0
34.75	0
35	0
35.25	0
35.5	0
35.75	0
36	0
36.25	0
36.5	0
36.75	0
37	0
37.25	0
37.5	0
37.75	0
38	0
38.25	0
38.5	0
38.75	0
39	1.3
39.25	1.3
39.5	1.3
39.75	1.3
40	1.3
40.25	1.3
40.5	1.3
40.75	1.3
41	1.3
41.25	1.3
41.5	1.3
41.75	1.3
42	1.3
42.25	2.6
42.5	2.6
42.75	2.6
43	2.6
43.25	2.6
43.5	2.6
43.75	2.6
44	2.6
44.25	2.6
44.5	2.6
44.75	1.3
45	1.3
45.25	1.3
45.5	1.3
45.75	1.3
46	0
46.25	0
46.5	0
46.75	0
47	0
47.25	0
47.5	0
47.75	0
48	0
48.25	0
48.5	0
48.75	0
49	0
49.25	0
49.5	0
49.75	0
50	0
50.25	0
50.5	0
50.75	0
51	0
51.25	0
51.5	0
51.75	0
52	0
52.25	0
52.5	1.3
52.75	1.3
53	2.6
53.25	2.6
53.5	1.3
53.75	1.3
54	1.3
54.25	1.3
54.5	1.3
54.75	1.3
55	1.3
55.25	0
55.5	0
55.75	0
56	0
56.25	0
56.5	0
56.75	0
57	0
57.25	0
57.5	0
57.75	0
58	0
58.25	0
58.5	0
58.75	0
59	0
59.25	0
59.5	0
59.75	0
60	0
nan	nan
0	0
0.25	1.3
0.5	2.6
0.75	3.9
1	2.6
1.25	2.6
1.5	2.6
1.75	2.6
2	3.9
2.25	2.6
2.5	1.3
2.75	2.6
3	2.6
3.25	2.6
3.5	2.6
3.75	3.9
4	5.2
4.25	5.2
4.5	3.9
4.75	1.3
5	3.9
5.25	3.9
5.5	3.9
5.75	2.6
6	2.6
6.25	3.9
6.5	5.2
6.75	9.1
7	6.5
7.25	6.5
7.5	7.8
7.75	11.7
8	11.7
8.25	9.1
8.5	10.4
8.75	9.1
9	13
9.25	15.6
9.5	14.3
9.75	15.6
10	18.2
10.25	18.2
10.5	14.3
10.75	11.7
11	11.7
11.25	7.8
11.5	7.8
11.75	5.2
12	5.2
12.25	5.2
12.5	5.2
12.75	5.2
13	3.9
13.25	3.9
13.5	2.6
13.75	2.6
14	2.6
14.25	1.3
14.5	1.3
14.75	1.3
15	1.3
15.25	1.3
15.5	1.3
15.75	1.3
16	1.3
16.25	1.3
16.5	1.3
16.75	1.3
17	1.3
17.25	1.3
17.5	1.3
17.75	1.3
18	2.6
18.25	2.6
18.5	2.6
18.75	2.6
19	2.6
19.25	2.6
19.5	2.6
19.75	2.6
20	2.6
20.25	0
20.5	0
20.75	0
21	0
21.25	0
21.5	0
21.75	0
22	0
22.25	0
22.5	0
22.75	0
23	0
23.25	0
23.5	0
23.75	0
24	0
24.25	0
24.5	0
24.75	0
25	0
25.25	0
25.5	0
25.75	0
26	0
26.25	0
26.5	0
26.75	0
27	0
27.25	0
27.5	0
27.75	0
28	0
28.25	0
28.5	0
28.75	0
29	0
29.25	0
29.5	0
29.75	0
30	0
30.25	0
30.5	0
30.75	0
31	0
31.25	0
31.5	0
31.75	0
32	0
32.25	0
32.5	0
32.75	0
33	0
33.25	0
33.5	0
33.75	0
34	0
34.25	0
34.5	0
34.75	0
35	0
35.25	0
35.5	0
35.75	0
36	0
36.25	0
36.5	0
36.75	0
37	0
37.25	0
37.5	0
37.75	0
38	0
38.25	0
38.5	1.3
38.75	1.3
39	1.3
39.25	1.3
39.5	1.3
39.75	1.3
40	1.3
40.25	1.3
40.5	1.3
40.75	1.3
41	1.3
41.25	1.3
41.5	1.3
41.75	1.3
42	1.3
42.25	1.3
42.5	1.3
42.75	1.3
43	1.3
43.25	1.3
43.5	1.3
43.75	1.3
44	1.3
44.25	1.3
44.5	1.3
44.75	1.3
45	1.3
45.25	0
45.5	0
45.75	0
46	0
46.25	0
46.5	1.3
46.75	1.3
47	1.3
47.25	1.3
47.5	1.3
47.75	1.3
48	1.3
48.25	1.3
48.5	1.3
48.75	1.3
49	1.3
49.25	1.3
49.5	0
49.75	0
50	0
50.25	0
50.5	0
50.75	0
51	0
51.25	0
51.5	0
51.75	0
52	3.9
52.25	3.9
52.5	3.9
52.75	3.9
53	3.9
53.25	3.9
53.5	3.9
53.75	5.2
54	5.2
54.25	3.9
54.5	3.9
54.75	2.6
55	2.6
55.25	2.6
55.5	1.3
55.75	1.3
56	0
56.25	1.3
56.5	1.3
56.75	1.3
57	0
57.25	0
57.5	0
57.75	0
58	0
58.25	0
58.5	0
58.75	0
59	1.3
59.25	1.3
59.5	1.3
59.75	1.3
60	0
nan	nan
0	0
0.25	1.3
0.5	2.6
0.75	1.3
1	1.3
1.25	3.9
1.5	1.3
1.75	2.6
2	2.6
2.25	2.6
2.5	2.6
2.75	2.6
3	2.6
3.25	2.6
3.5	1.3
3.75	2.6
4	2.6
4.25	3.9
4.5	5.2
4.75	7.8
5	7.8
5.25	9.1
5.5	9.1
5.75	7.8
6	3.9
6.25	3.9
6.5	5.2
6.75	6.5
7	5.2
7.25	3.9
7.5	3.9
7.75	7.8
8	6.5
8.25	7.8
8.5	9.1
8.75	10.4
9	11.7
9.25	11.7
9.5	14.3
9.75	14.3
10	13
10.25	7.8
10.5	7.8
10.75	7.8
11	3.9
11.25	3.9
11.5	3.9
11.75	2.6
12	2.6
12.25	1.3
12.5	1.3
12.75	0
13	1.3
13.25	1.3
13.5	1.3
13.75	1.3
14	1.3
14.25	0
14.5	0
14.75	0
15	0
15.25	0
15.5	0
15.75	0
16	0
16.25	0
16.5	0
16.75	0
17	0
17.25	0
17.5	0
17.75	0
18	0
18.25	0
18.5	0
18.75	0
19	0
19.25	0
19.5	0
19.75	0
20	0
20.25	0
20.5	0
20.75	0
21	0
21.25	0
21.5	0
21.75	0
22	0
22.25	0
22.5	0
22.75	0
23	0
23.25	0
23.5	0
23.75	1.3
24	1.3
24.25	1.3
24.5	1.3
24.75	1.3
25	1.3
25.25	1.3
25.5	1.3
25.75	1.3
26	1.3
26.25	1.3
26.5	1.3
26.75	0
27	0
27.25	0
27.5	0
27.75	0
28	0
28.25	0
28.5	0
28.75	0
29	0
29.25	0
29.5	0
29.75	0
30	0
30.25	0
30.5	0
30.75	0
31	0
31.25	0
31.5	0
31.75	0
32	0
32.25	0
32.5	1.3
32.75	2.6
33	3.9
33.25	3.9
33.5	3.9
33.75	2.6
34	2.6
34.25	1.3
34.5	1.3
34.75	1.3
35	1.3
35.25	0
35.5	0
35.75	0
36	0
36.25	0
36.5	0
36.75	0
37	0
37.25	0
37.5	0
37.75	0
38	0
38.25	0
38.5	0
38.75	0
39	0
39.25	0
39.5	0
39.75	0
40	0
40.25	0
40.5	0
40.75	0
41	0
41.25	0
41.5	0
41.75	0
42	0
42.25	0
42.5	0
42.75	0
43	0
43.25	0
43.5	0
43.75	0
44	0
44.25	0
44.5	0
44.75	0
45	0
45.25	0
45.5	0
45.75	0
46	0
46.25	0
46.5	0
46.75	1.3
47	1.3
47.25	1.3
47.5	1.3
47.75	0
48	0
48.25	0
48.5	0
48.75	0
49	0
49.25	1.3
49.5	1.3
49.75	1.3
50	1.3
50.25	1.3
50.5	1.3
50.75	1.3
51	2.6
51.25	3.9
51.5	2.6
51.75	2.6
52	1.3
52.25	1.3
52.5	1.3
52.75	1.3
53	1.3
53.25	1.3
53.5	1.3
53.75	1.3
54	1.3
54.25	1.3
54.5	1.3
54.75	1.3
55	1.3
55.25	1.3
55.5	1.3
55.75	1.3
56	1.3
56.25	1.3
56.5	1.3
56.75	1.3
57	1.3
57.25	1.3
57.5	1.3
57.75	1.3
58	1.3
58.25	1.3
58.5	1.3
58.75	0
59	0
59.25	0
59.5	0
59.75	0
60	0
nan	nan
0	0
0.25	0
0.5	0
0.75	0
1	0
1.25	0
1.5	0
1.75	1.3
2	1.3
2.25	0
2.5	0
2.75	2.6
3	3.9
3.25	3.9
3.5	5.2
3.75	3.9
4	3.9
4.25	5.2
4.5	6.5
4.75	3.9
5	3.9
5.25	3.9
5.5	3.9
5.75	5.2
6	5.2
6.25	5.2
6.5	7.8
6.75	9.1
7	9.1
7.25	7.8
7.5	11.7
7.75	11.7
8	15.6
8.25	14.3
8.5	15.6
8.75	19.5
9	22.1
9.25	23.4
9.5	22.1
9.75	19.5
10	16.9
10.25	13
10.5	10.4
10.75	10.4
11	9.1
11.25	6.5
11.5	5.2
11.75	5.2
12	3.9
12.25	3.9
12.5	2.6
12.75	2.6
13	2.6
13.25	2.6
13.5	2.6
13.75	1.3
14	1.3
14.25	1.3
14.5	1.3
14.75	1.3
15	1.3
15.25	1.3
15.5	1.3
15.75	1.3
16	2.6
16.25	2.6
16.5	2.6
16.75	1.3
17	1.3
17.25	0
17.5	0
17.75	0
18	0
18.25	0
18.5	0
18.75	0
19	0
19.25	0
19.5	0
19.75	0
20	0
20.25	0
20.5	0
20.75	0
21	0
21.25	0
21.5	0
21.75	0
22	0
22.25	0
22.5	0
22.75	0
23	0
23.25	0
23.5	0
23.75	0
24	0
24.25	0
24.5	0
24.75	0
25	0
25.25	0
25.5	0
25.75	0
26	0
26.25	0
26.5	0
26.75	0
27	0
27.25	0
27.5	0
27.75	0
28	0
28.25	0
28.5	0
28.75	0
29	0
29.25	0
29.5	0
29.75	0
30	0
30.25	0
30.5	0
30.75	0
31	0
31.25	0
31.5	0
31.75	0
32	0
32.25	0
32.5	0
32.75	0
33	0
33.25	0
33.5	0
33.75	0
34	0
34.25	0
34.5	1.3
34.75	1.3
35	1.3
35.25	1.3
35.5	1.3
35.75	1.3
36	1.3
36.25	1.3
36.5	1.3
36.75	0
37	0
37.25	0
37.5	0
37.75	0
38	0
38.25	0
38.5	0
38.75	0
39	0
39.25	0
39.5	0
39.75	1.3
40	1.3
40.25	1.3
40.5	1.3
40.75	1.3
41	1.3
41.25	1.3
41.5	1.3
41.75	1.3
42	1.3
42.25	2.6
42.5	2.6
42.75	2.6
43	2.6
43.25	2.6
43.5	2.6
43.75	2.6
44	2.6
44.25	1.3
44.5	1.3
44.75	1.3
45	1.3
45.25	1.3
45.5	1.3
45.75	1.3
46	1.3
46.25	0
46.5	0
46.75	0
47	0
47.25	0
47.5	0
47.75	0
48	0
48.25	0
48.5	0
48.75	0
49	0
49.25	0
49.5	0
49.75	0
50	0
50.25	0
50.5	1.3
50.75	0
51	0
51.25	0
51.5	0
51.75	0
52	0
52.25	0
52.5	0
52.75	0
53	0
53.25	0
53.5	0
53.75	0
54	0
54.25	0
54.5	0
54.75	0
55	0
55.25	0
55.5	0
55.75	0
56	0
56.25	0
56.5	0
56.75	0
57	0
57.25	0
57.5	0
57.75	0
58	0
58.25	0
58.5	0
58.75	0
59	0
59.25	0
59.5	0
59.75	0
60	0
nan	nan
0	0
0.25	0
0.5	0
0.75	0
1	0
1.25	1.3
1.5	2.6
1.75	3.9
2	3.9
2.25	5.2
2.5	3.9
2.75	5.2
3	6.5
3.25	5.2
3.5	5.2
3.75	2.6
4	3.9
4.25	3.9
4.5	5.2
4.75	3.9
5	1.3
5.25	2.6
5.5	3.9
5.75	5.2
6	5.2
6.25	5.2
6.5	3.9
6.75	6.5
7	7.8
7.25	9.1
7.5	6.5
7.75	11.7
8	11.7
8.25	11.7
8.5	14.3
8.75	13
9	14.3
9.25	13
9.5	10.4
9.75	10.4
10	7.8
10.25	7.8
10.5	7.8
10.75	7.8
11	6.5
11.25	9.1
11.5	7.8
11.75	11.7
12	9.1
12.25	9.1
12.5	10.4
12.75	7.8
13	7.8
13.25	7.8
13.5	6.5
13.75	6.5
14	5.2
14.25	3.9
14.5	3.9
14.75	3.9
15	2.6
15.25	2.6
15.5	0
15.75	0
16	0
16.25	0
16.5	0
16.75	0
17	0
17.25	0
17.5	0
17.75	0
18	0
18.25	0
18.5	0
18.75	0
19	0
19.25	0
19.5	0
19.75	0
20	0
20.25	0
20.5	0
20.75	0
21	0
21.25	0
21.5	0
21.75	0
22	0
22.25	0
22.5	0
22.75	0
23	0
23.25	0
23.5	0
23.75	0
24	0
24.25	0
24.5	0
24.75	0
25	0
25.25	0
25.5	0
25.75	0
26	0
26.25	0
26.5	0
26.75	0
27	0
27.25	0
27.5	0
27.75	0
28	0
28.25	0
28.5	0
28.75	0
29	0
29.25	0
29.5	0
29.75	0
30	0
30.25	0
30.5	0
30.75	0
31	0
31.25	0
31.5	0
31.75	0
32	0
32.25	0
32.5	0
32.75	0
33	0
33.25	0
33.5	0
33.75	0
34	0
34.25	1.3
34.5	1.3
34.75	1.3
35	1.3
35.25	1.3
35.5	1.3
35.75	1.3
36	1.3
36.25	1.3
36.5	0
36.75	0
37	0
37.25	0
37.5	0
37.75	2.6
38	2.6
38.25	1.3
38.5	1.3
38.75	1.3
39	1.3
39.25	1.3
39.5	1.3
39.75	1.3
40	1.3
40.25	1.3
40.5	1.3
40.75	1.3
41	0
41.25	0
41.5	0
41.75	0
42	0
42.25	0
42.5	0
42.75	0
43	0
43.25	0
43.5	0
43.75	0
44	0
44.25	0
44.5	0
44.75	0
45	0
45.25	0
45.5	0
45.75	0
46	0
46.25	0
46.5	0
46.75	0
47	0
47.25	0
47.5	0
47.75	0
48	0
48.25	0
48.5	0
48.75	0
49	0
49.25	0
49.5	0
49.75	0
50	0
50.25	0
50.5	0
50.75	0
51	0
51.25	0
51.5	0
51.75	0
52	0
52.25	0
52.5	0
52.75	1.3
53	1.3
53.25	1.3
53.5	1.3
53.75	1.3
54	1.3
54.25	1.3
54.5	3.9
54.75	3.9
55	2.6
55.25	2.6
55.5	2.6
55.75	2.6
56	2.6
56.25	2.6
56.5	3.9
56.75	3.9
57	2.6
57.25	1.3
57.5	1.3
57.75	1.3
58	1.3
58.25	1.3
58.5	1.3
58.75	1.3
59	1.3
59.25	1.3
59.5	1.3
59.75	1.3
60	1.3
nan	nan
0	0
0.25	0
0.5	1.3
0.75	1.3
1	1.3
1.25	1.3
1.5	1.3
1.75	1.3
2	1.3
2.25	2.6
2.5	1.3
2.75	2.6
3	5.2
3.25	6.5
3.5	6.5
3.75	6.5
4	5.2
4.25	6.5
4.5	3.9
4.75	3.9
5	5.2
5.25	5.2
5.5	3.9
5.75	5.2
6	3.9
6.25	3.9
6.5	5.2
6.75	5.2
7	6.5
7.25	7.8
7.5	9.1
7.75	10.4
8	7.8
8.25	7.8
8.5	6.5
8.75	2.6
9	3.9
9.25	5.2
9.5	3.9
9.75	3.9
10	7.8
10.25	10.4
10.5	11.7
10.75	13
11	16.9
11.25	15.6
11.5	11.7
11.75	10.4
12	7.8
12.25	10.4
12.5	13
12.75	10.4
13	10.4
13.25	10.4
13.5	5.2
13.75	5.2
14	3.9
14.25	3.9
14.5	2.6
14.75	2.6
15	0
15.25	0
15.5	0
[truncated: 51,252 more rows]
