# Supplementary material for: From deterministic to fuzzy decision-making in artificial cells
Source: Nat Commun. 2020 Nov 6;11:5648. doi: 10.1038/s41467-020-19395-4 (PMC7648101; doi:10.1038/s41467-020-19395-4)
Supplement: Supplementary file 4 — Source Data [file 41467_2020_19395_MOESM4_ESM.zip › source-data/stochastic-simulations/analysis-kon-check.py]

#!/usr/bin/env python3
# -*- coding: utf-8 -*-
"""
Created on Tue Oct 29 10:44:17 2019

Script to quickly analyse the stochastic simulations

@author: feschiessl
"""

import matplotlib.pylab as plt
import numpy as np
import os

def remove_sides_in_plot(*sides):
    plot = plt.gca()
    for side in sides:
        plot.spines[side].set_visible(False)

def get_data(file, nr_parameter, nr_repeats, total_time, min_time=200):
    dataFrame = np.loadtxt(file)
    dataFrame = dataFrame[~np.isnan(dataFrame[:,0])]
    data = dataFrame.reshape(nr_parameter, nr_repeats, total_time, 2)

    xs = []
    ys = []
    for i in range(nr_parameter):
        subx = []
        suby = []
        for j in range(nr_repeats):
            x, y = data[i, j].T
            idx = x > min_time
            subx.append(i)
            suby.append(y[idx])
    
        xs.append(subx)
        ys.append(suby)
        
    return xs, ys
    
def plot_hists(data, y_max=None, x_max=0.5, binning=2):
    nr_parameter = len(data)
    
    if y_max is None:
        y_max = np.max(ys)
    eps = 0.5
    bins = np.arange(0-eps, y_max+eps, binning)
    
    array2d = np.zeros((nr_parameter, len(bins)-1))
    plt.subplots(1, nr_parameter, figsize=(nr_parameter, 3))
    for i in range(nr_parameter):
        plt.subplot2grid((1, nr_parameter), (0, i))
        _y = np.array(data[i]).flatten()
        n, bins, p = plt.hist(_y, bins=bins, orientation='horizontal', density=1)
        array2d[i] = n
        plt.xlim([0, x_max])
        if i == 0:
            remove_sides_in_plot('right')
        elif i == nr_parameter-1:
            remove_sides_in_plot('left')
            plt.yticks([])
        else:
            plt.yticks([])
            remove_sides_in_plot('right','left')
            
    plt.show()
    
    return y_max, bins, array2d

def plot_imshow(data, xlim, ylim, plot_lim=None, save_path=None, **args):
    extent = (xlim[0], xlim[-1], ylim[0], ylim[-1])
    plt.figure(figsize=(4,3))
    plt.imshow(data, origin='lower', aspect='auto', extent=extent, **args)
    remove_sides_in_plot('right','top')
    plt.xlabel('T [C]')
    plt.ylabel('Production rate')
    if plot_lim is not None:
        plt.ylim(plot_lim)
    if save_path is not None:
        plt.savefig(save_path)
    plt.show()

        
# Location for the txt files from stochastic simulations 
ddir = './out/koff/0.025min/'

# Specify all file names that you want to analyse
file_names = ['dp-kon15.txt', 
              'dp-kon14.txt',
              'dp-kon13.txt',
              'dp-kon12.txt',
              'dp-kon11.txt']


nr_repeats = 20
nr_parameter = 11
time_points = 241
min_time = 25

min_tmp, max_tmp = 31, 41
temp_array = np.linspace(min_tmp, max_tmp, nr_parameter)
dT = temp_array[1] - temp_array[0]
temp_range = (min_tmp-dT/2, max_tmp+dT/2)

for file_name in file_names:
    dp = os.path.join(ddir, file_name)
    
    xs, ys = get_data(dp, nr_parameter, nr_repeats, time_points, min_time)
    max_value, bins, array2d = plot_hists(ys, binning=1.3)
    
    plot_imshow(array2d.T, 
                xlim=temp_range, 
                ylim=(bins.min(), bins.max()), 
                cmap=plt.cm.Greys,
                vmax=0.2,
                vmin=0.0,
                plot_lim=(0, 30),
                save_path=os.path.join(ddir, file_name.split('.')[0] + '.svg'))
