# Supplementary material for: From deterministic to fuzzy decision-making in artificial cells
Source: Nat Commun. 2020 Nov 6;11:5648. doi: 10.1038/s41467-020-19395-4 (PMC7648101; doi:10.1038/s41467-020-19395-4)
Supplement: Supplementary file 4 — Source Data [file 41467_2020_19395_MOESM4_ESM.zip › source-data/uManager-lithography/position-folder/circles2txt-autocadScript.lsp]

(defun c:cdb()
(setq mysset (ssget '((0 . "CIRCLE"))))
(setq mylength (sslength mysset))
(setq counter 0)
(setq MyFile (open "/Users/feschiessl/Dropbox/hardware-control/position-folder/brush_design.txt" "w"))

(write-line "X\t\tY\t\tZ" MyFile) 
(write-line "\n" MyFile)

(while (< counter mylength)
(setq obj (ssname mysset counter))
(setq data (entget obj))
(setq rdata (assoc 10 data))

(setq xs (rtos (setq xdata (cadr rdata))))
(setq ys (rtos (setq ydata (caddr rdata))))
(setq zs (rtos (setq zdata (cadddr rdata))))
(write-line (strcat "\n" xs "\t\t" ys "\t\t" zs) MyFile) 
(setq counter (+ 1 counter))
)
(close MyFile)
)
