# Supplementary material for: From deterministic to fuzzy decision-making in artificial cells
Source: Nat Commun. 2020 Nov 6;11:5648. doi: 10.1038/s41467-020-19395-4 (PMC7648101; doi:10.1038/s41467-020-19395-4)
Supplement: Supplementary file 4 — Source Data [file 41467_2020_19395_MOESM4_ESM.zip › source-data/uManager-lithography/position-folder/brush_design.txt]

X		Y		Z
0.0000		0.0000		0.0000
75.3411		-50.0081		0.0000
155.2199		-100.0062		0.0000
309.1097		0.0000		0.0000
384.4508		-50.0081		0.0000
464.3296		-100.0062		0.0000
619.6641		0.0000		0.0000
695.0052		-50.0081		0.0000
774.8839		-100.0062		0.0000
927.4591		0.0000		0.0000
1002.8002		-50.0081		0.0000
1082.6790		-100.0062		0.0000
1905.7182		-230.0771		0.0000
1981.0593		-280.0852		0.0000
2060.9381		-330.0833		0.0000
2214.8279		-230.0771		0.0000
2290.1690		-280.0852		0.0000
2370.0478		-330.0833		0.0000
2525.3823		-230.0771		0.0000
2600.7234		-280.0852		0.0000
2680.6021		-330.0833		0.0000
2833.1773		-230.0771		0.0000
2908.5184		-280.0852		0.0000
2988.3972		-330.0833		0.0000
3777.5786		0.0000		0.0000
3852.9197		-50.0081		0.0000
3932.7985		-100.0062		0.0000
4086.6883		0.0000		0.0000
4162.0294		-50.0081		0.0000
4241.9081		-100.0062		0.0000
4397.2427		0.0000		0.0000
4472.5837		-50.0081		0.0000
4552.4625		-100.0062		0.0000
4705.0377		0.0000		0.0000
4780.3788		-50.0081		0.0000
4860.2576		-100.0062		0.0000
4779.9567		388.6123		0.0000
4704.1499		438.5981		0.0000
4627.6298		489.3136		0.0000
4472.1617		388.6123		0.0000
4396.3548		438.5981		0.0000
4319.8348		489.3136		0.0000
4161.6073		388.6123		0.0000
4085.8004		438.5981		0.0000
4009.2804		489.3136		0.0000
3852.4976		388.6123		0.0000
3776.6908		438.5981		0.0000
3700.1707		489.3136		0.0000
2908.0963		618.9151		0.0000
2832.2895		668.9008		0.0000
2755.7695		719.6163		0.0000
2600.3013		618.9151		0.0000
2524.4944		668.9008		0.0000
2447.9744		719.6163		0.0000
2289.7469		618.9151		0.0000
2213.9401		668.9008		0.0000
2137.4200		719.6163		0.0000
1980.6372		618.9151		0.0000
1904.8304		668.9008		0.0000
1828.3104		719.6163		0.0000
1002.3781		388.6123		0.0000
926.5713		438.5981		0.0000
850.0513		489.3136		0.0000
694.5831		388.6123		0.0000
618.7762		438.5981		0.0000
542.2562		489.3136		0.0000
384.0287		388.6123		0.0000
308.2219		438.5981		0.0000
231.7018		489.3136		0.0000
74.9190		388.6123		0.0000
-0.8878		438.5981		0.0000
-77.4078		489.3136		0.0000
