# Supplementary material for: From deterministic to fuzzy decision-making in artificial cells
Source: Nat Commun. 2020 Nov 6;11:5648. doi: 10.1038/s41467-020-19395-4 (PMC7648101; doi:10.1038/s41467-020-19395-4)
Supplement: Supplementary file 4 — Source Data [file 41467_2020_19395_MOESM4_ESM.zip › source-data/readme.txt]

Date: 30/09/2020
Author: Ferdinand Greiss
Project-name: From deterministic to fuzzy decision-making in artificial cells

Corresponding source data and other files

#######################

* AutoCAD files for lithography of microfluidic chips

Folder for the developed CAD designs

>> "ensemble-chip.dwg" > Chip design for high-gene-densities
>> "single-molecule-tirf.dwg" > Chip design for low-gene-densities

#######################

* stochastic-simulations

Folder to simulate temperature-sensitive (ts) CI regulation in microfluidics chips.

>> auto-stochastic-dynamics.cps: Save translation (TL) rates to ".txt" files from plotting dialog
 
#######################

* uManager-lithography

Folder for the automatic patterning of light-sensitive materials
	
>> Daisy-v5.2-auto.py: Use with << position-folder >> to extract positions list from AutoCAD files with given lisp script
>> Daisy-v5.2.py: Use to generate positions manually through the UI

#######################

* expression@low-gene-densities

>> cI     : temperature-sensitive (ts) monostable GRN with cI(ts)-dmVenus
>> cI(wt) : wild-type monostable GRN with cI-dmVenus
>> lambda : temperature-sensitive (ts) bistable GRN with cI(ts)-dmVenus

Text files contain the # proteins produced in 15 second intervals during expression (t=0, 15, 30, ... seconds) in single compartments at various temperatures.

#######################

* expression@high-gene-densities

>> cI     : temperature-sensitive (ts) monostable GRN with GFP under the PR promoter
>> lambda : temperature-sensitive (ts) bistable GRN with GFP under the PR promoter

Text files contain GFP concentration (nM) in each compartment at various temperatures with first column being the time vector (hours). The dynamics for the lambda switch are given for two different protein life-times (tau-1 : 10 min, tau-2 : 7 min).

Note: "-x"C (e.g. "@-32C") the dynamics were acquired with the initial high temperature expression at 40C and subsequent drop to the stated temperature.
